# Supplementary material for: Coding and regulatory variants are associated with serum protein levels and disease
Source: Nat Commun. 2022 Jan 25;13:481. doi: 10.1038/s41467-022-28081-6 (PMC8789809; doi:10.1038/s41467-022-28081-6)
Supplement: Supplementary file 4 — Supplementary Data 1 [file 41467_2022_28081_MOESM4_ESM.xlsx]

## Sheet: Data 1
Supplementary Data 1. Exome array GWAS results for protein quantitative trait loci (pQTLs) with minor allele frequencies (MAF) > 0.001 at P-value < 1x10-6 (two-sided) prior to any conditional analysis (see Supplementary Data 2). Allele 1 is the effect allele. All variant locations are according to the GrCh37 build of the human genome. The pQTL is cis acting if the SNP is within 300kb up- or downs…
Exome array SNP	rsID	Chr. SNP	Base pair position	Allele 1	Allele 2	Allele 1 freq	Apatamer	Protein target	Uniprot	Brief description of protein	Chr. protein	Target protein_start	Target protein_end	Number of individuals	Beta coefficient	Standard error	P-value	Cis or trans effect
exm63405	rs1013579	1	57422484	C	T	0.01776	12690-33	SEPT10	Q9P0V9	Septin-10	2	110300372	110371783	5327	-0.8723	0.06972	2.019e-35	Trans
exm63406	rs12067507	1	57422511	T	C	0.04537	12690-33	SEPT10	Q9P0V9	Septin-10	2	110300372	110371783	5326	0.5878	0.04363	1.047e-40	Trans
exm63376	rs12085435	1	57415310	A	G	0.04537	12690-33	SEPT10	Q9P0V9	Septin-10	2	110300372	110371783	5326	0.5878	0.04363	1.047e-40	Trans
exm-rs1329424	rs1329424	1	196646176	A	C	0.3975	12690-33	SEPT10	Q9P0V9	Septin-10	2	110300372	110371783	5326	0.1174	0.01885	5.004e-10	Trans
exm63348	rs139498867	1	57409459	A	C	0.01491	12690-33	SEPT10	Q9P0V9	Septin-10	2	110300372	110371783	5327	0.3997	0.07494	1.008e-07	Trans
exm63273	rs143908758	1	57373737	A	G	0.005593	12690-33	SEPT10	Q9P0V9	Septin-10	2	110300372	110371783	5327	0.694	0.1209	9.889e-09	Trans
exm800528	rs17613	9	139840560	A	C	0.1278	12690-33	SEPT10	Q9P0V9	Septin-10	2	110300372	110371783	5327	-0.176	0.02765	2.101e-10	Trans
exm534393	rs204896	6	32064098	T	C	0.1127	12690-33	SEPT10	Q9P0V9	Septin-10	2	110300372	110371783	5327	0.141	0.02866	8.977e-07	Trans
exm2252914	rs241771	17	26592946	T	C	0.4498	12690-33	SEPT10	Q9P0V9	Septin-10	2	110300372	110371783	5326	0.123	0.01811	1.23e-11	Trans
exm-rs380390	rs380390	1	196701051	C	G	0.4337	12690-33	SEPT10	Q9P0V9	Septin-10	2	110300372	110371783	5324	0.09318	0.01852	5.023e-07	Trans
exm-rs387608	rs387608	6	31941557	T	C	0.1427	12690-33	SEPT10	Q9P0V9	Septin-10	2	110300372	110371783	5327	0.1335	0.02598	2.857e-07	Trans
exm-rs389512	rs389512	6	31947594	G	C	0.144	12690-33	SEPT10	Q9P0V9	Septin-10	2	110300372	110371783	5327	0.1338	0.02593	2.539e-07	Trans
exm533392	rs438999	6	31928306	G	A	0.09961	12690-33	SEPT10	Q9P0V9	Septin-10	2	110300372	110371783	5327	0.1726	0.03062	1.834e-08	Trans
exm-rs444921	rs444921	6	31932177	A	G	0.1423	12690-33	SEPT10	Q9P0V9	Septin-10	2	110300372	110371783	5327	0.136	0.02609	1.934e-07	Trans
exm533544	rs449643	6	31936679	T	C	0.1423	12690-33	SEPT10	Q9P0V9	Septin-10	2	110300372	110371783	5327	0.136	0.02609	1.934e-07	Trans
exm-rs541862	rs541862	6	31916951	G	A	0.09961	12690-33	SEPT10	Q9P0V9	Septin-10	2	110300372	110371783	5327	0.1726	0.03062	1.834e-08	Trans
exm63220	rs652785	1	57340727	A	C	0.3612	12690-33	SEPT10	Q9P0V9	Septin-10	2	110300372	110371783	5325	0.1937	0.01883	1.365e-24	Trans
exm1305265	rs704	17	26694861	G	A	0.4964	12690-33	SEPT10	Q9P0V9	Septin-10	2	110300372	110371783	5327	-0.1632	0.01782	7.246e-20	Trans
exm801052	rs908832	9	31613678	A	G	0.02415	12690-33	SEPT10	Q9P0V9	Septin-10	2	110300372	110371783	5326	0.2997	0.06003	6.153e-07	Trans
exm1305221	rs9910163	17	31616011	A	G	0.2539	12690-33	SEPT10	Q9P0V9	Septin-10	2	110300372	110371783	5326	-0.1583	0.02057	1.66e-14	Trans
exm-rs11924390	rs11924390	3	186433099	C	T	0.2894	12423-38	A1CF	Q9NQ94	APOBEC1 complementation factor	10	52559169	52645435	5341	0.1724	0.02112	4.096e-16	Trans
exm371054	rs2228243	3	186395113	G	A	0.1593	12423-38	A1CF	Q9NQ94	APOBEC1 complementation factor	10	52559169	52645435	5341	0.145	0.0264	4.181e-08	Trans
exm371125	rs2304456	3	186445052	G	T	0.1194	12423-38	A1CF	Q9NQ94	APOBEC1 complementation factor	10	52559169	52645435	5340	0.4066	0.02945	1.233e-42	Trans
exm-rs1562990	rs1562990	11	60023087	C	A	0.4371	8759-29	A4GALT	Q9NPC4	Lactosylceramide 4-alpha-galactosyltransferase	22	43088123	43117307	5340	0.2087	0.01881	2.729e-28	Trans
exm914311	rs2304933	11	60102507	T	G	0.3419	8759-29	A4GALT	Q9NPC4	Lactosylceramide 4-alpha-galactosyltransferase	22	43088123	43117307	5339	-0.1942	0.01982	1.809e-22	Trans
exm914302	rs2304935	11	60102384	G	A	0.3418	8759-29	A4GALT	Q9NPC4	Lactosylceramide 4-alpha-galactosyltransferase	22	43088123	43117307	5339	-0.1943	0.01982	1.637e-22	Trans
exm2271612	rs2847655	11	59865671	C	T	0.4447	8759-29	A4GALT	Q9NPC4	Lactosylceramide 4-alpha-galactosyltransferase	22	43088123	43117307	5337	0.2085	0.01878	2.528e-28	Trans
exm-rs4938933	rs4938933	11	60034429	C	T	0.4362	8759-29	A4GALT	Q9NPC4	Lactosylceramide 4-alpha-galactosyltransferase	22	43088123	43117307	5339	0.2088	0.01878	2.041e-28	Trans
exm-rs610932	rs610932	11	59939307	A	C	0.4382	8759-29	A4GALT	Q9NPC4	Lactosylceramide 4-alpha-galactosyltransferase	22	43088123	43117307	5337	0.2174	0.01888	2.483e-30	Trans
exm914226	rs7232	11	59940599	A	T	0.4055	8759-29	A4GALT	Q9NPC4	Lactosylceramide 4-alpha-galactosyltransferase	22	43088123	43117307	5340	0.2309	0.01903	1.949e-33	Trans
exm-rs10883365	rs10883365	10	101287764	G	A	0.4999	11926-23	AAGAB	Q6PD74	Alpha- and gamma-adaptin-binding protein p34	15	67493013	67547536	5337	-0.1405	0.01913	2.347e-13	Trans
exm852895	rs10883841	10	104934709	C	T	0.143	11926-23	AAGAB	Q6PD74	Alpha- and gamma-adaptin-binding protein p34	15	67493013	67547536	5339	-0.1515	0.02706	2.292e-08	Trans
exm-rs11190140	rs11190140	10	101291593	T	C	0.4996	11926-23	AAGAB	Q6PD74	Alpha- and gamma-adaptin-binding protein p34	15	67493013	67547536	5338	-0.1413	0.01913	1.763e-13	Trans
exm848680	rs11190305	10	101639877	C	A	0.3893	11926-23	AAGAB	Q6PD74	Alpha- and gamma-adaptin-binding protein p34	15	67493013	67547536	5340	-0.1652	0.01944	2.497e-17	Trans
exm-rs11597390	rs11597390	10	101861435	A	G	0.3375	11926-23	AAGAB	Q6PD74	Alpha- and gamma-adaptin-binding protein p34	15	67493013	67547536	5338	-0.43	0.01912	4.517e-107	Trans
exm-rs11599750	rs11599750	10	101805442	T	C	0.3612	11926-23	AAGAB	Q6PD74	Alpha- and gamma-adaptin-binding protein p34	15	67493013	67547536	5340	-0.1152	0.01991	7.615e-09	Trans
exm373448	rs11711157	3	194061826	T	C	0.2285	11926-23	AAGAB	Q6PD74	Alpha- and gamma-adaptin-binding protein p34	15	67493013	67547536	5340	0.3475	0.02233	1.859e-53	Trans
exm1641584	rs143059237	23	54783785	G	T	0.005644	11926-23	AAGAB	Q6PD74	Alpha- and gamma-adaptin-binding protein p34	15	67493013	67547536	5340	0.7328	0.1452	4.613e-07	Trans
exm853303	rs146747336	10	105202091	T	G	0.003906	11926-23	AAGAB	Q6PD74	Alpha- and gamma-adaptin-binding protein p34	15	67493013	67547536	5340	1.642	0.1497	1.02e-27	Trans
exm853323	rs149128563	10	105203769	T	C	0.00142	11926-23	AAGAB	Q6PD74	Alpha- and gamma-adaptin-binding protein p34	15	67493013	67547536	5340	1.62	0.2851	1.402e-08	Trans
exm848522	rs17222617	10	101578952	G	T	0.02131	11926-23	AAGAB	Q6PD74	Alpha- and gamma-adaptin-binding protein p34	15	67493013	67547536	5340	-0.3703	0.06541	1.58e-08	Trans
exm847847	rs1801286	10	100190999	A	G	0.001687	11926-23	AAGAB	Q6PD74	Alpha- and gamma-adaptin-binding protein p34	15	67493013	67547536	5340	1.783	0.226	3.61e-15	Trans
exm849056	rs2230804	10	101977883	T	C	0.4653	11926-23	AAGAB	Q6PD74	Alpha- and gamma-adaptin-binding protein p34	15	67493013	67547536	5339	-0.1885	0.01888	2.838e-23	Trans
exm848294	rs2231687	10	101473218	A	G	0.1466	11926-23	AAGAB	Q6PD74	Alpha- and gamma-adaptin-binding protein p34	15	67493013	67547536	5340	-0.229	0.02658	9.048e-18	Trans
exm848464	rs2273697	10	101563815	A	G	0.2081	11926-23	AAGAB	Q6PD74	Alpha- and gamma-adaptin-binding protein p34	15	67493013	67547536	5340	0.2529	0.02307	1.134e-27	Trans
exm849257	rs2278842	10	102056745	T	C	0.08274	11926-23	AAGAB	Q6PD74	Alpha- and gamma-adaptin-binding protein p34	15	67493013	67547536	5340	-0.1748	0.03517	6.902e-07	Trans
exm848969	rs2862954	10	101912064	C	T	0.487	11926-23	AAGAB	Q6PD74	Alpha- and gamma-adaptin-binding protein p34	15	67493013	67547536	5339	-0.1305	0.019	7.412e-12	Trans
exm848844	rs35924554	10	101716112	C	G	0.046	11926-23	AAGAB	Q6PD74	Alpha- and gamma-adaptin-binding protein p34	15	67493013	67547536	5338	1.394	0.04156	6.086e-224	Trans
exm-rs4409764	rs4409764	10	101284237	T	G	0.4998	11926-23	AAGAB	Q6PD74	Alpha- and gamma-adaptin-binding protein p34	15	67493013	67547536	5338	-0.1405	0.01912	2.358e-13	Trans
exm848562	rs45441199	10	101591737	C	T	0.01101	11926-23	AAGAB	Q6PD74	Alpha- and gamma-adaptin-binding protein p34	15	67493013	67547536	5340	0.7452	0.09153	4.824e-16	Trans
exm848961	rs61733668	10	101841232	C	T	0.01136	11926-23	AAGAB	Q6PD74	Alpha- and gamma-adaptin-binding protein p34	15	67493013	67547536	5340	0.8648	0.08831	1.863e-22	Trans
exm848932	rs61751507	10	101829514	T	C	0.0453	11926-23	AAGAB	Q6PD74	Alpha- and gamma-adaptin-binding protein p34	15	67493013	67547536	5338	1.898	0.03729	0	Trans
exm-rs6584283	rs6584283	10	101290301	T	C	0.4817	11926-23	AAGAB	Q6PD74	Alpha- and gamma-adaptin-binding protein p34	15	67493013	67547536	5338	-0.1173	0.01918	1.021e-09	Trans
exm2267037	rs7092999	10	102375258	A	G	0.4229	11926-23	AAGAB	Q6PD74	Alpha- and gamma-adaptin-binding protein p34	15	67493013	67547536	5340	-0.09513	0.0192	7.483e-07	Trans
exm847524	rs77858766	10	31612468	A	G	0.00586	11926-23	AAGAB	Q6PD74	Alpha- and gamma-adaptin-binding protein p34	15	67493013	67547536	5339	0.9499	0.1282	1.466e-13	Trans
exm850297	rs807023	10	31613014	T	G	0.127	11926-23	AAGAB	Q6PD74	Alpha- and gamma-adaptin-binding protein p34	15	67493013	67547536	5339	-0.1851	0.02848	8.754e-11	Trans
exm2252914	rs241771	17	26592946	T	C	0.4498	5261-13	ABL2	P42684	Abelson tyrosine-protein kinase 2	1	179068462	179198819	5332	-0.2426	0.01759	1.481e-42	Trans
exm1305265	rs704	17	26694861	G	A	0.4964	5261-13	ABL2	P42684	Abelson tyrosine-protein kinase 2	1	179068462	179198819	5333	0.3099	0.01716	8.484e-71	Trans
exm1305221	rs9910163	17	31615689	A	G	0.2539	5261-13	ABL2	P42684	Abelson tyrosine-protein kinase 2	1	179068462	179198819	5332	0.2086	0.02018	8.159e-25	Trans
exm792722	rs1053878	9	136131651	A	G	0.06109	9253-52	ABO	P16442	Histo-blood group ABO system transferase	9	136130563	136150630	5342	1.29	0.03669	9.808e-244	Cis
exm792603	rs117595304	9	136031315	C	T	0.004173	9253-52	ABO	P16442	Histo-blood group ABO system transferase	9	136130563	136150630	5343	1.006	0.1443	3.626e-12	Cis
exm783123	rs118012211	9	130475480	T	C	0.004883	9253-52	ABO	P16442	Histo-blood group ABO system transferase	9	136130563	136150630	5343	0.7762	0.1377	1.816e-08	Trans
exm793055	rs12763	9	136227260	A	G	0.4043	9253-52	ABO	P16442	Histo-blood group ABO system transferase	9	136130563	136150630	5342	0.116	0.01993	6.24e-09	Cis
exm782795	rs140786088	9	130263351	A	G	0.005152	9253-52	ABO	P16442	Histo-blood group ABO system transferase	9	136130563	136150630	5342	0.8005	0.134	2.449e-09	Trans
exm793548	rs142572218	9	136319670	T	C	0.002663	9253-52	ABO	P16442	Histo-blood group ABO system transferase	9	136130563	136150630	5343	1.161	0.1856	4.233e-10	Trans
exm793030	rs142739502	9	136224646	C	T	0.004705	9253-52	ABO	P16442	Histo-blood group ABO system transferase	9	136130563	136150630	5343	1.219	0.1397	3.474e-18	Cis
exm793020	rs143037947	9	136223541	T	C	0.02868	9253-52	ABO	P16442	Histo-blood group ABO system transferase	9	136130563	136150630	5343	-0.4088	0.05623	4.136e-13	Cis
exm791662	rs143172300	9	135545995	A	G	0.01127	9253-52	ABO	P16442	Histo-blood group ABO system transferase	9	136130563	136150630	5343	0.4602	0.09368	9.274e-07	Trans
exm794328	rs147799977	9	136641177	T	C	0.002575	9253-52	ABO	P16442	Histo-blood group ABO system transferase	9	136130563	136150630	5343	1.209	0.1889	1.698e-10	Trans
exm793702	rs147854160	9	136340625	T	C	0.01669	9253-52	ABO	P16442	Histo-blood group ABO system transferase	9	136130563	136150630	5343	-0.4577	0.07658	2.422e-09	Trans
exm789691	rs149363119	9	134020011	G	T	0.002042	9253-52	ABO	P16442	Histo-blood group ABO system transferase	9	136130563	136150630	5343	1.035	0.2084	6.998e-07	Trans
exm793247	rs17150554	9	136269143	A	G	0.1048	9253-52	ABO	P16442	Histo-blood group ABO system transferase	9	136130563	136150630	5343	-0.3876	0.0312	5.801e-35	Cis
exm783763	rs1800956	9	130586621	G	C	0.004794	9253-52	ABO	P16442	Histo-blood group ABO system transferase	9	136130563	136150630	5343	0.8082	0.139	6.394e-09	Trans
exm2266879	rs2039184	9	136047393	G	A	0.3974	9253-52	ABO	P16442	Histo-blood group ABO system transferase	9	136130563	136150630	5342	0.2671	0.01956	1.008e-41	Cis
exm793538	rs28503257	9	136319589	A	G	0.03889	9253-52	ABO	P16442	Histo-blood group ABO system transferase	9	136130563	136150630	5342	1.146	0.04731	4.035e-123	Trans
exm793463	rs28647808	9	136305530	G	C	0.1072	9253-52	ABO	P16442	Histo-blood group ABO system transferase	9	136130563	136150630	5343	-0.3775	0.03099	1.087e-33	Trans
exm2271229	rs2987392	9	134711461	C	T	0.0704	9253-52	ABO	P16442	Histo-blood group ABO system transferase	9	136130563	136150630	5343	-0.1906	0.03754	3.945e-07	Trans
exm-rs3025343	rs3025343	9	136478355	A	G	0.1273	9253-52	ABO	P16442	Histo-blood group ABO system transferase	9	136130563	136150630	5343	-0.1682	0.02895	6.683e-09	Trans
exm791534	rs306547	9	135470414	T	C	0.2419	9253-52	ABO	P16442	Histo-blood group ABO system transferase	9	136130563	136150630	5343	0.1466	0.02273	1.213e-10	Trans
exm793652	rs3094378	9	136337168	A	G	0.1224	9253-52	ABO	P16442	Histo-blood group ABO system transferase	9	136130563	136150630	5342	-0.2586	0.02919	1.06e-18	Trans
exm793636	rs3094381	9	136333487	A	G	0.1272	9253-52	ABO	P16442	Histo-blood group ABO system transferase	9	136130563	136150630	5343	-0.2494	0.02876	5.592e-18	Trans
exm793241	rs33919837	9	136268952	T	G	0.1048	9253-52	ABO	P16442	Histo-blood group ABO system transferase	9	136130563	136150630	5343	-0.3903	0.03123	2.309e-35	Cis
exm793377	rs34054981	9	136291361	T	C	0.1071	9253-52	ABO	P16442	Histo-blood group ABO system transferase	9	136130563	136150630	5343	-0.3786	0.031	7.469e-34	Cis
exm792371	rs34170541	9	135977366	G	T	0.07812	9253-52	ABO	P16442	Histo-blood group ABO system transferase	9	136130563	136150630	5343	-0.2997	0.03567	5.508e-17	Trans
exm792580	rs35898523	9	136029645	T	G	0.05904	9253-52	ABO	P16442	Histo-blood group ABO system transferase	9	136130563	136150630	5343	-0.2739	0.04081	2.138e-11	Cis
exm794500	rs36093130	9	136906986	G	T	0.01438	9253-52	ABO	P16442	Histo-blood group ABO system transferase	9	136130563	136150630	5343	0.4781	0.08024	2.705e-09	Trans
exm-rs4962153	rs4962153	9	136323754	A	G	0.09641	9253-52	ABO	P16442	Histo-blood group ABO system transferase	9	136130563	136150630	5343	0.7504	0.03099	5.521e-123	Trans
exm-rs505922	rs505922	9	136149229	C	T	0.2571	9253-52	ABO	P16442	Histo-blood group ABO system transferase	9	136130563	136150630	5342	1.459	0.009645	0	Cis
exm-rs507666	rs507666	9	136149399	A	G	0.1216	9253-52	ABO	P16442	Histo-blood group ABO system transferase	9	136130563	136150630	5342	1.32	0.02355	0	Cis
exm792735	rs512770	9	136133506	A	G	0.2312	9253-52	ABO	P16442	Histo-blood group ABO system transferase	9	136130563	136150630	5343	-0.4617	0.02239	5.909e-91	Cis
exm-rs514659	rs514659	9	136142203	C	A	0.2572	9253-52	ABO	P16442	Histo-blood group ABO system transferase	9	136130563	136150630	5341	1.459	0.00967	0	Cis
exm792745	rs549446	9	136135238	T	C	0.2986	9253-52	ABO	P16442	Histo-blood group ABO system transferase	9	136130563	136150630	5343	-0.5359	0.02012	6.525e-147	Cis
exm792711	rs55727303	9	136131576	T	C	0.02211	9253-52	ABO	P16442	Histo-blood group ABO system transferase	9	136130563	136150630	5343	-0.3852	0.0642	2.107e-09	Cis
exm792750	rs55876802	9	136137547	A	C	0.02219	9253-52	ABO	P16442	Histo-blood group ABO system transferase	9	136130563	136150630	5343	-0.3678	0.06572	2.295e-08	Cis
exm-rs579459	rs579459	9	136154168	C	T	0.145	9253-52	ABO	P16442	Histo-blood group ABO system transferase	9	136130563	136150630	5342	1.08	0.02323	0	Cis
exm793070	rs61751475	9	136228007	T	C	0.02202	9253-52	ABO	P16442	Histo-blood group ABO system transferase	9	136130563	136150630	5343	-0.388	0.06667	6.228e-09	Cis
exm-rs635634	rs635634	9	136155000	A	G	0.1229	9253-52	ABO	P16442	Histo-blood group ABO system transferase	9	136130563	136150630	5343	1.317	0.02339	0	Cis
exm-rs651007	rs651007	9	136153875	A	G	0.145	9253-52	ABO	P16442	Histo-blood group ABO system transferase	9	136130563	136150630	5342	1.08	0.02323	0	Cis
exm-rs657152	rs657152	9	136139265	T	G	0.279	9253-52	ABO	P16442	Histo-blood group ABO system transferase	9	136130563	136150630	5342	1.341	0.01135	0	Cis
exm793506	rs685523	9	136310908	T	C	0.1487	9253-52	ABO	P16442	Histo-blood group ABO system transferase	9	136130563	136150630	5343	-0.3828	0.0267	8.645e-46	Trans
exm-rs687621	rs687621	9	136137065	C	T	0.2569	9253-52	ABO	P16442	Histo-blood group ABO system transferase	9	136130563	136150630	5343	1.462	0.009617	0	Cis
exm792747	rs688976	9	136136770	A	C	0.2986	9253-52	ABO	P16442	Histo-blood group ABO system transferase	9	136130563	136150630	5343	-0.5359	0.02012	6.525e-147	Cis
exm792849	rs75461307	9	136208483	T	C	0.007636	9253-52	ABO	P16442	Histo-blood group ABO system transferase	9	136130563	136150630	5342	1.377	0.1111	9.139e-35	Cis
exm792714	rs7853989	9	31612589	C	G	0.09005	9253-52	ABO	P16442	Histo-blood group ABO system transferase	9	136130563	136150630	5341	0.5639	0.03282	1.928e-64	Trans
exm791229	rs79740039	9	31612749	T	C	0.02104	9253-52	ABO	P16442	Histo-blood group ABO system transferase	9	136130563	136150630	5343	-0.3775	0.0665	1.441e-08	Trans
exm792748	rs8176696	9	31613077	T	C	0.03409	9253-52	ABO	P16442	Histo-blood group ABO system transferase	9	136130563	136150630	5343	-0.3024	0.05356	1.726e-08	Trans
exm792732	rs8176720	9	31613081	C	T	0.3888	9253-52	ABO	P16442	Histo-blood group ABO system transferase	9	136130563	136150630	5343	-0.2696	0.01969	5.565e-42	Trans
exm792706	rs8176740	9	31613108	T	A	0.2987	9253-52	ABO	P16442	Histo-blood group ABO system transferase	9	136130563	136150630	5343	-0.5365	0.02012	4.175e-147	Trans
exm792703	rs8176741	9	31613131	A	G	0.06802	9253-52	ABO	P16442	Histo-blood group ABO system transferase	9	136130563	136150630	5342	0.8751	0.03686	1.644e-118	Trans
exm792694	rs8176745	9	31613166	A	G	0.298	9253-52	ABO	P16442	Histo-blood group ABO system transferase	9	136130563	136150630	5343	-0.5356	0.02015	3.089e-146	Trans
exm-rs8176746	rs8176746	9	31613189	A	C	0.06793	9253-52	ABO	P16442	Histo-blood group ABO system transferase	9	136130563	136150630	5342	0.8743	0.03689	3.708e-118	Trans
exm792685	rs8176749	9	31613227	T	C	0.06794	9253-52	ABO	P16442	Histo-blood group ABO system transferase	9	136130563	136150630	5341	0.8742	0.03689	3.985e-118	Trans
exm792804	rs886089	9	31613546	A	G	0.3671	9253-52	ABO	P16442	Histo-blood group ABO system transferase	9	136130563	136150630	5341	0.1231	0.02012	1.014e-09	Trans
exm792805	rs886090	9	31613552	A	G	0.3674	9253-52	ABO	P16442	Histo-blood group ABO system transferase	9	136130563	136150630	5341	0.122	0.02012	1.401e-09	Trans
exm63406	rs12067507	1	57422511	T	C	0.04537	12900-29	ACACB	O00763	Acetyl-CoA carboxylase 2	12	109554222	109706031	5315	0.2153	0.04219	3.449e-07	Trans
exm63376	rs12085435	1	57415310	A	G	0.04537	12900-29	ACACB	O00763	Acetyl-CoA carboxylase 2	12	109554222	109706031	5315	0.2153	0.04219	3.449e-07	Trans
exm-rs1329424	rs1329424	1	196646176	A	C	0.3975	12900-29	ACACB	O00763	Acetyl-CoA carboxylase 2	12	109554222	109706031	5314	0.1114	0.01793	5.522e-10	Trans
exm-rs380390	rs380390	1	196701051	C	G	0.4337	12900-29	ACACB	O00763	Acetyl-CoA carboxylase 2	12	109554222	109706031	5312	0.1005	0.01761	1.201e-08	Trans
exm533392	rs438999	6	31928306	G	A	0.09961	12900-29	ACACB	O00763	Acetyl-CoA carboxylase 2	12	109554222	109706031	5315	0.1453	0.02917	6.585e-07	Trans
exm-rs511294	rs511294	6	31888869	C	A	0.05679	12900-29	ACACB	O00763	Acetyl-CoA carboxylase 2	12	109554222	109706031	5309	0.2017	0.03756	8.145e-08	Trans
exm-rs541862	rs541862	6	31916951	G	A	0.09961	12900-29	ACACB	O00763	Acetyl-CoA carboxylase 2	12	109554222	109706031	5315	0.1453	0.02917	6.585e-07	Trans
exm2252914	rs241771	17	26592946	T	C	0.4498	12343-14	ACAP2	Q15057	Arf-GAP with coiled-coil, ANK repeat and PH domain-containing protein 2	3	194995465	195163817	5334	0.1342	0.01857	5.695e-13	Trans
exm1305265	rs704	17	26694861	G	A	0.4964	12343-14	ACAP2	Q15057	Arf-GAP with coiled-coil, ANK repeat and PH domain-containing protein 2	3	194995465	195163817	5335	-0.1707	0.01829	1.419e-20	Trans
exm1305221	rs9910163	17	31615792	A	G	0.2539	12343-14	ACAP2	Q15057	Arf-GAP with coiled-coil, ANK repeat and PH domain-containing protein 2	3	194995465	195163817	5334	-0.1187	0.0212	2.238e-08	Trans
exm2252914	rs241771	17	26592946	T	C	0.4498	13563-259	ACBD7	Q8N6N7	Acyl-CoA-binding domain-containing protein 7	10	15057071	15130783	5341	0.188	0.01795	2.04e-25	Trans
exm1305265	rs704	17	26694861	G	A	0.4964	13563-259	ACBD7	Q8N6N7	Acyl-CoA-binding domain-containing protein 7	10	15057071	15130783	5342	-0.2461	0.0176	1.152e-43	Trans
exm1305221	rs9910163	17	31615871	A	G	0.2539	13563-259	ACBD7	Q8N6N7	Acyl-CoA-binding domain-containing protein 7	10	15057071	15130783	5341	-0.1848	0.0205	2.715e-19	Trans
exm371079	rs1042464	3	186395572	T	A	0.4459	10714-7	ACE	P12821	Angiotensin-converting enzyme	17	61554422	61575741	5334	0.2206	0.01888	3.55e-31	Trans
exm2266879	rs2039184	9	136047393	G	A	0.3974	10714-7	ACE	P12821	Angiotensin-converting enzyme	17	61554422	61575741	5335	-0.09706	0.0195	6.686e-07	Trans
exm371054	rs2228243	3	186395113	G	A	0.1593	10714-7	ACE	P12821	Angiotensin-converting enzyme	17	61554422	61575741	5335	0.2517	0.02584	3.158e-22	Trans
exm1344031	rs3730025	17	61557773	G	A	0.01696	10714-7	ACE	P12821	Angiotensin-converting enzyme	17	61554422	61575741	5336	-1.181	0.07238	1.789e-58	Cis
exm-rs4343	rs4343	17	61566031	A	G	0.4999	10714-7	ACE	P12821	Angiotensin-converting enzyme	17	61554422	61575741	5336	-0.5652	0.01733	6.512e-213	Cis
exm-rs4962153	rs4962153	9	136323754	A	G	0.09641	10714-7	ACE	P12821	Angiotensin-converting enzyme	17	61554422	61575741	5336	-0.2202	0.03191	5.746e-12	Trans
exm2268014	rs4968639	17	61055390	G	A	0.2149	10714-7	ACE	P12821	Angiotensin-converting enzyme	17	61554422	61575741	5335	-0.2279	0.02284	2.954e-23	Trans
exm-rs505922	rs505922	9	136149229	C	T	0.2571	10714-7	ACE	P12821	Angiotensin-converting enzyme	17	61554422	61575741	5335	-0.13	0.02172	2.298e-09	Trans
exm-rs507666	rs507666	9	136149399	A	G	0.1216	10714-7	ACE	P12821	Angiotensin-converting enzyme	17	61554422	61575741	5335	-0.3688	0.02874	3.732e-37	Trans
exm-rs514659	rs514659	9	136142203	C	A	0.2572	10714-7	ACE	P12821	Angiotensin-converting enzyme	17	61554422	61575741	5334	-0.1278	0.02173	4.318e-09	Trans
exm-rs579459	rs579459	9	136154168	C	T	0.145	10714-7	ACE	P12821	Angiotensin-converting enzyme	17	61554422	61575741	5335	-0.2999	0.02675	7.687e-29	Trans
exm-rs635634	rs635634	9	136155000	A	G	0.1229	10714-7	ACE	P12821	Angiotensin-converting enzyme	17	61554422	61575741	5336	-0.3615	0.0286	4.078e-36	Trans
exm-rs651007	rs651007	9	136153875	A	G	0.145	10714-7	ACE	P12821	Angiotensin-converting enzyme	17	61554422	61575741	5335	-0.2999	0.02675	7.687e-29	Trans
exm-rs657152	rs657152	9	136139265	T	G	0.279	10714-7	ACE	P12821	Angiotensin-converting enzyme	17	61554422	61575741	5335	-0.1129	0.02114	9.603e-08	Trans
exm-rs687621	rs687621	9	136137065	C	T	0.2569	10714-7	ACE	P12821	Angiotensin-converting enzyme	17	61554422	61575741	5336	-0.1279	0.02174	4.258e-09	Trans
exm792714	rs7853989	9	31612588	C	G	0.09005	10714-7	ACE	P12821	Angiotensin-converting enzyme	17	61554422	61575741	5334	0.1917	0.033	6.64e-09	Trans
exm370968	rs7999	3	31612785	G	A	0.04341	10714-7	ACE	P12821	Angiotensin-converting enzyme	17	61554422	61575741	5336	0.2372	0.04659	3.699e-07	Trans
exm792732	rs8176720	9	31613079	C	T	0.3888	10714-7	ACE	P12821	Angiotensin-converting enzyme	17	61554422	61575741	5336	0.101	0.01961	2.71e-07	Trans
exm792703	rs8176741	9	31613130	A	G	0.06802	10714-7	ACE	P12821	Angiotensin-converting enzyme	17	61554422	61575741	5335	0.2254	0.03794	2.987e-09	Trans
exm-rs8176746	rs8176746	9	31613188	A	C	0.06793	10714-7	ACE	P12821	Angiotensin-converting enzyme	17	61554422	61575741	5335	0.2254	0.03796	3.078e-09	Trans
exm792685	rs8176749	9	31613226	T	C	0.06794	10714-7	ACE	P12821	Angiotensin-converting enzyme	17	61554422	61575741	5334	0.2256	0.03794	2.904e-09	Trans
exm371029	rs9898	3	31615480	T	C	0.3004	10714-7	ACE	P12821	Angiotensin-converting enzyme	17	61554422	61575741	5335	0.1868	0.02057	1.52e-19	Trans
exm2252914	rs241771	17	26592946	T	C	0.4498	2805-6	ACE2	Q9BYF1	Angiotensin-converting enzyme 2	23	15579156	15620192	5330	-0.1303	0.01773	2.364e-13	Trans
exm1305265	rs704	17	26694861	G	A	0.4964	2805-6	ACE2	Q9BYF1	Angiotensin-converting enzyme 2	23	15579156	15620192	5331	0.1571	0.01748	3.49e-19	Trans
exm1305221	rs9910163	17	31615951	A	G	0.2539	2805-6	ACE2	Q9BYF1	Angiotensin-converting enzyme 2	23	15579156	15620192	5330	0.1196	0.02022	3.57e-09	Trans
exm642218	rs10247980	7	100366284	C	T	0.3146	10980-11	ACHE	P22303	Acetylcholinesterase	7	100487615	100493754	5336	-0.1024	0.02	3.148e-07	Cis
exm641351	rs117595600	7	100205703	T	C	0.01136	10980-11	ACHE	P22303	Acetylcholinesterase	7	100487615	100493754	5338	0.4852	0.08672	2.318e-08	Trans
exm2266455	rs11764584	7	99753870	G	A	0.4599	10980-11	ACHE	P22303	Acetylcholinesterase	7	100487615	100493754	5335	-0.09886	0.0187	1.286e-07	Trans
exm639213	rs141613498	7	99654642	A	G	0.00293	10980-11	ACHE	P22303	Acetylcholinesterase	7	100487615	100493754	5337	1.68	0.1785	7.254e-21	Trans
exm322168	rs148806125	3	52555947	C	G	0.001332	10980-11	ACHE	P22303	Acetylcholinesterase	7	100487615	100493754	5338	1.324	0.2574	2.774e-07	Trans
exm-rs2075671	rs2075671	7	100345106	T	C	0.2628	10980-11	ACHE	P22303	Acetylcholinesterase	7	100487615	100493754	5337	-0.1172	0.0211	2.899e-08	Cis
exm642243	rs314298	7	100371114	C	T	0.4578	10980-11	ACHE	P22303	Acetylcholinesterase	7	100487615	100493754	5336	-0.1029	0.01876	4.336e-08	Cis
exm642250	rs314299	7	100371473	C	T	0.4926	10980-11	ACHE	P22303	Acetylcholinesterase	7	100487615	100493754	5336	-0.107	0.01871	1.147e-08	Cis
exm642277	rs314300	7	100374087	A	G	0.4721	10980-11	ACHE	P22303	Acetylcholinesterase	7	100487615	100493754	5336	-0.1097	0.01876	5.237e-09	Cis
exm2270656	rs314320	7	100431980	T	C	0.4813	10980-11	ACHE	P22303	Acetylcholinesterase	7	100487615	100493754	5335	-0.117	0.01872	4.382e-10	Cis
exm2258015	rs314339	7	100391581	T	C	0.4691	10980-11	ACHE	P22303	Acetylcholinesterase	7	100487615	100493754	5334	-0.11	0.01868	4.117e-09	Cis
exm642424	rs314344	7	100395003	G	C	0.411	10980-11	ACHE	P22303	Acetylcholinesterase	7	100487615	100493754	5337	-0.1708	0.01868	8.397e-20	Cis
exm639982	rs3823646	7	99757612	G	A	0.4599	10980-11	ACHE	P22303	Acetylcholinesterase	7	100487615	100493754	5335	-0.09941	0.01871	1.12e-07	Trans
exm642282	rs531503	7	100377082	C	T	0.3974	10980-11	ACHE	P22303	Acetylcholinesterase	7	100487615	100493754	5336	-0.1463	0.01895	1.375e-14	Cis
exm642268	rs539445	7	100373367	C	G	0.4005	10980-11	ACHE	P22303	Acetylcholinesterase	7	100487615	100493754	5337	-0.1424	0.0189	5.732e-14	Cis
exm642261	rs542137	7	100373077	G	C	0.4005	10980-11	ACHE	P22303	Acetylcholinesterase	7	100487615	100493754	5338	-0.1426	0.01891	5.475e-14	Cis
exm643857	rs76020410	7	100647976	G	C	0.003551	10980-11	ACHE	P22303	Acetylcholinesterase	7	100487615	100493754	5338	0.8678	0.1634	1.131e-07	Trans
exm2252914	rs241771	17	26592946	T	C	0.4498	12700-9	ACLY	P53396	ATP-citrate synthase	17	40023169	40086795	5332	-0.0954	0.01842	2.298e-07	Trans
exm1305265	rs704	17	26694861	G	A	0.4964	12700-9	ACLY	P53396	ATP-citrate synthase	17	40023169	40086795	5333	0.1133	0.01819	5.038e-10	Trans
exm63406	rs12067507	1	57422511	T	C	0.04537	8868-4	ACOT7	O00154	Cytosolic acyl coenzyme A thioester hydrolase	1	6324332	6453826	5328	0.223	0.04397	4.07e-07	Trans
exm63376	rs12085435	1	57415310	A	G	0.04537	8868-4	ACOT7	O00154	Cytosolic acyl coenzyme A thioester hydrolase	1	6324332	6453826	5328	0.223	0.04397	4.07e-07	Trans
exm452468	rs121964920	5	40959622	A	C	0.002752	8868-4	ACOT7	O00154	Cytosolic acyl coenzyme A thioester hydrolase	1	6324332	6453826	5329	-0.9115	0.1712	1.055e-07	Trans
exm-rs2269423	rs2269423	6	32145707	T	G	0.4764	8868-4	ACOT7	O00154	Cytosolic acyl coenzyme A thioester hydrolase	1	6324332	6453826	5327	-0.09049	0.01827	7.497e-07	Trans
exm533392	rs438999	6	31928306	G	A	0.09961	8868-4	ACOT7	O00154	Cytosolic acyl coenzyme A thioester hydrolase	1	6324332	6453826	5329	0.1661	0.03045	5.144e-08	Trans
exm-rs511294	rs511294	6	31888869	C	A	0.05679	8868-4	ACOT7	O00154	Cytosolic acyl coenzyme A thioester hydrolase	1	6324332	6453826	5323	0.2044	0.03925	1.984e-07	Trans
exm-rs541862	rs541862	6	31916951	G	A	0.09961	8868-4	ACOT7	O00154	Cytosolic acyl coenzyme A thioester hydrolase	1	6324332	6453826	5329	0.1661	0.03045	5.144e-08	Trans
exm937973	rs61744204	11	71718315	T	C	0.007191	8868-4	ACOT7	O00154	Cytosolic acyl coenzyme A thioester hydrolase	1	6324332	6453826	5329	0.5224	0.1066	9.835e-07	Trans
exm2265107	rs10192856	2	718744	G	A	0.4404	3858-5	ACP1	P24666	Low molecular weight phosphotyrosine protein phosphatase	2	264869	278283	5342	0.1397	0.01937	6.315e-13	Trans
exm-rs11542478	rs11542478	2	38938	C	A	0.1243	3858-5	ACP1	P24666	Low molecular weight phosphotyrosine protein phosphatase	2	264869	278283	5341	-0.1759	0.02936	2.235e-09	Trans
exm169335	rs11553746	2	272203	T	C	0.3641	3858-5	ACP1	P24666	Low molecular weight phosphotyrosine protein phosphatase	2	264869	278283	5339	1.14	0.01271	0	Cis
exm169254	rs2290911	2	224919	G	A	0.3638	3858-5	ACP1	P24666	Low molecular weight phosphotyrosine protein phosphatase	2	264869	278283	5340	1.139	0.01278	0	Cis
exm-rs300774	rs300774	2	112496	T	G	0.132	3858-5	ACP1	P24666	Low molecular weight phosphotyrosine protein phosphatase	2	264869	278283	5342	-0.204	0.02832	6.589e-13	Trans
exm2265292	rs384526	2	193882	A	G	0.2096	3858-5	ACP1	P24666	Low molecular weight phosphotyrosine protein phosphatase	2	264869	278283	5342	-0.1769	0.02365	8.772e-14	Cis
exm-rs4643574	rs4643574	2	315215	A	G	0.08159	3858-5	ACP1	P24666	Low molecular weight phosphotyrosine protein phosphatase	2	264869	278283	5342	-0.2736	0.03488	5.238e-15	Cis
exm169348	rs7576247	2	277003	G	A	0.3643	3858-5	ACP1	P24666	Low molecular weight phosphotyrosine protein phosphatase	2	264869	278283	5340	1.141	0.0127	0	Cis
exm1124171	rs1303	14	94844843	G	T	0.2039	9237-54	ACP2	P11117	Lysosomal acid phosphatase	11	47260853	47270457	5339	-0.1915	0.0231	1.428e-16	Trans
exm1124126	rs2228541	14	94776221	C	A	0.4239	9237-54	ACP2	P11117	Lysosomal acid phosphatase	11	47260853	47270457	5336	-0.102	0.01887	6.715e-08	Trans
exm2252914	rs241771	17	26592946	T	C	0.4498	9237-54	ACP2	P11117	Lysosomal acid phosphatase	11	47260853	47270457	5339	0.2662	0.01837	1.051e-46	Trans
exm1124179	rs28929474	14	94844947	T	C	0.009411	9237-54	ACP2	P11117	Lysosomal acid phosphatase	11	47260853	47270457	5340	1.438	0.09452	3.348e-51	Trans
exm1124208	rs6647	14	94847415	G	A	0.2689	9237-54	ACP2	P11117	Lysosomal acid phosphatase	11	47260853	47270457	5339	0.1723	0.02111	3.985e-16	Trans
exm1305265	rs704	17	26694861	G	A	0.4964	9237-54	ACP2	P11117	Lysosomal acid phosphatase	11	47260853	47270457	5340	-0.3308	0.01794	1.146e-73	Trans
exm1124224	rs709932	14	94849201	T	C	0.1188	9237-54	ACP2	P11117	Lysosomal acid phosphatase	11	47260853	47270457	5339	-0.1656	0.02863	7.725e-09	Trans
exm2267696	rs7157975	14	107212287	A	G	0.4084	9237-54	ACP2	P11117	Lysosomal acid phosphatase	11	47260853	47270457	5338	-0.145	0.0192	4.908e-14	Trans
exm1305221	rs9910163	17	31615612	A	G	0.2539	9237-54	ACP2	P11117	Lysosomal acid phosphatase	11	47260853	47270457	5339	-0.2041	0.02115	7.397e-22	Trans
exm1030571	rs117566084	12	102190521	T	C	0.01261	3232-28	ACP5	P13686	Tartrate-resistant acid phosphatase type 5	19	11685475	11689801	5339	0.4216	0.08371	4.91e-07	Trans
exm1429772	rs12327617	19	12059645	G	A	0.08302	3232-28	ACP5	P13686	Tartrate-resistant acid phosphatase type 5	19	11685475	11689801	5338	0.2043	0.0344	3.08e-09	Trans
exm-rs2844575	rs2844575	6	31334945	G	A	0.4789	3232-28	ACP5	P13686	Tartrate-resistant acid phosphatase type 5	19	11685475	11689801	5338	-0.112	0.01895	3.651e-09	Trans
exm-rs3887152	rs3887152	6	31176335	A	G	0.4362	3232-28	ACP5	P13686	Tartrate-resistant acid phosphatase type 5	19	11685475	11689801	5338	-0.106	0.01909	2.976e-08	Trans
exm2268758	rs12027024	1	149998494	T	C	0.3627	5742-14	ACP6	Q9NPH0	Lysophosphatidic acid phosphatase type 6	1	147119168	147142634	5338	0.1515	0.01925	4.328e-15	Trans
exm2249886	rs1344	1	147119273	G	A	0.3841	5742-14	ACP6	Q9NPH0	Lysophosphatidic acid phosphatase type 6	1	147119168	147142634	5338	-0.717	0.01626	0	Cis
exm92590	rs137987097	1	147119257	A	T	0.0166	5742-14	ACP6	Q9NPH0	Lysophosphatidic acid phosphatase type 6	1	147119168	147142634	5338	-0.5953	0.07206	1.803e-16	Cis
exm92626	rs140566115	1	147126437	A	G	0.02451	5742-14	ACP6	Q9NPH0	Lysophosphatidic acid phosphatase type 6	1	147119168	147142634	5337	-1.456	0.05654	6.894e-138	Cis
exm95569	rs143579361	1	150970680	A	G	0.004439	5742-14	ACP6	Q9NPH0	Lysophosphatidic acid phosphatase type 6	1	147119168	147142634	5338	-0.845	0.1376	8.699e-10	Trans
exm2268755	rs1470261	1	146694922	C	T	0.3864	5742-14	ACP6	Q9NPH0	Lysophosphatidic acid phosphatase type 6	1	147119168	147142634	5338	0.1553	0.01923	8.047e-16	Trans
exm92288	rs17356233	1	146740502	G	C	0.2496	5742-14	ACP6	Q9NPH0	Lysophosphatidic acid phosphatase type 6	1	147119168	147142634	5338	0.1079	0.02161	6.192e-07	Trans
exm2252705	rs199829030	16	70955079	A	G	0.0206	5742-14	ACP6	Q9NPH0	Lysophosphatidic acid phosphatase type 6	1	147119168	147142634	5338	-0.3671	0.06568	2.398e-08	Trans
exm92479	rs3820129	1	147091972	T	C	0.4474	5742-14	ACP6	Q9NPH0	Lysophosphatidic acid phosphatase type 6	1	147119168	147142634	5338	0.4569	0.01751	2.068e-141	Cis
exm95141	rs41271951	1	150737220	G	A	0.08141	5742-14	ACP6	Q9NPH0	Lysophosphatidic acid phosphatase type 6	1	147119168	147142634	5338	0.18	0.03408	1.329e-07	Trans
exm95615	rs41310885	1	150974971	A	T	0.07102	5742-14	ACP6	Q9NPH0	Lysophosphatidic acid phosphatase type 6	1	147119168	147142634	5338	0.1891	0.03604	1.603e-07	Trans
exm92552	rs61751618	1	147096112	A	G	0.02344	5742-14	ACP6	Q9NPH0	Lysophosphatidic acid phosphatase type 6	1	147119168	147142634	5338	-1.362	0.05784	1.04e-116	Cis
exm1309662	rs11080149	17	29623288	T	C	0.1705	6079-59	PXYLP1	Q8TE99	2-phosphoxylose phosphatase 1	3	140950682	141013486	5327	-0.131	0.02369	3.347e-08	Trans
exm-rs1330	rs1330	11	17316029	A	G	0.3726	6079-59	PXYLP1	Q8TE99	2-phosphoxylose phosphatase 1	3	140950682	141013486	5326	0.0931	0.01841	4.395e-07	Trans
exm2252914	rs241771	17	26592946	T	C	0.4498	6079-59	PXYLP1	Q8TE99	2-phosphoxylose phosphatase 1	3	140950682	141013486	5326	0.3058	0.01716	4.632e-69	Trans
exm1305265	rs704	17	26694861	G	A	0.4964	6079-59	PXYLP1	Q8TE99	2-phosphoxylose phosphatase 1	3	140950682	141013486	5327	-0.4028	0.01656	5.053e-124	Trans
exm1305221	rs9910163	17	31615893	A	G	0.2539	6079-59	PXYLP1	Q8TE99	2-phosphoxylose phosphatase 1	3	140950682	141013486	5327	-0.304	0.0197	1.263e-52	Trans
exm1566590	rs140727644	21	33976547	C	T	0.001065	10507-166	ACRV1	P26436	Acrosomal protein SP-10	11	125542229	125550809	5334	1.363	0.2656	2.971e-07	Trans
exm704816	rs141504768	8	68999963	T	G	0.001509	9843-5	ACTN1	P12814	Alpha-actinin-1	14	69340840	69446083	5328	1.2	0.2352	3.487e-07	Trans
exm1305265	rs704	17	26694861	G	A	0.4964	9843-5	ACTN1	P12814	Alpha-actinin-1	14	69340840	69446083	5328	0.09435	0.01789	1.391e-07	Trans
exm442844	rs61748184	5	5182286	T	C	0.01696	9844-138	ACTN2	P35609	Alpha-actinin-2	1	236849754	236927931	5343	0.3673	0.07087	2.257e-07	Trans
exm896689	rs7481951	11	22271870	A	T	0.3791	9844-138	ACTN2	P35609	Alpha-actinin-2	1	236849754	236927931	5342	-0.1265	0.01927	5.759e-11	Trans
exm169257	rs144604911	2	230045	T	C	0.001154	2806-49	ACVR1B	P36896	Activin receptor type-1B	12	52345451	52390863	5307	1.269	0.2534	5.705e-07	Trans
exm319797	rs121912698	3	52022837	T	C	0.008434	3343-1	ACY1	Q03154	Aminoacylase-1	3	52017300	52023218	5340	-1.706	0.09956	4.394e-64	Cis
exm305971	rs138479225	3	44794955	C	T	0.004173	3343-1	ACY1	Q03154	Aminoacylase-1	3	52017300	52023218	5340	-0.7363	0.1392	1.27e-07	Trans
exm315104	rs150021639	3	49689642	T	C	0.03826	3343-1	ACY1	Q03154	Aminoacylase-1	3	52017300	52023218	5340	-0.3398	0.04731	7.802e-13	Trans
exm307643	rs1799863	3	46414557	A	T	0.0119	3343-1	ACY1	Q03154	Aminoacylase-1	3	52017300	52023218	5340	-0.5779	0.08376	5.843e-12	Trans
exm2269060	rs10188142	2	53958136	T	C	0.3337	12812-25	ACYP2	P14621	Acylphosphatase-2	2	54342410	54532437	5337	0.1315	0.01869	2.194e-12	Trans
exm193663	rs2287345	2	54035508	C	G	0.08523	12812-25	ACYP2	P14621	Acylphosphatase-2	2	54342410	54532437	5337	0.1748	0.03135	2.609e-08	Trans
exm193820	rs805408	2	31612999	T	A	0.2756	12812-25	ACYP2	P14621	Acylphosphatase-2	2	54342410	54532437	5337	0.1149	0.0199	8.158e-09	Trans
exm-rs769449	rs769449	19	31611938	A	G	0.1249	6586-19	ADAM11	O75078	Disintegrin and metalloproteinase domain-containing protein 11	17	42836405	42859214	5325	-0.1931	0.02742	2.157e-12	Trans
exm1455635	rs104894696	19	35775902	A	G	0.001332	9956-7	ADAM15	Q13444	Disintegrin and metalloproteinase domain-containing protein 15	1	155023748	155035252	5325	0.3414	0.06138	2.788e-08	Trans
exm159776	rs10910120	1	233394248	C	T	0.001065	9956-7	ADAM15	Q13444	Disintegrin and metalloproteinase domain-containing protein 15	1	155023748	155035252	5325	0.4311	0.06658	1.033e-10	Trans
exm1332827	rs111736975	17	45917596	G	A	0.001154	9956-7	ADAM15	Q13444	Disintegrin and metalloproteinase domain-containing protein 15	1	155023748	155035252	5325	0.4007	0.06662	1.931e-09	Trans
exm1356278	rs1128878	17	73895744	A	G	0.003729	9956-7	ADAM15	Q13444	Disintegrin and metalloproteinase domain-containing protein 15	1	155023748	155035252	5325	0.2089	0.03503	2.602e-09	Trans
exm1427801	rs115035890	19	11312671	T	C	0.002042	9956-7	ADAM15	Q13444	Disintegrin and metalloproteinase domain-containing protein 15	1	155023748	155035252	5325	0.2656	0.04716	1.886e-08	Trans
exm501383	rs115605129	5	166711862	A	G	0.004529	9956-7	ADAM15	Q13444	Disintegrin and metalloproteinase domain-containing protein 15	1	155023748	155035252	5323	0.1922	0.032	2.049e-09	Trans
exm809712	rs117225135	10	12154929	A	G	0.003018	9956-7	ADAM15	Q13444	Disintegrin and metalloproteinase domain-containing protein 15	1	155023748	155035252	5325	0.2439	0.04181	5.777e-09	Trans
exm690505	rs137877997	8	25101205	T	A	0.008079	9956-7	ADAM15	Q13444	Disintegrin and metalloproteinase domain-containing protein 15	1	155023748	155035252	5325	0.1184	0.02406	8.886e-07	Trans
exm1188258	rs138354681	15	90177008	C	T	0.005238	9956-7	ADAM15	Q13444	Disintegrin and metalloproteinase domain-containing protein 15	1	155023748	155035252	5325	0.1473	0.02892	3.624e-07	Trans
exm140456	rs140658518	1	204106337	G	C	0.001065	9956-7	ADAM15	Q13444	Disintegrin and metalloproteinase domain-containing protein 15	1	155023748	155035252	5325	0.3549	0.0699	3.945e-07	Trans
exm755380	rs140835112	9	77400933	T	C	0.002575	9956-7	ADAM15	Q13444	Disintegrin and metalloproteinase domain-containing protein 15	1	155023748	155035252	5325	0.2162	0.0434	6.498e-07	Trans
exm301567	rs141207048	3	38835461	A	C	0.002219	9956-7	ADAM15	Q13444	Disintegrin and metalloproteinase domain-containing protein 15	1	155023748	155035252	5325	0.2666	0.04615	8.02e-09	Trans
exm547246	rs142790610	6	42713123	A	G	0.002308	9956-7	ADAM15	Q13444	Disintegrin and metalloproteinase domain-containing protein 15	1	155023748	155035252	5325	0.3108	0.04616	1.818e-11	Trans
exm1442367	rs143800574	19	17535470	T	C	0.001065	9956-7	ADAM15	Q13444	Disintegrin and metalloproteinase domain-containing protein 15	1	155023748	155035252	5325	0.3758	0.06996	8.147e-08	Trans
exm1284473	rs144822294	17	6337271	A	G	0.001332	9956-7	ADAM15	Q13444	Disintegrin and metalloproteinase domain-containing protein 15	1	155023748	155035252	5325	0.3767	0.05901	1.87e-10	Trans
exm549177	rs146633224	6	43251608	T	C	0.002397	9956-7	ADAM15	Q13444	Disintegrin and metalloproteinase domain-containing protein 15	1	155023748	155035252	5325	0.2947	0.04519	7.657e-11	Trans
exm81082	rs146641385	1	109840832	A	G	0.001776	9956-7	ADAM15	Q13444	Disintegrin and metalloproteinase domain-containing protein 15	1	155023748	155035252	5325	0.2555	0.04952	2.561e-07	Trans
exm356229	rs148154571	3	142402975	C	T	0.006658	9956-7	ADAM15	Q13444	Disintegrin and metalloproteinase domain-containing protein 15	1	155023748	155035252	5325	0.1321	0.02588	3.465e-07	Trans
exm1318081	rs148810425	17	38252768	T	C	0.001065	9956-7	ADAM15	Q13444	Disintegrin and metalloproteinase domain-containing protein 15	1	155023748	155035252	5325	0.3763	0.06388	4.088e-09	Trans
exm933498	rs148986773	11	67258367	T	C	0.001065	9956-7	ADAM15	Q13444	Disintegrin and metalloproteinase domain-containing protein 15	1	155023748	155035252	5325	0.3669	0.0638	9.391e-09	Trans
exm242230	rs149809522	2	173338939	A	G	0.002042	9956-7	ADAM15	Q13444	Disintegrin and metalloproteinase domain-containing protein 15	1	155023748	155035252	5325	0.2424	0.04831	5.375e-07	Trans
exm807269	rs200307167	10	5772536	C	A	0.007901	9956-7	ADAM15	Q13444	Disintegrin and metalloproteinase domain-containing protein 15	1	155023748	155035252	5325	0.1373	0.02489	3.671e-08	Trans
exm634459	rs200540593	7	92734671	G	A	0.001776	9956-7	ADAM15	Q13444	Disintegrin and metalloproteinase domain-containing protein 15	1	155023748	155035252	5324	0.2649	0.04947	8.979e-08	Trans
exm1419507	rs201654775	19	8610596	A	G	0.001687	9956-7	ADAM15	Q13444	Disintegrin and metalloproteinase domain-containing protein 15	1	155023748	155035252	5325	0.4917	0.05344	5.034e-20	Trans
exm2252207	rs28385710	1	55518418	T	C	0.002841	9956-7	ADAM15	Q13444	Disintegrin and metalloproteinase domain-containing protein 15	1	155023748	155035252	5325	0.2128	0.04118	2.462e-07	Trans
exm293955	rs41284033	3	15614707	T	C	0.003462	9956-7	ADAM15	Q13444	Disintegrin and metalloproteinase domain-containing protein 15	1	155023748	155035252	5325	0.2286	0.03597	2.246e-10	Trans
exm473550	rs41407546	5	121413205	T	G	0.0119	9956-7	ADAM15	Q13444	Disintegrin and metalloproteinase domain-containing protein 15	1	155023748	155035252	5325	0.1041	0.0196	1.147e-07	Trans
exm290121	rs61736451	3	10401576	T	C	0.005951	9956-7	ADAM15	Q13444	Disintegrin and metalloproteinase domain-containing protein 15	1	155023748	155035252	5322	0.1526	0.02868	1.065e-07	Trans
exm1341271	rs61754944	17	57262923	A	G	0.002397	9956-7	ADAM15	Q13444	Disintegrin and metalloproteinase domain-containing protein 15	1	155023748	155035252	5325	0.207	0.04187	7.916e-07	Trans
exm1305265	rs704	17	26694861	G	A	0.4964	9956-7	ADAM15	Q13444	Disintegrin and metalloproteinase domain-containing protein 15	1	155023748	155035252	5325	-0.02317	0.004213	3.996e-08	Trans
exm854593	rs72559704	10	106014706	A	G	0.001244	9956-7	ADAM15	Q13444	Disintegrin and metalloproteinase domain-containing protein 15	1	155023748	155035252	5322	0.3829	0.06664	9.637e-09	Trans
exm-rs10037858	rs10037858	5	156766708	G	A	0.4013	8948-13	ADAM19	Q9H013	Disintegrin and metalloproteinase domain-containing protein 19	5	156822071	157002831	5342	-0.1244	0.01926	1.165e-10	Cis
exm499661	rs1422795	5	156936364	C	T	0.3286	8948-13	ADAM19	Q9H013	Disintegrin and metalloproteinase domain-containing protein 19	5	156822071	157002831	5340	-0.2335	0.01974	6.683e-32	Cis
exm1134144	rs17852251	14	105477990	T	C	0.001776	8634-187	ADAM19	Q9H013	Disintegrin and metalloproteinase domain-containing protein 19	5	156822071	157002831	5318	1.049	0.2065	3.873e-07	Trans
exm-rs2277027	rs2277027	5	156932376	C	A	0.3287	8948-13	ADAM19	Q9H013	Disintegrin and metalloproteinase domain-containing protein 19	5	156822071	157002831	5340	-0.2336	0.01974	6.384e-32	Cis
exm1128734	rs34084056	14	102729910	T	C	0.01589	8634-187	ADAM19	Q9H013	Disintegrin and metalloproteinase domain-containing protein 19	5	156822071	157002831	5318	0.3491	0.07044	7.41e-07	Trans
exm1134928	rs4983413	14	105930406	A	G	0.2568	8634-187	ADAM19	Q9H013	Disintegrin and metalloproteinase domain-containing protein 19	5	156822071	157002831	5317	0.1052	0.02006	1.609e-07	Trans
exm1134079	rs61745867	14	105457923	A	T	0.0459	8634-187	ADAM19	Q9H013	Disintegrin and metalloproteinase domain-containing protein 19	5	156822071	157002831	5318	0.2367	0.04174	1.5e-08	Trans
exm631775	rs2032582	7	87160618	C	A	0.496	7933-75	ADAM22	Q9P0K1	Disintegrin and metalloproteinase domain-containing protein 22	7	87563566	87832204	5337	-0.128	0.01907	2.132e-11	Trans
exm631879	rs9282564	7	31614644	C	T	0.1286	7933-75	ADAM22	Q9P0K1	Disintegrin and metalloproteinase domain-containing protein 22	7	87563566	87832204	5339	0.1761	0.02825	4.879e-10	Trans
exm988850	rs11045676	12	21196424	A	T	0.1624	7049-2	ADAM23	O75077	Disintegrin and metalloproteinase domain-containing protein 23	2	207308268	207485854	5341	-0.1438	0.02595	3.174e-08	Trans
exm988936	rs11045819	12	21329813	A	C	0.1464	7049-2	ADAM23	O75077	Disintegrin and metalloproteinase domain-containing protein 23	2	207308268	207485854	5341	-0.1808	0.02678	1.619e-11	Trans
exm259955	rs116768218	2	207569623	C	A	0.03774	7049-2	ADAM23	O75077	Disintegrin and metalloproteinase domain-containing protein 23	2	207308268	207485854	5340	-0.2493	0.05086	9.718e-07	Cis
exm2269208	rs11901486	2	206830563	G	T	0.4371	7049-2	ADAM23	O75077	Disintegrin and metalloproteinase domain-containing protein 23	2	207308268	207485854	5340	-0.111	0.01916	7.213e-09	Trans
exm259700	rs138061259	2	207175070	A	G	0.03099	7049-2	ADAM23	O75077	Disintegrin and metalloproteinase domain-containing protein 23	2	207308268	207485854	5340	-0.3273	0.05418	1.644e-09	Cis
exm259897	rs2115591	2	207527840	T	G	0.3583	7049-2	ADAM23	O75077	Disintegrin and metalloproteinase domain-containing protein 23	2	207308268	207485854	5339	0.1937	0.01966	1.046e-22	Cis
exm2265265	rs2709363	2	208520043	A	G	0.3438	7049-2	ADAM23	O75077	Disintegrin and metalloproteinase domain-containing protein 23	2	207308268	207485854	5341	0.1039	0.01992	1.879e-07	Trans
exm-rs4149032	rs4149032	12	21317791	T	C	0.3127	7049-2	ADAM23	O75077	Disintegrin and metalloproteinase domain-containing protein 23	2	207308268	207485854	5341	-0.1361	0.02028	2.174e-11	Trans
exm-rs7603514	rs7603514	2	31611785	A	G	0.2075	7049-2	ADAM23	O75077	Disintegrin and metalloproteinase domain-containing protein 23	2	207308268	207485854	5341	0.1867	0.02324	1.133e-15	Trans
exm259647	rs79484112	2	31612714	A	G	0.03099	7049-2	ADAM23	O75077	Disintegrin and metalloproteinase domain-containing protein 23	2	207308268	207485854	5340	-0.3273	0.05418	1.644e-09	Trans
exm792703	rs8176741	9	31613126	A	G	0.06802	7049-2	ADAM23	O75077	Disintegrin and metalloproteinase domain-containing protein 23	2	207308268	207485854	5340	0.1962	0.03806	2.619e-07	Trans
exm-rs8176746	rs8176746	9	31613184	A	C	0.06793	7049-2	ADAM23	O75077	Disintegrin and metalloproteinase domain-containing protein 23	2	207308268	207485854	5340	0.1977	0.03808	2.169e-07	Trans
exm792685	rs8176749	9	31613222	T	C	0.06794	7049-2	ADAM23	O75077	Disintegrin and metalloproteinase domain-containing protein 23	2	207308268	207485854	5339	0.1976	0.03808	2.206e-07	Trans
exm2252914	rs241771	17	26592946	T	C	0.4498	10753-31	ADAM7	Q9H2U9	Disintegrin and metalloproteinase domain-containing protein 7	8	24298509	24370273	5321	0.1131	0.01808	4.228e-10	Trans
exm1305265	rs704	17	26694861	G	A	0.4964	10753-31	ADAM7	Q9H2U9	Disintegrin and metalloproteinase domain-containing protein 7	8	24298509	24370273	5322	-0.1537	0.0178	7.52e-18	Trans
exm1305221	rs9910163	17	31615961	A	G	0.2539	10753-31	ADAM7	Q9H2U9	Disintegrin and metalloproteinase domain-containing protein 7	8	24298509	24370273	5321	-0.1014	0.02064	9.23e-07	Trans
exm405247	rs141374503	4	73179445	T	C	0.005238	9115-78	ADAMDEC1	O15204	ADAM DEC1	8	24241798	24263526	5307	-0.6013	0.1185	3.988e-07	Trans
exm792722	rs1053878	9	136131651	A	G	0.06109	3175-51	ADAMTS13	Q76LX8	A disintegrin and metalloproteinase with thrombospondin motifs 13	9	136279459	136324525	5333	0.335	0.03975	4.501e-17	Cis
exm792773	rs140866414	9	136198932	C	G	0.005859	3175-51	ADAMTS13	Q76LX8	A disintegrin and metalloproteinase with thrombospondin motifs 13	9	136279459	136324525	5334	-0.6265	0.1247	5.258e-07	Cis
exm793548	rs142572218	9	136319670	T	C	0.002663	3175-51	ADAMTS13	Q76LX8	A disintegrin and metalloproteinase with thrombospondin motifs 13	9	136279459	136324525	5334	-1.49	0.1814	2.678e-16	Cis
exm793418	rs145825553	9	136298777	T	C	0.00364	3175-51	ADAMTS13	Q76LX8	A disintegrin and metalloproteinase with thrombospondin motifs 13	9	136279459	136324525	5334	-1.152	0.159	4.978e-13	Cis
exm793247	rs17150554	9	136269143	A	G	0.1048	3175-51	ADAMTS13	Q76LX8	A disintegrin and metalloproteinase with thrombospondin motifs 13	9	136279459	136324525	5334	-0.6712	0.02966	2.442e-108	Cis
exm793423	rs2301612	9	136301982	G	C	0.4702	3175-51	ADAMTS13	Q76LX8	A disintegrin and metalloproteinase with thrombospondin motifs 13	9	136279459	136324525	5328	-0.3245	0.01869	1.012e-65	Cis
exm793538	rs28503257	9	136319589	A	G	0.03889	3175-51	ADAMTS13	Q76LX8	A disintegrin and metalloproteinase with thrombospondin motifs 13	9	136279459	136324525	5333	0.571	0.04849	1.294e-31	Cis
exm2266945	rs28515121	9	136291594	A	G	0.4715	3175-51	ADAMTS13	Q76LX8	A disintegrin and metalloproteinase with thrombospondin motifs 13	9	136279459	136324525	5332	-0.3227	0.01866	3.014e-65	Cis
exm793463	rs28647808	9	136305530	G	C	0.1072	3175-51	ADAMTS13	Q76LX8	A disintegrin and metalloproteinase with thrombospondin motifs 13	9	136279459	136324525	5334	-0.6844	0.02937	1.988e-114	Cis
exm793241	rs33919837	9	136268952	T	G	0.1048	3175-51	ADAMTS13	Q76LX8	A disintegrin and metalloproteinase with thrombospondin motifs 13	9	136279459	136324525	5334	-0.673	0.02969	1.057e-108	Cis
exm793344	rs34024143	9	136287582	T	C	0.1465	3175-51	ADAMTS13	Q76LX8	A disintegrin and metalloproteinase with thrombospondin motifs 13	9	136279459	136324525	5333	-0.3216	0.0264	1.099e-33	Cis
exm793377	rs34054981	9	136291361	T	C	0.1071	3175-51	ADAMTS13	Q76LX8	A disintegrin and metalloproteinase with thrombospondin motifs 13	9	136279459	136324525	5334	-0.6839	0.02938	3.364e-114	Cis
exm792750	rs55876802	9	136137547	A	C	0.02219	3175-51	ADAMTS13	Q76LX8	A disintegrin and metalloproteinase with thrombospondin motifs 13	9	136279459	136324525	5334	-0.7007	0.0639	1.095e-27	Cis
exm792714	rs7853989	9	31612607	C	G	0.09005	3175-51	ADAMTS13	Q76LX8	A disintegrin and metalloproteinase with thrombospondin motifs 13	9	136279459	136324525	5332	-0.3161	0.03279	8.014e-22	Trans
exm792732	rs8176720	9	31613094	C	T	0.3888	3175-51	ADAMTS13	Q76LX8	A disintegrin and metalloproteinase with thrombospondin motifs 13	9	136279459	136324525	5334	-0.1805	0.01949	2.896e-20	Trans
exm970800	rs116897071	11	130332457	C	T	0.008789	4533-76	ADAMTS15	Q8TE58	A disintegrin and metalloproteinase with thrombospondin motifs 15	11	130318869	130346539	5318	0.8371	0.09027	2.552e-20	Cis
exm1305265	rs704	17	26694861	G	A	0.4964	4533-76	ADAMTS15	Q8TE58	A disintegrin and metalloproteinase with thrombospondin motifs 15	11	130318869	130346539	5318	0.1033	0.01706	1.489e-09	Trans
exm69261	rs77931234	1	31612478	G	A	0.002397	8845-2	ADAMTS3	O15072	A disintegrin and metalloproteinase with thrombospondin motifs 3	4	73146686	73434516	5329	1.005	0.1894	1.166e-07	Trans
exm2256517	rs141501926	4	183812618	T	C	0.00142	2809-25	ADAMTS4	O75173	A disintegrin and metalloproteinase with thrombospondin motifs 4	1	161159538	161168845	5295	1.058	0.2083	3.938e-07	Trans
exm1563904	rs226794	21	28302355	A	G	0.0927	3168-8	ADAMTS5	Q9UNA0	A disintegrin and metalloproteinase with thrombospondin motifs 5	21	28290231	28339439	5336	0.3279	0.02971	4.956e-28	Cis
exm1563911	rs2830585	21	28305212	T	C	0.1254	3168-8	ADAMTS5	Q9UNA0	A disintegrin and metalloproteinase with thrombospondin motifs 5	21	28290231	28339439	5336	-1.058	0.02234	0	Cis
exm1563973	rs457947	21	28338298	G	C	0.1954	3168-8	ADAMTS5	Q9UNA0	A disintegrin and metalloproteinase with thrombospondin motifs 5	21	28290231	28339439	5337	0.1418	0.02183	9.03e-11	Cis
exm1563985	rs78037991	21	31612525	A	G	0.02354	3168-8	ADAMTS5	Q9UNA0	A disintegrin and metalloproteinase with thrombospondin motifs 5	21	28290231	28339439	5334	-0.8386	0.05781	8.593e-47	Trans
exm2252914	rs241771	17	26592946	T	C	0.4498	6441-62	ADAMTS6	Q9UKP5	A disintegrin and metalloproteinase with thrombospondin motifs 6	5	64444563	64777704	5330	-0.1474	0.01811	4.89e-16	Trans
exm894365	rs2460827	11	18253176	C	T	0.02859	6441-62	ADAMTS6	Q9UKP5	A disintegrin and metalloproteinase with thrombospondin motifs 6	5	64444563	64777704	5331	0.6897	0.05366	2.963e-37	Trans
exm1305265	rs704	17	26694861	G	A	0.4964	6441-62	ADAMTS6	Q9UKP5	A disintegrin and metalloproteinase with thrombospondin motifs 6	5	64444563	64777704	5331	0.1894	0.01781	3.705e-26	Trans
exm1305221	rs9910163	17	31616037	A	G	0.2539	6441-62	ADAMTS6	Q9UKP5	A disintegrin and metalloproteinase with thrombospondin motifs 6	5	64444563	64777704	5331	0.134	0.02068	1.007e-10	Trans
exm446623	rs146351088	5	17275966	T	C	0.001598	6575-79	ADAMTSL1	Q8N6G6	ADAMTS-like protein 1	9	18474079	18910948	5318	0.5325	0.08147	6.872e-11	Trans
exm1109759	rs147725150	14	68123282	C	T	0.001243	6575-79	ADAMTSL1	Q8N6G6	ADAMTS-like protein 1	9	18474079	18910948	5318	0.4609	0.0933	8.063e-07	Trans
exm1589040	rs148076381	22	22042011	A	G	0.001065	6575-79	ADAMTSL1	Q8N6G6	ADAMTS-like protein 1	9	18474079	18910948	5318	0.4978	0.1014	9.309e-07	Trans
exm1494544	rs186249573	19	50958550	C	A	0.00142	6575-79	ADAMTSL1	Q8N6G6	ADAMTS-like protein 1	9	18474079	18910948	5318	0.4181	0.08408	6.806e-07	Trans
exm968147	rs188851356	11	125647897	A	G	0.001243	6575-79	ADAMTSL1	Q8N6G6	ADAMTS-like protein 1	9	18474079	18910948	5318	0.4426	0.08996	8.885e-07	Trans
exm1125861	rs199692563	14	96795838	A	G	0.001509	6575-79	ADAMTSL1	Q8N6G6	ADAMTS-like protein 1	9	18474079	18910948	5318	0.4287	0.08431	3.816e-07	Trans
exm1665769	rs200130356	23	153587375	C	T	0.003161	6575-79	ADAMTSL1	Q8N6G6	ADAMTS-like protein 1	9	18474079	18910948	5316	0.3298	0.0649	3.863e-07	Trans
exm635	rs200379767	1	902176	T	C	0.002042	6575-79	ADAMTSL1	Q8N6G6	ADAMTS-like protein 1	9	18474079	18910948	5318	0.3602	0.07185	5.543e-07	Trans
exm647026	rs200476156	7	102716284	T	C	0.001154	6575-79	ADAMTSL1	Q8N6G6	ADAMTS-like protein 1	9	18474079	18910948	5318	0.4924	0.09701	3.998e-07	Trans
exm405186	rs201524333	4	73149358	A	G	0.001687	6575-79	ADAMTSL1	Q8N6G6	ADAMTS-like protein 1	9	18474079	18910948	5316	0.4255	0.08152	1.863e-07	Trans
exm1524442	rs202037230	20	6078265	T	C	0.002219	6575-79	ADAMTSL1	Q8N6G6	ADAMTS-like protein 1	9	18474079	18910948	5318	0.4012	0.0703	1.212e-08	Trans
exm232789	rs202209668	2	152397989	A	G	0.001154	6575-79	ADAMTSL1	Q8N6G6	ADAMTS-like protein 1	9	18474079	18910948	5318	0.4795	0.0933	2.861e-07	Trans
exm16979	rs41279482	1	12785200	C	T	0.001065	6575-79	ADAMTSL1	Q8N6G6	ADAMTS-like protein 1	9	18474079	18910948	5318	0.6298	0.1012	5.265e-10	Trans
exm17060	rs41301981	1	12820808	T	C	0.001332	6575-79	ADAMTSL1	Q8N6G6	ADAMTS-like protein 1	9	18474079	18910948	5318	0.4748	0.08984	1.31e-07	Trans
exm564596	rs61747660	6	87970633	A	G	0.00142	6575-79	ADAMTSL1	Q8N6G6	ADAMTS-like protein 1	9	18474079	18910948	5318	0.4297	0.08687	7.779e-07	Trans
exm1226143	rs61759926	16	23391964	A	G	0.001243	6575-79	ADAMTSL1	Q8N6G6	ADAMTS-like protein 1	9	18474079	18910948	5318	0.6155	0.1012	1.286e-09	Trans
exm802287	rs72763296	9	140093903	A	G	0.002664	6575-79	ADAMTSL1	Q8N6G6	ADAMTS-like protein 1	9	18474079	18910948	5317	0.3597	0.06358	1.617e-08	Trans
exm1494482	rs77280515	19	31612046	A	G	0.00142	6575-79	ADAMTSL1	Q8N6G6	ADAMTS-like protein 1	9	18474079	18910948	5318	0.4181	0.08408	6.806e-07	Trans
exm-rs2229741	rs2229741	21	16340289	A	G	0.4194	6379-62	ADAMTSL2	Q86TH1	ADAMTS-like protein 2	9	136397286	136440641	5324	0.09101	0.01776	3.092e-07	Trans
exm2252914	rs241771	17	26592946	T	C	0.4498	4594-22	ADCYAP1	P18509	Pituitary adenylate cyclase-activating polypeptide 38	18	904366	912173	5306	-0.213	0.01634	2.853e-38	Trans
exm2252914	rs241771	17	26592946	T	C	0.4498	4593-11	ADCYAP1	P18509	Pituitary adenylate cyclase-activating polypeptide 27	18	904366	912173	5327	-0.1937	0.01797	8.275e-27	Trans
exm1305265	rs704	17	26694861	G	A	0.4964	4593-11	ADCYAP1	P18509	Pituitary adenylate cyclase-activating polypeptide 27	18	904366	912173	5328	0.2445	0.01762	4.982e-43	Trans
exm1305265	rs704	17	26694861	G	A	0.4964	4594-22	ADCYAP1	P18509	Pituitary adenylate cyclase-activating polypeptide 38	18	904366	912173	5307	0.2729	0.01596	6.854e-64	Trans
exm1305221	rs9910163	17	31615628	A	G	0.2539	4593-11	ADCYAP1	P18509	Pituitary adenylate cyclase-activating polypeptide 27	18	904366	912173	5327	0.1528	0.02058	1.3e-13	Trans
exm1305221	rs9910163	17	31615629	A	G	0.2539	4594-22	ADCYAP1	P18509	Pituitary adenylate cyclase-activating polypeptide 38	18	904366	912173	5307	0.1653	0.01876	1.623e-18	Trans
exm1436138	rs139004201	19	14991881	T	C	0.006214	4546-27	ADGRE2	Q9UHX3	Adhesion G protein-coupled receptor E2	19	14843509	14889353	5343	-0.6106	0.1174	2.039e-07	Cis
exm1309662	rs11080149	17	29623288	T	C	0.1705	11243-90	ADGRF1	Q5T601	Adhesion G-protein coupled receptor F1	6	46967116	47010082	5333	-0.1789	0.02505	1.039e-12	Trans
exm1305790	rs143746801	17	26888563	A	G	0.0174	11243-90	ADGRF1	Q5T601	Adhesion G-protein coupled receptor F1	6	46967116	47010082	5333	0.4424	0.07145	6.383e-10	Trans
exm1305410	rs186143284	17	26726686	A	G	0.01491	11243-90	ADGRF1	Q5T601	Adhesion G-protein coupled receptor F1	6	46967116	47010082	5333	0.4667	0.07717	1.572e-09	Trans
exm1304628	rs2293180	17	25909816	T	C	0.1183	11243-90	ADGRF1	Q5T601	Adhesion G-protein coupled receptor F1	6	46967116	47010082	5333	0.2049	0.0292	2.561e-12	Trans
exm1304879	rs2297518	17	26096597	A	G	0.1958	11243-90	ADGRF1	Q5T601	Adhesion G-protein coupled receptor F1	6	46967116	47010082	5329	0.2041	0.02343	3.891e-18	Trans
exm2252914	rs241771	17	26592946	T	C	0.4498	11243-90	ADGRF1	Q5T601	Adhesion G-protein coupled receptor F1	6	46967116	47010082	5332	0.6809	0.01619	0	Trans
exm1305032	rs3182380	17	26519204	T	C	0.04661	11243-90	ADGRF1	Q5T601	Adhesion G-protein coupled receptor F1	6	46967116	47010082	5333	0.4331	0.04339	2.909e-23	Trans
exm1306043	rs34026109	17	26938651	T	C	0.02956	11243-90	ADGRF1	Q5T601	Adhesion G-protein coupled receptor F1	6	46967116	47010082	5333	-0.358	0.05508	8.82e-11	Trans
exm1306078	rs55712294	17	26940588	A	T	0.0324	11243-90	ADGRF1	Q5T601	Adhesion G-protein coupled receptor F1	6	46967116	47010082	5333	0.2791	0.05329	1.689e-07	Trans
exm1305650	rs61749867	17	26861877	T	C	0.05293	11243-90	ADGRF1	Q5T601	Adhesion G-protein coupled receptor F1	6	46967116	47010082	5331	-0.3149	0.04106	2.035e-14	Trans
exm1305265	rs704	17	26694861	G	A	0.4964	11243-90	ADGRF1	Q5T601	Adhesion G-protein coupled receptor F1	6	46967116	47010082	5333	-0.8574	0.01424	0	Trans
exm1305221	rs9910163	17	31615822	A	G	0.2539	11243-90	ADGRF1	Q5T601	Adhesion G-protein coupled receptor F1	6	46967116	47010082	5332	-0.5895	0.01967	1.871e-182	Trans
exm553251	rs115889915	6	46988476	A	G	0.007191	6409-57	ADGRF5	Q8IZF2	Adhesion G protein-coupled receptor F5	6	46820242	46922681	5324	-0.9461	0.1099	9.467e-18	Trans
exm792603	rs117595304	9	136031315	C	T	0.004173	6409-57	ADGRF5	Q8IZF2	Adhesion G protein-coupled receptor F5	6	46820242	46922681	5324	-0.9753	0.1374	1.422e-12	Trans
exm552316	rs12192544	6	46620252	G	C	0.232	6409-57	ADGRF5	Q8IZF2	Adhesion G protein-coupled receptor F5	6	46820242	46922681	5322	-0.116	0.02185	1.145e-07	Trans
exm555193	rs137852944	6	51947999	A	G	0.006303	6409-57	ADGRF5	Q8IZF2	Adhesion G protein-coupled receptor F5	6	46820242	46922681	5324	-0.9088	0.1201	4.485e-14	Trans
exm553015	rs141610704	6	46830740	G	C	0.004616	6409-57	ADGRF5	Q8IZF2	Adhesion G protein-coupled receptor F5	6	46820242	46922681	5324	-1.449	0.1395	4.95e-25	Cis
exm552756	rs1805017	6	46684222	T	C	0.2563	6409-57	ADGRF5	Q8IZF2	Adhesion G protein-coupled receptor F5	6	46820242	46922681	5323	-0.1442	0.02104	7.874e-12	Cis
exm2266879	rs2039184	9	136047393	G	A	0.3974	6409-57	ADGRF5	Q8IZF2	Adhesion G protein-coupled receptor F5	6	46820242	46922681	5323	-0.1615	0.01885	1.395e-17	Trans
exm793423	rs2301612	9	136301982	G	C	0.4702	6409-57	ADGRF5	Q8IZF2	Adhesion G protein-coupled receptor F5	6	46820242	46922681	5318	0.1124	0.01861	1.678e-09	Trans
exm2266945	rs28515121	9	136291594	A	G	0.4715	6409-57	ADGRF5	Q8IZF2	Adhesion G protein-coupled receptor F5	6	46820242	46922681	5322	0.1151	0.01857	6.153e-10	Trans
exm-rs4962153	rs4962153	9	136323754	A	G	0.09641	6409-57	ADGRF5	Q8IZF2	Adhesion G protein-coupled receptor F5	6	46820242	46922681	5324	-0.5623	0.03023	7.008e-75	Trans
exm-rs505922	rs505922	9	136149229	C	T	0.2571	6409-57	ADGRF5	Q8IZF2	Adhesion G protein-coupled receptor F5	6	46820242	46922681	5323	-0.3572	0.0206	1.506e-65	Trans
exm-rs507666	rs507666	9	136149399	A	G	0.1216	6409-57	ADGRF5	Q8IZF2	Adhesion G protein-coupled receptor F5	6	46820242	46922681	5323	-0.9581	0.02515	5.993e-281	Trans
exm792735	rs512770	9	136133506	A	G	0.2312	6409-57	ADGRF5	Q8IZF2	Adhesion G protein-coupled receptor F5	6	46820242	46922681	5324	0.1442	0.0221	7.395e-11	Trans
exm-rs514659	rs514659	9	136142203	C	A	0.2572	6409-57	ADGRF5	Q8IZF2	Adhesion G protein-coupled receptor F5	6	46820242	46922681	5322	-0.3557	0.02062	6.51e-65	Trans
exm792745	rs549446	9	136135238	T	C	0.2986	6409-57	ADGRF5	Q8IZF2	Adhesion G protein-coupled receptor F5	6	46820242	46922681	5324	0.1324	0.02033	8.108e-11	Trans
exm-rs579459	rs579459	9	136154168	C	T	0.145	6409-57	ADGRF5	Q8IZF2	Adhesion G protein-coupled receptor F5	6	46820242	46922681	5323	-0.7863	0.02403	3.732e-214	Trans
exm553027	rs586024	6	46834685	G	A	0.03268	6409-57	ADGRF5	Q8IZF2	Adhesion G protein-coupled receptor F5	6	46820242	46922681	5323	-1.426	0.04938	1.975e-170	Cis
exm-rs635634	rs635634	9	136155000	A	G	0.1229	6409-57	ADGRF5	Q8IZF2	Adhesion G protein-coupled receptor F5	6	46820242	46922681	5324	-0.9413	0.02511	3.569e-273	Trans
exm-rs651007	rs651007	9	136153875	A	G	0.145	6409-57	ADGRF5	Q8IZF2	Adhesion G protein-coupled receptor F5	6	46820242	46922681	5323	-0.7863	0.02403	3.732e-214	Trans
exm-rs657152	rs657152	9	136139265	T	G	0.279	6409-57	ADGRF5	Q8IZF2	Adhesion G protein-coupled receptor F5	6	46820242	46922681	5323	-0.317	0.02014	1.443e-54	Trans
exm-rs687621	rs687621	9	136137065	C	T	0.2569	6409-57	ADGRF5	Q8IZF2	Adhesion G protein-coupled receptor F5	6	46820242	46922681	5324	-0.3565	0.02063	3.463e-65	Trans
exm792747	rs688976	9	136136770	A	C	0.2986	6409-57	ADGRF5	Q8IZF2	Adhesion G protein-coupled receptor F5	6	46820242	46922681	5324	0.1324	0.02033	8.108e-11	Trans
exm792714	rs7853989	9	31612608	C	G	0.09005	6409-57	ADGRF5	Q8IZF2	Adhesion G protein-coupled receptor F5	6	46820242	46922681	5322	0.4561	0.03154	1.643e-46	Trans
exm792732	rs8176720	9	31613097	C	T	0.3888	6409-57	ADGRF5	Q8IZF2	Adhesion G protein-coupled receptor F5	6	46820242	46922681	5324	0.2774	0.01871	9.605e-49	Trans
exm792706	rs8176740	9	31613117	T	A	0.2987	6409-57	ADGRF5	Q8IZF2	Adhesion G protein-coupled receptor F5	6	46820242	46922681	5324	0.1337	0.02034	5.481e-11	Trans
exm792703	rs8176741	9	31613152	A	G	0.06802	6409-57	ADGRF5	Q8IZF2	Adhesion G protein-coupled receptor F5	6	46820242	46922681	5323	0.5368	0.03621	9.221e-49	Trans
exm792694	rs8176745	9	31613175	A	G	0.298	6409-57	ADGRF5	Q8IZF2	Adhesion G protein-coupled receptor F5	6	46820242	46922681	5324	0.1323	0.02037	8.998e-11	Trans
exm-rs8176746	rs8176746	9	31613210	A	C	0.06793	6409-57	ADGRF5	Q8IZF2	Adhesion G protein-coupled receptor F5	6	46820242	46922681	5323	0.5372	0.03623	8.82e-49	Trans
exm792685	rs8176749	9	31613248	T	C	0.06794	6409-57	ADGRF5	Q8IZF2	Adhesion G protein-coupled receptor F5	6	46820242	46922681	5322	0.5375	0.03622	7.702e-49	Trans
exm315643	rs3197999	3	49721532	A	G	0.3094	9834-62	ADH1B	P00325	Alcohol dehydrogenase 1B	4	100227527	100242572	5340	-0.1149	0.02017	1.272e-08	Trans
exm315076	rs34762726	3	49689210	A	G	0.3145	9834-62	ADH1B	P00325	Alcohol dehydrogenase 1B	4	100227527	100242572	5340	-0.1077	0.02004	8.089e-08	Trans
exm-rs9822268	rs9822268	3	31615417	A	G	0.315	9834-62	ADH1B	P00325	Alcohol dehydrogenase 1B	4	100227527	100242572	5340	-0.1094	0.02003	4.935e-08	Trans
exm414947	rs1126673	4	100045616	C	T	0.2971	8325-37	ADH4	P08319	Alcohol dehydrogenase 4	4	100044832	100065449	5341	-0.1141	0.02098	5.653e-08	Cis
exm-rs2602836	rs2602836	4	100014805	A	G	0.4281	8325-37	ADH4	P08319	Alcohol dehydrogenase 4	4	100044832	100065449	5342	-0.1498	0.0192	7.337e-15	Cis
exm2261570	rs10021082	4	100444178	C	T	0.06624	11369-23	ADH5	P11766	Alcohol dehydrogenase class-3	4	99992129	100009931	5331	0.1873	0.03707	4.503e-07	Trans
exm414947	rs1126673	4	100045616	C	T	0.2971	11369-23	ADH5	P11766	Alcohol dehydrogenase class-3	4	99992129	100009931	5330	0.217	0.02037	3.106e-26	Cis
exm-rs2602836	rs2602836	4	100014805	A	G	0.4281	11369-23	ADH5	P11766	Alcohol dehydrogenase class-3	4	99992129	100009931	5331	0.1111	0.01884	3.99e-09	Cis
exm1305265	rs704	17	26694861	G	A	0.4964	11369-23	ADH5	P11766	Alcohol dehydrogenase class-3	4	99992129	100009931	5332	-0.1299	0.01818	1.003e-12	Trans
exm415306	rs1573496	4	100349669	G	C	0.0713	11377-19	ADH7	P40394	Alcohol dehydrogenase class 4 mu/sigma chain	4	100333418	100356667	5335	-0.3721	0.03687	9.989e-24	Cis
exm196951	rs201088869	2	62067645	C	T	0.001332	11377-19	ADH7	P40394	Alcohol dehydrogenase class 4 mu/sigma chain	4	100333418	100356667	5336	-1.37	0.2634	2.055e-07	Trans
exm1305265	rs704	17	26694861	G	A	0.4964	11377-19	ADH7	P40394	Alcohol dehydrogenase class 4 mu/sigma chain	4	100333418	100356667	5336	-0.1093	0.01874	5.826e-09	Trans
exm-rs971074	rs971074	4	31615391	A	G	0.084	11377-19	ADH7	P40394	Alcohol dehydrogenase class 4 mu/sigma chain	4	100333418	100356667	5335	-0.3046	0.03438	1.088e-18	Trans
exm-rs991316	rs991316	4	31616075	A	G	0.4477	11377-19	ADH7	P40394	Alcohol dehydrogenase class 4 mu/sigma chain	4	100333418	100356667	5335	-0.1023	0.01921	1.064e-07	Trans
exm2252914	rs241771	17	26592946	T	C	0.4498	12457-10	ADI1	Q9BV57	1,2-dihydroxy-3-keto-5-methylthiopentene dioxygenase	2	3501690	3523350	5315	0.203	0.01757	1.669e-30	Trans
exm1305265	rs704	17	26694861	G	A	0.4964	12457-10	ADI1	Q9BV57	1,2-dihydroxy-3-keto-5-methylthiopentene dioxygenase	2	3501690	3523350	5316	-0.2578	0.01721	1.014e-49	Trans
exm1305221	rs9910163	17	31615946	A	G	0.2539	12457-10	ADI1	Q9BV57	1,2-dihydroxy-3-keto-5-methylthiopentene dioxygenase	2	3501690	3523350	5315	-0.178	0.02013	1.263e-18	Trans
exm371338	rs114155159	3	186570873	A	T	0.001243	3554-24	ADIPOQ	Q15848	Adiponectin	3	186560463	186576252	5339	-1.459	0.2535	9.237e-09	Cis
exm-rs17366568	rs17366568	3	186570453	A	G	0.1167	3554-24	ADIPOQ	Q15848	Adiponectin	3	186560463	186576252	5338	-0.1852	0.02773	2.668e-11	Cis
exm-rs2785980	rs2785980	1	219700519	C	T	0.3539	3554-24	ADIPOQ	Q15848	Adiponectin	3	186560463	186576252	5336	0.0997	0.01837	5.973e-08	Trans
exm-rs2785990	rs2785990	1	219687432	C	T	0.3569	3554-24	ADIPOQ	Q15848	Adiponectin	3	186560463	186576252	5339	0.09793	0.01834	9.648e-08	Trans
exm-rs2791552	rs2791552	1	219652033	T	G	0.3297	3554-24	ADIPOQ	Q15848	Adiponectin	3	186560463	186576252	5339	0.09982	0.01884	1.226e-07	Trans
exm-rs4846567	rs4846567	1	219750717	T	G	0.3249	3554-24	ADIPOQ	Q15848	Adiponectin	3	186560463	186576252	5339	0.1067	0.01873	1.28e-08	Trans
exm-rs11924390	rs11924390	3	186433099	C	T	0.2894	14115-34	ADM	P35318	Adrenomedullin	11	10326642	10328923	5328	-0.119	0.01991	2.444e-09	Trans
exm979911	rs12146727	12	7170336	A	G	0.1124	14115-34	ADM	P35318	Adrenomedullin	11	10326642	10328923	5328	-0.1605	0.02855	1.984e-08	Trans
exm2265636	rs12491503	3	165706855	A	G	0.3009	14115-34	ADM	P35318	Adrenomedullin	11	10326642	10328923	5326	-0.1274	0.01958	8.289e-11	Trans
exm2266144	rs17876032	5	176830627	G	A	0.391	14115-34	ADM	P35318	Adrenomedullin	11	10326642	10328923	5329	0.1205	0.01845	7.197e-11	Trans
exm362807	rs1803274	3	165491280	T	C	0.1881	14115-34	ADM	P35318	Adrenomedullin	11	10326642	10328923	5327	-0.1765	0.02302	2.055e-14	Trans
exm371054	rs2228243	3	186395113	G	A	0.1593	14115-34	ADM	P35318	Adrenomedullin	11	10326642	10328923	5328	-0.1298	0.02482	1.791e-07	Trans
exm371125	rs2304456	3	186445052	G	T	0.1194	14115-34	ADM	P35318	Adrenomedullin	11	10326642	10328923	5327	-0.2516	0.02797	3.123e-19	Trans
exm2252914	rs241771	17	26592946	T	C	0.4498	8518-55	ADM	P35318	ADM	11	10326642	10328923	5337	0.1152	0.0186	6.277e-10	Trans
exm-rs2731672	rs2731672	5	176842474	A	G	0.2485	14115-34	ADM	P35318	Adrenomedullin	11	10326642	10328923	5328	0.1574	0.02085	5.15e-14	Trans
exm1305265	rs704	17	26694861	G	A	0.4964	8518-55	ADM	P35318	ADM	11	10326642	10328923	5338	-0.1705	0.01829	1.583e-20	Trans
exm1305265	rs704	17	26694861	G	A	0.4964	7922-5	ADM	P35318	Adrenomedullin	11	10326642	10328923	5335	0.09337	0.01802	2.298e-07	Trans
exm1305221	rs9910163	17	31615677	A	G	0.2539	8518-55	ADM	P35318	ADM	11	10326642	10328923	5337	-0.1236	0.02118	5.71e-09	Trans
exm-rs2731672	rs2731672	5	176842474	A	G	0.2485	3347-9	GRK2	P25098	beta-adrenergic receptor kinase 1	11	67033905	67054029	5334	0.1068	0.02116	4.687e-07	Trans
exm2252914	rs241771	17	26592946	T	C	0.4498	9057-19	ADRM1	Q16186	Proteasomal ubiquitin receptor ADRM1	20	60877112	60884206	5329	0.1429	0.01842	1.041e-14	Trans
exm1305265	rs704	17	26694861	G	A	0.4964	9057-19	ADRM1	Q16186	Proteasomal ubiquitin receptor ADRM1	20	60877112	60884206	5330	-0.2046	0.0181	2.683e-29	Trans
exm1305221	rs9910163	17	31615802	A	G	0.2539	9057-19	ADRM1	Q16186	Proteasomal ubiquitin receptor ADRM1	20	60877112	60884206	5329	-0.1297	0.02103	7.424e-10	Trans
exm2252914	rs241771	17	26592946	T	C	0.4498	5023-23	ADSL	P30566	Adenylosuccinate lyase	22	40742504	40762577	5334	0.1188	0.01888	3.352e-10	Trans
exm1305265	rs704	17	26694861	G	A	0.4964	5023-23	ADSL	P30566	Adenylosuccinate lyase	22	40742504	40762577	5335	-0.1598	0.01859	1.064e-17	Trans
exm141170	rs140206020	1	204438326	C	A	0.001243	12644-63	ADSS	P30520	Adenylosuccinate synthetase isozyme 2	1	244571794	244615436	5335	1.315	0.2618	5.243e-07	Trans
exm404964	rs140882617	4	72399974	T	C	0.004439	4763-31	AFM	P43652	Afamin	4	74347462	74369718	5335	-0.7071	0.1413	5.82e-07	Trans
exm402516	rs150716612	4	68938049	T	C	0.005504	4763-31	AFM	P43652	Afamin	4	74347462	74369718	5335	-0.6461	0.124	1.946e-07	Trans
exm405717	rs35765619	4	74308089	C	A	0.00506	4763-31	AFM	P43652	Afamin	4	74347462	74369718	5335	-0.8261	0.1328	5.348e-10	Cis
exm405855	rs41265665	4	74361142	A	G	0.01474	4763-31	AFM	P43652	Afamin	4	74347462	74369718	5335	-0.7087	0.07911	4.461e-19	Cis
exm174359	rs16981869	2	17946243	G	A	0.1133	5792-8	AFP	P02771	alpha-Fetoprotein	4	74301933	74321492	5341	-0.1836	0.03041	1.678e-09	Trans
exm-rs2523578	rs2523578	6	31328542	C	T	0.2748	5792-8	AFP	P02771	alpha-Fetoprotein	4	74301933	74321492	5339	0.1049	0.02136	9.419e-07	Trans
exm-rs10774625	rs10774625	12	111910219	A	G	0.3956	10435-2	AGA	P20933	N(4)-(beta-N-acetylglucosaminyl)-L-asparaginase	4	178351928	178363657	5319	-0.08914	0.01808	8.436e-07	Trans
exm2252914	rs241771	17	26592946	T	C	0.4498	10435-2	AGA	P20933	N(4)-(beta-N-acetylglucosaminyl)-L-asparaginase	4	178351928	178363657	5319	-0.1174	0.01736	1.492e-11	Trans
exm-rs653178	rs653178	12	112007756	G	A	0.3891	10435-2	AGA	P20933	N(4)-(beta-N-acetylglucosaminyl)-L-asparaginase	4	178351928	178363657	5319	-0.08889	0.01812	9.542e-07	Trans
exm1305265	rs704	17	26694861	G	A	0.4964	10435-2	AGA	P20933	N(4)-(beta-N-acetylglucosaminyl)-L-asparaginase	4	178351928	178363657	5320	0.1469	0.0171	1.143e-17	Trans
exm2252914	rs241771	17	26592946	T	C	0.4498	13960-15	AGAP3	Q96P47	Arf-GAP with GTPase, ANK repeat and PH domain-containing protein 3	7	150782918	150841523	5335	0.09205	0.01873	9.194e-07	Trans
exm1305265	rs704	17	26694861	G	A	0.4964	13960-15	AGAP3	Q96P47	Arf-GAP with GTPase, ANK repeat and PH domain-containing protein 3	7	150782918	150841523	5336	-0.1238	0.01847	2.223e-11	Trans
exm-rs10483776	rs10483776	14	65914867	G	A	0.14	4125-52	AGER	Q15109	Advanced glycosylation end product-specific receptor, soluble	6	32148745	32152099	5342	-0.1569	0.02736	1.033e-08	Trans
exm529890	rs1063646	6	31107648	T	C	0.1208	4125-52	AGER	Q15109	Advanced glycosylation end product-specific receptor, soluble	6	32148745	32152099	5343	-0.151	0.02925	2.514e-07	Trans
exm790231	rs11243403	9	134351343	C	T	0.377	4125-52	AGER	Q15109	Advanced glycosylation end product-specific receptor, soluble	6	32148745	32152099	5343	0.1089	0.01965	3.111e-08	Trans
exm2266877	rs11243419	9	134422439	G	A	0.4319	4125-52	AGER	Q15109	Advanced glycosylation end product-specific receptor, soluble	6	32148745	32152099	5343	0.1673	0.01905	2.145e-18	Trans
exm97673	rs17582155	1	151804213	A	G	0.006926	4125-52	AGER	Q15109	Advanced glycosylation end product-specific receptor, soluble	6	32148745	32152099	5342	0.5758	0.1148	5.411e-07	Trans
exm-rs2022059	rs2022059	6	32156489	G	C	0.04208	4125-52	AGER	Q15109	Advanced glycosylation end product-specific receptor, soluble	6	32148745	32152099	5343	-0.4933	0.04719	2.517e-25	Cis
exm-rs204993	rs204993	6	32155581	C	T	0.2051	4125-52	AGER	Q15109	Advanced glycosylation end product-specific receptor, soluble	6	32148745	32152099	5343	-0.1415	0.02364	2.28e-09	Cis
exm534819	rs2070600	6	32151443	T	C	0.04537	4125-52	AGER	Q15109	Advanced glycosylation end product-specific receptor, soluble	6	32148745	32152099	5343	-0.5339	0.04528	1.068e-31	Cis
exm-rs2071285	rs2071285	6	32180431	A	T	0.04386	4125-52	AGER	Q15109	Advanced glycosylation end product-specific receptor, soluble	6	32148745	32152099	5343	-0.4769	0.04606	6.867e-25	Cis
exm-rs2270190	rs2270190	6	31080586	C	T	0.09881	4125-52	AGER	Q15109	Advanced glycosylation end product-specific receptor, soluble	6	32148745	32152099	5343	-0.1589	0.03195	6.801e-07	Trans
exm2262396	rs2343596	8	106593207	A	C	0.2777	4125-52	AGER	Q15109	Advanced glycosylation end product-specific receptor, soluble	6	32148745	32152099	5342	0.1106	0.02125	2.021e-07	Trans
exm-rs2524044	rs2524044	6	31256753	C	A	0.1569	4125-52	AGER	Q15109	Advanced glycosylation end product-specific receptor, soluble	6	32148745	32152099	5342	-0.1465	0.02611	2.084e-08	Trans
exm-rs2853925	rs2853925	6	31264922	C	T	0.1191	4125-52	AGER	Q15109	Advanced glycosylation end product-specific receptor, soluble	6	32148745	32152099	5343	-0.1424	0.02906	9.784e-07	Trans
exm-rs364415	rs364415	6	31273224	T	C	0.1191	4125-52	AGER	Q15109	Advanced glycosylation end product-specific receptor, soluble	6	32148745	32152099	5343	-0.1424	0.02906	9.784e-07	Trans
exm-rs404860	rs404860	6	32184345	C	T	0.1701	4125-52	AGER	Q15109	Advanced glycosylation end product-specific receptor, soluble	6	32148745	32152099	5342	-0.1253	0.02544	8.751e-07	Cis
exm-rs7757012	rs7757012	6	31612191	C	T	0.1208	4125-52	AGER	Q15109	Advanced glycosylation end product-specific receptor, soluble	6	32148745	32152099	5343	-0.151	0.02925	2.514e-07	Trans
exm-rs7759127	rs7759127	6	31612217	G	T	0.119	4125-52	AGER	Q15109	Advanced glycosylation end product-specific receptor, soluble	6	32148745	32152099	5339	-0.1455	0.02908	5.846e-07	Trans
exm-rs805284	rs805284	6	31612933	T	C	0.03844	4125-52	AGER	Q15109	Advanced glycosylation end product-specific receptor, soluble	6	32148745	32152099	5343	-0.4267	0.04887	3.286e-18	Trans
exm-rs8192575	rs8192575	6	31613291	C	G	0.04272	4125-52	AGER	Q15109	Advanced glycosylation end product-specific receptor, soluble	6	32148745	32152099	5330	-0.4709	0.04662	8.952e-24	Trans
exm529869	rs9263726	6	31613961	A	G	0.08443	4125-52	AGER	Q15109	Advanced glycosylation end product-specific receptor, soluble	6	32148745	32152099	5343	-0.2042	0.03431	2.819e-09	Trans
exm808712	rs35524242	10	7772035	G	A	0.03117	8051-10	AGGF1	Q8N302	Angiogenic factor with G patch and FHA domains 1	5	76326210	76361059	5338	-0.4291	0.05349	1.256e-15	Trans
exm808733	rs7084817	10	7774358	G	C	0.03125	8051-10	AGGF1	Q8N302	Angiogenic factor with G patch and FHA domains 1	5	76326210	76361059	5338	-0.4291	0.05349	1.256e-15	Trans
exm473410	rs141384895	5	120022309	T	A	0.001332	4959-2	AGR2	O95994	Anterior gradient protein 2 homolog	7	16831437	16844738	5325	-1.2	0.2423	7.514e-07	Trans
exm607072	rs145337555	7	16901035	A	G	0.001598	5668-49	AGR3	Q8TD06	Anterior gradient protein 3 homolog	7	16899030	16921613	5343	-1.284	0.2509	3.222e-07	Cis
exm1248828	rs16957289	16	67325711	T	C	0.04102	2813-11	AGRP	O00253	Agouti-related protein	16	67516474	67517716	5337	0.4698	0.04594	2.501e-24	Trans
exm1249002	rs16957415	16	67418957	G	A	0.04102	2813-11	AGRP	O00253	Agouti-related protein	16	67516474	67517716	5337	0.4698	0.04594	2.501e-24	Cis
exm-rs255049	rs255049	16	68013471	C	T	0.1626	2813-11	AGRP	O00253	Agouti-related protein	16	67516474	67517716	5335	0.1228	0.02496	8.941e-07	Trans
exm1249769	rs35356834	16	67696365	A	G	0.03782	2813-11	AGRP	O00253	Agouti-related protein	16	67516474	67517716	5337	0.4592	0.04768	8.89e-22	Trans
exm1248741	rs3868142	16	67320223	A	G	0.07404	2813-11	AGRP	O00253	Agouti-related protein	16	67516474	67517716	5337	0.3087	0.03488	1.163e-18	Trans
exm1249226	rs5030980	16	67516945	T	C	0.04022	2813-11	AGRP	O00253	Agouti-related protein	16	67516474	67517716	5337	0.4749	0.0463	1.825e-24	Cis
exm2252682	rs5923	16	67973953	A	G	0.04137	2813-11	AGRP	O00253	Agouti-related protein	16	67516474	67517716	5337	0.4284	0.04589	1.456e-20	Trans
exm1250136	rs62620177	16	67860637	T	C	0.03774	2813-11	AGRP	O00253	Agouti-related protein	16	67516474	67517716	5336	0.4595	0.04773	9.346e-22	Trans
exm1248977	rs8052655	16	31612898	A	G	0.04102	2813-11	AGRP	O00253	Agouti-related protein	16	67516474	67517716	5337	0.4698	0.04594	2.501e-24	Trans
exm1248952	rs9922085	16	31616079	C	G	0.0411	2813-11	AGRP	O00253	Agouti-related protein	16	67516474	67517716	5337	0.4699	0.04578	1.697e-24	Trans
exm-rs17145738	rs17145738	7	72982874	T	C	0.1246	3484-60	AGT	P01019	Angiotensinogen	1	230838269	230850336	5320	-0.1511	0.02596	6.109e-09	Trans
exm-rs2240466	rs2240466	7	72856269	T	C	0.1198	3484-60	AGT	P01019	Angiotensinogen	1	230838269	230850336	5320	-0.1442	0.0265	5.492e-08	Trans
exm625652	rs35332062	7	73012042	A	G	0.1282	3484-60	AGT	P01019	Angiotensinogen	1	230838269	230850336	5320	-0.1498	0.02562	5.27e-09	Trans
exm625685	rs3812316	7	73020337	G	C	0.1272	3484-60	AGT	P01019	Angiotensinogen	1	230838269	230850336	5315	-0.1489	0.02569	7.105e-09	Trans
exm158139	rs61731497	1	230846446	G	A	0.001065	3484-60	AGT	P01019	Angiotensinogen	1	230838269	230850336	5320	-2.704	0.2644	2.513e-24	Cis
exm158099	rs699	1	230845794	G	A	0.4193	3484-60	AGT	P01019	Angiotensinogen	1	230838269	230850336	5319	0.1099	0.01747	3.47e-10	Cis
exm668422	rs114454649	7	148907686	T	C	0.004883	11633-89	AHSA1	O95433	Activator of 90 kDa heat shock protein ATPase homolog 1	14	77924373	77935815	5326	-0.6473	0.1242	1.957e-07	Trans
exm452468	rs121964920	5	40959622	A	C	0.002752	11633-89	AHSA1	O95433	Activator of 90 kDa heat shock protein ATPase homolog 1	14	77924373	77935815	5326	-1.244	0.1724	6.007e-13	Trans
exm-rs12333245	rs12333245	6	32019769	A	G	0.113	11633-89	AHSA1	O95433	Activator of 90 kDa heat shock protein ATPase homolog 1	14	77924373	77935815	5325	0.1429	0.02874	6.855e-07	Trans
exm-rs1269851	rs1269851	6	32092207	G	A	0.0332	11633-89	AHSA1	O95433	Activator of 90 kDa heat shock protein ATPase homolog 1	14	77924373	77935815	5326	0.2537	0.05098	6.676e-07	Trans
exm-rs1269854	rs1269854	6	32070838	G	A	0.03605	11633-89	AHSA1	O95433	Activator of 90 kDa heat shock protein ATPase homolog 1	14	77924373	77935815	5325	0.2762	0.04896	1.776e-08	Trans
exm-rs1329424	rs1329424	1	196646176	A	C	0.3975	11633-89	AHSA1	O95433	Activator of 90 kDa heat shock protein ATPase homolog 1	14	77924373	77935815	5325	0.145	0.01887	1.848e-14	Trans
exm-rs169496	rs169496	6	32052983	A	G	0.113	11633-89	AHSA1	O95433	Activator of 90 kDa heat shock protein ATPase homolog 1	14	77924373	77935815	5325	0.1429	0.02874	6.855e-07	Trans
exm362807	rs1803274	3	165491280	T	C	0.1881	11633-89	AHSA1	O95433	Activator of 90 kDa heat shock protein ATPase homolog 1	14	77924373	77935815	5324	0.1142	0.0233	9.793e-07	Trans
exm-rs204890	rs204890	6	32085598	A	G	0.02557	11633-89	AHSA1	O95433	Activator of 90 kDa heat shock protein ATPase homolog 1	14	77924373	77935815	5326	0.2931	0.05823	4.966e-07	Trans
exm-rs204894	rs204894	6	32093922	T	C	0.03596	11633-89	AHSA1	O95433	Activator of 90 kDa heat shock protein ATPase homolog 1	14	77924373	77935815	5326	0.2687	0.04904	4.477e-08	Trans
exm-rs204895	rs204895	6	32066220	A	G	0.02505	11633-89	AHSA1	O95433	Activator of 90 kDa heat shock protein ATPase homolog 1	14	77924373	77935815	5324	0.2985	0.05883	4.021e-07	Trans
exm534393	rs204896	6	32064098	T	C	0.1127	11633-89	AHSA1	O95433	Activator of 90 kDa heat shock protein ATPase homolog 1	14	77924373	77935815	5326	0.1484	0.02876	2.535e-07	Trans
exm534345	rs204900	6	32056580	C	A	0.114	11633-89	AHSA1	O95433	Activator of 90 kDa heat shock protein ATPase homolog 1	14	77924373	77935815	5326	0.142	0.02862	7.252e-07	Trans
exm534135	rs2269429	6	32029183	T	C	0.1108	11633-89	AHSA1	O95433	Activator of 90 kDa heat shock protein ATPase homolog 1	14	77924373	77935815	5326	0.1446	0.02896	6.077e-07	Trans
exm2252914	rs241771	17	26592946	T	C	0.4498	11633-89	AHSA1	O95433	Activator of 90 kDa heat shock protein ATPase homolog 1	14	77924373	77935815	5325	0.1275	0.01815	2.421e-12	Trans
exm-rs380390	rs380390	1	196701051	C	G	0.4337	11633-89	AHSA1	O95433	Activator of 90 kDa heat shock protein ATPase homolog 1	14	77924373	77935815	5323	0.1157	0.01855	4.884e-10	Trans
exm-rs387608	rs387608	6	31941557	T	C	0.1427	11633-89	AHSA1	O95433	Activator of 90 kDa heat shock protein ATPase homolog 1	14	77924373	77935815	5326	0.1886	0.02603	4.874e-13	Trans
exm-rs389512	rs389512	6	31947594	G	C	0.144	11633-89	AHSA1	O95433	Activator of 90 kDa heat shock protein ATPase homolog 1	14	77924373	77935815	5326	0.1875	0.02598	5.985e-13	Trans
exm533392	rs438999	6	31928306	G	A	0.09961	11633-89	AHSA1	O95433	Activator of 90 kDa heat shock protein ATPase homolog 1	14	77924373	77935815	5326	0.2369	0.03065	1.301e-14	Trans
exm-rs439844	rs439844	6	32072940	A	G	0.1131	11633-89	AHSA1	O95433	Activator of 90 kDa heat shock protein ATPase homolog 1	14	77924373	77935815	5324	0.1435	0.02873	6.056e-07	Trans
exm-rs444921	rs444921	6	31932177	A	G	0.1423	11633-89	AHSA1	O95433	Activator of 90 kDa heat shock protein ATPase homolog 1	14	77924373	77935815	5326	0.1871	0.02615	9.5e-13	Trans
exm533544	rs449643	6	31936679	T	C	0.1423	11633-89	AHSA1	O95433	Activator of 90 kDa heat shock protein ATPase homolog 1	14	77924373	77935815	5326	0.1871	0.02615	9.5e-13	Trans
exm-rs511294	rs511294	6	31888869	C	A	0.05679	11633-89	AHSA1	O95433	Activator of 90 kDa heat shock protein ATPase homolog 1	14	77924373	77935815	5320	0.2497	0.03953	2.863e-10	Trans
exm-rs541862	rs541862	6	31916951	G	A	0.09961	11633-89	AHSA1	O95433	Activator of 90 kDa heat shock protein ATPase homolog 1	14	77924373	77935815	5326	0.2369	0.03065	1.301e-14	Trans
exm-rs638383	rs638383	6	31908224	A	G	0.03303	11633-89	AHSA1	O95433	Activator of 90 kDa heat shock protein ATPase homolog 1	14	77924373	77935815	5326	0.2702	0.0509	1.152e-07	Trans
exm-rs6939227	rs6939227	6	31870873	A	C	0.0333	11633-89	AHSA1	O95433	Activator of 90 kDa heat shock protein ATPase homolog 1	14	77924373	77935815	5326	0.2698	0.05056	9.84e-08	Trans
exm1305265	rs704	17	26694861	G	A	0.4964	11633-89	AHSA1	O95433	Activator of 90 kDa heat shock protein ATPase homolog 1	14	77924373	77935815	5326	-0.1833	0.01784	1.515e-24	Trans
exm-rs743400	rs743400	6	31607111	C	T	0.04146	11633-89	AHSA1	O95433	Activator of 90 kDa heat shock protein ATPase homolog 1	14	77924373	77935815	5326	0.2285	0.04559	5.581e-07	Trans
exm533151	rs9332739	6	31614767	C	G	0.04946	11633-89	AHSA1	O95433	Activator of 90 kDa heat shock protein ATPase homolog 1	14	77924373	77935815	5325	-0.2199	0.04148	1.196e-07	Trans
exm1305221	rs9910163	17	31615565	A	G	0.2539	11633-89	AHSA1	O95433	Activator of 90 kDa heat shock protein ATPase homolog 1	14	77924373	77935815	5325	-0.1605	0.02069	1.009e-14	Trans
exm371079	rs1042464	3	186395572	T	A	0.4459	10966-1	AHSG	P02765	Alpha-2-HS-glycoprotein	3	186330850	186339107	5341	-0.1041	0.01943	8.756e-08	Cis
exm371020	rs10770	3	186389559	C	T	0.1397	10966-1	AHSG	P02765	Alpha-2-HS-glycoprotein	3	186330850	186339107	5343	-0.3339	0.02738	9.22e-34	Cis
exm-rs10937275	rs10937275	3	186650790	A	G	0.1571	10966-1	AHSG	P02765	Alpha-2-HS-glycoprotein	3	186330850	186339107	5343	0.2466	0.02633	1.061e-20	Trans
exm2269587	rs11924144	3	185845583	T	G	0.4858	10966-1	AHSG	P02765	Alpha-2-HS-glycoprotein	3	186330850	186339107	5342	0.1509	0.01921	4.684e-15	Trans
exm369820	rs146067504	3	184654109	C	A	0.01296	10966-1	AHSG	P02765	Alpha-2-HS-glycoprotein	3	186330850	186339107	5343	0.429	0.08731	9.237e-07	Trans
exm2265645	rs2121752	3	186296304	A	G	0.3483	10966-1	AHSG	P02765	Alpha-2-HS-glycoprotein	3	186330850	186339107	5340	0.3802	0.01979	1.341e-79	Cis
exm370605	rs2193587	3	185990096	C	T	0.1956	10966-1	AHSG	P02765	Alpha-2-HS-glycoprotein	3	186330850	186339107	5343	-0.1767	0.02392	1.758e-13	Trans
exm371054	rs2228243	3	186395113	G	A	0.1593	10966-1	AHSG	P02765	Alpha-2-HS-glycoprotein	3	186330850	186339107	5342	-0.1375	0.0265	2.179e-07	Cis
exm2252914	rs241771	17	26592946	T	C	0.4498	3581-53	AHSG	P02765	Alpha-2-HS-glycoprotein	3	186330850	186339107	5335	-0.1252	0.01811	5.298e-12	Trans
exm-rs266717	rs266717	3	186530484	A	G	0.4416	10966-1	AHSG	P02765	Alpha-2-HS-glycoprotein	3	186330850	186339107	5343	-0.1451	0.01929	6.177e-14	Trans
exm371621	rs28945068	3	186959295	T	C	0.02798	10966-1	AHSG	P02765	Alpha-2-HS-glycoprotein	3	186330850	186339107	5341	0.4392	0.0574	2.336e-14	Trans
exm370896	rs35457250	3	186338564	T	C	0.02042	10966-1	AHSG	P02765	Alpha-2-HS-glycoprotein	3	186330850	186339107	5343	-0.494	0.06829	5.334e-13	Cis
exm2265540	rs3907825	3	186812036	A	G	0.4648	10966-1	AHSG	P02765	Alpha-2-HS-glycoprotein	3	186330850	186339107	5341	0.1329	0.01936	7.482e-12	Trans
exm370881	rs4917	3	186337713	T	C	0.3547	10966-1	AHSG	P02765	Alpha-2-HS-glycoprotein	3	186330850	186339107	5343	1.337	0.008191	0	Cis
exm370881	rs4917	3	186337713	T	C	0.3547	3581-53	AHSG	P02765	Alpha-2-HS-glycoprotein	3	186330850	186339107	5336	-0.225	0.01866	4.753e-33	Cis
exm370882	rs4918	3	186338382	G	C	0.3547	10966-1	AHSG	P02765	Alpha-2-HS-glycoprotein	3	186330850	186339107	5343	1.337	0.008191	0	Cis
exm370882	rs4918	3	186338382	G	C	0.3547	3581-53	AHSG	P02765	Alpha-2-HS-glycoprotein	3	186330850	186339107	5336	-0.225	0.01866	4.753e-33	Cis
exm371479	rs57195580	3	186917586	T	C	0.02575	10966-1	AHSG	P02765	Alpha-2-HS-glycoprotein	3	186330850	186339107	5343	0.3484	0.06145	1.512e-08	Trans
exm370573	rs61752078	3	185970970	G	A	0.01278	10966-1	AHSG	P02765	Alpha-2-HS-glycoprotein	3	186330850	186339107	5343	-0.4978	0.08561	6.405e-09	Trans
exm-rs6773957	rs6773957	3	186573705	A	G	0.3705	10966-1	AHSG	P02765	Alpha-2-HS-glycoprotein	3	186330850	186339107	5343	-0.1721	0.01996	8.8e-18	Trans
exm1305265	rs704	17	26694861	G	A	0.4964	3581-53	AHSG	P02765	Alpha-2-HS-glycoprotein	3	186330850	186339107	5336	0.1618	0.01783	1.543e-19	Trans
exm371172	rs710446	3	186459927	C	T	0.381	10966-1	AHSG	P02765	Alpha-2-HS-glycoprotein	3	186330850	186339107	5343	-0.1824	0.0199	7.007e-20	Cis
exm-rs7647305	rs7647305	3	31611872	T	C	0.2314	10966-1	AHSG	P02765	Alpha-2-HS-glycoprotein	3	186330850	186339107	5340	0.219	0.02264	5.918e-22	Trans
exm370832	rs8147	3	31613071	G	A	0.1641	10966-1	AHSG	P02765	Alpha-2-HS-glycoprotein	3	186330850	186339107	5341	-0.5406	0.02524	1.126e-97	Trans
exm-rs822354	rs822354	3	31613342	T	C	0.2789	10966-1	AHSG	P02765	Alpha-2-HS-glycoprotein	3	186330850	186339107	5343	-0.1163	0.02142	5.898e-08	Trans
exm-rs864265	rs864265	3	31613443	T	G	0.1483	10966-1	AHSG	P02765	Alpha-2-HS-glycoprotein	3	186330850	186339107	5342	0.2806	0.02697	4.063e-25	Trans
exm-rs9816226	rs9816226	3	31615412	A	T	0.2075	10966-1	AHSG	P02765	Alpha-2-HS-glycoprotein	3	186330850	186339107	5341	0.2799	0.02353	3.188e-32	Trans
exm371029	rs9898	3	31615478	T	C	0.3004	10966-1	AHSG	P02765	Alpha-2-HS-glycoprotein	3	186330850	186339107	5342	-0.2852	0.02076	3.083e-42	Trans
exm2252914	rs241771	17	26592946	T	C	0.4498	9025-5	AHSP	Q9NZD4	Alpha-hemoglobin-stabilizing protein	16	31539203	31540125	5307	0.1319	0.01597	1.845e-16	Trans
exm1305265	rs704	17	26694861	G	A	0.4964	9025-5	AHSP	Q9NZD4	Alpha-hemoglobin-stabilizing protein	16	31539203	31540125	5308	-0.1768	0.01568	3.739e-29	Trans
exm1305221	rs9910163	17	31616004	A	G	0.2539	9025-5	AHSP	Q9NZD4	Alpha-hemoglobin-stabilizing protein	16	31539203	31540125	5307	-0.1473	0.01818	6.5e-16	Cis
exm-rs1329424	rs1329424	1	196646176	A	C	0.3975	2849-49	AIF1	P55008	Allograft inflammatory factor 1	6	31582969	31584798	5318	0.09776	0.0172	1.378e-08	Trans
exm1540419	rs2232613	20	36997655	T	C	0.104	2849-49	AIF1	P55008	Allograft inflammatory factor 1	6	31582969	31584798	5319	-0.151	0.02688	2.011e-08	Trans
exm2252914	rs241771	17	26592946	T	C	0.4498	2849-49	AIF1	P55008	Allograft inflammatory factor 1	6	31582969	31584798	5318	0.2032	0.01636	6.257e-35	Trans
exm1305265	rs704	17	26694861	G	A	0.4964	2849-49	AIF1	P55008	Allograft inflammatory factor 1	6	31582969	31584798	5319	-0.2651	0.01598	2.827e-60	Trans
exm1265374	rs721005	16	84906098	G	C	0.3878	2849-49	AIF1	P55008	Allograft inflammatory factor 1	6	31582969	31584798	5319	-0.1364	0.01682	6.179e-16	Trans
exm1305221	rs9910163	17	31615719	A	G	0.2539	2849-49	AIF1	P55008	Allograft inflammatory factor 1	6	31582969	31584798	5319	-0.1888	0.01872	1.04e-23	Cis
exm1309662	rs11080149	17	29623288	T	C	0.1705	9522-3	AIFM1	O95831	Apoptosis-inducing factor 1, mitochondrial	23	129263337	129299861	5330	-0.1214	0.02473	9.437e-07	Trans
exm2252914	rs241771	17	26592946	T	C	0.4498	9522-3	AIFM1	O95831	Apoptosis-inducing factor 1, mitochondrial	23	129263337	129299861	5329	0.282	0.018	3.861e-54	Trans
exm1305265	rs704	17	26694861	G	A	0.4964	9522-3	AIFM1	O95831	Apoptosis-inducing factor 1, mitochondrial	23	129263337	129299861	5330	-0.3614	0.01749	2.552e-91	Trans
exm1305265	rs704	17	26694861	G	A	0.4964	13424-51	AIFM1	O95831	Apoptosis-inducing factor 1, mitochondrial	23	129263337	129299861	5337	0.09136	0.01855	8.713e-07	Trans
exm2249871	rs7115779	11	45671241	G	C	0.001956	13424-51	AIFM1	O95831	Apoptosis-inducing factor 1, mitochondrial	23	129263337	129299861	5330	1.116	0.2185	3.335e-07	Trans
exm1305221	rs9910163	17	31615570	A	G	0.2539	9522-3	AIFM1	O95831	Apoptosis-inducing factor 1, mitochondrial	23	129263337	129299861	5329	-0.2622	0.02064	1.975e-36	Trans
exm-rs2075650	rs2075650	19	45395619	G	A	0.153	2714-78	AIMP1	Q12904	Endothelial monocyte-activating polypeptide 2	4	107236767	107270382	5323	-0.2623	0.02408	2.347e-27	Trans
exm-rs445925	rs445925	19	45415640	T	C	0.08853	2714-78	AIMP1	Q12904	Endothelial monocyte-activating polypeptide 2	4	107236767	107270382	5323	-0.1606	0.03076	1.828e-07	Trans
exm1479431	rs5167	19	45448465	G	T	0.3232	2714-78	AIMP1	Q12904	Endothelial monocyte-activating polypeptide 2	4	107236767	107270382	5323	0.1324	0.01854	1.066e-12	Trans
exm-rs6859	rs6859	19	45382034	A	G	0.422	2714-78	AIMP1	Q12904	Endothelial monocyte-activating polypeptide 2	4	107236767	107270382	5323	-0.1123	0.01739	1.136e-10	Trans
exm-rs769449	rs769449	19	31611971	A	G	0.1249	2714-78	AIMP1	Q12904	Endothelial monocyte-activating polypeptide 2	4	107236767	107270382	5322	-0.3671	0.02642	3.869e-43	Trans
exm1309662	rs11080149	17	29623288	T	C	0.1705	3839-60	AIP	O00170	AH receptor-interacting protein	11	67250505	67258579	5323	-0.1401	0.02341	2.308e-09	Trans
exm1304628	rs2293180	17	25909816	T	C	0.1183	3839-60	AIP	O00170	AH receptor-interacting protein	11	67250505	67258579	5323	0.166	0.02733	1.348e-09	Trans
exm1304879	rs2297518	17	26096597	A	G	0.1958	3839-60	AIP	O00170	AH receptor-interacting protein	11	67250505	67258579	5319	0.1388	0.02196	2.852e-10	Trans
exm2252914	rs241771	17	26592946	T	C	0.4498	3839-60	AIP	O00170	AH receptor-interacting protein	11	67250505	67258579	5322	0.4954	0.01607	4.451e-192	Trans
exm1305032	rs3182380	17	26519204	T	C	0.04661	3839-60	AIP	O00170	AH receptor-interacting protein	11	67250505	67258579	5323	0.3281	0.04066	8.62e-16	Trans
exm1305650	rs61749867	17	26861877	T	C	0.05293	3839-60	AIP	O00170	AH receptor-interacting protein	11	67250505	67258579	5321	-0.2403	0.03833	3.934e-10	Trans
exm1305265	rs704	17	26694861	G	A	0.4964	3839-60	AIP	O00170	AH receptor-interacting protein	11	67250505	67258579	5323	-0.6399	0.01483	0	Trans
exm1305221	rs9910163	17	31615507	A	G	0.2539	3839-60	AIP	O00170	AH receptor-interacting protein	11	67250505	67258579	5323	-0.4512	0.0189	8.788e-120	Trans
exm783851	rs8192462	9	31613282	G	C	0.0595	5012-67	AK1	P00568	Adenylate kinase isoenzyme 1	9	130628759	130640022	5338	-0.1948	0.03962	9.125e-07	Trans
exm1185371	rs114358244	15	86122765	T	C	0.002131	13613-23	AK5	Q9Y6K8	Adenylate kinase isoenzyme 5	1	77747662	78025654	5324	1.084	0.1846	4.628e-09	Trans
exm384559	rs2498323	4	3451109	A	G	0.0918	13613-23	AK5	Q9Y6K8	Adenylate kinase isoenzyme 5	1	77747662	78025654	5324	-0.1504	0.03064	9.458e-07	Trans
exm2268680	rs11211199	1	46287869	C	T	0.4779	4192-10	AKR1A1	P14550	Alcohol dehydrogenase [NADP(+)]	1	46016455	46035723	5326	0.1146	0.01787	1.595e-10	Trans
exm55812	rs11211247	1	46476587	T	G	0.2493	4192-10	AKR1A1	P14550	Alcohol dehydrogenase [NADP(+)]	1	46016455	46035723	5326	-0.2905	0.02063	3.113e-44	Trans
exm56080	rs115423425	1	46546370	G	C	0.009499	4192-10	AKR1A1	P14550	Alcohol dehydrogenase [NADP(+)]	1	46016455	46035723	5327	-1.802	0.09091	1.929e-84	Trans
exm2265004	rs12026893	1	45788479	G	A	0.1181	4192-10	AKR1A1	P14550	Alcohol dehydrogenase [NADP(+)]	1	46016455	46035723	5326	0.1378	0.02753	5.732e-07	Trans
exm58279	rs140027012	1	51204557	A	G	0.009945	4192-10	AKR1A1	P14550	Alcohol dehydrogenase [NADP(+)]	1	46016455	46035723	5326	-0.6238	0.09151	1.033e-11	Trans
exm895945	rs145171062	11	20070533	A	G	0.005682	4192-10	AKR1A1	P14550	Alcohol dehydrogenase [NADP(+)]	1	46016455	46035723	5327	-0.785	0.1219	1.289e-10	Trans
exm2251876	rs1622208	1	46498375	A	G	0.2634	4192-10	AKR1A1	P14550	Alcohol dehydrogenase [NADP(+)]	1	46016455	46035723	5325	0.1219	0.02047	2.726e-09	Trans
exm55861	rs1707336	1	46493460	G	T	0.4779	4192-10	AKR1A1	P14550	Alcohol dehydrogenase [NADP(+)]	1	46016455	46035723	5327	0.1148	0.01788	1.452e-10	Trans
exm58438	rs17567	1	51826921	C	T	0.2347	4192-10	AKR1A1	P14550	Alcohol dehydrogenase [NADP(+)]	1	46016455	46035723	5326	-0.124	0.02125	5.738e-09	Trans
exm53353	rs1859728	1	44447413	C	G	0.03107	4192-10	AKR1A1	P14550	Alcohol dehydrogenase [NADP(+)]	1	46016455	46035723	5327	-0.3185	0.05075	3.766e-10	Trans
exm55344	rs2229540	1	46032311	G	A	0.06499	4192-10	AKR1A1	P14550	Alcohol dehydrogenase [NADP(+)]	1	46016455	46035723	5327	-1.228	0.03255	1.95e-276	Cis
exm53454	rs2301983	1	44461822	T	C	0.0277	4192-10	AKR1A1	P14550	Alcohol dehydrogenase [NADP(+)]	1	46016455	46035723	5327	-0.3241	0.05407	2.185e-09	Trans
exm53609	rs2485652	1	44595410	G	A	0.3336	4192-10	AKR1A1	P14550	Alcohol dehydrogenase [NADP(+)]	1	46016455	46035723	5325	0.09804	0.01907	2.85e-07	Trans
exm52121	rs2782643	1	43886494	T	C	0.4185	4192-10	AKR1A1	P14550	Alcohol dehydrogenase [NADP(+)]	1	46016455	46035723	5327	-0.09925	0.01815	4.751e-08	Trans
exm55722	rs28375469	1	46195375	C	T	0.2791	4192-10	AKR1A1	P14550	Alcohol dehydrogenase [NADP(+)]	1	46016455	46035723	5324	0.1317	0.02007	5.685e-11	Trans
exm57699	rs3125630	1	47767914	A	G	0.461	4192-10	AKR1A1	P14550	Alcohol dehydrogenase [NADP(+)]	1	46016455	46035723	5326	0.0896	0.01806	7.267e-07	Trans
exm56619	rs324420	1	46870761	A	C	0.1643	4192-10	AKR1A1	P14550	Alcohol dehydrogenase [NADP(+)]	1	46016455	46035723	5327	0.1463	0.0242	1.614e-09	Trans
exm2268681	rs4660939	1	46944805	C	T	0.3622	4192-10	AKR1A1	P14550	Alcohol dehydrogenase [NADP(+)]	1	46016455	46035723	5326	-0.2314	0.01842	1.138e-35	Trans
exm2264830	rs58097944	1	44054994	A	G	0.4593	4192-10	AKR1A1	P14550	Alcohol dehydrogenase [NADP(+)]	1	46016455	46035723	5325	-0.1237	0.01812	9.444e-12	Trans
exm55380	rs61757676	1	46034879	T	G	0.006926	4192-10	AKR1A1	P14550	Alcohol dehydrogenase [NADP(+)]	1	46016455	46035723	5326	-2.012	0.1114	8.025e-71	Cis
exm56807	rs61997191	1	47016761	T	C	0.07894	4192-10	AKR1A1	P14550	Alcohol dehydrogenase [NADP(+)]	1	46016455	46035723	5326	-0.7433	0.03229	7.68e-112	Trans
exm56278	rs62620991	1	46669276	C	A	0.06339	4192-10	AKR1A1	P14550	Alcohol dehydrogenase [NADP(+)]	1	46016455	46035723	5327	-0.3928	0.03708	5.848e-26	Trans
exm56061	rs785467	1	31612617	A	T	0.2634	4192-10	AKR1A1	P14550	Alcohol dehydrogenase [NADP(+)]	1	46016455	46035723	5327	0.1218	0.02047	2.846e-09	Trans
exm659443	rs141179317	7	134632411	T	C	0.003729	9854-36	AKR1B1	P15121	Aldose reductase	7	134127107	134143888	5332	-0.9265	0.1508	8.573e-10	Trans
exm659176	rs2229542	7	134135621	C	T	0.01749	9854-36	AKR1B1	P15121	Aldose reductase	7	134127107	134143888	5332	-1.295	0.06815	5.73e-78	Cis
exm26034	rs1043657	1	19635011	T	C	0.08416	4188-1	AKR7A2	O43488	Aflatoxin B1 aldehyde reductase member 2	1	19629202	19638640	5338	-0.4557	0.03328	5.731e-42	Cis
exm24987	rs12584	1	19413261	T	A	0.4356	4188-1	AKR7A2	O43488	Aflatoxin B1 aldehyde reductase member 2	1	19629202	19638640	5337	0.09545	0.01903	5.481e-07	Trans
exm25450	rs16862578	1	19499560	C	T	0.1555	4188-1	AKR7A2	O43488	Aflatoxin B1 aldehyde reductase member 2	1	19629202	19638640	5338	-0.197	0.02514	5.494e-15	Cis
exm2268658	rs3828102	1	19632332	C	T	0.4642	4188-1	AKR7A2	O43488	Aflatoxin B1 aldehyde reductase member 2	1	19629202	19638640	5336	-0.1382	0.0191	5.415e-13	Cis
exm-rs1329424	rs1329424	1	196646176	A	C	0.3975	3392-68	AKT3	P31749 P31751 Q9Y243	RAC-alpha/beta/gamma serine/threonine-protein kinase	1	243651535	244014381	5321	0.1402	0.01748	1.264e-15	Trans
exm534393	rs204896	6	32064098	T	C	0.1127	3392-68	AKT3	P31749 P31751 Q9Y243	RAC-alpha/beta/gamma serine/threonine-protein kinase	1	243651535	244014381	5322	0.1319	0.02669	8.006e-07	Trans
exm-rs380390	rs380390	1	196701051	C	G	0.4337	3392-68	AKT3	P31749 P31751 Q9Y243	RAC-alpha/beta/gamma serine/threonine-protein kinase	1	243651535	244014381	5319	0.1156	0.01718	1.895e-11	Trans
exm-rs387608	rs387608	6	31941557	T	C	0.1427	3392-68	AKT3	P31749 P31751 Q9Y243	RAC-alpha/beta/gamma serine/threonine-protein kinase	1	243651535	244014381	5322	0.1523	0.02414	3.085e-10	Trans
exm-rs389512	rs389512	6	31947594	G	C	0.144	3392-68	AKT3	P31749 P31751 Q9Y243	RAC-alpha/beta/gamma serine/threonine-protein kinase	1	243651535	244014381	5322	0.1498	0.0241	5.464e-10	Trans
exm533392	rs438999	6	31928306	G	A	0.09961	3392-68	AKT3	P31749 P31751 Q9Y243	RAC-alpha/beta/gamma serine/threonine-protein kinase	1	243651535	244014381	5322	0.2073	0.02844	3.62e-13	Trans
exm-rs444921	rs444921	6	31932177	A	G	0.1423	3392-68	AKT3	P31749 P31751 Q9Y243	RAC-alpha/beta/gamma serine/threonine-protein kinase	1	243651535	244014381	5322	0.1492	0.02425	8.176e-10	Trans
exm533544	rs449643	6	31936679	T	C	0.1423	3392-68	AKT3	P31749 P31751 Q9Y243	RAC-alpha/beta/gamma serine/threonine-protein kinase	1	243651535	244014381	5322	0.1492	0.02425	8.176e-10	Trans
exm-rs511294	rs511294	6	31888869	C	A	0.05679	3392-68	AKT3	P31749 P31751 Q9Y243	RAC-alpha/beta/gamma serine/threonine-protein kinase	1	243651535	244014381	5316	0.2321	0.03661	2.482e-10	Trans
exm-rs541862	rs541862	6	31916951	G	A	0.09961	3392-68	AKT3	P31749 P31751 Q9Y243	RAC-alpha/beta/gamma serine/threonine-protein kinase	1	243651535	244014381	5322	0.2073	0.02844	3.62e-13	Trans
exm1540156	rs1205434	20	36869516	A	C	0.3027	5360-9	AKT2	P31751	RAC-beta serine/threonine-protein kinase	19	40736224	40791443	5338	-0.1608	0.02072	1.02e-14	Trans
exm2254258	rs1341024	20	36932676	G	C	0.4569	5360-9	AKT2	P31751	RAC-beta serine/threonine-protein kinase	19	40736224	40791443	5337	-0.2063	0.01916	9.35e-27	Trans
exm1540359	rs138570528	20	36979309	A	T	0.004616	5360-9	AKT2	P31751	RAC-beta serine/threonine-protein kinase	19	40736224	40791443	5338	-1.487	0.1395	2.942e-26	Trans
exm362807	rs1803274	3	165491280	T	C	0.1881	14685-17	AKT2	P31751	RAC-beta serine/threonine-protein kinase	19	40736224	40791443	5329	0.1151	0.02337	8.642e-07	Trans
exm-rs2075650	rs2075650	19	45395619	G	A	0.153	14685-17	AKT2	P31751	RAC-beta serine/threonine-protein kinase	19	40736224	40791443	5331	-0.2749	0.02514	1.516e-27	Trans
exm1540333	rs2232580	20	36974945	T	C	0.108	5360-9	AKT2	P31751	RAC-beta serine/threonine-protein kinase	19	40736224	40791443	5338	0.1819	0.03073	3.413e-09	Trans
exm1540403	rs2232607	20	36993333	G	A	0.01758	5360-9	AKT2	P31751	RAC-beta serine/threonine-protein kinase	19	40736224	40791443	5338	-0.3833	0.07202	1.073e-07	Trans
exm1540419	rs2232613	20	36997655	T	C	0.104	5360-9	AKT2	P31751	RAC-beta serine/threonine-protein kinase	19	40736224	40791443	5338	-1.052	0.02765	1.284e-280	Trans
exm1540452	rs2232619	20	37002589	A	G	0.005504	5360-9	AKT2	P31751	RAC-beta serine/threonine-protein kinase	19	40736224	40791443	5338	-1.238	0.1286	8.993e-22	Trans
exm1540977	rs41276984	20	37580670	G	C	0.03578	5360-9	AKT2	P31751	RAC-beta serine/threonine-protein kinase	19	40736224	40791443	5338	-0.481	0.05117	7.926e-21	Trans
exm2254257	rs4289250	20	36921857	A	G	0.4415	5360-9	AKT2	P31751	RAC-beta serine/threonine-protein kinase	19	40736224	40791443	5337	-0.1699	0.01926	1.523e-18	Trans
exm1540271	rs4358188	20	36946848	A	G	0.4478	5360-9	AKT2	P31751	RAC-beta serine/threonine-protein kinase	19	40736224	40791443	5337	-0.2065	0.01904	3.917e-27	Trans
exm-rs445925	rs445925	19	45415640	T	C	0.08853	14685-17	AKT2	P31751	RAC-beta serine/threonine-protein kinase	19	40736224	40791443	5330	-0.4625	0.03156	1.095e-47	Trans
exm1537312	rs61729984	20	34092583	G	A	0.00293	5360-9	AKT2	P31751	RAC-beta serine/threonine-protein kinase	19	40736224	40791443	5338	-1.094	0.1751	4.457e-10	Trans
exm1479366	rs7412	19	45412079	T	C	0.06091	14685-17	AKT2	P31751	RAC-beta serine/threonine-protein kinase	19	40736224	40791443	5330	-0.4529	0.03749	3.633e-33	Trans
exm-rs769449	rs769449	19	31611955	A	G	0.1249	14685-17	AKT2	P31751	RAC-beta serine/threonine-protein kinase	19	40736224	40791443	5329	-0.3892	0.02758	1.998e-44	Trans
exm520993	rs1165196	6	25813150	A	G	0.4928	3707-12	ALB	P02768	Serum albumin	4	74269972	74287129	5318	-0.09873	0.01648	2.238e-09	Trans
exm-rs1165205	rs1165205	6	25870542	T	A	0.4805	3707-12	ALB	P02768	Serum albumin	4	74269972	74287129	5318	-0.08527	0.01648	2.353e-07	Trans
exm520949	rs11754288	6	25776949	A	G	0.4922	3707-12	ALB	P02768	Serum albumin	4	74269972	74287129	5319	0.1019	0.01647	6.642e-10	Trans
exm-rs1183201	rs1183201	6	25823444	A	T	0.4801	3707-12	ALB	P02768	Serum albumin	4	74269972	74287129	5318	-0.08641	0.01648	1.647e-07	Trans
exm2266144	rs17876032	5	176830627	G	A	0.391	9835-16	ALDH1A3	P47895	Aldehyde dehydrogenase family 1 member A3	15	101419897	101456831	5333	-0.1028	0.01906	7.272e-08	Trans
exm-rs1800789	rs1800789	4	155482743	A	G	0.1757	9835-16	ALDH1A3	P47895	Aldehyde dehydrogenase family 1 member A3	15	101419897	101456831	5332	-0.1611	0.02431	3.757e-11	Trans
exm2252914	rs241771	17	26592946	T	C	0.4498	9835-16	ALDH1A3	P47895	Aldehyde dehydrogenase family 1 member A3	15	101419897	101456831	5332	0.181	0.01846	1.66e-22	Trans
exm-rs2731672	rs2731672	5	176842474	A	G	0.2485	9835-16	ALDH1A3	P47895	Aldehyde dehydrogenase family 1 member A3	15	101419897	101456831	5332	-0.1729	0.02146	9.745e-16	Trans
exm430371	rs4220	4	155491759	A	G	0.1492	9835-16	ALDH1A3	P47895	Aldehyde dehydrogenase family 1 member A3	15	101419897	101456831	5333	-0.1829	0.02598	2.163e-12	Trans
exm-rs6056	rs6056	4	155488821	T	C	0.1492	9835-16	ALDH1A3	P47895	Aldehyde dehydrogenase family 1 member A3	15	101419897	101456831	5333	-0.1829	0.02598	2.163e-12	Trans
exm1305265	rs704	17	26694861	G	A	0.4964	9835-16	ALDH1A3	P47895	Aldehyde dehydrogenase family 1 member A3	15	101419897	101456831	5333	-0.2363	0.01811	2.526e-38	Trans
exm1305221	rs9910163	17	31615702	A	G	0.2539	9835-16	ALDH1A3	P47895	Aldehyde dehydrogenase family 1 member A3	15	101419897	101456831	5332	-0.164	0.02107	8.333e-15	Trans
exm165192	rs200000695	1	245850988	T	C	0.001243	11480-1	ALDH3A1	P30838	Aldehyde dehydrogenase, dimeric NADP-preferring	17	19641297	19651746	5339	1.344	0.2677	5.283e-07	Trans
exm2267990	rs2453589	17	19488851	G	A	0.3646	11480-1	ALDH3A1	P30838	Aldehyde dehydrogenase, dimeric NADP-preferring	17	19641297	19651746	5339	0.09821	0.0191	2.797e-07	Trans
exm1303378	rs887241	17	31613594	A	C	0.3289	11480-1	ALDH3A1	P30838	Aldehyde dehydrogenase, dimeric NADP-preferring	17	19641297	19651746	5338	-0.1918	0.01972	3.571e-22	Trans
exm1232333	rs142759891	16	30080955	A	G	0.001509	5864-10	ALDOA	P04075	Fructose-bisphosphate aldolase A	16	30064411	30081741	5337	-1.954	0.2317	4.199e-17	Cis
exm1305265	rs704	17	26694861	G	A	0.4964	8249-124	ALK	Q9UM73	ALK tyrosine kinase receptor	2	29415640	30144477	5328	-0.1063	0.01776	2.289e-09	Trans
exm2264095	rs941758	4	31615124	C	A	0.2892	8249-124	ALK	Q9UM73	ALK tyrosine kinase receptor	2	29415640	30144477	5328	0.09837	0.01994	8.324e-07	Trans
exm1305221	rs9910163	17	31616043	A	G	0.2539	8249-124	ALK	Q9UM73	ALK tyrosine kinase receptor	2	29415640	30144477	5327	-0.103	0.02051	5.276e-07	Trans
exm1067677	rs1926447	13	46629944	A	G	0.239	10463-23	ALPI	P09923	Intestinal-type alkaline phosphatase	2	233320833	233325455	5325	0.5244	0.01984	9.907e-145	Trans
exm277187	rs2070959	2	234602191	G	A	0.3128	10463-23	ALPI	P09923	Intestinal-type alkaline phosphatase	2	233320833	233325455	5325	0.09684	0.01919	4.673e-07	Trans
exm1067697	rs3742264	13	46648094	T	C	0.347	10463-23	ALPI	P09923	Intestinal-type alkaline phosphatase	2	233320833	233325455	5327	-0.1522	0.01865	4.066e-16	Trans
exm-rs4148325	rs4148325	2	234673309	T	C	0.3199	10463-23	ALPI	P09923	Intestinal-type alkaline phosphatase	2	233320833	233325455	5327	0.1052	0.01917	4.301e-08	Trans
exm-rs6742078	rs6742078	2	234672639	T	G	0.3199	10463-23	ALPI	P09923	Intestinal-type alkaline phosphatase	2	233320833	233325455	5327	0.1052	0.01917	4.301e-08	Trans
exm-rs887829	rs887829	2	31613640	A	G	0.32	10463-23	ALPI	P09923	Intestinal-type alkaline phosphatase	2	233320833	233325455	5327	0.1048	0.01917	4.854e-08	Trans
exm1067460	rs9534264	13	31615324	T	A	0.2577	10463-23	ALPI	P09923	Intestinal-type alkaline phosphatase	2	233320833	233325455	5326	0.4803	0.01945	1.552e-127	Trans
exm307727	rs111863112	3	46449863	A	G	0.01083	2795-23	ALPL	P05186	Alkaline phosphatase, tissue-nonspecific isozyme	1	21835475	21904905	5341	-0.7793	0.09222	3.716e-17	Trans
exm313004	rs146056482	3	48719951	A	G	0.001864	2795-23	ALPL	P05186	Alkaline phosphatase, tissue-nonspecific isozyme	1	21835475	21904905	5341	-1.126	0.2291	9.174e-07	Trans
exm939423	rs2511241	11	72945341	C	T	0.08638	2795-23	ALPL	P05186	Alkaline phosphatase, tissue-nonspecific isozyme	1	21835475	21904905	5341	-0.2643	0.03449	2.176e-14	Trans
exm307845	rs61740470	3	46491985	T	C	0.00799	2795-23	ALPL	P05186	Alkaline phosphatase, tissue-nonspecific isozyme	1	21835475	21904905	5341	-1.192	0.1085	9.202e-28	Trans
exm274998	rs13026692	2	233243981	T	A	0.2978	7813-6	ALPPL2	P05187	Alkaline phosphatase, placental type	2	233271552	233275424	5331	0.2228	0.01982	5.617e-29	Cis
exm-rs749052	rs749052	2	232796610	G	A	0.0595	7813-6	ALPPL2	P05187	Alkaline phosphatase, placental type	2	233271552	233275424	5334	0.2189	0.03963	3.505e-08	Trans
exm274998	rs13026692	2	233243981	T	A	0.2978	6706-18	ALPPL2	P10696	Alkaline phosphatase, placental-like	2	233271552	233275424	5336	0.1291	0.02056	3.709e-10	Cis
exm274998	rs13026692	2	233243981	T	A	0.2978	6715-63	ALPPL2	P10696	Alkaline phosphatase, placental-like	2	233271552	233275424	5335	0.1245	0.02024	8.144e-10	Cis
exm1135159	rs34137879	14	105965102	A	G	0.04804	6522-57	AMBN	Q9NP70	Ameloblastin	4	71457975	71473005	5335	-0.2314	0.0431	8.263e-08	Trans
exm1132240	rs76611205	14	31611892	A	G	0.0246	6522-57	AMBN	Q9NP70	Ameloblastin	4	71457975	71473005	5335	0.2924	0.05922	8.146e-07	Trans
exm1132233	rs77215854	14	31612031	A	G	0.02459	6522-57	AMBN	Q9NP70	Ameloblastin	4	71457975	71473005	5336	0.2925	0.05922	8.089e-07	Trans
exm536069	rs1071630	6	32609126	C	T	0.4861	8578-45	AMELX	Q99217	Amelogenin, X isoform	23	11311533	11318881	5331	0.1057	0.01895	2.533e-08	Trans
exm536067	rs1129740	6	32609105	A	G	0.4861	8578-45	AMELX	Q99217	Amelogenin, X isoform	23	11311533	11318881	5335	0.1057	0.01894	2.51e-08	Trans
exm533062	rs115884658	6	31864538	A	G	0.04474	8578-45	AMELX	Q99217	Amelogenin, X isoform	23	11311533	11318881	5336	0.2245	0.04575	9.58e-07	Trans
exm-rs3134996	rs3134996	6	32636866	A	T	0.4953	8578-45	AMELX	Q99217	Amelogenin, X isoform	23	11311533	11318881	5333	0.1147	0.01896	1.544e-09	Trans
exm1135159	rs34137879	14	105965102	A	G	0.04804	8578-45	AMELX	Q99217	Amelogenin, X isoform	23	11311533	11318881	5335	0.2729	0.04372	4.673e-10	Trans
exm1134928	rs4983413	14	105930406	A	G	0.2568	8578-45	AMELX	Q99217	Amelogenin, X isoform	23	11311533	11318881	5335	-0.1327	0.02166	9.536e-10	Trans
exm-rs5026743	rs5026743	6	32439964	G	T	0.4211	8578-45	AMELX	Q99217	Amelogenin, X isoform	23	11311533	11318881	5335	-0.1065	0.01909	2.574e-08	Trans
exm-rs6916742	rs6916742	6	32453191	T	C	0.425	8578-45	AMELX	Q99217	Amelogenin, X isoform	23	11311533	11318881	5329	-0.09959	0.01898	1.613e-07	Trans
exm-rs9268877	rs9268877	6	31614322	A	G	0.4212	8578-45	AMELX	Q99217	Amelogenin, X isoform	23	11311533	11318881	5335	-0.1071	0.01909	2.092e-08	Trans
exm-rs9273349	rs9273349	6	31614430	C	T	0.4862	8578-45	AMELX	Q99217	Amelogenin, X isoform	23	11311533	11318881	5334	0.1056	0.01895	2.609e-08	Trans
exm1309662	rs11080149	17	29623288	T	C	0.1705	4923-79	AMH	P03971	Muellerian-inhibiting factor	19	2249113	2252072	5332	-0.1663	0.02499	3.147e-11	Trans
exm888755	rs116932252	11	8132421	T	C	0.009766	4923-79	AMH	P03971	Muellerian-inhibiting factor	19	2249113	2252072	5332	0.7684	0.09194	8.037e-17	Trans
exm1305790	rs143746801	17	26888563	A	G	0.0174	4923-79	AMH	P03971	Muellerian-inhibiting factor	19	2249113	2252072	5332	0.42	0.07131	4.116e-09	Trans
exm1306254	rs146809533	17	26962431	A	G	0.01554	4923-79	AMH	P03971	Muellerian-inhibiting factor	19	2249113	2252072	5332	-0.3686	0.07497	9.079e-07	Trans
exm1305410	rs186143284	17	26726686	A	G	0.01491	4923-79	AMH	P03971	Muellerian-inhibiting factor	19	2249113	2252072	5332	0.4001	0.07682	1.985e-07	Trans
exm1304628	rs2293180	17	25909816	T	C	0.1183	4923-79	AMH	P03971	Muellerian-inhibiting factor	19	2249113	2252072	5332	0.1898	0.02918	8.551e-11	Trans
exm1304879	rs2297518	17	26096597	A	G	0.1958	4923-79	AMH	P03971	Muellerian-inhibiting factor	19	2249113	2252072	5328	0.1668	0.02344	1.285e-12	Trans
exm2252914	rs241771	17	26592946	T	C	0.4498	4923-79	AMH	P03971	Muellerian-inhibiting factor	19	2249113	2252072	5331	0.6477	0.01639	1.131e-299	Trans
exm1305032	rs3182380	17	26519204	T	C	0.04661	4923-79	AMH	P03971	Muellerian-inhibiting factor	19	2249113	2252072	5332	0.3923	0.04343	2.309e-19	Trans
exm1306043	rs34026109	17	26938651	T	C	0.02956	4923-79	AMH	P03971	Muellerian-inhibiting factor	19	2249113	2252072	5332	-0.3213	0.055	5.458e-09	Trans
exm883218	rs3802978	11	5537245	T	G	0.009499	4923-79	AMH	P03971	Muellerian-inhibiting factor	19	2249113	2252072	5332	0.8147	0.09665	4.406e-17	Trans
exm1305650	rs61749867	17	26861877	T	C	0.05293	4923-79	AMH	P03971	Muellerian-inhibiting factor	19	2249113	2252072	5330	-0.3512	0.0409	1.181e-17	Trans
exm1305265	rs704	17	26694861	G	A	0.4964	4923-79	AMH	P03971	Muellerian-inhibiting factor	19	2249113	2252072	5332	-0.8224	0.01456	0	Trans
exm1305221	rs9910163	17	31615583	A	G	0.2539	4923-79	AMH	P03971	Muellerian-inhibiting factor	19	2249113	2252072	5331	-0.5671	0.01976	1.438e-168	Trans
exm-rs10892279	rs10892279	11	118611781	A	G	0.1998	8232-90	JAML	Q86YT9	Junctional adhesion molecule-like	11	118064442	118095809	5341	0.1824	0.02319	4.412e-15	Trans
exm960482	rs11552421	11	118430519	T	C	0.1668	8232-90	JAML	Q86YT9	Junctional adhesion molecule-like	11	118064442	118095809	5340	0.1845	0.02499	1.762e-13	Trans
exm960357	rs146752919	11	118403069	T	G	0.008348	8232-90	JAML	Q86YT9	Junctional adhesion molecule-like	11	118064442	118095809	5340	-0.502	0.1007	6.418e-07	Trans
exm960295	rs147014136	11	118377322	G	T	0.005859	8232-90	JAML	Q86YT9	Junctional adhesion molecule-like	11	118064442	118095809	5342	-0.7109	0.1257	1.624e-08	Trans
exm959643	rs17121881	11	118081345	A	T	0.4091	8232-90	JAML	Q86YT9	Junctional adhesion molecule-like	11	118064442	118095809	5341	-0.8526	0.01515	0	Cis
exm-rs17122021	rs17122021	11	118145686	T	C	0.4642	8232-90	JAML	Q86YT9	Junctional adhesion molecule-like	11	118064442	118095809	5342	0.4741	0.01775	1.513e-147	Cis
exm2249596	rs1793169	11	118070264	G	A	0.4072	8232-90	JAML	Q86YT9	Junctional adhesion molecule-like	11	118064442	118095809	5340	-0.8344	0.01533	0	Cis
exm959627	rs1793174	11	118074337	A	G	0.2415	8232-90	JAML	Q86YT9	Junctional adhesion molecule-like	11	118064442	118095809	5340	-0.7849	0.01931	0	Cis
exm959602	rs2298831	11	118068752	C	T	0.1445	8232-90	JAML	Q86YT9	Junctional adhesion molecule-like	11	118064442	118095809	5342	-0.4153	0.02562	1.014e-57	Cis
exm960351	rs35915434	11	118402869	C	G	0.007013	8232-90	JAML	Q86YT9	Junctional adhesion molecule-like	11	118064442	118095809	5342	-0.6534	0.1112	4.396e-09	Trans
exm962292	rs4245191	11	119052826	C	A	0.4722	8232-90	JAML	Q86YT9	Junctional adhesion molecule-like	11	118064442	118095809	5338	-0.1006	0.01867	7.442e-08	Trans
exm-rs494459	rs494459	11	118574675	A	G	0.41	8232-90	JAML	Q86YT9	Junctional adhesion molecule-like	11	118064442	118095809	5341	-0.1988	0.01912	4.552e-25	Trans
exm2267230	rs523604	11	118755738	G	A	0.4562	8232-90	JAML	Q86YT9	Junctional adhesion molecule-like	11	118064442	118095809	5342	0.1134	0.01871	1.415e-09	Trans
exm-rs6421571	rs6421571	11	118743772	T	C	0.1734	8232-90	JAML	Q86YT9	Junctional adhesion molecule-like	11	118064442	118095809	5340	0.1915	0.02455	7.31e-15	Trans
exm962150	rs643423	11	119043656	C	T	0.4702	8232-90	JAML	Q86YT9	Junctional adhesion molecule-like	11	118064442	118095809	5342	-0.1035	0.01868	3.148e-08	Trans
exm1305265	rs704	17	26694861	G	A	0.4964	5094-62	JAML	Q86YT9	Junctional adhesion molecule-like	11	118064442	118095809	5336	-0.09715	0.01819	9.654e-08	Trans
exm959719	rs74543584	11	118133311	A	T	0.01349	8232-90	JAML	Q86YT9	Junctional adhesion molecule-like	11	118064442	118095809	5342	-0.5689	0.08201	4.452e-12	Cis
exm87426	rs151252237	1	117303069	T	C	0.002841	9979-13	AMIGO1	Q86WK6	Amphoterin-induced protein 1	1	110049446	110052336	5343	0.9178	0.1846	6.875e-07	Trans
exm2266144	rs17876032	5	176830627	G	A	0.391	9979-13	AMIGO1	Q86WK6	Amphoterin-induced protein 1	1	110049446	110052336	5343	-0.1211	0.01974	9.058e-10	Trans
exm-rs2731672	rs2731672	5	176842474	A	G	0.2485	9979-13	AMIGO1	Q86WK6	Amphoterin-induced protein 1	1	110049446	110052336	5342	-0.1359	0.02232	1.206e-09	Trans
exm-rs12485738	rs12485738	3	56865776	A	G	0.3565	14134-49	AMIGO2	Q86SJ2	Amphoterin-induced protein 2	12	47469490	47473734	5308	0.08299	0.0169	9.331e-07	Trans
exm181733	rs1260326	2	27730940	T	C	0.3552	6914-15	AMIGO2	Q86SJ2	Amphoterin-induced protein 2	12	47469490	47473734	5340	-0.1002	0.01945	2.674e-07	Trans
exm996985	rs145725599	12	47471980	A	G	0.001243	14134-49	AMIGO2	Q86SJ2	Amphoterin-induced protein 2	12	47469490	47473734	5309	-2.282	0.2424	6.989e-21	Cis
exm1108394	rs146513976	14	65235832	T	C	0.002131	14134-49	AMIGO2	Q86SJ2	Amphoterin-induced protein 2	12	47469490	47473734	5309	-0.8908	0.1762	4.411e-07	Trans
exm-rs507666	rs507666	9	136149399	A	G	0.1216	14134-49	AMIGO2	Q86SJ2	Amphoterin-induced protein 2	12	47469490	47473734	5309	-0.1334	0.0251	1.109e-07	Trans
exm-rs635634	rs635634	9	136155000	A	G	0.1229	14134-49	AMIGO2	Q86SJ2	Amphoterin-induced protein 2	12	47469490	47473734	5309	-0.1303	0.02497	1.86e-07	Trans
exm2271840	rs832723	12	31613398	T	C	0.05913	6914-15	AMIGO2	Q86SJ2	Amphoterin-induced protein 2	12	47469490	47473734	5341	0.2095	0.03983	1.494e-07	Trans
exm-rs10761731	rs10761731	10	65027610	T	A	0.4427	4322-28	AMN	Q9BXJ7	Protein amnionless	14	103388993	103397179	5327	0.09452	0.01832	2.573e-07	Trans
exm-rs10761779	rs10761779	10	65274927	A	G	0.4763	4322-28	AMN	Q9BXJ7	Protein amnionless	14	103388993	103397179	5326	-0.09728	0.01808	7.781e-08	Trans
exm-rs12355784	rs12355784	10	65121565	C	A	0.4763	4322-28	AMN	Q9BXJ7	Protein amnionless	14	103388993	103397179	5326	-0.09728	0.01808	7.781e-08	Trans
exm827800	rs1935	10	64927823	C	G	0.4692	4322-28	AMN	Q9BXJ7	Protein amnionless	14	103388993	103397179	5326	-0.09118	0.01806	4.602e-07	Trans
exm2264881	rs11185362	1	104561488	G	A	0.4543	7918-114	AMY1A	P04745	Alpha-amylase 1	1	104193695	104207174	5334	0.1535	0.01893	6.13e-16	Trans
exm984791	rs1451772	12	11338750	C	T	0.2657	7918-114	AMY1A	P04745	Alpha-amylase 1	1	104193695	104207174	5336	-0.1095	0.02104	2.002e-07	Trans
exm984786	rs1669412	12	11338669	T	C	0.2657	7918-114	AMY1A	P04745	Alpha-amylase 1	1	104193695	104207174	5335	-0.1096	0.02104	1.965e-07	Trans
exm77003	rs1801159	1	97981395	C	T	0.207	7918-114	AMY1A	P04745	Alpha-amylase 1	1	104193695	104207174	5336	-0.1194	0.02305	2.303e-07	Trans
exm2268920	rs1934709	1	102968036	C	T	0.08363	7918-114	AMY1A	P04745	Alpha-amylase 1	1	104193695	104207174	5336	0.2366	0.03323	1.235e-12	Trans
exm-rs281379	rs281379	19	49214274	G	A	0.3799	7918-114	AMY1A	P04745	Alpha-amylase 1	1	104193695	104207174	5336	-0.1109	0.01956	1.485e-08	Trans
exm-rs492602	rs492602	19	49206417	T	C	0.3983	7918-114	AMY1A	P04745	Alpha-amylase 1	1	104193695	104207174	5334	-0.1111	0.01919	7.403e-09	Trans
exm-rs504963	rs504963	19	49208865	C	T	0.3778	7918-114	AMY1A	P04745	Alpha-amylase 1	1	104193695	104207174	5335	-0.1141	0.01946	4.902e-09	Trans
exm1487912	rs602662	19	49206985	G	A	0.3757	7918-114	AMY1A	P04745	Alpha-amylase 1	1	104193695	104207174	5336	-0.1121	0.01946	8.695e-09	Trans
exm984309	rs7135018	12	11150240	C	T	0.2755	7918-114	AMY1A	P04745	Alpha-amylase 1	1	104193695	104207174	5334	-0.1134	0.02068	4.339e-08	Trans
exm2264881	rs11185362	1	104561488	G	A	0.4543	10439-57	AMY2B	P19961	Alpha-amylase 2B	1	104095894	104122156	5338	0.168	0.01919	2.68e-18	Trans
exm2268920	rs1934709	1	102968036	C	T	0.08363	10439-57	AMY2B	P19961	Alpha-amylase 2B	1	104095894	104122156	5340	0.2052	0.03379	1.349e-09	Trans
exm78579	rs3753841	1	103379918	G	A	0.3932	10439-57	AMY2B	P19961	Alpha-amylase 2B	1	104095894	104122156	5339	0.1008	0.01954	2.61e-07	Trans
exm-rs4962153	rs4962153	9	136323754	A	G	0.09641	10439-57	AMY2B	P19961	Alpha-amylase 2B	1	104095894	104122156	5340	-0.1635	0.03211	3.659e-07	Trans
exm-rs505922	rs505922	9	136149229	C	T	0.2571	10439-57	AMY2B	P19961	Alpha-amylase 2B	1	104095894	104122156	5339	-0.1218	0.02183	2.54e-08	Trans
exm-rs507666	rs507666	9	136149399	A	G	0.1216	10439-57	AMY2B	P19961	Alpha-amylase 2B	1	104095894	104122156	5339	-0.2075	0.02913	1.198e-12	Trans
exm-rs514659	rs514659	9	136142203	C	A	0.2572	10439-57	AMY2B	P19961	Alpha-amylase 2B	1	104095894	104122156	5338	-0.1218	0.02184	2.574e-08	Trans
exm-rs579459	rs579459	9	136154168	C	T	0.145	10439-57	AMY2B	P19961	Alpha-amylase 2B	1	104095894	104122156	5339	-0.1891	0.02703	2.962e-12	Trans
exm2265033	rs61816494	1	104484650	G	A	0.4245	10439-57	AMY2B	P19961	Alpha-amylase 2B	1	104095894	104122156	5339	-0.1308	0.01952	2.303e-11	Trans
exm-rs635634	rs635634	9	136155000	A	G	0.1229	10439-57	AMY2B	P19961	Alpha-amylase 2B	1	104095894	104122156	5340	-0.2077	0.02898	8.628e-13	Trans
exm-rs651007	rs651007	9	136153875	A	G	0.145	10439-57	AMY2B	P19961	Alpha-amylase 2B	1	104095894	104122156	5339	-0.1891	0.02703	2.962e-12	Trans
exm-rs657152	rs657152	9	136139265	T	G	0.279	10439-57	AMY2B	P19961	Alpha-amylase 2B	1	104095894	104122156	5339	-0.1198	0.02123	1.746e-08	Trans
exm-rs687621	rs687621	9	136137065	C	T	0.2569	10439-57	AMY2B	P19961	Alpha-amylase 2B	1	104095894	104122156	5340	-0.1194	0.02185	4.885e-08	Trans
exm2249477	rs7532317	1	104736156	C	A	0.36	10439-57	AMY2B	P19961	Alpha-amylase 2B	1	104095894	104122156	5332	-0.09937	0.01991	6.171e-07	Trans
exm1362649	rs61758361	17	77768696	C	T	0.00657	12345-4	ANAPC10	Q9UM13	Anaphase-promoting complex subunit 10	4	145915727	146019693	5338	0.5703	0.1162	9.461e-07	Trans
exm1305265	rs704	17	26694861	G	A	0.4964	12345-4	ANAPC10	Q9UM13	Anaphase-promoting complex subunit 10	4	145915727	146019693	5338	-0.1132	0.01811	4.402e-10	Trans
exm-rs10737680	rs10737680	1	196679455	C	A	0.3885	11690-47	ANAPC7	Q9UJX3	Anaphase-promoting complex subunit 7	12	110810705	110841535	5330	0.2862	0.01882	3.818e-51	Trans
exm-rs1329424	rs1329424	1	196646176	A	C	0.3975	11690-47	ANAPC7	Q9UJX3	Anaphase-promoting complex subunit 7	12	110810705	110841535	5333	-0.4003	0.01883	2.566e-96	Trans
exm-rs1329428	rs1329428	1	196702810	A	G	0.3885	11690-47	ANAPC7	Q9UJX3	Anaphase-promoting complex subunit 7	12	110810705	110841535	5332	0.2862	0.01882	3.677e-51	Trans
exm-rs1410996	rs1410996	1	196696933	T	C	0.3885	11690-47	ANAPC7	Q9UJX3	Anaphase-promoting complex subunit 7	12	110810705	110841535	5332	0.2862	0.01882	3.677e-51	Trans
exm-rs380390	rs380390	1	196701051	C	G	0.4337	11690-47	ANAPC7	Q9UJX3	Anaphase-promoting complex subunit 7	12	110810705	110841535	5331	-0.3727	0.01855	1.335e-86	Trans
exm133727	rs41257904	1	196927185	T	G	0.02745	11690-47	ANAPC7	Q9UJX3	Anaphase-promoting complex subunit 7	12	110810705	110841535	5332	-0.3755	0.05871	1.743e-10	Trans
exm-rs4639796	rs4639796	1	197126649	A	G	0.1473	11690-47	ANAPC7	Q9UJX3	Anaphase-promoting complex subunit 7	12	110810705	110841535	5333	0.1521	0.02606	5.719e-09	Trans
exm-rs6428370	rs6428370	1	196844593	G	A	0.2891	11690-47	ANAPC7	Q9UJX3	Anaphase-promoting complex subunit 7	12	110810705	110841535	5332	0.2328	0.02079	8.403e-29	Trans
exm-rs6677604	rs6677604	1	196686918	A	G	0.1673	11690-47	ANAPC7	Q9UJX3	Anaphase-promoting complex subunit 7	12	110810705	110841535	5332	0.2278	0.02516	1.889e-19	Trans
exm133342	rs800292	1	31612822	A	G	0.2416	11690-47	ANAPC7	Q9UJX3	Anaphase-promoting complex subunit 7	12	110810705	110841535	5332	0.2206	0.02191	1.22e-23	Trans
exm1085312	rs121909536	14	21161845	T	A	0.002753	4874-3	ANG	P03950	Angiogenin	14	21152336	21162345	5339	-2.494	0.1795	4.003e-43	Cis
exm1085338	rs143247343	14	21167642	T	C	0.005948	4874-3	ANG	P03950	Angiogenin	14	21152336	21162345	5340	-0.602	0.121	6.665e-07	Cis
exm1085336	rs3748338	14	21167576	T	A	0.1547	4874-3	ANG	P03950	Angiogenin	14	21152336	21162345	5338	0.5741	0.02439	1.153e-116	Cis
exm715137	rs141029929	8	108334162	T	G	0.01625	2811-27	ANGPT1	Q15389	Angiopoietin-1	8	108261710	108510254	5333	0.5418	0.07356	2.046e-13	Cis
exm-rs4580814	rs4580814	5	1113244	G	T	0.3817	2811-27	ANGPT1	Q15389	Angiopoietin-1	8	108261710	108510254	5332	0.09468	0.01923	8.799e-07	Trans
exm2259100	rs3849120	9	114858776	C	T	0.4032	2602-2	ANGPT2	O15123	Angiopoietin-2	8	6357172	6420784	5341	0.09652	0.01885	3.175e-07	Trans
exm181733	rs1260326	2	27730940	T	C	0.3552	9092-33	ANGPTL1	O95841	Angiopoietin-related protein 1	1	178818670	178840215	5315	0.09936	0.01825	5.463e-08	Trans
exm2252914	rs241771	17	26592946	T	C	0.4498	9092-33	ANGPTL1	O95841	Angiopoietin-related protein 1	1	178818670	178840215	5315	0.08593	0.01753	9.758e-07	Trans
exm126521	rs3813636	1	178489978	G	T	0.4552	11142-11	ANGPTL1	O95841	Angiopoietin-related protein 1	1	178818670	178840215	5338	0.1577	0.0183	8.625e-18	Trans
exm-rs4650994	rs4650994	1	178515312	G	A	0.498	11142-11	ANGPTL1	O95841	Angiopoietin-related protein 1	1	178818670	178840215	5340	0.2401	0.01807	1.173e-39	Trans
exm1562689	rs61750208	21	16338106	A	G	0.02184	9092-33	ANGPTL1	O95841	Angiopoietin-related protein 1	1	178818670	178840215	5316	-0.291	0.05922	9.232e-07	Trans
exm1305265	rs704	17	26694861	G	A	0.4964	9092-33	ANGPTL1	O95841	Angiopoietin-related protein 1	1	178818670	178840215	5316	-0.1243	0.01725	6.619e-13	Trans
exm-rs780093	rs780093	2	31612492	A	G	0.3543	9092-33	ANGPTL1	O95841	Angiopoietin-related protein 1	1	178818670	178840215	5316	0.09253	0.01822	3.92e-07	Trans
exm1305221	rs9910163	17	31615571	A	G	0.2539	9092-33	ANGPTL1	O95841	Angiopoietin-related protein 1	1	178818670	178840215	5315	-0.1208	0.0199	1.351e-09	Trans
exm-rs10489615	rs10489615	1	230304988	A	G	0.3688	10391-1	ANGPTL3	Q9Y5C1	Angiopoietin-related protein 3	1	63063158	63071976	5338	-0.1318	0.01931	9.757e-12	Trans
exm-rs10790162	rs10790162	11	116639104	A	G	0.06774	10391-1	ANGPTL3	Q9Y5C1	Angiopoietin-related protein 3	1	63063158	63071976	5339	0.2369	0.0368	1.325e-10	Trans
exm-rs10889353	rs10889353	1	63118196	C	A	0.3421	10391-1	ANGPTL3	Q9Y5C1	Angiopoietin-related protein 3	1	63063158	63071976	5338	-0.1987	0.01948	3.279e-24	Cis
exm-rs10889353	rs10889353	1	63118196	C	A	0.3421	10382-1	ANGPTL3	Q9Y5C1	Angiopoietin-related protein 3	1	63063158	63071976	5340	-0.2018	0.01912	8.468e-26	Cis
exm-rs1167998	rs1167998	1	62931632	C	A	0.3434	10391-1	ANGPTL3	Q9Y5C1	Angiopoietin-related protein 3	1	63063158	63071976	5338	-0.1955	0.01945	1.468e-23	Cis
exm-rs1167998	rs1167998	1	62931632	C	A	0.3434	10382-1	ANGPTL3	Q9Y5C1	Angiopoietin-related protein 3	1	63063158	63071976	5340	-0.1996	0.01909	2.416e-25	Cis
exm-rs12130333	rs12130333	1	63191777	T	C	0.2113	10391-1	ANGPTL3	Q9Y5C1	Angiopoietin-related protein 3	1	63063158	63071976	5338	-0.148	0.02301	1.381e-10	Cis
exm-rs12130333	rs12130333	1	63191777	T	C	0.2113	10382-1	ANGPTL3	Q9Y5C1	Angiopoietin-related protein 3	1	63063158	63071976	5340	-0.162	0.02258	8.159e-13	Cis
exm-rs1748195	rs1748195	1	63049593	G	C	0.3411	10391-1	ANGPTL3	Q9Y5C1	Angiopoietin-related protein 3	1	63063158	63071976	5338	-0.1962	0.01948	1.221e-23	Cis
exm-rs1748195	rs1748195	1	63049593	G	C	0.3411	10382-1	ANGPTL3	Q9Y5C1	Angiopoietin-related protein 3	1	63063158	63071976	5340	-0.202	0.01912	7.673e-26	Cis
exm-rs2075290	rs2075290	11	116653296	C	T	0.06837	10391-1	ANGPTL3	Q9Y5C1	Angiopoietin-related protein 3	1	63063158	63071976	5338	0.2325	0.03643	1.891e-10	Trans
exm-rs2131925	rs2131925	1	63025942	G	T	0.3411	10391-1	ANGPTL3	Q9Y5C1	Angiopoietin-related protein 3	1	63063158	63071976	5338	-0.1962	0.01948	1.221e-23	Cis
exm-rs2131925	rs2131925	1	63025942	G	T	0.3411	10382-1	ANGPTL3	Q9Y5C1	Angiopoietin-related protein 3	1	63063158	63071976	5340	-0.202	0.01912	7.673e-26	Cis
exm-rs2144300	rs2144300	1	230294916	C	T	0.3916	10391-1	ANGPTL3	Q9Y5C1	Angiopoietin-related protein 3	1	63063158	63071976	5338	-0.127	0.01906	3.031e-11	Trans
exm-rs2266788	rs2266788	11	116660686	C	T	0.06774	10391-1	ANGPTL3	Q9Y5C1	Angiopoietin-related protein 3	1	63063158	63071976	5339	0.2369	0.0368	1.325e-10	Trans
exm2252914	rs241771	17	26592946	T	C	0.4498	3281-19	ANGPTL3	Q9Y5C1	Angiopoietin-related protein 3	1	63063158	63071976	5301	-0.1007	0.01579	1.959e-10	Trans
exm957713	rs3135506	11	116662407	C	G	0.05016	10391-1	ANGPTL3	Q9Y5C1	Angiopoietin-related protein 3	1	63063158	63071976	5339	0.2207	0.04304	3.023e-07	Trans
exm957617	rs35120633	11	116655600	A	G	0.05016	10391-1	ANGPTL3	Q9Y5C1	Angiopoietin-related protein 3	1	63063158	63071976	5339	0.2207	0.04304	3.023e-07	Trans
exm-rs4846914	rs4846914	1	230295691	G	A	0.3917	10391-1	ANGPTL3	Q9Y5C1	Angiopoietin-related protein 3	1	63063158	63071976	5339	-0.1268	0.01906	3.172e-11	Trans
exm957773	rs5104	11	116692334	C	T	0.1375	10391-1	ANGPTL3	Q9Y5C1	Angiopoietin-related protein 3	1	63063158	63071976	5339	0.146	0.02689	5.901e-08	Trans
exm1305265	rs704	17	26694861	G	A	0.4964	3281-19	ANGPTL3	Q9Y5C1	Angiopoietin-related protein 3	1	63063158	63071976	5302	0.1161	0.01558	1.057e-13	Trans
exm-rs7350481	rs7350481	11	116586283	T	C	0.06313	10391-1	ANGPTL3	Q9Y5C1	Angiopoietin-related protein 3	1	63063158	63071976	5338	0.2603	0.0381	9.276e-12	Trans
exm65701	rs77043134	1	31612019	A	G	0.01296	10382-1	ANGPTL3	Q9Y5C1	Angiopoietin-related protein 3	1	63063158	63071976	5341	-0.4372	0.08064	6.165e-08	Trans
exm-rs9326246	rs9326246	11	31614754	C	G	0.07076	10391-1	ANGPTL3	Q9Y5C1	Angiopoietin-related protein 3	1	63063158	63071976	5339	0.2371	0.03617	6.006e-11	Trans
exm-rs964184	rs964184	11	31615365	G	C	0.1189	10391-1	ANGPTL3	Q9Y5C1	Angiopoietin-related protein 3	1	63063158	63071976	5339	0.2319	0.0285	4.993e-16	Trans
exm2252914	rs241771	17	26592946	T	C	0.4498	3796-79	ANGPTL4	Q9BY76	Angiopoietin-related protein 4	19	8429011	8439257	5326	-0.1779	0.01797	6.789e-23	Trans
exm1305265	rs704	17	26694861	G	A	0.4964	3796-79	ANGPTL4	Q9BY76	Angiopoietin-related protein 4	19	8429011	8439257	5327	0.2256	0.01766	8.037e-37	Trans
exm1305221	rs9910163	17	31615950	A	G	0.2539	3796-79	ANGPTL4	Q9BY76	Angiopoietin-related protein 4	19	8429011	8439257	5327	0.1478	0.02057	7.642e-13	Trans
exm-rs10774625	rs10774625	12	111910219	A	G	0.3956	6371-50	ANGPTL7	O43827	Angiopoietin-related protein 7	1	11249346	11256038	5338	-0.1052	0.01927	5.08e-08	Trans
exm2252914	rs241771	17	26592946	T	C	0.4498	6371-50	ANGPTL7	O43827	Angiopoietin-related protein 7	1	11249346	11256038	5338	-0.1123	0.01851	1.401e-09	Trans
exm1037423	rs3184504	12	111884608	T	C	0.386	6371-50	ANGPTL7	O43827	Angiopoietin-related protein 7	1	11249346	11256038	5337	-0.104	0.01935	7.885e-08	Trans
exm-rs653178	rs653178	12	112007756	G	A	0.3891	6371-50	ANGPTL7	O43827	Angiopoietin-related protein 7	1	11249346	11256038	5338	-0.106	0.01932	4.292e-08	Trans
exm1305265	rs704	17	26694861	G	A	0.4964	6371-50	ANGPTL7	O43827	Angiopoietin-related protein 7	1	11249346	11256038	5339	0.1379	0.01827	5.225e-14	Trans
exm861370	rs11200524	10	124036328	A	G	0.03036	7624-19	ANK2	Q01484	Ankyrin-2	4	113739239	114304896	5338	0.2746	0.05322	2.564e-07	Trans
exm1488270	rs149621078	19	49299903	A	G	0.002575	7624-19	ANK2	Q01484	Ankyrin-2	4	113739239	114304896	5338	0.9134	0.175	1.848e-07	Trans
exm140871	rs2089891	1	204379452	C	T	0.087	7624-19	ANK2	Q01484	Ankyrin-2	4	113739239	114304896	5338	0.1875	0.03205	5.187e-09	Trans
exm-rs2494287	rs2494287	1	203207520	T	C	0.1016	7624-19	ANK2	Q01484	Ankyrin-2	4	113739239	114304896	5336	0.2678	0.02982	3.675e-19	Trans
exm140218	rs7540041	1	203769532	A	G	0.1404	7624-19	ANK2	Q01484	Ankyrin-2	4	113739239	114304896	5338	0.1766	0.02627	1.932e-11	Trans
exm140215	rs7552670	1	203768328	C	T	0.1404	7624-19	ANK2	Q01484	Ankyrin-2	4	113739239	114304896	5338	0.1766	0.02627	1.932e-11	Trans
exm2267634	rs10144527	14	24457130	A	G	0.00293	12445-50	ANKRD27	Q96NW4	Ankyrin repeat domain-containing protein 27	19	33087907	33166102	5333	0.2786	0.04274	7.779e-11	Trans
exm725152	rs104894081	8	143746111	A	G	0.003551	12445-50	ANKRD27	Q96NW4	Ankyrin repeat domain-containing protein 27	19	33087907	33166102	5333	0.2013	0.03765	9.355e-08	Trans
exm785146	rs111417655	9	131115368	G	A	0.02876	12445-50	ANKRD27	Q96NW4	Ankyrin repeat domain-containing protein 27	19	33087907	33166102	5333	0.07061	0.01391	3.952e-07	Trans
exm1150201	rs117449906	15	41194872	A	G	0.001332	12445-50	ANKRD27	Q96NW4	Ankyrin repeat domain-containing protein 27	19	33087907	33166102	5333	0.3579	0.06659	8.006e-08	Trans
exm704758	rs11784582	8	68956816	A	G	0.001953	12445-50	ANKRD27	Q96NW4	Ankyrin repeat domain-containing protein 27	19	33087907	33166102	5333	0.2526	0.05137	9.027e-07	Trans
exm72464	rs138499153	1	86959928	T	C	0.002308	12445-50	ANKRD27	Q96NW4	Ankyrin repeat domain-containing protein 27	19	33087907	33166102	5333	0.2592	0.04719	4.14e-08	Trans
exm818288	rs138507868	10	31810514	G	A	0.001243	12445-50	ANKRD27	Q96NW4	Ankyrin repeat domain-containing protein 27	19	33087907	33166102	5333	0.3305	0.0642	2.724e-07	Trans
exm562633	rs142356650	6	80720614	T	C	0.003462	12445-50	ANKRD27	Q96NW4	Ankyrin repeat domain-containing protein 27	19	33087907	33166102	5333	0.1953	0.03967	8.73e-07	Trans
exm178517	rs143980408	2	26671654	G	C	0.004974	12445-50	ANKRD27	Q96NW4	Ankyrin repeat domain-containing protein 27	19	33087907	33166102	5330	0.1685	0.03383	6.517e-07	Trans
exm1606799	rs145024039	22	38086725	A	G	0.002131	12445-50	ANKRD27	Q96NW4	Ankyrin repeat domain-containing protein 27	19	33087907	33166102	5333	0.2772	0.05019	3.486e-08	Trans
exm1362479	rs145692528	17	77711011	A	G	0.001243	12445-50	ANKRD27	Q96NW4	Ankyrin repeat domain-containing protein 27	19	33087907	33166102	5333	0.3296	0.06666	7.858e-07	Trans
exm307802	rs147094293	3	46486841	A	C	0.001065	12445-50	ANKRD27	Q96NW4	Ankyrin repeat domain-containing protein 27	19	33087907	33166102	5333	0.3523	0.06952	4.173e-07	Trans
exm195681	rs147530902	2	58313555	A	G	0.005416	12445-50	ANKRD27	Q96NW4	Ankyrin repeat domain-containing protein 27	19	33087907	33166102	5332	0.1568	0.02996	1.719e-07	Trans
exm1564768	rs148930702	21	31538358	C	T	0.00364	12445-50	ANKRD27	Q96NW4	Ankyrin repeat domain-containing protein 27	19	33087907	33166102	5333	0.2387	0.03759	2.305e-10	Trans
exm267702	rs149202834	2	220082505	A	G	0.003995	12445-50	ANKRD27	Q96NW4	Ankyrin repeat domain-containing protein 27	19	33087907	33166102	5333	0.2099	0.03772	2.773e-08	Trans
exm340044	rs149658506	3	119134578	A	G	0.005328	12445-50	ANKRD27	Q96NW4	Ankyrin repeat domain-containing protein 27	19	33087907	33166102	5332	0.1751	0.03117	2.016e-08	Trans
exm1441755	rs150417313	19	17394098	G	C	0.001953	12445-50	ANKRD27	Q96NW4	Ankyrin repeat domain-containing protein 27	19	33087907	33166102	5333	0.2617	0.05248	6.366e-07	Trans
exm46347	rs185125532	1	38188820	T	C	0.001687	12445-50	ANKRD27	Q96NW4	Ankyrin repeat domain-containing protein 27	19	33087907	33166102	5333	0.293	0.05876	6.328e-07	Trans
exm364623	rs191205035	3	171338223	G	T	0.001332	12445-50	ANKRD27	Q96NW4	Ankyrin repeat domain-containing protein 27	19	33087907	33166102	5333	0.3283	0.06241	1.494e-07	Trans
exm1646737	rs199960807	23	73964259	T	C	0.001693	12445-50	ANKRD27	Q96NW4	Ankyrin repeat domain-containing protein 27	19	33087907	33166102	5333	0.3417	0.06205	3.846e-08	Trans
exm304843	rs200429386	3	43074492	T	C	0.002131	12445-50	ANKRD27	Q96NW4	Ankyrin repeat domain-containing protein 27	19	33087907	33166102	5333	0.2469	0.05016	8.83e-07	Trans
exm2264648	rs312893	17	75423198	A	C	0.004794	12445-50	ANKRD27	Q96NW4	Ankyrin repeat domain-containing protein 27	19	33087907	33166102	5333	0.1849	0.03377	4.523e-08	Trans
exm469750	rs41300811	5	102530615	T	C	0.001066	12445-50	ANKRD27	Q96NW4	Ankyrin repeat domain-containing protein 27	19	33087907	33166102	5332	0.4015	0.08007	5.483e-07	Trans
exm784961	rs41313867	9	131071856	G	C	0.002308	12445-50	ANKRD27	Q96NW4	Ankyrin repeat domain-containing protein 27	19	33087907	33166102	5333	0.2487	0.04716	1.389e-07	Trans
exm1336673	rs62621401	17	48628160	G	A	0.01332	12445-50	ANKRD27	Q96NW4	Ankyrin repeat domain-containing protein 27	19	33087907	33166102	5332	0.1006	0.02048	9.164e-07	Trans
exm131876	rs75161007	1	186141181	G	C	0.001421	12445-50	ANKRD27	Q96NW4	Ankyrin repeat domain-containing protein 27	19	33087907	33166102	5332	0.3268	0.06218	1.53e-07	Trans
exm131573	rs76432158	1	31611862	A	T	0.00142	12445-50	ANKRD27	Q96NW4	Ankyrin repeat domain-containing protein 27	19	33087907	33166102	5333	0.3268	0.06218	1.526e-07	Trans
exm1336531	rs78111408	17	31612531	T	C	0.01216	12445-50	ANKRD27	Q96NW4	Ankyrin repeat domain-containing protein 27	19	33087907	33166102	5332	0.1143	0.02146	1.057e-07	Trans
exm177677	rs79208578	2	31612685	T	C	0.003196	12445-50	ANKRD27	Q96NW4	Ankyrin repeat domain-containing protein 27	19	33087907	33166102	5333	0.2266	0.03902	6.735e-09	Trans
exm1540419	rs2232613	20	36997655	T	C	0.104	7851-30	ANKRD46	Q86W74	Ankyrin repeat domain-containing protein 46	8	101521980	101572014	5339	-0.2317	0.03047	3.376e-14	Trans
exm306137	rs138611262	3	44879843	T	C	0.01172	13073-14	ANP32A	P39687	Acidic leucine-rich nuclear phosphoprotein 32 family member A	15	69070874	69113261	5319	-0.409	0.07935	2.645e-07	Trans
exm-rs2731672	rs2731672	5	176842474	A	G	0.2485	13073-14	ANP32A	P39687	Acidic leucine-rich nuclear phosphoprotein 32 family member A	15	69070874	69113261	5318	-0.1019	0.01977	2.611e-07	Trans
exm2266144	rs17876032	5	176830627	G	A	0.391	4194-26	ANP32B	Q92688	Acidic leucine-rich nuclear phosphoprotein 32 family member B	9	100745479	100780860	5341	0.1446	0.01944	1.171e-13	Trans
exm2252914	rs241771	17	26592946	T	C	0.4498	4194-26	ANP32B	Q92688	Acidic leucine-rich nuclear phosphoprotein 32 family member B	9	100745479	100780860	5340	-0.1386	0.01894	2.959e-13	Trans
exm-rs2731672	rs2731672	5	176842474	A	G	0.2485	4194-26	ANP32B	Q92688	Acidic leucine-rich nuclear phosphoprotein 32 family member B	9	100745479	100780860	5340	0.196	0.0219	4.784e-19	Trans
exm437968	rs3733402	4	187158034	A	G	0.4986	4194-26	ANP32B	Q92688	Acidic leucine-rich nuclear phosphoprotein 32 family member B	9	100745479	100780860	5340	-0.09759	0.01889	2.479e-07	Trans
exm1305265	rs704	17	26694861	G	A	0.4964	4194-26	ANP32B	Q92688	Acidic leucine-rich nuclear phosphoprotein 32 family member B	9	100745479	100780860	5341	0.1579	0.01868	3.671e-17	Trans
exm2265636	rs12491503	3	165706855	A	G	0.3009	10464-6	ANTXR1	Q9H6X2	Anthrax toxin receptor 1	2	69240276	69476459	5336	0.1202	0.0203	3.446e-09	Trans
exm-rs1532624	rs1532624	16	57005479	T	G	0.4537	10464-6	ANTXR1	Q9H6X2	Anthrax toxin receptor 1	2	69240276	69476459	5339	0.1363	0.01912	1.138e-12	Trans
exm-rs173539	rs173539	16	56988044	T	C	0.3517	10464-6	ANTXR1	Q9H6X2	Anthrax toxin receptor 1	2	69240276	69476459	5339	0.1359	0.01986	8.739e-12	Trans
exm-rs1800775	rs1800775	16	56995236	C	A	0.487	10464-6	ANTXR1	Q9H6X2	Anthrax toxin receptor 1	2	69240276	69476459	5337	-0.1463	0.019	1.623e-14	Trans
exm362807	rs1803274	3	165491280	T	C	0.1881	10464-6	ANTXR1	Q9H6X2	Anthrax toxin receptor 1	2	69240276	69476459	5337	0.14	0.02394	5.223e-09	Trans
exm-rs247616	rs247616	16	56989590	T	C	0.3261	10464-6	ANTXR1	Q9H6X2	Anthrax toxin receptor 1	2	69240276	69476459	5339	0.16	0.02014	2.365e-15	Trans
exm-rs3764261	rs3764261	16	56993324	T	G	0.3261	10464-6	ANTXR1	Q9H6X2	Anthrax toxin receptor 1	2	69240276	69476459	5339	0.1607	0.02014	1.813e-15	Trans
exm-rs7499892	rs7499892	16	57006590	T	C	0.187	10464-6	ANTXR1	Q9H6X2	Anthrax toxin receptor 1	2	69240276	69476459	5338	-0.1709	0.02394	1.052e-12	Trans
exm-rs9939224	rs9939224	16	31616087	T	G	0.214	10464-6	ANTXR1	Q9H6X2	Anthrax toxin receptor 1	2	69240276	69476459	5338	-0.1548	0.0228	1.227e-11	Trans
exm452468	rs121964920	5	40959622	A	C	0.002752	13605-16	ANXA10	Q9UJ72	Annexin A10	4	169013688	169108893	5320	-0.9816	0.1716	1.112e-08	Trans
exm-rs1329424	rs1329424	1	196646176	A	C	0.3975	13605-16	ANXA10	Q9UJ72	Annexin A10	4	169013688	169108893	5319	0.1172	0.01877	4.594e-10	Trans
exm534393	rs204896	6	32064098	T	C	0.1127	13605-16	ANXA10	Q9UJ72	Annexin A10	4	169013688	169108893	5320	0.1409	0.02863	8.831e-07	Trans
exm-rs380390	rs380390	1	196701051	C	G	0.4337	13605-16	ANXA10	Q9UJ72	Annexin A10	4	169013688	169108893	5317	0.09354	0.01845	4.142e-07	Trans
exm-rs387608	rs387608	6	31941557	T	C	0.1427	13605-16	ANXA10	Q9UJ72	Annexin A10	4	169013688	169108893	5320	0.1583	0.02591	1.072e-09	Trans
exm-rs389512	rs389512	6	31947594	G	C	0.144	13605-16	ANXA10	Q9UJ72	Annexin A10	4	169013688	169108893	5320	0.1581	0.02586	1.05e-09	Trans
exm533392	rs438999	6	31928306	G	A	0.09961	13605-16	ANXA10	Q9UJ72	Annexin A10	4	169013688	169108893	5320	0.2087	0.0305	8.599e-12	Trans
exm-rs444921	rs444921	6	31932177	A	G	0.1423	13605-16	ANXA10	Q9UJ72	Annexin A10	4	169013688	169108893	5320	0.1612	0.02602	6.222e-10	Trans
exm533544	rs449643	6	31936679	T	C	0.1423	13605-16	ANXA10	Q9UJ72	Annexin A10	4	169013688	169108893	5320	0.1612	0.02602	6.222e-10	Trans
exm-rs541862	rs541862	6	31916951	G	A	0.09961	13605-16	ANXA10	Q9UJ72	Annexin A10	4	169013688	169108893	5320	0.2087	0.0305	8.599e-12	Trans
exm534431	rs61746206	6	32065113	T	C	0.04059	13605-16	ANXA10	Q9UJ72	Annexin A10	4	169013688	169108893	5317	0.2276	0.0458	6.871e-07	Trans
exm1346991	rs1801690	17	64208285	G	C	0.05425	4961-17	ANXA2	P07355	Annexin A2	15	60639350	60690185	5334	0.2047	0.04131	7.499e-07	Trans
exm1347027	rs52797880	17	64216854	G	A	0.06572	4961-17	ANXA2	P07355	Annexin A2	15	60639350	60690185	5333	0.1963	0.03725	1.432e-07	Trans
exm1347023	rs8178847	17	31613266	T	C	0.06571	4961-17	ANXA2	P07355	Annexin A2	15	60639350	60690185	5334	0.1963	0.03725	1.413e-07	Trans
exm-rs10761731	rs10761731	10	65027610	T	A	0.4427	5335-73	ANXA6	P08133	Annexin A6	5	150480267	150537443	5337	0.1127	0.01919	4.581e-09	Trans
exm-rs10761779	rs10761779	10	65274927	A	G	0.4763	5335-73	ANXA6	P08133	Annexin A6	5	150480267	150537443	5336	-0.1042	0.01896	4.028e-08	Trans
exm-rs12355784	rs12355784	10	65121565	C	A	0.4763	5335-73	ANXA6	P08133	Annexin A6	5	150480267	150537443	5336	-0.1042	0.01896	4.028e-08	Trans
exm405247	rs141374503	4	73179445	T	C	0.005238	5335-73	ANXA6	P08133	Annexin A6	5	150480267	150537443	5337	-0.7194	0.1301	3.33e-08	Trans
exm827800	rs1935	10	64927823	C	G	0.4692	5335-73	ANXA6	P08133	Annexin A6	5	150480267	150537443	5336	-0.09473	0.01894	5.876e-07	Trans
exm-rs2393967	rs2393967	10	65133156	C	A	0.3465	5335-73	ANXA6	P08133	Annexin A6	5	150480267	150537443	5335	0.1002	0.01991	4.96e-07	Trans
exm-rs2893923	rs2893923	10	65261184	T	C	0.3458	5335-73	ANXA6	P08133	Annexin A6	5	150480267	150537443	5333	0.102	0.01993	3.216e-07	Trans
exm-rs4895441	rs4895441	6	135426573	G	A	0.2865	5335-73	ANXA6	P08133	Annexin A6	5	150480267	150537443	5337	0.1091	0.02075	1.542e-07	Trans
exm-rs7775698	rs7775698	6	31612424	T	C	0.2781	5335-73	ANXA6	P08133	Annexin A6	5	150480267	150537443	5337	0.1113	0.02095	1.118e-07	Trans
exm-rs7776054	rs7776054	6	31612448	G	A	0.2799	5335-73	ANXA6	P08133	Annexin A6	5	150480267	150537443	5336	0.1072	0.02088	2.923e-07	Trans
exm-rs9373124	rs9373124	6	31614889	C	T	0.29	5335-73	ANXA6	P08133	Annexin A6	5	150480267	150537443	5331	0.1101	0.02065	1.015e-07	Trans
exm-rs9376090	rs9376090	6	31614913	C	T	0.2775	5335-73	ANXA6	P08133	Annexin A6	5	150480267	150537443	5337	0.1121	0.02095	9.12e-08	Trans
exm-rs9376092	rs9376092	6	31614939	A	C	0.2901	5335-73	ANXA6	P08133	Annexin A6	5	150480267	150537443	5335	0.112	0.02068	6.403e-08	Trans
exm-rs9402686	rs9402686	6	31615011	A	G	0.2861	5335-73	ANXA6	P08133	Annexin A6	5	150480267	150537443	5337	0.1085	0.02075	1.773e-07	Trans
exm671260	rs10156191	7	150553605	T	C	0.2699	6209-2	AOC1	P19801	Amiloride-sensitive amine oxidase [copper-containing]	7	150524336	150558379	5341	-0.4839	0.02025	5.61e-120	Cis
exm671319	rs1049742	7	150554553	T	C	0.08853	6209-2	AOC1	P19801	Amiloride-sensitive amine oxidase [copper-containing]	7	150524336	150558379	5341	-0.258	0.03277	4.195e-15	Cis
exm671225	rs117401275	7	150500527	T	C	0.01705	6209-2	AOC1	P19801	Amiloride-sensitive amine oxidase [copper-containing]	7	150524336	150558379	5342	0.5223	0.07386	1.737e-12	Cis
exm670028	rs12536873	7	149517978	T	G	0.133	6209-2	AOC1	P19801	Amiloride-sensitive amine oxidase [copper-containing]	7	150524336	150558379	5342	0.2145	0.02814	2.886e-14	Trans
exm670477	rs140450745	7	150028118	T	C	0.002486	6209-2	AOC1	P19801	Amiloride-sensitive amine oxidase [copper-containing]	7	150524336	150558379	5342	1.29	0.1985	9.017e-11	Trans
exm672968	rs144589067	7	150934827	A	G	0.006481	6209-2	AOC1	P19801	Amiloride-sensitive amine oxidase [copper-containing]	7	150524336	150558379	5342	0.8289	0.1182	2.59e-12	Trans
exm670935	rs149687917	7	150325591	C	T	0.003551	6209-2	AOC1	P19801	Amiloride-sensitive amine oxidase [copper-containing]	7	150524336	150558379	5342	-0.8226	0.1636	5.079e-07	Trans
exm668714	rs181020527	7	149133706	T	G	0.005149	6209-2	AOC1	P19801	Amiloride-sensitive amine oxidase [copper-containing]	7	150524336	150558379	5342	0.9532	0.1372	4.1e-12	Trans
exm671326	rs201145932	7	150554726	A	G	0.001243	6209-2	AOC1	P19801	Amiloride-sensitive amine oxidase [copper-containing]	7	150524336	150558379	5341	-1.294	0.248	1.903e-07	Cis
exm671118	rs2058447	7	150446936	G	A	0.484	6209-2	AOC1	P19801	Amiloride-sensitive amine oxidase [copper-containing]	7	150524336	150558379	5341	0.1736	0.01909	1.313e-19	Cis
exm671163	rs2072443	7	150490376	T	C	0.3609	6209-2	AOC1	P19801	Amiloride-sensitive amine oxidase [copper-containing]	7	150524336	150558379	5341	-0.2757	0.01966	6.997e-44	Cis
exm671178	rs3173833	7	150491084	T	G	0.4829	6209-2	AOC1	P19801	Amiloride-sensitive amine oxidase [copper-containing]	7	150524336	150558379	5340	0.2575	0.01888	1.184e-41	Cis
exm671215	rs36111354	7	150499378	A	G	0.01278	6209-2	AOC1	P19801	Amiloride-sensitive amine oxidase [copper-containing]	7	150524336	150558379	5342	0.5026	0.08469	3.126e-09	Cis
exm670797	rs3735080	7	150217309	T	C	0.2817	6209-2	AOC1	P19801	Amiloride-sensitive amine oxidase [copper-containing]	7	150524336	150558379	5341	-0.1293	0.02159	2.23e-09	Trans
exm-rs3807375	rs3807375	7	150667210	A	G	0.3446	6209-2	AOC1	P19801	Amiloride-sensitive amine oxidase [copper-containing]	7	150524336	150558379	5342	-0.1715	0.02011	1.891e-17	Cis
exm636216	rs61733327	7	97482484	A	G	0.001332	6209-2	AOC1	P19801	Amiloride-sensitive amine oxidase [copper-containing]	7	150524336	150558379	5341	-1.299	0.2571	4.476e-07	Trans
exm1091209	rs12897422	14	24033027	A	G	0.1393	12714-38	AP1G2	O75843	AP-1 complex subunit gamma-like 2	14	24028777	24038754	5336	-0.256	0.02671	1.41e-21	Cis
exm1091082	rs223124	14	23992742	G	T	0.198	12714-38	AP1G2	O75843	AP-1 complex subunit gamma-like 2	14	24028777	24038754	5336	-0.1346	0.02336	8.846e-09	Cis
exm1091148	rs34015250	14	24026493	G	A	0.08798	12714-38	AP1G2	O75843	AP-1 complex subunit gamma-like 2	14	24028777	24038754	5337	-0.3101	0.03221	9.056e-22	Cis
exm1091096	rs4982766	14	23994517	G	A	0.1911	12714-38	AP1G2	O75843	AP-1 complex subunit gamma-like 2	14	24028777	24038754	5335	-0.1309	0.02366	3.341e-08	Cis
exm2273409	rs1065407	5	96112083	G	T	0.3546	13621-31	AP2A2	O94973	AP-2 complex subunit alpha-2	11	925809	1012245	5330	0.09458	0.01843	2.981e-07	Trans
exm468295	rs754615	5	96086334	C	G	0.3899	13621-31	AP2A2	O94973	AP-2 complex subunit alpha-2	11	925809	1012245	5332	0.08925	0.01806	7.926e-07	Trans
exm468233	rs7724759	5	31612035	A	G	0.3148	13621-31	AP2A2	O94973	AP-2 complex subunit alpha-2	11	925809	1012245	5332	0.1023	0.01886	6.131e-08	Trans
exm808712	rs35524242	10	7772035	G	A	0.03117	10076-1	AP4M1	O00189	AP-4 complex subunit mu-1	7	99699130	99704803	5335	-0.3506	0.05331	5.286e-11	Trans
exm808733	rs7084817	10	7774358	G	C	0.03125	10076-1	AP4M1	O00189	AP-4 complex subunit mu-1	7	99699130	99704803	5335	-0.3506	0.05331	5.286e-11	Trans
exm808684	rs76140242	10	31611801	G	A	0.005771	10076-1	AP4M1	O00189	AP-4 complex subunit mu-1	7	99699130	99704803	5335	-0.6686	0.122	4.434e-08	Trans
exm-rs2731672	rs2731672	5	176842474	A	G	0.2485	13583-19	APAF1	O14727	Apoptotic protease-activating factor 1	12	99039078	99129211	5315	-0.1252	0.02082	1.971e-09	Trans
exm2252914	rs241771	17	26592946	T	C	0.4498	12822-34	APBB1	O00213	Amyloid beta A4 precursor protein-binding family B member 1	11	6416355	6440644	5307	0.2081	0.01698	4.408e-34	Trans
exm-rs2731672	rs2731672	5	176842474	A	G	0.2485	12822-34	APBB1	O00213	Amyloid beta A4 precursor protein-binding family B member 1	11	6416355	6440644	5307	-0.1124	0.01993	1.772e-08	Trans
exm1305265	rs704	17	26694861	G	A	0.4964	12822-34	APBB1	O00213	Amyloid beta A4 precursor protein-binding family B member 1	11	6416355	6440644	5308	-0.268	0.01661	3.368e-57	Trans
exm1305221	rs9910163	17	31615509	A	G	0.2539	12822-34	APBB1	O00213	Amyloid beta A4 precursor protein-binding family B member 1	11	6416355	6440644	5307	-0.179	0.0195	5.885e-20	Trans
exm-rs2116830	rs2116830	10	78646536	A	C	0.2042	12761-12	APBB2	Q92870	Amyloid beta A4 precursor protein-binding family B member 2	4	40812044	41218731	5330	0.1141	0.02304	7.531e-07	Trans
exm-rs445925	rs445925	19	45415640	T	C	0.08853	12753-6	APBB2	Q92870	Amyloid beta A4 precursor protein-binding family B member 2	4	40812044	41218731	5337	0.2723	0.03329	3.496e-16	Trans
exm1305265	rs704	17	26694861	G	A	0.4964	12753-6	APBB2	Q92870	Amyloid beta A4 precursor protein-binding family B member 2	4	40812044	41218731	5338	-0.09498	0.01877	4.339e-07	Trans
exm1479366	rs7412	19	45412079	T	C	0.06091	12753-6	APBB2	Q92870	Amyloid beta A4 precursor protein-binding family B member 2	4	40812044	41218731	5337	0.369	0.0392	6.994e-21	Trans
exm307909	rs1126477	3	46501268	T	C	0.2319	12784-10	APBB3	O95704	Amyloid beta A4 precursor protein-binding family B member 3	5	139937853	139944189	5313	-0.1186	0.02099	1.702e-08	Trans
exm307906	rs1126478	3	46501213	C	T	0.3162	12784-10	APBB3	O95704	Amyloid beta A4 precursor protein-binding family B member 3	5	139937853	139944189	5313	-0.1027	0.01915	8.472e-08	Trans
exm1304628	rs2293180	17	25909816	T	C	0.1183	12784-10	APBB3	O95704	Amyloid beta A4 precursor protein-binding family B member 3	5	139937853	139944189	5313	0.1736	0.02792	5.506e-10	Trans
exm1304879	rs2297518	17	26096597	A	G	0.1958	12784-10	APBB3	O95704	Amyloid beta A4 precursor protein-binding family B member 3	5	139937853	139944189	5309	0.1379	0.02245	8.812e-10	Trans
exm2252914	rs241771	17	26592946	T	C	0.4498	12784-10	APBB3	O95704	Amyloid beta A4 precursor protein-binding family B member 3	5	139937853	139944189	5312	0.4044	0.01697	2.496e-119	Trans
exm2252914	rs241771	17	26592946	T	C	0.4498	13589-10	APBB3	O95704	Amyloid beta A4 precursor protein-binding family B member 3	5	139937853	139944189	5332	0.1454	0.01846	4.054e-15	Trans
exm1305032	rs3182380	17	26519204	T	C	0.04661	12784-10	APBB3	O95704	Amyloid beta A4 precursor protein-binding family B member 3	5	139937853	139944189	5313	0.277	0.0416	3.036e-11	Trans
exm1305265	rs704	17	26694861	G	A	0.4964	12784-10	APBB3	O95704	Amyloid beta A4 precursor protein-binding family B member 3	5	139937853	139944189	5313	-0.5149	0.01616	4.612e-204	Trans
exm1305265	rs704	17	26694861	G	A	0.4964	13589-10	APBB3	O95704	Amyloid beta A4 precursor protein-binding family B member 3	5	139937853	139944189	5333	-0.1835	0.01817	8.945e-24	Trans
exm1305221	rs9910163	17	31615568	A	G	0.2539	13589-10	APBB3	O95704	Amyloid beta A4 precursor protein-binding family B member 3	5	139937853	139944189	5332	-0.1293	0.02107	8.971e-10	Trans
exm1305221	rs9910163	17	31615567	A	G	0.2539	12784-10	APBB3	O95704	Amyloid beta A4 precursor protein-binding family B member 3	5	139937853	139944189	5312	-0.3521	0.01976	5.232e-69	Trans
exm1633897	rs143121201	23	35993818	T	C	0.001016	6599-5	APCDD1	Q8J025	Protein APCDD1	18	10454625	10488698	5310	0.5935	0.1146	2.324e-07	Trans
exm1388926	rs145798849	18	56202338	T	C	0.00142	6599-5	APCDD1	Q8J025	Protein APCDD1	18	10454625	10488698	5310	0.4179	0.08372	6.182e-07	Trans
exm543636	rs199860967	6	38548022	A	G	0.002486	6599-5	APCDD1	Q8J025	Protein APCDD1	18	10454625	10488698	5310	0.3218	0.06366	4.471e-07	Trans
exm953416	rs199936135	11	108032875	T	C	0.004972	6599-5	APCDD1	Q8J025	Protein APCDD1	18	10454625	10488698	5310	0.2248	0.04565	8.691e-07	Trans
exm1374875	rs200122107	18	9257802	C	T	0.001065	6599-5	APCDD1	Q8J025	Protein APCDD1	18	10454625	10488698	5310	0.5116	0.1026	6.408e-07	Trans
exm7575	rs76416341	1	31611859	C	T	0.001598	6599-5	APCDD1	Q8J025	Protein APCDD1	18	10454625	10488698	5310	0.3858	0.07867	9.66e-07	Trans
exm544625	rs9471066	6	31615248	C	G	0.003018	6599-5	APCDD1	Q8J025	Protein APCDD1	18	10454625	10488698	5310	0.3044	0.05745	1.215e-07	Trans
exm181733	rs1260326	2	27730940	T	C	0.3552	2474-54	APCS	P02743	Serum amyloid P-component	1	159557616	159558661	5338	0.09649	0.01828	1.351e-07	Trans
exm-rs4133289	rs4133289	1	159453937	A	G	0.2623	2474-54	APCS	P02743	Serum amyloid P-component	1	159557616	159558661	5338	0.1094	0.02013	5.795e-08	Cis
exm-rs780093	rs780093	2	31612497	A	G	0.3543	2474-54	APCS	P02743	Serum amyloid P-component	1	159557616	159558661	5339	0.0951	0.01823	1.897e-07	Trans
exm1067677	rs1926447	13	46629944	A	G	0.239	6622-90	APLN	Q9ULZ1	Apelin	23	128779236	128788933	5309	-0.1265	0.01993	2.382e-10	Trans
exm1067697	rs3742264	13	46648094	T	C	0.347	6622-90	APLN	Q9ULZ1	Apelin	23	128779236	128788933	5310	0.1595	0.01765	2.173e-19	Trans
exm1305265	rs704	17	26694861	G	A	0.4964	6622-90	APLN	Q9ULZ1	Apelin	23	128779236	128788933	5310	0.08787	0.01653	1.106e-07	Trans
exm1067460	rs9534264	13	31615332	T	A	0.2577	6622-90	APLN	Q9ULZ1	Apelin	23	128779236	128788933	5309	-0.1092	0.01941	1.909e-08	Trans
exm999982	rs200088180	12	49445526	T	G	0.001602	7210-25	APLP1	P51693	Amyloid-like protein 1	19	36358806	36370699	5330	1.186	0.2202	7.604e-08	Trans
exm829795	rs2229498	10	70856852	G	A	0.1641	7210-25	APLP1	P51693	Amyloid-like protein 1	19	36358806	36370699	5342	0.1435	0.02563	2.247e-08	Trans
exm2262396	rs2343596	8	106593207	A	C	0.2777	10627-87	APLP2	Q06481	Amyloid-like protein 2	11	129939716	130014706	5334	-0.1066	0.02106	4.292e-07	Trans
exm-rs2442719	rs2442719	6	31320538	A	G	0.4719	10627-87	APLP2	Q06481	Amyloid-like protein 2	11	129939716	130014706	5332	-0.1014	0.01887	7.996e-08	Trans
exm-rs2731672	rs2731672	5	176842474	A	G	0.2485	10627-87	APLP2	Q06481	Amyloid-like protein 2	11	129939716	130014706	5334	-0.1338	0.02177	8.686e-10	Trans
exm-rs4895441	rs4895441	6	135426573	G	A	0.2865	10627-87	APLP2	Q06481	Amyloid-like protein 2	11	129939716	130014706	5335	0.1185	0.02066	1.008e-08	Trans
exm-rs7775698	rs7775698	6	31612429	T	C	0.2781	10627-87	APLP2	Q06481	Amyloid-like protein 2	11	129939716	130014706	5335	0.123	0.02086	3.912e-09	Trans
exm-rs7776054	rs7776054	6	31612452	G	A	0.2799	10627-87	APLP2	Q06481	Amyloid-like protein 2	11	129939716	130014706	5334	0.12	0.02079	8.295e-09	Trans
exm-rs9373124	rs9373124	6	31614893	C	T	0.29	10627-87	APLP2	Q06481	Amyloid-like protein 2	11	129939716	130014706	5330	0.1158	0.02057	1.925e-08	Trans
exm-rs9376090	rs9376090	6	31614918	C	T	0.2775	10627-87	APLP2	Q06481	Amyloid-like protein 2	11	129939716	130014706	5335	0.1236	0.02086	3.353e-09	Trans
exm-rs9376092	rs9376092	6	31614943	A	C	0.2901	10627-87	APLP2	Q06481	Amyloid-like protein 2	11	129939716	130014706	5333	0.1145	0.0206	2.827e-08	Trans
exm-rs9402686	rs9402686	6	31615015	A	G	0.2861	10627-87	APLP2	Q06481	Amyloid-like protein 2	11	129939716	130014706	5335	0.1196	0.02065	7.348e-09	Trans
exm-rs9494145	rs9494145	6	31615279	C	T	0.2522	10627-87	APLP2	Q06481	Amyloid-like protein 2	11	129939716	130014706	5335	0.1122	0.02167	2.314e-07	Trans
exm1530132	rs17296265	20	24964558	C	T	0.07176	10605-22	APMAP	Q9HDC9	Adipocyte plasma membrane-associated protein	20	24943566	24973610	5326	-0.4292	0.03386	2.749e-36	Cis
exm2252914	rs241771	17	26592946	T	C	0.4498	10605-22	APMAP	Q9HDC9	Adipocyte plasma membrane-associated protein	20	24943566	24973610	5327	-0.1409	0.01774	2.356e-15	Trans
exm1305265	rs704	17	26694861	G	A	0.4964	10605-22	APMAP	Q9HDC9	Adipocyte plasma membrane-associated protein	20	24943566	24973610	5328	0.1897	0.01743	2.527e-27	Trans
exm1305221	rs9910163	17	31615979	A	G	0.2539	10605-22	APMAP	Q9HDC9	Adipocyte plasma membrane-associated protein	20	24943566	24973610	5327	0.1459	0.02021	5.953e-13	Trans
exm-rs180358	rs180358	11	116599392	A	G	0.1686	2750-3	APOA1	P02647	Apolipoprotein A-I	11	116706467	116708338	5334	-0.141	0.02482	1.39e-08	Cis
exm1257206	rs35370634	16	72184566	T	C	0.1467	2750-3	APOA1	P02647	Apolipoprotein A-I	11	116706467	116708338	5332	-0.1862	0.02615	1.242e-12	Trans
exm955114	rs35789057	11	111590605	T	C	0.00506	2750-3	APOA1	P02647	Apolipoprotein A-I	11	116706467	116708338	5334	-1.276	0.1312	3.575e-22	Trans
exm2267227	rs4131241	11	114916450	G	A	0.3616	2750-3	APOA1	P02647	Apolipoprotein A-I	11	116706467	116708338	5330	-0.103	0.01922	8.586e-08	Trans
exm1256052	rs61733127	16	71683718	G	A	0.1342	2750-3	APOA1	P02647	Apolipoprotein A-I	11	116706467	116708338	5333	-0.1564	0.02724	9.88e-09	Trans
exm917893	rs61895404	11	62291953	T	A	0.07599	7127-3	APOA2	P02652	Apolipoprotein A-II	1	161192083	161193418	5340	0.1759	0.03535	6.699e-07	Trans
exm-rs6677604	rs6677604	1	196686918	A	G	0.1673	7127-3	APOA2	P02652	Apolipoprotein A-II	1	161192083	161193418	5338	0.1233	0.02493	7.755e-07	Trans
exm919308	rs6856	11	62458275	C	T	0.2418	7127-3	APOA2	P02652	Apolipoprotein A-II	1	161192083	161193418	5339	-0.1661	0.02156	1.559e-14	Trans
exm918907	rs76572368	11	31611884	C	T	0.04119	7127-3	APOA2	P02652	Apolipoprotein A-II	1	161192083	161193418	5340	-0.2575	0.04682	3.988e-08	Trans
exm-rs10790162	rs10790162	11	116639104	A	G	0.06774	11318-20	APOA5	Q6Q788	Apolipoprotein A-V	11	116660086	116663136	5342	-0.366	0.03674	3.574e-23	Cis
exm1200125	rs116934818	16	1143605	A	C	0.01926	12908-15	APOA5	Q6Q788	Apolipoprotein A-V	11	116660086	116663136	5337	0.336	0.06704	5.557e-07	Trans
exm-rs11823543	rs11823543	11	116649135	A	G	0.05114	11318-20	APOA5	Q6Q788	Apolipoprotein A-V	11	116660086	116663136	5342	-0.3344	0.0427	5.755e-15	Cis
exm-rs12272004	rs12272004	11	116603724	A	C	0.06402	11318-20	APOA5	Q6Q788	Apolipoprotein A-V	11	116660086	116663136	5342	-0.2311	0.03834	1.779e-09	Cis
exm-rs12280753	rs12280753	11	116613660	T	C	0.06543	11318-20	APOA5	Q6Q788	Apolipoprotein A-V	11	116660086	116663136	5342	-0.2403	0.03818	3.38e-10	Cis
exm-rs12286037	rs12286037	11	116652207	T	C	0.05114	11318-20	APOA5	Q6Q788	Apolipoprotein A-V	11	116660086	116663136	5342	-0.3344	0.0427	5.755e-15	Cis
exm-rs1532624	rs1532624	16	57005479	T	G	0.4537	11318-20	APOA5	Q6Q788	Apolipoprotein A-V	11	116660086	116663136	5342	0.1262	0.01919	5.21e-11	Trans
exm-rs173539	rs173539	16	56988044	T	C	0.3517	11318-20	APOA5	Q6Q788	Apolipoprotein A-V	11	116660086	116663136	5342	0.141	0.01991	1.602e-12	Trans
exm-rs1800775	rs1800775	16	56995236	C	A	0.487	11318-20	APOA5	Q6Q788	Apolipoprotein A-V	11	116660086	116663136	5340	-0.1305	0.01909	8.981e-12	Trans
exm-rs2075290	rs2075290	11	116653296	C	T	0.06837	11318-20	APOA5	Q6Q788	Apolipoprotein A-V	11	116660086	116663136	5341	-0.357	0.03638	1.563e-22	Cis
exm-rs2266788	rs2266788	11	116660686	C	T	0.06774	11318-20	APOA5	Q6Q788	Apolipoprotein A-V	11	116660086	116663136	5342	-0.366	0.03674	3.574e-23	Cis
exm-rs2287921	rs2287921	19	49228272	T	C	0.3936	11318-20	APOA5	Q6Q788	Apolipoprotein A-V	11	116660086	116663136	5342	0.1096	0.01929	1.409e-08	Trans
exm1488054	rs2287922	19	49232226	G	A	0.394	11318-20	APOA5	Q6Q788	Apolipoprotein A-V	11	116660086	116663136	5340	0.1098	0.01929	1.317e-08	Trans
exm2252914	rs241771	17	26592946	T	C	0.4498	12908-15	APOA5	Q6Q788	Apolipoprotein A-V	11	116660086	116663136	5336	0.1864	0.01835	5.037e-24	Trans
exm-rs247616	rs247616	16	56989590	T	C	0.3261	11318-20	APOA5	Q6Q788	Apolipoprotein A-V	11	116660086	116663136	5342	0.15	0.02021	1.345e-13	Trans
exm-rs28927680	rs28927680	11	116619073	C	G	0.05673	11318-20	APOA5	Q6Q788	Apolipoprotein A-V	11	116660086	116663136	5342	-0.2867	0.0408	2.366e-12	Cis
exm957713	rs3135506	11	116662407	C	G	0.05016	11318-20	APOA5	Q6Q788	Apolipoprotein A-V	11	116660086	116663136	5342	-0.3568	0.04304	1.425e-16	Cis
exm957617	rs35120633	11	116655600	A	G	0.05016	11318-20	APOA5	Q6Q788	Apolipoprotein A-V	11	116660086	116663136	5342	-0.3568	0.04304	1.425e-16	Cis
exm-rs3764261	rs3764261	16	56993324	T	G	0.3261	11318-20	APOA5	Q6Q788	Apolipoprotein A-V	11	116660086	116663136	5342	0.1499	0.02021	1.364e-13	Trans
exm-rs4938303	rs4938303	11	116584987	C	T	0.2845	11318-20	APOA5	Q6Q788	Apolipoprotein A-V	11	116660086	116663136	5340	-0.1302	0.02072	3.554e-10	Cis
exm957773	rs5104	11	116692334	C	T	0.1375	11318-20	APOA5	Q6Q788	Apolipoprotein A-V	11	116660086	116663136	5342	-0.151	0.02698	2.279e-08	Cis
exm1305265	rs704	17	26694861	G	A	0.4964	12908-15	APOA5	Q6Q788	Apolipoprotein A-V	11	116660086	116663136	5337	-0.2243	0.01805	5.551e-35	Trans
exm-rs7350481	rs7350481	11	116586283	T	C	0.06313	11318-20	APOA5	Q6Q788	Apolipoprotein A-V	11	116660086	116663136	5341	-0.3681	0.03808	6.434e-22	Cis
exm-rs7499892	rs7499892	16	57006590	T	C	0.187	11318-20	APOA5	Q6Q788	Apolipoprotein A-V	11	116660086	116663136	5341	-0.1455	0.02405	1.544e-09	Trans
exm-rs7679	rs7679	20	31611905	C	T	0.219	11318-20	APOA5	Q6Q788	Apolipoprotein A-V	11	116660086	116663136	5339	0.1155	0.02306	5.664e-07	Trans
exm-rs9326246	rs9326246	11	31614753	C	G	0.07076	11318-20	APOA5	Q6Q788	Apolipoprotein A-V	11	116660086	116663136	5342	-0.3539	0.03613	1.802e-22	Trans
exm-rs964184	rs964184	11	31615359	G	C	0.1189	11318-20	APOA5	Q6Q788	Apolipoprotein A-V	11	116660086	116663136	5342	-0.3708	0.02834	1.517e-38	Trans
exm1305221	rs9910163	17	31615837	A	G	0.2539	12908-15	APOA5	Q6Q788	Apolipoprotein A-V	11	116660086	116663136	5336	-0.2041	0.02094	2.895e-22	Trans
exm-rs9939224	rs9939224	16	31616082	T	G	0.214	11318-20	APOA5	Q6Q788	Apolipoprotein A-V	11	116660086	116663136	5341	-0.1246	0.02291	5.616e-08	Trans
exm175467	rs1042034	2	21225281	C	T	0.2435	2797-56	APOB	P04114	Apolipoprotein B	2	21224301	21266945	5338	0.1689	0.02206	2.225e-14	Cis
exm-rs11902417	rs11902417	2	21198900	A	G	0.2579	2797-56	APOB	P04114	Apolipoprotein B	2	21224301	21266945	5338	0.158	0.02173	4.098e-13	Cis
exm-rs12740374	rs12740374	1	109817590	T	G	0.2167	2797-56	APOB	P04114	Apolipoprotein B	2	21224301	21266945	5341	-0.1138	0.02305	8.237e-07	Trans
exm176096	rs1367117	2	21263900	A	G	0.3428	2797-56	APOB	P04114	Apolipoprotein B	2	21224301	21266945	5341	-0.1709	0.01995	1.362e-17	Cis
exm-rs157580	rs157580	19	45395266	G	A	0.3857	2797-56	APOB	P04114	Apolipoprotein B	2	21224301	21266945	5341	-0.129	0.01946	3.697e-11	Trans
exm-rs2075650	rs2075650	19	45395619	G	A	0.153	2797-56	APOB	P04114	Apolipoprotein B	2	21224301	21266945	5341	0.2201	0.02638	8.861e-17	Trans
exm-rs445925	rs445925	19	45415640	T	C	0.08853	2797-56	APOB	P04114	Apolipoprotein B	2	21224301	21266945	5340	-0.3701	0.03323	1.73e-28	Trans
exm-rs629301	rs629301	1	109818306	C	A	0.2166	2797-56	APOB	P04114	Apolipoprotein B	2	21224301	21266945	5338	-0.1143	0.02305	7.379e-07	Trans
exm-rs646776	rs646776	1	109818530	G	A	0.2171	2797-56	APOB	P04114	Apolipoprotein B	2	21224301	21266945	5341	-0.1129	0.02305	9.821e-07	Trans
exm-rs6544366	rs6544366	2	21204025	T	G	0.2578	2797-56	APOB	P04114	Apolipoprotein B	2	21224301	21266945	5340	0.1581	0.02173	3.913e-13	Cis
exm-rs6754295	rs6754295	2	21206183	G	T	0.2572	2797-56	APOB	P04114	Apolipoprotein B	2	21224301	21266945	5341	0.1579	0.02175	4.36e-13	Cis
exm175699	rs676210	2	21231524	A	G	0.242	2797-56	APOB	P04114	Apolipoprotein B	2	21224301	21266945	5339	0.1708	0.02209	1.25e-14	Cis
exm176008	rs679899	2	21250914	A	G	0.4905	2797-56	APOB	P04114	Apolipoprotein B	2	21224301	21266945	5339	0.2225	0.0188	6.401e-32	Cis
exm-rs6859	rs6859	19	45382034	A	G	0.422	2797-56	APOB	P04114	Apolipoprotein B	2	21224301	21266945	5341	0.09945	0.01898	1.667e-07	Trans
exm1479366	rs7412	19	45412079	T	C	0.06091	2797-56	APOB	P04114	Apolipoprotein B	2	21224301	21266945	5340	-0.5901	0.03883	4.411e-51	Trans
exm-rs769449	rs769449	19	31611944	A	G	0.1249	2797-56	APOB	P04114	Apolipoprotein B	2	21224301	21266945	5339	0.2831	0.02909	3.342e-22	Trans
exm1609477	rs17496046	22	39482371	G	C	0.084	13930-3	APOBEC3G	Q9HC16	DNA dC->dU-editing enzyme APOBEC-3G	22	39473010	39483748	5316	-0.1748	0.03147	2.918e-08	Cis
exm2273063	rs55989856	22	39493294	C	T	0.1237	13930-3	APOBEC3G	Q9HC16	DNA dC->dU-editing enzyme APOBEC-3G	22	39473010	39483748	5316	-0.1542	0.02692	1.081e-08	Cis
exm-rs10761731	rs10761731	10	65027610	T	A	0.4427	6350-43	APOC2	P02655	Apolipoprotein C-II	19	45449239	45452822	5334	-0.09326	0.01898	9.143e-07	Trans
exm2265636	rs12491503	3	165706855	A	G	0.3009	6461-54	APOC3	P02656	Apolipoprotein C-III	11	116700624	116703787	5338	0.1634	0.02062	2.784e-15	Trans
exm-rs173539	rs173539	16	56988044	T	C	0.3517	6461-54	APOC3	P02656	Apolipoprotein C-III	11	116700624	116703787	5341	0.1147	0.02022	1.499e-08	Trans
exm362807	rs1803274	3	165491280	T	C	0.1881	6461-54	APOC3	P02656	Apolipoprotein C-III	11	116700624	116703787	5339	0.2456	0.02419	5.21e-24	Trans
exm958033	rs186808413	11	117042408	T	C	0.009322	6461-54	APOC3	P02656	Apolipoprotein C-III	11	116700624	116703787	5341	-0.8891	0.09912	4.049e-19	Trans
exm-rs2071541	rs2071541	6	32812858	C	T	0.1534	6461-54	APOC3	P02656	Apolipoprotein C-III	11	116700624	116703787	5341	0.1316	0.02671	8.69e-07	Trans
exm-rs247616	rs247616	16	56989590	T	C	0.3261	6461-54	APOC3	P02656	Apolipoprotein C-III	11	116700624	116703787	5341	0.1138	0.02054	3.148e-08	Trans
exm-rs3764261	rs3764261	16	56993324	T	G	0.3261	6461-54	APOC3	P02656	Apolipoprotein C-III	11	116700624	116703787	5341	0.1146	0.02054	2.513e-08	Trans
exm-rs964184	rs964184	11	31615355	G	C	0.1189	6461-54	APOC3	P02656	Apolipoprotein C-III	11	116700624	116703787	5341	0.1512	0.02912	2.163e-07	Trans
exm375800	rs3107764	3	195518330	C	G	0.4114	8262-20	APOD	P05090	Apolipoprotein D	3	195295573	195311076	5327	-0.1013	0.01848	4.324e-08	Trans
exm374444	rs5952	3	195306289	G	A	0.007015	8262-20	APOD	P05090	Apolipoprotein D	3	195295573	195311076	5326	-0.8282	0.1082	2.241e-14	Cis
exm2265636	rs12491503	3	165706855	A	G	0.3009	2418-55	APOE	P02649	Apolipoprotein E	19	45409039	45412650	5338	0.1148	0.02071	3.161e-08	Trans
exm2265636	rs12491503	3	165706855	A	G	0.3009	2937-10	APOE	P02649	Apolipoprotein E (isoform E3)	19	45409039	45412650	5328	0.099	0.01993	7.049e-07	Trans
exm362807	rs1803274	3	165491280	T	C	0.1881	2418-55	APOE	P02649	Apolipoprotein E	19	45409039	45412650	5339	0.1725	0.02435	1.581e-12	Trans
exm362807	rs1803274	3	165491280	T	C	0.1881	2937-10	APOE	P02649	Apolipoprotein E (isoform E3)	19	45409039	45412650	5329	0.1493	0.02344	2.078e-10	Trans
exm-rs445925	rs445925	19	45415640	T	C	0.08853	5312-49	APOE	P02649	Apolipoprotein E (isoform E2)	19	45409039	45412650	5313	-0.2939	0.03017	3.052e-22	Cis
exm-rs445925	rs445925	19	45415640	T	C	0.08853	2937-10	APOE	P02649	Apolipoprotein E (isoform E3)	19	45409039	45412650	5330	-0.5268	0.03154	4.347e-61	Cis
exm-rs445925	rs445925	19	45415640	T	C	0.08853	2938-55	APOE	P02649	Apolipoprotein E (isoform E4)	19	45409039	45412650	5318	-0.2832	0.03083	5.78e-20	Cis
exm-rs445925	rs445925	19	45415640	T	C	0.08853	2418-55	APOE	P02649	Apolipoprotein E	19	45409039	45412650	5340	-0.6019	0.03257	5.978e-74	Cis
exm958032	rs4936367	11	117042377	G	A	0.1357	2937-10	APOE	P02649	Apolipoprotein E (isoform E3)	19	45409039	45412650	5330	0.131	0.02674	9.949e-07	Trans
exm957773	rs5104	11	116692334	C	T	0.1375	2937-10	APOE	P02649	Apolipoprotein E (isoform E3)	19	45409039	45412650	5331	0.1395	0.0264	1.327e-07	Trans
exm957773	rs5104	11	116692334	C	T	0.1375	2418-55	APOE	P02649	Apolipoprotein E	19	45409039	45412650	5341	0.1551	0.0274	1.579e-08	Trans
exm-rs7112513	rs7112513	11	117037361	A	G	0.1358	2937-10	APOE	P02649	Apolipoprotein E (isoform E3)	19	45409039	45412650	5331	0.1318	0.02671	8.297e-07	Trans
exm1479366	rs7412	19	45412079	T	C	0.06091	2938-55	APOE	P02649	Apolipoprotein E (isoform E4)	19	45409039	45412650	5318	-0.3482	0.03636	1.505e-21	Cis
exm1479366	rs7412	19	45412079	T	C	0.06091	2937-10	APOE	P02649	Apolipoprotein E (isoform E3)	19	45409039	45412650	5330	-0.6521	0.0371	2.853e-67	Cis
exm1479366	rs7412	19	45412079	T	C	0.06091	5312-49	APOE	P02649	Apolipoprotein E (isoform E2)	19	45409039	45412650	5313	-0.433	0.03537	5.312e-34	Cis
exm1479366	rs7412	19	45412079	T	C	0.06091	2418-55	APOE	P02649	Apolipoprotein E	19	45409039	45412650	5340	-0.7782	0.03819	5.765e-89	Cis
exm1479346	rs769452	19	31612005	C	T	0.003906	2937-10	APOE	P02649	Apolipoprotein E (isoform E3)	19	45409039	45412650	5331	-1.065	0.1475	5.948e-13	Trans
exm1479346	rs769452	19	31612004	C	T	0.003906	2418-55	APOE	P02649	Apolipoprotein E	19	45409039	45412650	5341	-1.127	0.1534	2.387e-13	Trans
exm-rs964184	rs964184	11	31615353	G	C	0.1189	2418-55	APOE	P02649	Apolipoprotein E	19	45409039	45412650	5341	0.1461	0.02918	5.746e-07	Trans
exm-rs964184	rs964184	11	31615354	G	C	0.1189	2937-10	APOE	P02649	Apolipoprotein E (isoform E3)	19	45409039	45412650	5331	0.1518	0.02805	6.494e-08	Trans
exm-rs12580100	rs12580100	12	56439209	G	A	0.1156	12370-30	APOF	Q13790	Apolipoprotein F	12	56754355	56756583	5340	-0.2131	0.02826	5.503e-14	Trans
exm1013334	rs2066807	12	56740682	G	C	0.09625	12370-30	APOF	Q13790	Apolipoprotein F	12	56754355	56756583	5339	-0.2878	0.03051	5.916e-21	Cis
exm-rs2066808	rs2066808	12	56737973	C	T	0.09625	12370-30	APOF	Q13790	Apolipoprotein F	12	56754355	56756583	5339	-0.2878	0.03051	5.916e-21	Cis
exm1013725	rs2657879	12	56865338	G	A	0.1419	12370-30	APOF	Q13790	Apolipoprotein F	12	56754355	56756583	5339	-0.1321	0.02604	4.07e-07	Cis
exm-rs2929282	rs2929282	15	44245931	T	A	0.03898	12370-30	APOF	Q13790	Apolipoprotein F	12	56754355	56756583	5339	-0.2296	0.04626	7.143e-07	Trans
exm1156520	rs55707100	15	43820717	T	C	0.03037	12370-30	APOF	Q13790	Apolipoprotein F	12	56754355	56756583	5339	-0.2885	0.05241	3.894e-08	Trans
exm1012941	rs59626664	12	56636975	G	C	0.09352	12370-30	APOF	Q13790	Apolipoprotein F	12	56754355	56756583	5338	-0.2829	0.03087	6.908e-20	Cis
exm1013046	rs60542959	12	56660905	T	G	0.0935	12370-30	APOF	Q13790	Apolipoprotein F	12	56754355	56756583	5339	-0.2849	0.0309	4.15e-20	Cis
exm1344778	rs117181531	17	61895202	T	G	0.003374	8288-27	APOH	P02749	Beta-2-glycoprotein 1	17	64208147	64225556	5320	-0.8327	0.1479	1.892e-08	Trans
exm1346997	rs1801689	17	64210580	C	A	0.01083	8288-27	APOH	P02749	Beta-2-glycoprotein 1	17	64208147	64225556	5320	-1.447	0.0844	3.67e-64	Cis
exm1346991	rs1801690	17	64208285	G	C	0.05425	8288-27	APOH	P02749	Beta-2-glycoprotein 1	17	64208147	64225556	5319	-0.485	0.03833	3.438e-36	Cis
exm1347027	rs52797880	17	64216854	G	A	0.06572	8288-27	APOH	P02749	Beta-2-glycoprotein 1	17	64208147	64225556	5318	-0.3601	0.03474	6.207e-25	Cis
exm1347023	rs8178847	17	31613265	T	C	0.06571	8288-27	APOH	P02749	Beta-2-glycoprotein 1	17	64208147	64225556	5319	-0.3601	0.03474	6.07e-25	Trans
exm2264602	rs1035542	16	72023633	A	C	0.4464	11510-31	APOL1	O14791	Apolipoprotein L1	22	36649117	36663577	5339	-0.1387	0.01813	2.445e-14	Trans
exm2264602	rs1035542	16	72023633	A	C	0.4464	11510-51	APOL1	O14791	Apolipoprotein L1	22	36649117	36663577	5334	-0.1292	0.01804	9.193e-13	Trans
exm1256486	rs1035543	16	71983772	C	G	0.378	11510-31	APOL1	O14791	Apolipoprotein L1	22	36649117	36663577	5340	-0.1143	0.01879	1.264e-09	Trans
exm1256486	rs1035543	16	71983772	C	G	0.378	11510-51	APOL1	O14791	Apolipoprotein L1	22	36649117	36663577	5335	-0.1194	0.01868	1.778e-10	Trans
exm1309662	rs11080149	17	29623288	T	C	0.1705	9506-10	APOL1	O14791	Apolipoprotein L1	22	36649117	36663577	5335	-0.1223	0.02497	9.895e-07	Trans
exm1257721	rs113497421	16	72984739	T	C	0.002575	11510-31	APOL1	O14791	Apolipoprotein L1	22	36649117	36663577	5341	0.9066	0.178	3.619e-07	Trans
exm1251567	rs11548855	16	68337948	C	T	0.08274	11510-51	APOL1	O14791	Apolipoprotein L1	22	36649117	36663577	5336	-0.1751	0.03284	1.019e-07	Trans
exm1251567	rs11548855	16	68337948	C	T	0.08274	11510-31	APOL1	O14791	Apolipoprotein L1	22	36649117	36663577	5341	-0.1885	0.03299	1.163e-08	Trans
exm-rs11597390	rs11597390	10	101861435	A	G	0.3375	9506-10	APOL1	O14791	Apolipoprotein L1	22	36649117	36663577	5333	-0.1351	0.0194	3.693e-12	Trans
exm-rs11599750	rs11599750	10	101805442	T	C	0.3612	9506-10	APOL1	O14791	Apolipoprotein L1	22	36649117	36663577	5335	-0.2694	0.01912	2.508e-44	Trans
exm373448	rs11711157	3	194061826	T	C	0.2285	9506-10	APOL1	O14791	Apolipoprotein L1	22	36649117	36663577	5335	0.544	0.02097	9.011e-140	Trans
exm1604172	rs136175	22	36661566	G	A	0.1454	11510-51	APOL1	O14791	Apolipoprotein L1	22	36649117	36663577	5336	-0.2792	0.02527	4.396e-28	Cis
exm1604176	rs136176	22	36661646	G	A	0.1454	11510-51	APOL1	O14791	Apolipoprotein L1	22	36649117	36663577	5336	-0.2792	0.02527	4.396e-28	Cis
exm1254713	rs145208697	16	70819670	C	T	0.01243	11510-31	APOL1	O14791	Apolipoprotein L1	22	36649117	36663577	5341	0.4921	0.08116	1.43e-09	Trans
exm1604495	rs147122501	22	36745146	A	G	0.0119	11510-51	APOL1	O14791	Apolipoprotein L1	22	36649117	36663577	5336	-1.158	0.08276	1.087e-43	Cis
exm1604495	rs147122501	22	36745146	A	G	0.0119	11510-31	APOL1	O14791	Apolipoprotein L1	22	36649117	36663577	5341	-1.248	0.08304	5.473e-50	Cis
exm373501	rs149427019	3	194062677	A	G	0.01278	9506-10	APOL1	O14791	Apolipoprotein L1	22	36649117	36663577	5335	0.5169	0.08193	3.033e-10	Trans
exm1604187	rs150685787	22	36661733	A	G	0.009411	11510-51	APOL1	O14791	Apolipoprotein L1	22	36649117	36663577	5336	-1.459	0.09226	4.498e-55	Cis
exm1604187	rs150685787	22	36661733	A	G	0.009411	11510-31	APOL1	O14791	Apolipoprotein L1	22	36649117	36663577	5341	-1.583	0.09247	5.526e-64	Cis
exm2272448	rs16970661	16	72218612	T	C	0.002575	11510-31	APOL1	O14791	Apolipoprotein L1	22	36649117	36663577	5341	0.9066	0.178	3.619e-07	Trans
exm-rs16971384	rs16971384	16	72931085	G	A	0.2902	11510-31	APOL1	O14791	Apolipoprotein L1	22	36649117	36663577	5339	-0.09746	0.01984	9.326e-07	Trans
exm1257086	rs16973716	16	72156842	G	T	0.3793	11510-31	APOL1	O14791	Apolipoprotein L1	22	36649117	36663577	5340	0.1289	0.01855	4.083e-12	Trans
exm692410	rs17058207	8	27767231	G	C	0.09526	11510-51	APOL1	O14791	Apolipoprotein L1	22	36649117	36663577	5336	-0.1641	0.03061	8.63e-08	Trans
exm1257209	rs217180	16	72184629	T	C	0.1294	11510-31	APOL1	O14791	Apolipoprotein L1	22	36649117	36663577	5341	-0.2667	0.02656	1.639e-23	Trans
exm1257209	rs217180	16	72184629	T	C	0.1294	11510-51	APOL1	O14791	Apolipoprotein L1	22	36649117	36663577	5336	-0.2173	0.0265	2.982e-16	Trans
exm849056	rs2230804	10	101977883	T	C	0.4653	9506-10	APOL1	O14791	Apolipoprotein L1	22	36649117	36663577	5334	-0.09801	0.01851	1.242e-07	Trans
exm1604159	rs2239785	22	36661330	G	A	0.147	11510-51	APOL1	O14791	Apolipoprotein L1	22	36649117	36663577	5336	-0.2895	0.0251	2.097e-30	Cis
exm1604285	rs2269529	22	36684354	C	T	0.183	11510-51	APOL1	O14791	Apolipoprotein L1	22	36649117	36663577	5336	-0.1256	0.02329	7.139e-08	Cis
exm2252914	rs241771	17	26592946	T	C	0.4498	9506-10	APOL1	O14791	Apolipoprotein L1	22	36649117	36663577	5334	0.294	0.01816	1.343e-57	Trans
exm848969	rs2862954	10	101912064	C	T	0.487	9506-10	APOL1	O14791	Apolipoprotein L1	22	36649117	36663577	5334	-0.09777	0.01856	1.441e-07	Trans
exm1256625	rs3213422	16	72042682	A	C	0.475	11510-31	APOL1	O14791	Apolipoprotein L1	22	36649117	36663577	5340	0.1785	0.0179	3.134e-23	Trans
exm1256625	rs3213422	16	72042682	A	C	0.475	11510-51	APOL1	O14791	Apolipoprotein L1	22	36649117	36663577	5335	0.1459	0.01785	3.612e-16	Trans
exm1257206	rs35370634	16	72184566	T	C	0.1467	11510-31	APOL1	O14791	Apolipoprotein L1	22	36649117	36663577	5339	-0.3993	0.02521	2.975e-55	Trans
exm1257206	rs35370634	16	72184566	T	C	0.1467	11510-51	APOL1	O14791	Apolipoprotein L1	22	36649117	36663577	5334	-0.332	0.02524	6.521e-39	Trans
exm1256869	rs35794819	16	72130103	G	C	0.02876	11510-31	APOL1	O14791	Apolipoprotein L1	22	36649117	36663577	5341	0.5706	0.05305	1.051e-26	Trans
exm1256869	rs35794819	16	72130103	G	C	0.02876	11510-51	APOL1	O14791	Apolipoprotein L1	22	36649117	36663577	5336	0.3903	0.05303	2.11e-13	Trans
exm848844	rs35924554	10	101716112	C	G	0.046	9506-10	APOL1	O14791	Apolipoprotein L1	22	36649117	36663577	5333	-0.4728	0.04411	1.518e-26	Trans
exm1604151	rs41297245	22	36657740	A	G	0.07655	11510-31	APOL1	O14791	Apolipoprotein L1	22	36649117	36663577	5340	0.2896	0.03384	1.512e-17	Cis
exm1604151	rs41297245	22	36657740	A	G	0.07655	11510-51	APOL1	O14791	Apolipoprotein L1	22	36649117	36663577	5335	0.8571	0.03176	2.068e-150	Cis
exm1256527	rs4788587	16	72001136	A	G	0.26	11510-51	APOL1	O14791	Apolipoprotein L1	22	36649117	36663577	5335	-0.1067	0.0206	2.313e-07	Trans
exm1255934	rs4788821	16	71660310	A	G	0.413	11510-51	APOL1	O14791	Apolipoprotein L1	22	36649117	36663577	5333	-0.1044	0.0183	1.202e-08	Trans
exm1255934	rs4788821	16	71660310	A	G	0.413	11510-31	APOL1	O14791	Apolipoprotein L1	22	36649117	36663577	5338	-0.0988	0.01841	8.379e-08	Trans
exm1256052	rs61733127	16	71683718	G	A	0.1342	11510-31	APOL1	O14791	Apolipoprotein L1	22	36649117	36663577	5340	-0.314	0.02647	4.643e-32	Trans
exm1256052	rs61733127	16	71683718	G	A	0.1342	11510-51	APOL1	O14791	Apolipoprotein L1	22	36649117	36663577	5335	-0.2675	0.02641	6.697e-24	Trans
exm1256693	rs61733129	16	72057421	T	C	0.02317	11510-51	APOL1	O14791	Apolipoprotein L1	22	36649117	36663577	5336	-0.3923	0.06098	1.367e-10	Trans
exm1256693	rs61733129	16	72057421	T	C	0.02317	11510-31	APOL1	O14791	Apolipoprotein L1	22	36649117	36663577	5341	-0.4251	0.0612	4.185e-12	Trans
exm1251906	rs61746929	16	68597030	T	C	0.01349	11510-31	APOL1	O14791	Apolipoprotein L1	22	36649117	36663577	5341	0.3955	0.07824	4.46e-07	Trans
exm1256345	rs61747555	16	71885423	G	A	0.2589	11510-51	APOL1	O14791	Apolipoprotein L1	22	36649117	36663577	5336	-0.1116	0.0206	6.249e-08	Trans
exm848932	rs61751507	10	101829514	T	C	0.0453	9506-10	APOL1	O14791	Apolipoprotein L1	22	36649117	36663577	5333	-0.6083	0.04351	1.208e-43	Trans
exm1257527	rs62051555	16	72830539	G	C	0.06001	11510-31	APOL1	O14791	Apolipoprotein L1	22	36649117	36663577	5341	-0.304	0.03799	1.485e-15	Trans
exm1257527	rs62051555	16	72830539	G	C	0.06001	11510-51	APOL1	O14791	Apolipoprotein L1	22	36649117	36663577	5336	-0.2481	0.03785	6.146e-11	Trans
exm2272399	rs6499601	16	72981230	T	C	0.3564	11510-51	APOL1	O14791	Apolipoprotein L1	22	36649117	36663577	5336	-0.1063	0.019	2.325e-08	Trans
exm2272399	rs6499601	16	72981230	T	C	0.3564	11510-31	APOL1	O14791	Apolipoprotein L1	22	36649117	36663577	5341	-0.1255	0.01908	5.153e-11	Trans
exm1305265	rs704	17	26694861	G	A	0.4964	9506-10	APOL1	O14791	Apolipoprotein L1	22	36649117	36663577	5335	-0.3869	0.0176	1.305e-102	Trans
exm1305265	rs704	17	26694861	G	A	0.4964	11510-51	APOL1	O14791	Apolipoprotein L1	22	36649117	36663577	5336	0.09698	0.01776	4.986e-08	Trans
exm1256621	rs72787027	16	72033801	T	G	0.1904	11510-51	APOL1	O14791	Apolipoprotein L1	22	36649117	36663577	5336	-0.157	0.02312	1.249e-11	Trans
exm1256621	rs72787027	16	72033801	T	G	0.1904	11510-31	APOL1	O14791	Apolipoprotein L1	22	36649117	36663577	5341	-0.2077	0.02318	4.449e-19	Trans
exm1255977	rs72799852	16	71674405	A	T	0.03675	11510-51	APOL1	O14791	Apolipoprotein L1	22	36649117	36663577	5336	-0.2771	0.04737	5.249e-09	Trans
exm1255977	rs72799852	16	71674405	A	T	0.03675	11510-31	APOL1	O14791	Apolipoprotein L1	22	36649117	36663577	5341	-0.3277	0.04761	6.458e-12	Trans
exm1255922	rs74344827	16	71610276	A	G	0.1502	11510-51	APOL1	O14791	Apolipoprotein L1	22	36649117	36663577	5335	-0.2001	0.02533	3.396e-15	Trans
exm1255922	rs74344827	16	71610276	A	G	0.1502	11510-31	APOL1	O14791	Apolipoprotein L1	22	36649117	36663577	5340	-0.2404	0.02541	4.439e-21	Trans
exm1256448	rs79258602	16	31612692	C	A	0.02797	11510-51	APOL1	O14791	Apolipoprotein L1	22	36649117	36663577	5335	0.3419	0.05396	2.557e-10	Trans
exm1256448	rs79258602	16	31612693	C	A	0.02797	11510-31	APOL1	O14791	Apolipoprotein L1	22	36649117	36663577	5340	0.4226	0.05419	7.477e-15	Trans
exm1248940	rs79636320	16	31612735	C	G	0.1543	11510-31	APOL1	O14791	Apolipoprotein L1	22	36649117	36663577	5341	-0.1739	0.02493	3.409e-12	Trans
exm1248940	rs79636320	16	31612736	C	G	0.1543	11510-51	APOL1	O14791	Apolipoprotein L1	22	36649117	36663577	5336	-0.1466	0.02482	3.685e-09	Trans
exm1250442	rs79746626	16	31612754	A	G	0.005859	11510-51	APOL1	O14791	Apolipoprotein L1	22	36649117	36663577	5336	-0.6562	0.1178	2.701e-08	Trans
exm1250442	rs79746626	16	31612755	A	G	0.005859	11510-31	APOL1	O14791	Apolipoprotein L1	22	36649117	36663577	5341	-0.7496	0.1185	2.7e-10	Trans
exm1254425	rs8046424	16	31612861	G	C	0.4784	11510-31	APOL1	O14791	Apolipoprotein L1	22	36649117	36663577	5340	-0.1	0.01824	4.349e-08	Trans
exm1305221	rs9910163	17	31615517	A	G	0.2539	9506-10	APOL1	O14791	Apolipoprotein L1	22	36649117	36663577	5334	-0.3048	0.02074	5.974e-48	Trans
exm532485	rs11531	6	31750509	A	G	0.02006	14125-5	APOM	O95445	Apolipoprotein M	6	31620187	31625987	5339	-0.3597	0.06719	8.98e-08	Cis
exm452468	rs121964920	5	40959622	A	C	0.002752	10445-20	APOM	O95445	Apolipoprotein M	6	31620187	31625987	5320	-0.8874	0.1652	8.073e-08	Trans
exm-rs1266074	rs1266074	6	31666551	A	G	0.04876	14125-5	APOM	O95445	Apolipoprotein M	6	31620187	31625987	5327	-0.3024	0.04432	9.854e-12	Cis
exm-rs1532624	rs1532624	16	57005479	T	G	0.4537	14125-5	APOM	O95445	Apolipoprotein M	6	31620187	31625987	5339	0.1056	0.01944	5.726e-08	Trans
exm-rs173539	rs173539	16	56988044	T	C	0.3517	14125-5	APOM	O95445	Apolipoprotein M	6	31620187	31625987	5339	0.1203	0.02018	2.632e-09	Trans
exm-rs1800775	rs1800775	16	56995236	C	A	0.487	14125-5	APOM	O95445	Apolipoprotein M	6	31620187	31625987	5337	-0.1136	0.01933	4.46e-09	Trans
exm-rs247616	rs247616	16	56989590	T	C	0.3261	14125-5	APOM	O95445	Apolipoprotein M	6	31620187	31625987	5339	0.122	0.02049	2.793e-09	Trans
exm531384	rs2736158	6	31600304	C	G	0.03382	14125-5	APOM	O95445	Apolipoprotein M	6	31620187	31625987	5339	-0.4013	0.05246	2.392e-14	Cis
exm-rs2736163	rs2736163	6	31597708	A	G	0.03382	14125-5	APOM	O95445	Apolipoprotein M	6	31620187	31625987	5339	-0.4013	0.05246	2.392e-14	Cis
exm-rs2736165	rs2736165	6	31596675	C	T	0.03456	14125-5	APOM	O95445	Apolipoprotein M	6	31620187	31625987	5335	-0.3706	0.05146	6.822e-13	Cis
exm531186	rs2736182	6	31583312	A	G	0.02424	14125-5	APOM	O95445	Apolipoprotein M	6	31620187	31625987	5339	-0.3755	0.06189	1.4e-09	Cis
exm531984	rs3749952	6	31683157	G	T	0.02415	14125-5	APOM	O95445	Apolipoprotein M	6	31620187	31625987	5339	-0.3869	0.0615	3.405e-10	Cis
exm-rs3764261	rs3764261	16	56993324	T	G	0.3261	14125-5	APOM	O95445	Apolipoprotein M	6	31620187	31625987	5339	0.1215	0.02049	3.183e-09	Trans
exm-rs4713479	rs4713479	6	31688799	T	C	0.02415	14125-5	APOM	O95445	Apolipoprotein M	6	31620187	31625987	5339	-0.3869	0.0615	3.405e-10	Cis
exm1156520	rs55707100	15	43820717	T	C	0.03037	14125-5	APOM	O95445	Apolipoprotein M	6	31620187	31625987	5338	-0.2721	0.05549	9.63e-07	Trans
exm-rs707921	rs707921	6	31625541	T	G	0.03365	14125-5	APOM	O95445	Apolipoprotein M	6	31620187	31625987	5338	-0.4119	0.05272	6.635e-15	Cis
exm-rs7499892	rs7499892	16	57006590	T	C	0.187	14125-5	APOM	O95445	Apolipoprotein M	6	31620187	31625987	5338	-0.1223	0.02434	5.24e-07	Trans
exm-rs805259	rs805259	6	31612880	C	T	0.03382	14125-5	APOM	O95445	Apolipoprotein M	6	31620187	31625987	5339	-0.4013	0.05246	2.392e-14	Cis
exm-rs805264	rs805264	6	31612893	T	C	0.03382	14125-5	APOM	O95445	Apolipoprotein M	6	31620187	31625987	5339	-0.4013	0.05246	2.392e-14	Cis
exm531815	rs805267	6	31612900	A	G	0.03382	14125-5	APOM	O95445	Apolipoprotein M	6	31620187	31625987	5339	-0.4013	0.05246	2.392e-14	Cis
exm-rs805268	rs805268	6	31612906	G	T	0.03382	14125-5	APOM	O95445	Apolipoprotein M	6	31620187	31625987	5339	-0.4013	0.05246	2.392e-14	Cis
exm-rs805298	rs805298	6	31612968	A	C	0.03366	14125-5	APOM	O95445	Apolipoprotein M	6	31620187	31625987	5338	-0.4119	0.05272	6.635e-15	Cis
exm-rs9296001	rs9296001	6	31614694	T	C	0.02415	14125-5	APOM	O95445	Apolipoprotein M	6	31620187	31625987	5339	-0.3869	0.0615	3.405e-10	Cis
exm-rs9469042	rs9469042	6	31615206	C	T	0.02415	14125-5	APOM	O95445	Apolipoprotein M	6	31620187	31625987	5339	-0.3869	0.0615	3.405e-10	Cis
exm-rs9469058	rs9469058	6	31615215	A	T	0.01589	14125-5	APOM	O95445	Apolipoprotein M	6	31620187	31625987	5339	-0.3777	0.0759	6.696e-07	Cis
exm-rs9469063	rs9469063	6	31615221	G	C	0.01589	14125-5	APOM	O95445	Apolipoprotein M	6	31620187	31625987	5339	-0.3777	0.0759	6.696e-07	Cis
exm1562737	rs2229742	21	16339172	C	G	0.102	3171-57	APP	P05067	Amyloid beta A4 protein	21	27252861	27543446	5324	0.1447	0.02944	9.216e-07	Trans
exm-rs2731672	rs2731672	5	176842474	A	G	0.2485	3171-57	APP	P05067	Amyloid beta A4 protein	21	27252861	27543446	5323	-0.1272	0.02082	1.085e-09	Trans
exm-rs1329424	rs1329424	1	196646176	A	C	0.3975	12425-104	ARF6	P62330	ADP-ribosylation factor 6	14	50359736	50363772	5314	0.08579	0.01714	5.774e-07	Trans
exm362807	rs1803274	3	165491280	T	C	0.1881	12425-104	ARF6	P62330	ADP-ribosylation factor 6	14	50359736	50363772	5313	0.1173	0.02108	2.736e-08	Trans
exm2252914	rs241771	17	26592946	T	C	0.4498	12425-104	ARF6	P62330	ADP-ribosylation factor 6	14	50359736	50363772	5314	0.1011	0.01646	8.568e-10	Trans
exm1305265	rs704	17	26694861	G	A	0.4964	12425-104	ARF6	P62330	ADP-ribosylation factor 6	14	50359736	50363772	5315	-0.1378	0.0162	2.319e-17	Trans
exm1305221	rs9910163	17	31615742	A	G	0.2539	12425-104	ARF6	P62330	ADP-ribosylation factor 6	14	50359736	50363772	5314	-0.1351	0.01872	6.155e-13	Trans
exm181733	rs1260326	2	27730940	T	C	0.3552	11556-19	ARFGAP1	Q8N6T3	ADP-ribosylation factor GTPase-activating protein 1	20	61904137	61921145	5331	0.09831	0.01891	2.092e-07	Trans
exm-rs2075650	rs2075650	19	45395619	G	A	0.153	11556-19	ARFGAP1	Q8N6T3	ADP-ribosylation factor GTPase-activating protein 1	20	61904137	61921145	5332	-0.142	0.0252	1.839e-08	Trans
exm2252914	rs241771	17	26592946	T	C	0.4498	11556-19	ARFGAP1	Q8N6T3	ADP-ribosylation factor GTPase-activating protein 1	20	61904137	61921145	5331	0.1202	0.01811	3.57e-11	Trans
exm-rs445925	rs445925	19	45415640	T	C	0.08853	11556-19	ARFGAP1	Q8N6T3	ADP-ribosylation factor GTPase-activating protein 1	20	61904137	61921145	5331	-0.2462	0.03179	1.149e-14	Trans
exm1305265	rs704	17	26694861	G	A	0.4964	11556-19	ARFGAP1	Q8N6T3	ADP-ribosylation factor GTPase-activating protein 1	20	61904137	61921145	5332	-0.1848	0.0178	5.289e-25	Trans
exm1479366	rs7412	19	45412079	T	C	0.06091	11556-19	ARFGAP1	Q8N6T3	ADP-ribosylation factor GTPase-activating protein 1	20	61904137	61921145	5331	-0.2488	0.03753	3.693e-11	Trans
exm-rs769449	rs769449	19	31611985	A	G	0.1249	11556-19	ARFGAP1	Q8N6T3	ADP-ribosylation factor GTPase-activating protein 1	20	61904137	61921145	5330	-0.1955	0.02775	2.071e-12	Trans
exm-rs780093	rs780093	2	31612511	A	G	0.3543	11556-19	ARFGAP1	Q8N6T3	ADP-ribosylation factor GTPase-activating protein 1	20	61904137	61921145	5332	0.095	0.01886	4.899e-07	Trans
exm1305221	rs9910163	17	31615872	A	G	0.2539	11556-19	ARFGAP1	Q8N6T3	ADP-ribosylation factor GTPase-activating protein 1	20	61904137	61921145	5331	-0.1467	0.02059	1.18e-12	Trans
exm2266511	rs2521737	7	19104468	A	G	0.01225	11664-32	ARFGAP2	Q8N6H7	ADP-ribosylation factor GTPase-activating protein 2	11	47185849	47199054	5341	-0.4567	0.08565	1.011e-07	Trans
exm2252914	rs241771	17	26592946	T	C	0.4498	13488-3	ARFIP1	P53367	Arfaptin-1	4	153701091	153833064	5313	-0.2425	0.01662	2.675e-47	Trans
exm1305265	rs704	17	26694861	G	A	0.4964	13488-3	ARFIP1	P53367	Arfaptin-1	4	153701091	153833064	5314	0.2963	0.01623	3.277e-72	Trans
exm1305221	rs9910163	17	31615713	A	G	0.2539	13488-3	ARFIP1	P53367	Arfaptin-1	4	153701091	153833064	5313	0.2027	0.01909	4.584e-26	Trans
exm-rs2281135	rs2281135	22	44332570	T	C	0.1832	12630-8	ARFIP2	P53365	Arfaptin-2	11	6495913	6502709	5338	-0.1423	0.02391	2.803e-09	Trans
exm1124179	rs28929474	14	94844947	T	C	0.009411	12630-8	ARFIP2	P53365	Arfaptin-2	11	6495913	6502709	5338	-0.5412	0.09608	1.865e-08	Trans
exm1615990	rs3761472	22	44368122	G	A	0.1664	12630-8	ARFIP2	P53365	Arfaptin-2	11	6495913	6502709	5338	-0.1459	0.0249	4.937e-09	Trans
exm1615904	rs738409	22	44324727	G	C	0.2319	12630-8	ARFIP2	P53365	Arfaptin-2	11	6495913	6502709	5337	-0.1553	0.02217	2.792e-12	Trans
exm2267696	rs7157975	14	107212287	A	G	0.4084	5867-60	ARG1	P05089	Arginase-1	6	131894344	131905472	5339	-0.1519	0.01931	4.366e-15	Trans
exm907323	rs138778321	11	55110770	G	A	0.003641	11955-1	ARHGAP1	Q07960	Rho GTPase-activating protein 1	11	46698625	46722215	5335	-0.8054	0.1441	2.402e-08	Trans
exm903543	rs144801476	11	46702070	A	G	0.01056	11955-1	ARHGAP1	Q07960	Rho GTPase-activating protein 1	11	46698625	46722215	5336	-0.7696	0.08526	2.446e-19	Cis
exm2265636	rs12491503	3	165706855	A	G	0.3009	12807-89	ARHGAP30	Q7Z6I6	Rho GTPase-activating protein 30	1	161016731	161039760	5338	-0.2153	0.02037	7.592e-26	Trans
exm362807	rs1803274	3	165491280	T	C	0.1881	12807-89	ARHGAP30	Q7Z6I6	Rho GTPase-activating protein 30	1	161016731	161039760	5339	-0.2623	0.02398	1.482e-27	Trans
exm2265520	rs1868531	3	165761918	A	G	0.3609	12807-89	ARHGAP30	Q7Z6I6	Rho GTPase-activating protein 30	1	161016731	161039760	5339	-0.1039	0.01967	1.314e-07	Trans
exm362831	rs28933390	3	165547569	A	C	0.006658	12807-89	ARHGAP30	Q7Z6I6	Rho GTPase-activating protein 30	1	161016731	161039760	5341	-0.9751	0.1193	3.622e-16	Trans
exm1305265	rs704	17	26694861	G	A	0.4964	12807-89	ARHGAP30	Q7Z6I6	Rho GTPase-activating protein 30	1	161016731	161039760	5341	-0.112	0.01863	1.935e-09	Trans
exm904010	rs2306029	11	46893108	T	C	0.4377	6289-78	ARHGAP36	Q6ZRI8	Rho GTPase-activating protein 36	23	130192216	130223859	5320	0.109	0.01809	1.812e-09	Trans
exm1309662	rs11080149	17	29623288	T	C	0.1705	12848-9	ARHGEF2	Q92974	Rho guanine nucleotide exchange factor 2	1	155916431	155953396	5330	-0.1667	0.02489	2.338e-11	Trans
exm1304628	rs2293180	17	25909816	T	C	0.1183	12848-9	ARHGEF2	Q92974	Rho guanine nucleotide exchange factor 2	1	155916431	155953396	5330	0.1575	0.02914	6.83e-08	Trans
exm1304879	rs2297518	17	26096597	A	G	0.1958	12848-9	ARHGEF2	Q92974	Rho guanine nucleotide exchange factor 2	1	155916431	155953396	5326	0.1721	0.02334	1.879e-13	Trans
exm2252914	rs241771	17	26592946	T	C	0.4498	12848-9	ARHGEF2	Q92974	Rho guanine nucleotide exchange factor 2	1	155916431	155953396	5329	0.514	0.0172	1.336e-181	Trans
exm1305032	rs3182380	17	26519204	T	C	0.04661	12848-9	ARHGEF2	Q92974	Rho guanine nucleotide exchange factor 2	1	155916431	155953396	5330	0.2831	0.04331	6.959e-11	Trans
exm1306043	rs34026109	17	26938651	T	C	0.02956	12848-9	ARHGEF2	Q92974	Rho guanine nucleotide exchange factor 2	1	155916431	155953396	5330	-0.2961	0.05473	6.555e-08	Trans
exm1305650	rs61749867	17	26861877	T	C	0.05293	12848-9	ARHGEF2	Q92974	Rho guanine nucleotide exchange factor 2	1	155916431	155953396	5328	-0.2428	0.04088	3.056e-09	Trans
exm1305265	rs704	17	26694861	G	A	0.4964	12848-9	ARHGEF2	Q92974	Rho guanine nucleotide exchange factor 2	1	155916431	155953396	5330	-0.6641	0.01594	0	Trans
exm1305221	rs9910163	17	31615908	A	G	0.2539	12848-9	ARHGEF2	Q92974	Rho guanine nucleotide exchange factor 2	1	155916431	155953396	5330	-0.4637	0.0202	2.588e-111	Trans
exm876733	rs111986008	11	1298304	C	T	0.002575	13519-112	ARHGEF25	Q86VW2	Rho guanine nucleotide exchange factor 25	12	58003963	58011028	5314	0.3483	0.06948	5.53e-07	Trans
exm1111476	rs112885465	14	70926112	C	T	0.003285	13519-112	ARHGEF25	Q86VW2	Rho guanine nucleotide exchange factor 25	12	58003963	58011028	5314	0.3046	0.06113	6.454e-07	Trans
exm661091	rs139052197	7	138579245	A	G	0.001332	13519-112	ARHGEF25	Q86VW2	Rho guanine nucleotide exchange factor 25	12	58003963	58011028	5314	0.4815	0.09472	3.825e-07	Trans
exm997207	rs141369443	12	48111405	T	C	0.002752	13519-112	ARHGEF25	Q86VW2	Rho guanine nucleotide exchange factor 25	12	58003963	58011028	5314	0.3476	0.06825	3.646e-07	Trans
exm1541587	rs141578154	20	39978452	T	C	0.003196	13519-112	ARHGEF25	Q86VW2	Rho guanine nucleotide exchange factor 25	12	58003963	58011028	5314	0.3186	0.06137	2.169e-07	Trans
exm1347740	rs142174717	17	65733661	G	A	0.001065	13519-112	ARHGEF25	Q86VW2	Rho guanine nucleotide exchange factor 25	12	58003963	58011028	5314	0.5417	0.1016	9.973e-08	Trans
exm965304	rs142319848	11	123624769	G	A	0.001598	13519-112	ARHGEF25	Q86VW2	Rho guanine nucleotide exchange factor 25	12	58003963	58011028	5314	0.607	0.09145	3.502e-11	Trans
exm993153	rs142858754	12	32137881	T	C	0.002486	13519-112	ARHGEF25	Q86VW2	Rho guanine nucleotide exchange factor 25	12	58003963	58011028	5313	0.3624	0.0733	7.887e-07	Trans
exm2182274	rs149187112	9	117853210	A	G	0.001598	13519-112	ARHGEF25	Q86VW2	Rho guanine nucleotide exchange factor 25	12	58003963	58011028	5314	0.4868	0.09158	1.108e-07	Trans
exm114120	rs150917132	1	159176166	T	C	0.001953	13519-112	ARHGEF25	Q86VW2	Rho guanine nucleotide exchange factor 25	12	58003963	58011028	5314	0.3937	0.07812	4.829e-07	Trans
exm1016986	rs200656592	12	57994841	C	A	0.002752	13519-112	ARHGEF25	Q86VW2	Rho guanine nucleotide exchange factor 25	12	58003963	58011028	5314	0.3633	0.07055	2.717e-07	Cis
exm1111937	rs34655198	14	71455317	A	G	0.001953	13519-112	ARHGEF25	Q86VW2	Rho guanine nucleotide exchange factor 25	12	58003963	58011028	5314	0.4224	0.07812	6.683e-08	Trans
exm2252914	rs241771	17	26592946	T	C	0.4498	13932-45	ARHGEF7	Q14155	Rho guanine nucleotide exchange factor 7	13	111767624	111958081	5314	0.2179	0.01684	9.964e-38	Trans
exm1305265	rs704	17	26694861	G	A	0.4964	13932-45	ARHGEF7	Q14155	Rho guanine nucleotide exchange factor 7	13	111767624	111958081	5315	-0.2847	0.01643	1.821e-65	Trans
exm1305221	rs9910163	17	31615782	A	G	0.2539	13932-45	ARHGEF7	Q14155	Rho guanine nucleotide exchange factor 7	13	111767624	111958081	5314	-0.2162	0.01922	4.904e-29	Trans
exm2273016	rs2078734	22	17901683	T	C	0.4658	3875-62	ARID3A	Q99856	AT-rich interactive domain-containing protein 3A	19	925733	972816	5337	-0.09191	0.01823	4.74e-07	Trans
exm-rs2731672	rs2731672	5	176842474	A	G	0.2485	12392-30	ARL1	P40616	ADP-ribosylation factor-like protein 1	12	101786894	101802192	5325	-0.1279	0.02069	6.906e-10	Trans
exm338581	rs33990195	3	113320477	T	C	0.07209	12392-30	ARL1	P40616	ADP-ribosylation factor-like protein 1	12	101786894	101802192	5326	-0.1704	0.03412	6.122e-07	Trans
exm-rs769449	rs769449	19	31611959	A	G	0.1249	12392-30	ARL1	P40616	ADP-ribosylation factor-like protein 1	12	101786894	101802192	5324	-0.1437	0.02735	1.543e-07	Trans
exm2264095	rs941758	4	31615079	C	A	0.2892	12392-30	ARL1	P40616	ADP-ribosylation factor-like protein 1	12	101786894	101802192	5326	0.2628	0.01946	6.711e-41	Trans
exm2265636	rs12491503	3	165706855	A	G	0.3009	12433-8	ARL11	Q969Q4	ADP-ribosylation factor-like protein 11	13	50202435	50208008	5334	0.1356	0.02	1.32e-11	Trans
exm362807	rs1803274	3	165491280	T	C	0.1881	12433-8	ARL11	Q969Q4	ADP-ribosylation factor-like protein 11	13	50202435	50208008	5335	0.1569	0.02357	3.082e-11	Trans
exm-rs2282679	rs2282679	4	72608383	C	A	0.284	12433-8	ARL11	Q969Q4	ADP-ribosylation factor-like protein 11	13	50202435	50208008	5334	-0.109	0.02062	1.294e-07	Trans
exm405020	rs4588	4	72618323	T	G	0.2855	12433-8	ARL11	Q969Q4	ADP-ribosylation factor-like protein 11	13	50202435	50208008	5336	-0.1105	0.0206	8.452e-08	Trans
exm1479128	rs1135062	19	45322744	G	A	0.2797	12587-65	ARL2	P36404	ADP-ribosylation factor-like protein 2	11	64781585	64789657	5339	0.1446	0.02103	6.823e-12	Trans
exm1477145	rs12753	19	44515514	A	C	0.1731	12587-65	ARL2	P36404	ADP-ribosylation factor-like protein 2	11	64781585	64789657	5340	-0.1345	0.02545	1.306e-07	Trans
exm-rs157580	rs157580	19	45395266	G	A	0.3857	12587-65	ARL2	P36404	ADP-ribosylation factor-like protein 2	11	64781585	64789657	5341	0.1079	0.0193	2.397e-08	Trans
exm1477616	rs199815601	19	44660897	A	G	0.003729	12587-65	ARL2	P36404	ADP-ribosylation factor-like protein 2	11	64781585	64789657	5341	-0.9826	0.1574	4.62e-10	Trans
exm-rs2075650	rs2075650	19	45395619	G	A	0.153	12587-65	ARL2	P36404	ADP-ribosylation factor-like protein 2	11	64781585	64789657	5341	-0.7429	0.02425	4.822e-190	Trans
exm1479016	rs28399653	19	45315445	A	G	0.03223	12587-65	ARL2	P36404	ADP-ribosylation factor-like protein 2	11	64781585	64789657	5340	-0.3758	0.0543	5.03e-12	Trans
exm1479047	rs28399654	19	45316588	A	G	0.03224	12587-65	ARL2	P36404	ADP-ribosylation factor-like protein 2	11	64781585	64789657	5339	-0.3758	0.0543	5.03e-12	Trans
exm1478994	rs3208856	19	45296806	T	C	0.03197	12587-65	ARL2	P36404	ADP-ribosylation factor-like protein 2	11	64781585	64789657	5340	-0.3777	0.05453	4.801e-12	Trans
exm1475656	rs35033974	19	43920612	T	G	0.1336	12587-65	ARL2	P36404	ADP-ribosylation factor-like protein 2	11	64781585	64789657	5341	-0.1477	0.02758	9.025e-08	Trans
exm1478678	rs35959395	19	45153113	C	G	0.006925	12587-65	ARL2	P36404	ADP-ribosylation factor-like protein 2	11	64781585	64789657	5341	-0.9464	0.1119	3.573e-17	Trans
exm-rs439401	rs439401	19	45414451	T	C	0.396	12587-65	ARL2	P36404	ADP-ribosylation factor-like protein 2	11	64781585	64789657	5341	0.2794	0.01922	5.574e-47	Trans
exm-rs445925	rs445925	19	45415640	T	C	0.08853	12587-65	ARL2	P36404	ADP-ribosylation factor-like protein 2	11	64781585	64789657	5340	-1.026	0.03017	1.054e-229	Trans
exm-rs4884	rs4884	19	45810035	T	C	0.2959	12587-65	ARL2	P36404	ADP-ribosylation factor-like protein 2	11	64781585	64789657	5340	-0.1348	0.02067	7.566e-11	Trans
exm1479431	rs5167	19	45448465	G	T	0.3232	12587-65	ARL2	P36404	ADP-ribosylation factor-like protein 2	11	64781585	64789657	5341	-0.1106	0.02006	3.658e-08	Trans
exm1478384	rs57014690	19	44933706	T	C	0.1085	12587-65	ARL2	P36404	ADP-ribosylation factor-like protein 2	11	64781585	64789657	5341	-0.1594	0.03024	1.397e-07	Trans
exm-rs6859	rs6859	19	45382034	A	G	0.422	12587-65	ARL2	P36404	ADP-ribosylation factor-like protein 2	11	64781585	64789657	5341	-0.1839	0.01868	1.142e-22	Trans
exm1479366	rs7412	19	45412079	T	C	0.06091	12587-65	ARL2	P36404	ADP-ribosylation factor-like protein 2	11	64781585	64789657	5340	-0.9941	0.03682	1.382e-150	Trans
exm-rs769449	rs769449	19	31611958	A	G	0.1249	12587-65	ARL2	P36404	ADP-ribosylation factor-like protein 2	11	64781585	64789657	5339	-1.026	0.0254	0	Trans
exm1476755	rs78264306	19	31612555	G	T	0.01491	12587-65	ARL2	P36404	ADP-ribosylation factor-like protein 2	11	64781585	64789657	5341	-0.4589	0.07928	7.489e-09	Trans
exm-rs1004467	rs1004467	10	104594507	C	T	0.1095	12571-14	ARL3	P36405	ADP-ribosylation factor-like protein 3	10	104433484	104474190	5338	-0.2243	0.02912	1.572e-14	Cis
exm1474920	rs10414166	19	43519442	T	C	0.3209	12571-14	ARL3	P36405	ADP-ribosylation factor-like protein 3	10	104433484	104474190	5335	-0.09487	0.01924	8.491e-07	Trans
exm-rs11191447	rs11191447	10	104652323	T	C	0.09696	12571-14	ARL3	P36405	ADP-ribosylation factor-like protein 3	10	104433484	104474190	5337	-0.1977	0.03053	1.021e-10	Trans
exm-rs11191454	rs11191454	10	104660004	G	A	0.0935	12571-14	ARL3	P36405	ADP-ribosylation factor-like protein 3	10	104433484	104474190	5337	-0.2091	0.03109	1.932e-11	Trans
exm-rs11191548	rs11191548	10	104846178	C	T	0.07718	12571-14	ARL3	P36405	ADP-ribosylation factor-like protein 3	10	104433484	104474190	5336	-0.1979	0.03423	7.845e-09	Trans
exm-rs11191580	rs11191580	10	104906211	C	T	0.07716	12571-14	ARL3	P36405	ADP-ribosylation factor-like protein 3	10	104433484	104474190	5337	-0.1984	0.03422	7.077e-09	Trans
exm-rs12413409	rs12413409	10	104719096	A	G	0.07947	12571-14	ARL3	P36405	ADP-ribosylation factor-like protein 3	10	104433484	104474190	5337	-0.191	0.03375	1.605e-08	Trans
exm-rs17115100	rs17115100	10	104591393	T	G	0.1093	12571-14	ARL3	P36405	ADP-ribosylation factor-like protein 3	10	104433484	104474190	5337	-0.2233	0.02916	2.274e-14	Cis
exm851553	rs201728853	10	103920617	T	C	0.01696	12571-14	ARL3	P36405	ADP-ribosylation factor-like protein 3	10	104433484	104474190	5338	-0.3509	0.07033	6.257e-07	Trans
exm2273468	rs8354	10	31613401	T	C	0.1083	12571-14	ARL3	P36405	ADP-ribosylation factor-like protein 3	10	104433484	104474190	5336	-0.3582	0.02923	4.604e-34	Trans
exm2264095	rs941758	4	31615111	C	A	0.2892	8785-1	ARMC5	Q96C12	Armadillo repeat-containing protein 5	16	31469010	31478488	5334	0.228	0.02018	2.924e-29	Trans
exm452468	rs121964920	5	40959622	A	C	0.002752	13573-5	ARPC3	O15145	Actin-related protein 2/3 complex subunit 3	12	110872695	110888222	5318	-0.995	0.1701	5.185e-09	Trans
exm362807	rs1803274	3	165491280	T	C	0.1881	13573-5	ARPC3	O15145	Actin-related protein 2/3 complex subunit 3	12	110872695	110888222	5316	0.1331	0.02296	7.1e-09	Trans
exm2252914	rs241771	17	26592946	T	C	0.4498	13573-5	ARPC3	O15145	Actin-related protein 2/3 complex subunit 3	12	110872695	110888222	5317	0.1684	0.01782	4.906e-21	Trans
exm533392	rs438999	6	31928306	G	A	0.09961	13573-5	ARPC3	O15145	Actin-related protein 2/3 complex subunit 3	12	110872695	110888222	5318	0.1731	0.03028	1.142e-08	Trans
exm-rs541862	rs541862	6	31916951	G	A	0.09961	13573-5	ARPC3	O15145	Actin-related protein 2/3 complex subunit 3	12	110872695	110888222	5318	0.1731	0.03028	1.142e-08	Trans
exm1305265	rs704	17	26694861	G	A	0.4964	13573-5	ARPC3	O15145	Actin-related protein 2/3 complex subunit 3	12	110872695	110888222	5318	-0.2269	0.01748	5.973e-38	Trans
exm1305221	rs9910163	17	31615523	A	G	0.2539	13573-5	ARPC3	O15145	Actin-related protein 2/3 complex subunit 3	12	110872695	110888222	5317	-0.1954	0.02032	1.005e-21	Trans
exm-rs12333245	rs12333245	6	32019769	A	G	0.113	12643-4	ARRB1	P49407	Beta-arrestin-1	11	74971166	75062875	5340	-0.169	0.03019	2.268e-08	Trans
exm-rs169494	rs169494	6	32097876	T	C	0.1091	12643-4	ARRB1	P49407	Beta-arrestin-1	11	74971166	75062875	5341	-0.1609	0.03059	1.487e-07	Trans
exm-rs169496	rs169496	6	32052983	A	G	0.113	12643-4	ARRB1	P49407	Beta-arrestin-1	11	74971166	75062875	5340	-0.169	0.03019	2.268e-08	Trans
exm-rs204888	rs204888	6	32089142	A	C	0.1088	12643-4	ARRB1	P49407	Beta-arrestin-1	11	74971166	75062875	5341	-0.1589	0.03064	2.246e-07	Trans
exm534393	rs204896	6	32064098	T	C	0.1127	12643-4	ARRB1	P49407	Beta-arrestin-1	11	74971166	75062875	5341	-0.169	0.03021	2.306e-08	Trans
exm534345	rs204900	6	32056580	C	A	0.114	12643-4	ARRB1	P49407	Beta-arrestin-1	11	74971166	75062875	5341	-0.165	0.03006	4.251e-08	Trans
exm534135	rs2269429	6	32029183	T	C	0.1108	12643-4	ARRB1	P49407	Beta-arrestin-1	11	74971166	75062875	5341	-0.1708	0.03041	2.061e-08	Trans
exm2252914	rs241771	17	26592946	T	C	0.4498	12643-4	ARRB1	P49407	Beta-arrestin-1	11	74971166	75062875	5340	-0.1038	0.0191	5.781e-08	Trans
exm-rs387608	rs387608	6	31941557	T	C	0.1427	12643-4	ARRB1	P49407	Beta-arrestin-1	11	74971166	75062875	5341	-0.1456	0.02739	1.116e-07	Trans
exm-rs389512	rs389512	6	31947594	G	C	0.144	12643-4	ARRB1	P49407	Beta-arrestin-1	11	74971166	75062875	5341	-0.1458	0.02733	1.006e-07	Trans
exm-rs411337	rs411337	6	32077380	A	G	0.1088	12643-4	ARRB1	P49407	Beta-arrestin-1	11	74971166	75062875	5341	-0.1568	0.03068	3.31e-07	Trans
exm533392	rs438999	6	31928306	G	A	0.09961	12643-4	ARRB1	P49407	Beta-arrestin-1	11	74971166	75062875	5341	-0.1797	0.03228	2.704e-08	Trans
exm-rs439844	rs439844	6	32072940	A	G	0.1131	12643-4	ARRB1	P49407	Beta-arrestin-1	11	74971166	75062875	5339	-0.171	0.03018	1.551e-08	Trans
exm-rs444921	rs444921	6	31932177	A	G	0.1423	12643-4	ARRB1	P49407	Beta-arrestin-1	11	74971166	75062875	5341	-0.1458	0.02751	1.213e-07	Trans
exm533544	rs449643	6	31936679	T	C	0.1423	12643-4	ARRB1	P49407	Beta-arrestin-1	11	74971166	75062875	5341	-0.1458	0.02751	1.213e-07	Trans
exm-rs541862	rs541862	6	31916951	G	A	0.09961	12643-4	ARRB1	P49407	Beta-arrestin-1	11	74971166	75062875	5341	-0.1797	0.03228	2.704e-08	Trans
exm1305265	rs704	17	26694861	G	A	0.4964	12643-4	ARRB1	P49407	Beta-arrestin-1	11	74971166	75062875	5341	0.1531	0.01881	4.832e-16	Trans
exm1286038	rs72839768	17	7129898	A	G	0.03632	12643-4	ARRB1	P49407	Beta-arrestin-1	11	74971166	75062875	5341	0.281	0.05181	6.077e-08	Trans
exm1305221	rs9910163	17	31615707	A	G	0.2539	12643-4	ARRB1	P49407	Beta-arrestin-1	11	74971166	75062875	5341	0.1245	0.02175	1.107e-08	Trans
exm-rs2731672	rs2731672	5	176842474	A	G	0.2485	3583-54	ARSA	P15289	Arylsulfatase A	22	51061182	51066601	5332	-0.1148	0.02117	6.215e-08	Trans
exm1309662	rs11080149	17	29623288	T	C	0.1705	3172-28	ARSB	P15848	Arylsulfatase B	5	78073032	78282357	5328	-0.151	0.02401	3.426e-10	Trans
exm1305261	rs148089887	17	26694841	C	T	0.00142	3172-28	ARSB	P15848	Arylsulfatase B	5	78073032	78282357	5328	1.439	0.2472	6.117e-09	Trans
exm1304628	rs2293180	17	25909816	T	C	0.1183	3172-28	ARSB	P15848	Arylsulfatase B	5	78073032	78282357	5328	0.1397	0.02807	6.694e-07	Trans
exm1304879	rs2297518	17	26096597	A	G	0.1958	3172-28	ARSB	P15848	Arylsulfatase B	5	78073032	78282357	5324	0.1461	0.0225	9.105e-11	Trans
exm2252914	rs241771	17	26592946	T	C	0.4498	3172-28	ARSB	P15848	Arylsulfatase B	5	78073032	78282357	5327	0.4636	0.01672	3.16e-158	Trans
exm1305032	rs3182380	17	26519204	T	C	0.04661	3172-28	ARSB	P15848	Arylsulfatase B	5	78073032	78282357	5328	0.2598	0.04183	5.716e-10	Trans
exm1306043	rs34026109	17	26938651	T	C	0.02956	3172-28	ARSB	P15848	Arylsulfatase B	5	78073032	78282357	5328	-0.2664	0.05295	5.025e-07	Trans
exm1305650	rs61749867	17	26861877	T	C	0.05293	3172-28	ARSB	P15848	Arylsulfatase B	5	78073032	78282357	5326	-0.215	0.0394	5.081e-08	Trans
exm1305265	rs704	17	26694861	G	A	0.4964	3172-28	ARSB	P15848	Arylsulfatase B	5	78073032	78282357	5328	-0.5941	0.01568	2.219e-278	Trans
exm1305221	rs9910163	17	31615622	A	G	0.2539	3172-28	ARSB	P15848	Arylsulfatase B	5	78073032	78282357	5327	-0.4216	0.01953	3.583e-99	Trans
exm63406	rs12067507	1	57422511	T	C	0.04537	7970-315	ART3	Q13508	Ecto-ADP-ribosyltransferase 3	4	76932333	77033955	5342	-0.2599	0.04268	1.214e-09	Trans
exm63376	rs12085435	1	57415310	A	G	0.04537	7970-315	ART3	Q13508	Ecto-ADP-ribosyltransferase 3	4	76932333	77033955	5342	-0.2599	0.04268	1.214e-09	Trans
exm-rs12917707	rs12917707	16	20367690	T	G	0.2001	10970-3	ART3	Q13508	Ecto-ADP-ribosyltransferase 3	4	76932333	77033955	5341	-0.124	0.02132	6.329e-09	Trans
exm-rs12917707	rs12917707	16	20367690	T	G	0.2001	7970-315	ART3	Q13508	Ecto-ADP-ribosyltransferase 3	4	76932333	77033955	5342	-0.1162	0.02151	6.855e-08	Trans
exm-rs13333226	rs13333226	16	20365654	G	A	0.2002	10970-3	ART3	Q13508	Ecto-ADP-ribosyltransferase 3	4	76932333	77033955	5341	-0.1242	0.02131	5.907e-09	Trans
exm-rs13333226	rs13333226	16	20365654	G	A	0.2002	7970-315	ART3	Q13508	Ecto-ADP-ribosyltransferase 3	4	76932333	77033955	5342	-0.1164	0.02149	6.407e-08	Trans
exm406788	rs28436183	4	76811175	T	G	0.2172	10970-3	ART3	Q13508	Ecto-ADP-ribosyltransferase 3	4	76932333	77033955	5341	-0.11	0.0211	1.951e-07	Cis
exm-rs4293393	rs4293393	16	20364588	C	T	0.1964	7970-315	ART3	Q13508	Ecto-ADP-ribosyltransferase 3	4	76932333	77033955	5342	-0.1175	0.02171	6.433e-08	Trans
exm-rs4293393	rs4293393	16	20364588	C	T	0.1964	10970-3	ART3	Q13508	Ecto-ADP-ribosyltransferase 3	4	76932333	77033955	5341	-0.1245	0.02152	7.563e-09	Trans
exm803689	rs4962237	9	140358581	T	C	0.09402	7970-315	ART3	Q13508	Ecto-ADP-ribosyltransferase 3	4	76932333	77033955	5343	-0.1537	0.03	3.133e-07	Trans
exm803689	rs4962237	9	140358581	T	C	0.09402	10970-3	ART3	Q13508	Ecto-ADP-ribosyltransferase 3	4	76932333	77033955	5342	-0.1603	0.02975	7.391e-08	Trans
exm499637	rs56384823	5	156929816	T	C	0.0272	10970-3	ART3	Q13508	Ecto-ADP-ribosyltransferase 3	4	76932333	77033955	5303	-0.2803	0.0547	3.104e-07	Trans
exm499637	rs56384823	5	156929816	T	C	0.0272	7970-315	ART3	Q13508	Ecto-ADP-ribosyltransferase 3	4	76932333	77033955	5304	-0.2699	0.05505	9.705e-07	Trans
exm987208	rs11276	12	14993439	T	C	0.3871	6576-1	ART4	Q93070	Ecto-ADP-ribosyltransferase 4	12	14982245	14996413	5340	0.6726	0.01654	0	Cis
exm987153	rs11609202	12	14959470	G	A	0.02441	6576-1	ART4	Q93070	Ecto-ADP-ribosyltransferase 4	12	14982245	14996413	5341	0.334	0.06027	3.148e-08	Cis
exm987242	rs150640567	12	14994047	G	A	0.003551	6576-1	ART4	Q93070	Ecto-ADP-ribosyltransferase 4	12	14982245	14996413	5341	-0.988	0.158	4.385e-10	Cis
exm2274569	rs202023163	12	14976419	G	A	0.1327	6576-1	ART4	Q93070	Ecto-ADP-ribosyltransferase 4	12	14982245	14996413	5341	0.3828	0.02759	5.101e-43	Cis
exm987147	rs2241221	12	14959391	C	T	0.1327	6576-1	ART4	Q93070	Ecto-ADP-ribosyltransferase 4	12	14982245	14996413	5341	0.3828	0.02759	5.101e-43	Cis
exm986830	rs2287541	12	14664250	G	A	0.09865	6576-1	ART4	Q93070	Ecto-ADP-ribosyltransferase 4	12	14982245	14996413	5340	-0.1601	0.03121	3.015e-07	Trans
exm987200	rs3088190	12	14982352	C	G	0.1431	6576-1	ART4	Q93070	Ecto-ADP-ribosyltransferase 4	12	14982245	14996413	5337	-0.2496	0.02647	6.034e-21	Cis
exm987253	rs4236	12	15035081	C	T	0.3886	6576-1	ART4	Q93070	Ecto-ADP-ribosyltransferase 4	12	14982245	14996413	5339	0.6711	0.01654	0	Cis
exm987170	rs7304054	12	14976063	G	A	0.1328	6576-1	ART4	Q93070	Ecto-ADP-ribosyltransferase 4	12	14982245	14996413	5339	0.3828	0.0276	5.169e-43	Cis
exm987175	rs7307438	12	14976178	A	T	0.1327	6576-1	ART4	Q93070	Ecto-ADP-ribosyltransferase 4	12	14982245	14996413	5341	0.3828	0.02759	5.101e-43	Cis
exm2271689	rs7956151	12	31612732	T	G	0.3377	6576-1	ART4	Q93070	Ecto-ADP-ribosyltransferase 4	12	14982245	14996413	5340	-0.1774	0.01963	2.224e-19	Trans
exm856388	rs78201625	10	31612543	T	C	0.003729	2939-10	ARTN	Q5T4W7	Artemin	1	44398992	44402912	5332	1.235	0.1447	1.877e-17	Trans
exm2266994	rs10763354	10	52103707	A	G	0.4505	3212-30	ASAH2	Q9NR71	Neutral ceramidase	10	51947000	52008370	5337	0.1008	0.019	1.168e-07	Cis
exm825192	rs116049719	10	52005095	A	G	0.00799	3212-30	ASAH2	Q9NR71	Neutral ceramidase	10	51947000	52008370	5338	-1.193	0.1075	2.529e-28	Cis
exm2271398	rs2574951	10	52043987	T	C	0.04945	3212-30	ASAH2	Q9NR71	Neutral ceramidase	10	51947000	52008370	5338	-0.2248	0.04333	2.19e-07	Cis
exm824548	rs4838554	10	50916542	T	C	0.4616	3212-30	ASAH2	Q9NR71	Neutral ceramidase	10	51947000	52008370	5338	-0.1301	0.01882	5.168e-12	Trans
exm-rs7762619	rs7762619	6	31612250	G	T	0.002752	3212-30	ASAH2	Q9NR71	Neutral ceramidase	10	51947000	52008370	5338	-0.9221	0.1882	9.956e-07	Trans
exm1309662	rs11080149	17	29623288	T	C	0.1705	13518-5	ASAP2	O43150	Arf-GAP with SH3 domain, ANK repeat and PH domain-containing protein 2	2	9346894	9545812	5340	-0.2162	0.02559	3.734e-17	Trans
exm2267997	rs11080150	17	29629326	G	A	0.3188	13518-5	ASAP2	O43150	Arf-GAP with SH3 domain, ANK repeat and PH domain-containing protein 2	2	9346894	9545812	5339	-0.1005	0.02049	9.718e-07	Trans
exm1305196	rs11538927	17	26686416	A	G	0.009766	13518-5	ASAP2	O43150	Arf-GAP with SH3 domain, ANK repeat and PH domain-containing protein 2	2	9346894	9545812	5340	-0.4858	0.09812	7.599e-07	Trans
exm1308692	rs11544945	17	28505174	C	A	0.05664	13518-5	ASAP2	O43150	Arf-GAP with SH3 domain, ANK repeat and PH domain-containing protein 2	2	9346894	9545812	5340	0.2325	0.04172	2.612e-08	Trans
exm1301264	rs12449313	17	18221010	G	A	0.2718	13518-5	ASAP2	O43150	Arf-GAP with SH3 domain, ANK repeat and PH domain-containing protein 2	2	9346894	9545812	5340	-0.1074	0.02134	4.986e-07	Trans
exm2225997	rs12949907	17	27224799	C	T	0.1859	13518-5	ASAP2	O43150	Arf-GAP with SH3 domain, ANK repeat and PH domain-containing protein 2	2	9346894	9545812	5340	-0.1386	0.02456	1.731e-08	Trans
exm1305878	rs138772502	17	26905104	G	T	0.006393	13518-5	ASAP2	O43150	Arf-GAP with SH3 domain, ANK repeat and PH domain-containing protein 2	2	9346894	9545812	5339	0.6264	0.1237	4.231e-07	Trans
exm1304323	rs142399667	17	21318826	A	G	0.01225	13518-5	ASAP2	O43150	Arf-GAP with SH3 domain, ANK repeat and PH domain-containing protein 2	2	9346894	9545812	5340	-0.4626	0.0882	1.628e-07	Trans
exm1308285	rs143699377	17	27943024	G	A	0.02841	13518-5	ASAP2	O43150	Arf-GAP with SH3 domain, ANK repeat and PH domain-containing protein 2	2	9346894	9545812	5340	-0.3263	0.05759	1.532e-08	Trans
exm1305790	rs143746801	17	26888563	A	G	0.0174	13518-5	ASAP2	O43150	Arf-GAP with SH3 domain, ANK repeat and PH domain-containing protein 2	2	9346894	9545812	5340	0.5238	0.07314	9.045e-13	Trans
exm1307669	rs144602898	17	27438782	A	G	0.004972	13518-5	ASAP2	O43150	Arf-GAP with SH3 domain, ANK repeat and PH domain-containing protein 2	2	9346894	9545812	5340	0.7895	0.138	1.11e-08	Trans
exm1306254	rs146809533	17	26962431	A	G	0.01554	13518-5	ASAP2	O43150	Arf-GAP with SH3 domain, ANK repeat and PH domain-containing protein 2	2	9346894	9545812	5340	-0.3892	0.077	4.46e-07	Trans
exm1308565	rs148490262	17	28378221	A	G	0.01341	13518-5	ASAP2	O43150	Arf-GAP with SH3 domain, ANK repeat and PH domain-containing protein 2	2	9346894	9545812	5340	0.4158	0.08282	5.296e-07	Trans
exm1305410	rs186143284	17	26726686	A	G	0.01491	13518-5	ASAP2	O43150	Arf-GAP with SH3 domain, ANK repeat and PH domain-containing protein 2	2	9346894	9545812	5340	0.612	0.0789	1.041e-14	Trans
exm1307610	rs201591312	17	27424848	A	G	0.008878	13518-5	ASAP2	O43150	Arf-GAP with SH3 domain, ANK repeat and PH domain-containing protein 2	2	9346894	9545812	5340	-0.5788	0.1014	1.214e-08	Trans
exm1300438	rs2290505	17	18137141	A	G	0.267	13518-5	ASAP2	O43150	Arf-GAP with SH3 domain, ANK repeat and PH domain-containing protein 2	2	9346894	9545812	5339	-0.1064	0.02145	7.295e-07	Trans
exm1304628	rs2293180	17	25909816	T	C	0.1183	13518-5	ASAP2	O43150	Arf-GAP with SH3 domain, ANK repeat and PH domain-containing protein 2	2	9346894	9545812	5340	0.2438	0.02987	4.106e-16	Trans
exm1304879	rs2297518	17	26096597	A	G	0.1958	13518-5	ASAP2	O43150	Arf-GAP with SH3 domain, ANK repeat and PH domain-containing protein 2	2	9346894	9545812	5336	0.2551	0.02391	2.555e-26	Trans
exm2252914	rs241771	17	26592946	T	C	0.4498	13518-5	ASAP2	O43150	Arf-GAP with SH3 domain, ANK repeat and PH domain-containing protein 2	2	9346894	9545812	5339	0.9307	0.01427	0	Trans
exm1305032	rs3182380	17	26519204	T	C	0.04661	13518-5	ASAP2	O43150	Arf-GAP with SH3 domain, ANK repeat and PH domain-containing protein 2	2	9346894	9545812	5340	0.5745	0.04414	3.846e-38	Trans
exm1306043	rs34026109	17	26938651	T	C	0.02956	13518-5	ASAP2	O43150	Arf-GAP with SH3 domain, ANK repeat and PH domain-containing protein 2	2	9346894	9545812	5340	-0.4837	0.05628	1.093e-17	Trans
exm2267988	rs4072739	17	17884660	A	G	0.2807	13518-5	ASAP2	O43150	Arf-GAP with SH3 domain, ANK repeat and PH domain-containing protein 2	2	9346894	9545812	5340	-0.1122	0.02107	1.063e-07	Trans
exm-rs4795067	rs4795067	17	26106675	G	A	0.3828	13518-5	ASAP2	O43150	Arf-GAP with SH3 domain, ANK repeat and PH domain-containing protein 2	2	9346894	9545812	5339	0.1352	0.01977	8.827e-12	Trans
exm2272576	rs4924821	17	17735952	T	C	0.3934	13518-5	ASAP2	O43150	Arf-GAP with SH3 domain, ANK repeat and PH domain-containing protein 2	2	9346894	9545812	5330	-0.09758	0.01948	5.628e-07	Trans
exm1306078	rs55712294	17	26940588	A	T	0.0324	13518-5	ASAP2	O43150	Arf-GAP with SH3 domain, ANK repeat and PH domain-containing protein 2	2	9346894	9545812	5340	0.3394	0.05434	4.55e-10	Trans
exm1306032	rs56247345	17	26937711	G	A	0.003196	13518-5	ASAP2	O43150	Arf-GAP with SH3 domain, ANK repeat and PH domain-containing protein 2	2	9346894	9545812	5340	-0.8462	0.1688	5.533e-07	Trans
exm1305650	rs61749867	17	26861877	T	C	0.05293	13518-5	ASAP2	O43150	Arf-GAP with SH3 domain, ANK repeat and PH domain-containing protein 2	2	9346894	9545812	5338	-0.3978	0.04198	3.839e-21	Trans
exm1305265	rs704	17	26694861	G	A	0.4964	13518-5	ASAP2	O43150	Arf-GAP with SH3 domain, ANK repeat and PH domain-containing protein 2	2	9346894	9545812	5340	-1.181	0.009792	0	Trans
exm2268040	rs7503263	17	29744499	A	G	0.3089	13518-5	ASAP2	O43150	Arf-GAP with SH3 domain, ANK repeat and PH domain-containing protein 2	2	9346894	9545812	5339	-0.1049	0.02072	4.253e-07	Trans
exm2272502	rs9303651	17	31614723	C	T	0.4314	13518-5	ASAP2	O43150	Arf-GAP with SH3 domain, ANK repeat and PH domain-containing protein 2	2	9346894	9545812	5340	-0.1063	0.01951	5.296e-08	Trans
exm2264626	rs9896104	17	31615464	C	A	0.3788	13518-5	ASAP2	O43150	Arf-GAP with SH3 domain, ANK repeat and PH domain-containing protein 2	2	9346894	9545812	5337	-0.109	0.01988	4.334e-08	Trans
exm1305221	rs9910163	17	31615527	A	G	0.2539	13518-5	ASAP2	O43150	Arf-GAP with SH3 domain, ANK repeat and PH domain-containing protein 2	2	9346894	9545812	5339	-0.8092	0.01877	0	Trans
exm-rs10501570	rs10501570	11	84417846	C	T	0.2137	10647-18	ASCC1	Q8N9N2	Activating signal cointegrator 1 complex subunit 1	10	73855790	73976892	5328	0.1127	0.02201	3.117e-07	Trans
exm1304879	rs2297518	17	26096597	A	G	0.1958	10647-18	ASCC1	Q8N9N2	Activating signal cointegrator 1 complex subunit 1	10	73855790	73976892	5325	-0.1268	0.02248	1.795e-08	Trans
exm2252914	rs241771	17	26592946	T	C	0.4498	10647-18	ASCC1	Q8N9N2	Activating signal cointegrator 1 complex subunit 1	10	73855790	73976892	5328	-0.5054	0.01645	7.071e-191	Trans
exm1305032	rs3182380	17	26519204	T	C	0.04661	10647-18	ASCC1	Q8N9N2	Activating signal cointegrator 1 complex subunit 1	10	73855790	73976892	5329	-0.2996	0.04158	6.607e-13	Trans
exm1306043	rs34026109	17	26938651	T	C	0.02956	10647-18	ASCC1	Q8N9N2	Activating signal cointegrator 1 complex subunit 1	10	73855790	73976892	5329	0.2749	0.05266	1.852e-07	Trans
exm1305650	rs61749867	17	26861877	T	C	0.05293	10647-18	ASCC1	Q8N9N2	Activating signal cointegrator 1 complex subunit 1	10	73855790	73976892	5327	0.2566	0.03931	7.351e-11	Trans
exm1305265	rs704	17	26694861	G	A	0.4964	10647-18	ASCC1	Q8N9N2	Activating signal cointegrator 1 complex subunit 1	10	73855790	73976892	5329	0.6355	0.01532	0	Trans
exm1305221	rs9910163	17	31615877	A	G	0.2539	10647-18	ASCC1	Q8N9N2	Activating signal cointegrator 1 complex subunit 1	10	73855790	73976892	5328	0.4538	0.01935	9.122e-116	Trans
exm307909	rs1126477	3	46501268	T	C	0.2319	5452-71	ASGR1	P07306	Asialoglycoprotein receptor 1	17	7076750	7082883	5327	-0.2078	0.02093	4.909e-23	Trans
exm307906	rs1126478	3	46501213	C	T	0.3162	5452-71	ASGR1	P07306	Asialoglycoprotein receptor 1	17	7076750	7082883	5327	-0.1718	0.01914	3.911e-19	Trans
exm2252914	rs241771	17	26592946	T	C	0.4498	5452-71	ASGR1	P07306	Asialoglycoprotein receptor 1	17	7076750	7082883	5326	-0.2048	0.01774	1.78e-30	Trans
exm307738	rs3204849	3	46450070	A	T	0.34	5452-71	ASGR1	P07306	Asialoglycoprotein receptor 1	17	7076750	7082883	5326	-0.1046	0.01893	3.411e-08	Trans
exm1305265	rs704	17	26694861	G	A	0.4964	5452-71	ASGR1	P07306	Asialoglycoprotein receptor 1	17	7076750	7082883	5327	0.2598	0.01737	1.492e-49	Trans
exm1305221	rs9910163	17	31615593	A	G	0.2539	5452-71	ASGR1	P07306	Asialoglycoprotein receptor 1	17	7076750	7082883	5326	0.1722	0.0203	2.745e-17	Trans
exm2252914	rs241771	17	26592946	T	C	0.4498	9474-22	ASGR2	P07307	Asialoglycoprotein receptor 2	17	7004641	7018292	5331	-0.1203	0.01841	7.085e-11	Trans
exm1305265	rs704	17	26694861	G	A	0.4964	9474-22	ASGR2	P07307	Asialoglycoprotein receptor 2	17	7004641	7018292	5332	0.151	0.01815	1.086e-16	Trans
exm1305221	rs9910163	17	31615594	A	G	0.2539	9474-22	ASGR2	P07307	Asialoglycoprotein receptor 2	17	7004641	7018292	5331	0.1269	0.02099	1.601e-09	Trans
exm545471	rs138237630	6	41117594	T	A	0.002397	12622-96	ASH1L	Q9NR48	Histone-lysine N-methyltransferase ASH1L	1	155305052	155532324	5332	-0.9114	0.1857	9.42e-07	Trans
exm-rs2731672	rs2731672	5	176842474	A	G	0.2485	12622-96	ASH1L	Q9NR48	Histone-lysine N-methyltransferase ASH1L	1	155305052	155532324	5331	-0.1072	0.02155	6.704e-07	Trans
exm182420	rs113651030	2	28113157	G	A	0.001864	12832-10	ASH2L	Q9UBL3	Set1/Ash2 histone methyltransferase complex subunit ASH2	8	37962483	37997598	5336	0.1863	0.03782	8.634e-07	Trans
exm85544	rs114734921	1	114438448	C	T	0.002219	12832-10	ASH2L	Q9UBL3	Set1/Ash2 histone methyltransferase complex subunit ASH2	8	37962483	37997598	5336	0.1735	0.03467	5.735e-07	Trans
exm1375977	rs115278913	18	12277150	A	G	0.001953	12832-10	ASH2L	Q9UBL3	Set1/Ash2 histone methyltransferase complex subunit ASH2	8	37962483	37997598	5336	0.1984	0.03779	1.595e-07	Trans
exm955183	rs115287852	11	111612783	C	T	0.001687	12832-10	ASH2L	Q9UBL3	Set1/Ash2 histone methyltransferase complex subunit ASH2	8	37962483	37997598	5336	0.2219	0.04202	1.33e-07	Trans
exm590691	rs115368748	6	158923574	T	C	0.003285	12832-10	ASH2L	Q9UBL3	Set1/Ash2 histone methyltransferase complex subunit ASH2	8	37962483	37997598	5336	0.1676	0.02931	1.131e-08	Trans
exm1250232	rs11558533	16	67865937	C	T	0.001243	12832-10	ASH2L	Q9UBL3	Set1/Ash2 histone methyltransferase complex subunit ASH2	8	37962483	37997598	5336	0.2792	0.04638	1.859e-09	Trans
exm1281456	rs116521670	17	4688895	A	G	0.005859	12832-10	ASH2L	Q9UBL3	Set1/Ash2 histone methyltransferase complex subunit ASH2	8	37962483	37997598	5336	0.1268	0.02227	1.314e-08	Trans
exm105298	rs116667331	1	154996385	G	T	0.001065	12832-10	ASH2L	Q9UBL3	Set1/Ash2 histone methyltransferase complex subunit ASH2	8	37962483	37997598	5336	0.2622	0.05219	5.242e-07	Trans
exm1571068	rs117843079	21	40781998	T	C	0.002219	12832-10	ASH2L	Q9UBL3	Set1/Ash2 histone methyltransferase complex subunit ASH2	8	37962483	37997598	5336	0.1906	0.03537	7.473e-08	Trans
exm567890	rs118066385	6	99885246	T	G	0.001509	12832-10	ASH2L	Q9UBL3	Set1/Ash2 histone methyltransferase complex subunit ASH2	8	37962483	37997598	5336	0.2202	0.042	1.649e-07	Trans
exm267859	rs13007650	2	220096678	C	A	0.001864	12832-10	ASH2L	Q9UBL3	Set1/Ash2 histone methyltransferase complex subunit ASH2	8	37962483	37997598	5336	0.2208	0.03976	2.957e-08	Trans
exm1286414	rs138717844	17	7188423	A	G	0.001154	12832-10	ASH2L	Q9UBL3	Set1/Ash2 histone methyltransferase complex subunit ASH2	8	37962483	37997598	5336	0.268	0.04803	2.541e-08	Trans
exm1290427	rs138836357	17	7909747	T	C	0.001154	12832-10	ASH2L	Q9UBL3	Set1/Ash2 histone methyltransferase complex subunit ASH2	8	37962483	37997598	5336	0.3253	0.04991	7.858e-11	Trans
exm1270463	rs138898373	16	89350710	A	G	0.003641	12832-10	ASH2L	Q9UBL3	Set1/Ash2 histone methyltransferase complex subunit ASH2	8	37962483	37997598	5335	0.1457	0.02756	1.279e-07	Trans
exm1542831	rs138907287	20	42341646	A	G	0.007102	12832-10	ASH2L	Q9UBL3	Set1/Ash2 histone methyltransferase complex subunit ASH2	8	37962483	37997598	5336	0.1064	0.0201	1.245e-07	Trans
exm1515452	rs139131343	19	58511235	T	C	0.001953	12832-10	ASH2L	Q9UBL3	Set1/Ash2 histone methyltransferase complex subunit ASH2	8	37962483	37997598	5336	0.3616	0.03669	9.917e-23	Trans
exm1413007	rs139158732	19	5914467	A	C	0.001598	12832-10	ASH2L	Q9UBL3	Set1/Ash2 histone methyltransferase complex subunit ASH2	8	37962483	37997598	5336	0.248	0.04358	1.324e-08	Trans
exm946939	rs139341533	11	89182666	A	C	0.003108	12832-10	ASH2L	Q9UBL3	Set1/Ash2 histone methyltransferase complex subunit ASH2	8	37962483	37997598	5335	0.1804	0.0302	2.461e-09	Trans
exm1086979	rs139460746	14	21972019	A	G	0.00142	12832-10	ASH2L	Q9UBL3	Set1/Ash2 histone methyltransferase complex subunit ASH2	8	37962483	37997598	5336	0.2519	0.0433	6.354e-09	Trans
exm691885	rs139657060	8	27362515	A	G	0.001065	12832-10	ASH2L	Q9UBL3	Set1/Ash2 histone methyltransferase complex subunit ASH2	8	37962483	37997598	5336	0.273	0.04995	4.823e-08	Trans
exm110924	rs139657197	1	156882741	A	G	0.002397	12832-10	ASH2L	Q9UBL3	Set1/Ash2 histone methyltransferase complex subunit ASH2	8	37962483	37997598	5336	0.186	0.03466	8.43e-08	Trans
exm373954	rs140271606	3	194346704	G	A	0.001243	12832-10	ASH2L	Q9UBL3	Set1/Ash2 histone methyltransferase complex subunit ASH2	8	37962483	37997598	5336	0.2739	0.04621	3.296e-09	Trans
exm681712	rs140397694	8	10480582	C	G	0.00799	12832-10	ASH2L	Q9UBL3	Set1/Ash2 histone methyltransferase complex subunit ASH2	8	37962483	37997598	5336	0.1091	0.01846	3.674e-09	Trans
exm406475	rs140756390	4	76489533	C	T	0.001776	12832-10	ASH2L	Q9UBL3	Set1/Ash2 histone methyltransferase complex subunit ASH2	8	37962483	37997598	5336	0.2036	0.04085	6.476e-07	Trans
exm544515	rs142043367	6	39162068	T	C	0.001065	12832-10	ASH2L	Q9UBL3	Set1/Ash2 histone methyltransferase complex subunit ASH2	8	37962483	37997598	5336	0.2952	0.04991	3.529e-09	Trans
exm1575767	rs142950110	21	45507731	C	G	0.001154	12832-10	ASH2L	Q9UBL3	Set1/Ash2 histone methyltransferase complex subunit ASH2	8	37962483	37997598	5336	0.241	0.04807	5.513e-07	Trans
exm646673	rs143165955	7	102113177	A	G	0.002042	12832-10	ASH2L	Q9UBL3	Set1/Ash2 histone methyltransferase complex subunit ASH2	8	37962483	37997598	5336	0.198	0.03779	1.666e-07	Trans
exm1659107	rs143353057	23	135430504	A	T	0.001242	12832-10	ASH2L	Q9UBL3	Set1/Ash2 histone methyltransferase complex subunit ASH2	8	37962483	37997598	5336	0.3882	0.05466	1.392e-12	Trans
exm1290507	rs143650826	17	7917252	C	T	0.001598	12832-10	ASH2L	Q9UBL3	Set1/Ash2 histone methyltransferase complex subunit ASH2	8	37962483	37997598	5336	0.2484	0.04088	1.311e-09	Trans
exm781232	rs143825735	9	127642826	A	G	0.001243	12832-10	ASH2L	Q9UBL3	Set1/Ash2 histone methyltransferase complex subunit ASH2	8	37962483	37997598	5336	0.3486	0.04634	6.267e-14	Trans
exm969808	rs145128105	11	129722427	C	T	0.001598	12832-10	ASH2L	Q9UBL3	Set1/Ash2 histone methyltransferase complex subunit ASH2	8	37962483	37997598	5336	0.2378	0.04197	1.548e-08	Trans
exm1626559	rs146100135	23	3239465	T	C	0.001355	12832-10	ASH2L	Q9UBL3	Set1/Ash2 histone methyltransferase complex subunit ASH2	8	37962483	37997598	5336	0.2856	0.05219	4.643e-08	Trans
exm833256	rs146370051	10	73892817	C	T	0.001509	12832-10	ASH2L	Q9UBL3	Set1/Ash2 histone methyltransferase complex subunit ASH2	8	37962483	37997598	5336	0.2359	0.04199	2.026e-08	Trans
exm1180441	rs147288797	15	78786319	T	C	0.001332	12832-10	ASH2L	Q9UBL3	Set1/Ash2 histone methyltransferase complex subunit ASH2	8	37962483	37997598	5336	0.2631	0.04629	1.382e-08	Trans
exm1579318	rs148957774	21	46875982	A	G	0.002219	12832-10	ASH2L	Q9UBL3	Set1/Ash2 histone methyltransferase complex subunit ASH2	8	37962483	37997598	5336	0.1865	0.03469	7.914e-08	Trans
exm878339	rs149230396	11	2338681	T	C	0.002663	12832-10	ASH2L	Q9UBL3	Set1/Ash2 histone methyltransferase complex subunit ASH2	8	37962483	37997598	5336	0.1565	0.03123	5.596e-07	Trans
exm232951	rs149881695	2	152425820	T	C	0.001243	12832-10	ASH2L	Q9UBL3	Set1/Ash2 histone methyltransferase complex subunit ASH2	8	37962483	37997598	5336	0.3319	0.04635	9.121e-13	Trans
exm260513	rs150318966	2	208986546	T	C	0.003462	12832-10	ASH2L	Q9UBL3	Set1/Ash2 histone methyltransferase complex subunit ASH2	8	37962483	37997598	5336	0.1913	0.02889	3.916e-11	Trans
exm355146	rs150775127	3	140692599	A	G	0.002131	12832-10	ASH2L	Q9UBL3	Set1/Ash2 histone methyltransferase complex subunit ASH2	8	37962483	37997598	5336	0.2041	0.03698	3.575e-08	Trans
exm1978343	rs181892289	2	128412409	T	G	0.002308	12832-10	ASH2L	Q9UBL3	Set1/Ash2 histone methyltransferase complex subunit ASH2	8	37962483	37997598	5336	0.1833	0.03473	1.358e-07	Trans
exm665677	rs188874372	7	142750374	T	C	0.001598	12832-10	ASH2L	Q9UBL3	Set1/Ash2 histone methyltransferase complex subunit ASH2	8	37962483	37997598	5336	0.2166	0.04221	2.979e-07	Trans
exm1632993	rs191365011	23	30327465	T	G	0.002597	12832-10	ASH2L	Q9UBL3	Set1/Ash2 histone methyltransferase complex subunit ASH2	8	37962483	37997598	5335	0.2073	0.03613	1.006e-08	Trans
exm982069	rs192221816	12	9002809	A	G	0.001776	12832-10	ASH2L	Q9UBL3	Set1/Ash2 histone methyltransferase complex subunit ASH2	8	37962483	37997598	5336	0.2153	0.03991	7.161e-08	Trans
exm1063541	rs193240312	13	37393904	C	T	0.01447	12832-10	ASH2L	Q9UBL3	Set1/Ash2 histone methyltransferase complex subunit ASH2	8	37962483	37997598	5336	0.07877	0.01434	4.089e-08	Trans
exm1369462	rs199754973	17	80053197	C	T	0.001953	12832-10	ASH2L	Q9UBL3	Set1/Ash2 histone methyltransferase complex subunit ASH2	8	37962483	37997598	5336	0.2847	0.038	7.853e-14	Trans
exm874313	rs199809312	11	1078565	T	C	0.001154	12832-10	ASH2L	Q9UBL3	Set1/Ash2 histone methyltransferase complex subunit ASH2	8	37962483	37997598	5335	0.2585	0.05001	2.434e-07	Trans
exm1204230	rs199897886	16	2018777	T	C	0.005415	12832-10	ASH2L	Q9UBL3	Set1/Ash2 histone methyltransferase complex subunit ASH2	8	37962483	37997598	5336	0.1445	0.02264	1.86e-10	Trans
exm1162552	rs200009646	15	52500824	G	A	0.001243	12832-10	ASH2L	Q9UBL3	Set1/Ash2 histone methyltransferase complex subunit ASH2	8	37962483	37997598	5336	0.2642	0.04625	1.171e-08	Trans
exm91443	rs200164348	1	145549328	G	C	0.001864	12832-10	ASH2L	Q9UBL3	Set1/Ash2 histone methyltransferase complex subunit ASH2	8	37962483	37997598	5336	0.19	0.03786	5.389e-07	Trans
exm808146	rs200308654	10	6472782	T	C	0.001154	12832-10	ASH2L	Q9UBL3	Set1/Ash2 histone methyltransferase complex subunit ASH2	8	37962483	37997598	5335	0.3578	0.04786	8.824e-14	Trans
exm1292741	rs200325102	17	8738760	T	C	0.002397	12832-10	ASH2L	Q9UBL3	Set1/Ash2 histone methyltransferase complex subunit ASH2	8	37962483	37997598	5336	0.1735	0.03406	3.604e-07	Trans
exm840799	rs200476766	10	91193081	A	G	0.001065	12832-10	ASH2L	Q9UBL3	Set1/Ash2 histone methyltransferase complex subunit ASH2	8	37962483	37997598	5336	0.4527	0.05753	4.293e-15	Trans
exm660956	rs200591064	7	138482898	C	G	0.001332	12832-10	ASH2L	Q9UBL3	Set1/Ash2 histone methyltransferase complex subunit ASH2	8	37962483	37997598	5336	0.2391	0.04627	2.46e-07	Trans
exm1186383	rs201101298	15	89073873	T	C	0.001509	12832-10	ASH2L	Q9UBL3	Set1/Ash2 histone methyltransferase complex subunit ASH2	8	37962483	37997598	5336	0.3011	0.04193	7.898e-13	Trans
exm1197647	rs201829989	16	705854	A	G	0.005504	12832-10	ASH2L	Q9UBL3	Set1/Ash2 histone methyltransferase complex subunit ASH2	8	37962483	37997598	5336	0.1135	0.02247	4.516e-07	Trans
exm501179	rs2069352	5	162868905	C	A	0.007922	12832-10	ASH2L	Q9UBL3	Set1/Ash2 histone methyltransferase complex subunit ASH2	8	37962483	37997598	5323	0.09845	0.01881	1.724e-07	Trans
exm613143	rs2230175	7	31855577	C	A	0.00142	12832-10	ASH2L	Q9UBL3	Set1/Ash2 histone methyltransferase complex subunit ASH2	8	37962483	37997598	5336	0.3202	0.0446	7.958e-13	Trans
exm788911	rs34549764	9	133738340	G	A	0.006658	12832-10	ASH2L	Q9UBL3	Set1/Ash2 histone methyltransferase complex subunit ASH2	8	37962483	37997598	5336	0.1094	0.02065	1.22e-07	Trans
exm1503142	rs35089861	19	54662043	T	C	0.04563	12832-10	ASH2L	Q9UBL3	Set1/Ash2 histone methyltransferase complex subunit ASH2	8	37962483	37997598	5336	0.04173	0.007934	1.501e-07	Trans
exm1662809	rs35529894	23	152014893	G	A	0.003048	12832-10	ASH2L	Q9UBL3	Set1/Ash2 histone methyltransferase complex subunit ASH2	8	37962483	37997598	5336	0.2232	0.03534	2.916e-10	Trans
exm1281433	rs35838872	17	4685913	A	G	0.005859	12832-10	ASH2L	Q9UBL3	Set1/Ash2 histone methyltransferase complex subunit ASH2	8	37962483	37997598	5336	0.1268	0.02227	1.314e-08	Trans
exm116925	rs36089872	1	161018896	T	C	0.01536	12832-10	ASH2L	Q9UBL3	Set1/Ash2 histone methyltransferase complex subunit ASH2	8	37962483	37997598	5335	0.07059	0.01363	2.318e-07	Trans
exm1115210	rs41309250	14	75190002	C	T	0.00293	12832-10	ASH2L	Q9UBL3	Set1/Ash2 histone methyltransferase complex subunit ASH2	8	37962483	37997598	5336	0.185	0.03068	1.755e-09	Trans
exm178892	rs55676840	2	26703734	T	C	0.007546	12832-10	ASH2L	Q9UBL3	Set1/Ash2 histone methyltransferase complex subunit ASH2	8	37962483	37997598	5336	0.1043	0.01974	1.337e-07	Trans
exm68509	rs55882158	1	74671074	T	C	0.001243	12832-10	ASH2L	Q9UBL3	Set1/Ash2 histone methyltransferase complex subunit ASH2	8	37962483	37997598	5336	0.3146	0.04619	1.08e-11	Trans
exm1483405	rs61731796	19	47177800	T	C	0.001244	12832-10	ASH2L	Q9UBL3	Set1/Ash2 histone methyltransferase complex subunit ASH2	8	37962483	37997598	5333	0.31	0.05217	3.006e-09	Trans
exm1226143	rs61759926	16	23391964	A	G	0.001243	12832-10	ASH2L	Q9UBL3	Set1/Ash2 histone methyltransferase complex subunit ASH2	8	37962483	37997598	5336	0.3171	0.04795	4.107e-11	Trans
exm846991	rs61760983	10	99422724	A	G	0.001687	12832-10	ASH2L	Q9UBL3	Set1/Ash2 histone methyltransferase complex subunit ASH2	8	37962483	37997598	5336	0.1982	0.03977	6.453e-07	Trans
exm862623	rs62640887	10	125506329	A	G	0.002131	12832-10	ASH2L	Q9UBL3	Set1/Ash2 histone methyltransferase complex subunit ASH2	8	37962483	37997598	5336	0.226	0.03534	1.723e-10	Trans
exm2266364	rs73015965	6	161127501	G	A	0.001864	12832-10	ASH2L	Q9UBL3	Set1/Ash2 histone methyltransferase complex subunit ASH2	8	37962483	37997598	5336	0.197	0.03874	3.791e-07	Trans
exm1223196	rs77863699	16	31612469	C	T	0.00578	12832-10	ASH2L	Q9UBL3	Set1/Ash2 histone methyltransferase complex subunit ASH2	8	37962483	37997598	5327	0.1398	0.0223	3.905e-10	Trans
exm824445	rs78925077	10	31612652	G	C	0.001509	12832-10	ASH2L	Q9UBL3	Set1/Ash2 histone methyltransferase complex subunit ASH2	8	37962483	37997598	5336	0.2265	0.04198	7.125e-08	Trans
exm824504	rs80097077	10	31612831	A	G	0.002309	12832-10	ASH2L	Q9UBL3	Set1/Ash2 histone methyltransferase complex subunit ASH2	8	37962483	37997598	5335	0.2018	0.03398	3.069e-09	Trans
exm2260890	rs8109437	19	31613047	G	A	0.001154	12832-10	ASH2L	Q9UBL3	Set1/Ash2 histone methyltransferase complex subunit ASH2	8	37962483	37997598	5336	0.2943	0.04797	9.199e-10	Trans
exm-rs1015362	rs1015362	20	32738612	A	G	0.2972	5676-54	ASIP	P42127	Agouti-signaling protein	20	32829188	32857150	5337	-0.1373	0.02063	3.103e-11	Cis
exm-rs1122174	rs1122174	20	33110846	A	G	0.2139	5676-54	ASIP	P42127	Agouti-signaling protein	20	32829188	32857150	5339	0.4061	0.02276	3.511e-69	Trans
exm2260927	rs1205357	20	32877766	C	T	0.08372	5676-54	ASIP	P42127	Agouti-signaling protein	20	32829188	32857150	5339	-0.1856	0.03456	8.189e-08	Cis
exm2268290	rs1415771	20	33734493	A	G	0.4635	5676-54	ASIP	P42127	Agouti-signaling protein	20	32829188	32857150	5337	0.1643	0.01919	1.435e-17	Trans
exm-rs143384	rs143384	20	34025756	C	T	0.3733	5676-54	ASIP	P42127	Agouti-signaling protein	20	32829188	32857150	5336	-0.1237	0.01954	2.659e-10	Trans
exm1532814	rs146464648	20	31024704	A	G	0.001598	5676-54	ASIP	P42127	Agouti-signaling protein	20	32829188	32857150	5339	1.205	0.2405	5.556e-07	Trans
exm1530552	rs149946359	20	25262758	T	C	0.003462	5676-54	ASIP	P42127	Agouti-signaling protein	20	32829188	32857150	5339	0.8983	0.166	6.57e-08	Trans
exm-rs1555322	rs1555322	20	33849179	A	G	0.1295	5676-54	ASIP	P42127	Agouti-signaling protein	20	32829188	32857150	5338	-0.1415	0.02836	6.275e-07	Trans
exm1533488	rs17301126	20	31619500	T	C	0.1411	5676-54	ASIP	P42127	Agouti-signaling protein	20	32829188	32857150	5337	0.2685	0.02755	2.936e-22	Trans
exm2268288	rs2071056	20	32265513	G	A	0.262	5676-54	ASIP	P42127	Agouti-signaling protein	20	32829188	32857150	5337	0.2175	0.02169	1.898e-23	Trans
exm1533654	rs2093066	20	31652596	T	C	0.1514	5676-54	ASIP	P42127	Agouti-signaling protein	20	32829188	32857150	5336	0.2496	0.0269	2.455e-20	Trans
exm1530554	rs2227891	20	25262769	A	G	0.1453	5676-54	ASIP	P42127	Agouti-signaling protein	20	32829188	32857150	5339	0.1362	0.02716	5.475e-07	Trans
exm1537001	rs224331	20	34022387	C	A	0.318	5676-54	ASIP	P42127	Agouti-signaling protein	20	32829188	32857150	5336	-0.1287	0.02052	3.854e-10	Trans
exm2252914	rs241771	17	26592946	T	C	0.4498	5676-54	ASIP	P42127	Agouti-signaling protein	20	32829188	32857150	5338	-0.1448	0.01902	3.103e-14	Trans
exm1533775	rs2424943	20	31671619	T	G	0.09002	5676-54	ASIP	P42127	Agouti-signaling protein	20	32829188	32857150	5339	0.4875	0.03342	2.66e-47	Trans
exm-rs291671	rs291671	20	31950845	G	A	0.09703	5676-54	ASIP	P42127	Agouti-signaling protein	20	32829188	32857150	5339	0.5874	0.03183	9.778e-74	Trans
exm1533708	rs378098	20	31660543	T	C	0.1601	5676-54	ASIP	P42127	Agouti-signaling protein	20	32829188	32857150	5338	0.2502	0.02624	2.204e-21	Trans
exm2254235	rs4911163	20	33470694	C	T	0.4126	5676-54	ASIP	P42127	Agouti-signaling protein	20	32829188	32857150	5338	-0.1239	0.01948	2.183e-10	Trans
exm1536954	rs4911494	20	33971914	C	T	0.333	5676-54	ASIP	P42127	Agouti-signaling protein	20	32829188	32857150	5335	-0.1391	0.0202	6.569e-12	Trans
exm1530390	rs6050446	20	25195509	A	G	0.03205	5676-54	ASIP	P42127	Agouti-signaling protein	20	32829188	32857150	5339	0.4638	0.05401	1.156e-17	Trans
exm-rs6060369	rs6060369	20	33907161	C	T	0.3402	5676-54	ASIP	P42127	Agouti-signaling protein	20	32829188	32857150	5338	-0.1349	0.02006	1.901e-11	Trans
exm-rs6060373	rs6060373	20	33914208	G	A	0.3402	5676-54	ASIP	P42127	Agouti-signaling protein	20	32829188	32857150	5338	-0.1349	0.02006	1.901e-11	Trans
exm2254231	rs6087577	20	32955423	A	G	0.4869	5676-54	ASIP	P42127	Agouti-signaling protein	20	32829188	32857150	5337	-0.1725	0.01887	8.449e-20	Cis
exm1533395	rs6088066	20	31596472	T	A	0.2421	5676-54	ASIP	P42127	Agouti-signaling protein	20	32829188	32857150	5338	-0.1124	0.02262	6.963e-07	Trans
exm-rs6088519	rs6088519	20	33132191	T	C	0.2737	5676-54	ASIP	P42127	Agouti-signaling protein	20	32829188	32857150	5338	-0.1213	0.0212	1.109e-08	Trans
exm-rs6088813	rs6088813	20	33975181	C	A	0.3329	5676-54	ASIP	P42127	Agouti-signaling protein	20	32829188	32857150	5338	-0.1391	0.02019	6.123e-12	Trans
exm2272892	rs6120757	20	33488771	C	T	0.4126	5676-54	ASIP	P42127	Agouti-signaling protein	20	32829188	32857150	5339	-0.1246	0.01947	1.666e-10	Trans
exm1533452	rs61734341	20	31607551	C	G	0.06216	5676-54	ASIP	P42127	Agouti-signaling protein	20	32829188	32857150	5338	0.6309	0.03913	3.949e-57	Trans
exm-rs619865	rs619865	20	33867697	A	G	0.1384	5676-54	ASIP	P42127	Agouti-signaling protein	20	32829188	32857150	5339	0.5154	0.02701	1.408e-78	Trans
exm1305265	rs704	17	26694861	G	A	0.4964	5676-54	ASIP	P42127	Agouti-signaling protein	20	32829188	32857150	5339	0.1652	0.01876	1.722e-18	Trans
exm-rs7274811	rs7274811	20	32333181	T	G	0.2128	5676-54	ASIP	P42127	Agouti-signaling protein	20	32829188	32857150	5338	0.2715	0.02325	3.831e-31	Trans
exm2268339	rs78110303	20	31612529	G	A	0.3337	5676-54	ASIP	P42127	Agouti-signaling protein	20	32829188	32857150	5338	-0.1402	0.02016	3.977e-12	Trans
exm1534640	rs910397	20	31613698	T	C	0.4436	5676-54	ASIP	P42127	Agouti-signaling protein	20	32829188	32857150	5338	0.1338	0.01902	2.299e-12	Trans
exm-rs910873	rs910873	20	31613699	A	G	0.08993	5676-54	ASIP	P42127	Agouti-signaling protein	20	32829188	32857150	5339	0.9297	0.03144	4.779e-178	Trans
exm1305221	rs9910163	17	31615688	A	G	0.2539	5676-54	ASIP	P42127	Agouti-signaling protein	20	32829188	32857150	5338	0.1109	0.02174	3.524e-07	Trans
exm623783	rs145138923	7	65546812	A	G	0.004794	11241-8	ASL	P04424	Argininosuccinate lyase	7	65540776	65558330	5341	-1.863	0.1345	6.785e-43	Cis
exm623174	rs77575429	7	31612196	A	G	0.01136	11241-8	ASL	P04424	Argininosuccinate lyase	7	65540776	65558330	5341	-0.6645	0.08965	1.442e-13	Trans
exm2270864	rs6985520	8	62603795	C	T	0.4877	6998-106	ASPH	Q12797	Aspartyl/asparaginyl beta-hydroxylase	8	62413115	62627199	5341	0.1007	0.01902	1.243e-07	Cis
exm1030484	rs76889468	12	31611927	A	G	0.02814	6998-106	ASPH	Q12797	Aspartyl/asparaginyl beta-hydroxylase	8	62413115	62627199	5341	-0.3342	0.05578	2.212e-09	Trans
exm181733	rs1260326	2	27730940	T	C	0.3552	6451-64	ASPN	Q9BXN1	Asporin	9	95218487	95244844	5336	-0.0982	0.01901	2.48e-07	Trans
exm761494	rs34860658	9	95179179	T	C	0.04608	6451-64	ASPN	Q9BXN1	Asporin	9	95218487	95244844	5336	0.2275	0.04423	2.795e-07	Cis
exm761334	rs41305617	9	95078413	C	T	0.03276	6451-64	ASPN	Q9BXN1	Asporin	9	95218487	95244844	5337	-0.2889	0.05151	2.146e-08	Cis
exm-rs780093	rs780093	2	31612515	A	G	0.3543	6451-64	ASPN	Q9BXN1	Asporin	9	95218487	95244844	5337	-0.09783	0.01896	2.563e-07	Trans
exm2271113	rs7868651	9	31612632	T	G	0.4906	6451-64	ASPN	Q9BXN1	Asporin	9	95218487	95244844	5337	0.115	0.01849	5.369e-10	Trans
exm761233	rs921122	9	31613764	T	C	0.04608	6451-64	ASPN	Q9BXN1	Asporin	9	95218487	95244844	5336	0.2275	0.04423	2.795e-07	Trans
exm2259496	rs9695734	9	31615384	T	C	0.1401	6451-64	ASPN	Q9BXN1	Asporin	9	95218487	95244844	5336	-0.167	0.0263	2.334e-10	Trans
exm-rs9969804	rs9969804	9	31616106	A	C	0.4297	6451-64	ASPN	Q9BXN1	Asporin	9	95218487	95244844	5337	0.1952	0.01846	7.326e-26	Trans
exm1132490	rs10438246	14	105410183	T	C	0.4717	13023-8	ASPRV1	Q53RT3	Retroviral-like aspartic protease 1	2	70187221	70189397	5332	0.1062	0.01838	7.987e-09	Trans
exm1134144	rs17852251	14	105477990	T	C	0.001776	13023-8	ASPRV1	Q53RT3	Retroviral-like aspartic protease 1	2	70187221	70189397	5335	1.088	0.2162	5.023e-07	Trans
exm2272148	rs2280797	14	105623612	C	T	0.4831	13023-8	ASPRV1	Q53RT3	Retroviral-like aspartic protease 1	2	70187221	70189397	5333	-0.09405	0.01809	2.08e-07	Trans
exm1133074	rs2582513	14	105414790	A	G	0.4622	13023-8	ASPRV1	Q53RT3	Retroviral-like aspartic protease 1	2	70187221	70189397	5332	0.09985	0.01832	5.3e-08	Trans
exm1132196	rs2819419	14	105406238	A	C	0.4713	13023-8	ASPRV1	Q53RT3	Retroviral-like aspartic protease 1	2	70187221	70189397	5332	0.1057	0.01838	9.307e-09	Trans
exm1128734	rs34084056	14	102729910	T	C	0.01589	13023-8	ASPRV1	Q53RT3	Retroviral-like aspartic protease 1	2	70187221	70189397	5335	0.5308	0.07355	6.056e-13	Trans
exm1132176	rs3742935	14	105405599	G	C	0.4714	13023-8	ASPRV1	Q53RT3	Retroviral-like aspartic protease 1	2	70187221	70189397	5333	0.1062	0.01838	7.906e-09	Trans
exm1131810	rs41304371	14	105349570	T	C	0.002397	13023-8	ASPRV1	Q53RT3	Retroviral-like aspartic protease 1	2	70187221	70189397	5335	0.9027	0.1815	6.758e-07	Trans
exm1132261	rs4465542	14	105407798	T	C	0.4713	13023-8	ASPRV1	Q53RT3	Retroviral-like aspartic protease 1	2	70187221	70189397	5332	0.1057	0.01838	9.307e-09	Trans
exm1130882	rs45472297	14	104618742	G	C	0.03089	13023-8	ASPRV1	Q53RT3	Retroviral-like aspartic protease 1	2	70187221	70189397	5335	0.407	0.05305	2.004e-14	Trans
exm1134928	rs4983413	14	105930406	A	G	0.2568	13023-8	ASPRV1	Q53RT3	Retroviral-like aspartic protease 1	2	70187221	70189397	5334	0.2355	0.02077	1.868e-29	Trans
exm1132199	rs61421370	14	105406372	T	C	0.4946	13023-8	ASPRV1	Q53RT3	Retroviral-like aspartic protease 1	2	70187221	70189397	5335	-0.09523	0.01826	1.901e-07	Trans
exm1134079	rs61745867	14	105457923	A	T	0.0459	13023-8	ASPRV1	Q53RT3	Retroviral-like aspartic protease 1	2	70187221	70189397	5335	0.2333	0.04356	8.874e-08	Trans
exm1305265	rs704	17	26694861	G	A	0.4964	10902-53	ASPRV1	Q53RT3	Retroviral-like aspartic protease 1	2	70187221	70189397	5324	0.1149	0.01777	1.112e-10	Trans
exm2252914	rs241771	17	26592946	T	C	0.4498	7993-23	ASTL	Q6HA08	Astacin-like metalloendopeptidase	2	96789589	96804175	5325	-0.1177	0.01814	9.707e-11	Trans
exm1305265	rs704	17	26694861	G	A	0.4964	7993-23	ASTL	Q6HA08	Astacin-like metalloendopeptidase	2	96789589	96804175	5326	0.1575	0.01787	1.625e-18	Trans
exm1305221	rs9910163	17	31615833	A	G	0.2539	7993-23	ASTL	Q6HA08	Astacin-like metalloendopeptidase	2	96789589	96804175	5325	0.1202	0.02069	6.632e-09	Trans
exm-rs1035798	rs1035798	6	32151222	T	C	0.2115	11277-23	ATF6	P18850	Cyclic AMP-dependent transcription factor ATF-6 alpha	1	161736034	161933860	5336	-0.1432	0.02297	4.918e-10	Trans
exm-rs1061808	rs1061808	6	32136547	A	C	0.4705	11277-23	ATF6	P18850	Cyclic AMP-dependent transcription factor ATF-6 alpha	1	161736034	161933860	5336	0.09275	0.01864	6.741e-07	Trans
exm811131	rs117129272	10	15138676	C	T	0.01571	11277-23	ATF6	P18850	Cyclic AMP-dependent transcription factor ATF-6 alpha	1	161736034	161933860	5338	0.3875	0.07502	2.478e-07	Trans
exm850935	rs146931276	10	103543141	T	C	0.003996	11277-23	ATF6	P18850	Cyclic AMP-dependent transcription factor ATF-6 alpha	1	161736034	161933860	5337	-0.7837	0.1434	4.858e-08	Trans
exm534303	rs185819	6	32050067	C	T	0.484	11277-23	ATF6	P18850	Cyclic AMP-dependent transcription factor ATF-6 alpha	1	161736034	161933860	5336	-0.09805	0.0184	1.032e-07	Trans
exm534819	rs2070600	6	32151443	T	C	0.04537	11277-23	ATF6	P18850	Cyclic AMP-dependent transcription factor ATF-6 alpha	1	161736034	161933860	5338	-0.2207	0.04445	7.057e-07	Trans
exm-rs2071286	rs2071286	6	32179896	A	G	0.1824	11277-23	ATF6	P18850	Cyclic AMP-dependent transcription factor ATF-6 alpha	1	161736034	161933860	5335	-0.1405	0.02416	6.422e-09	Trans
exm-rs2071293	rs2071293	6	32062687	T	C	0.2818	11277-23	ATF6	P18850	Cyclic AMP-dependent transcription factor ATF-6 alpha	1	161736034	161933860	5337	-0.1644	0.02049	1.259e-15	Trans
exm-rs2071295	rs2071295	6	32038700	A	G	0.2921	11277-23	ATF6	P18850	Cyclic AMP-dependent transcription factor ATF-6 alpha	1	161736034	161933860	5337	-0.1629	0.02025	1.061e-15	Trans
exm-rs2072633	rs2072633	6	31919578	C	T	0.4741	11277-23	ATF6	P18850	Cyclic AMP-dependent transcription factor ATF-6 alpha	1	161736034	161933860	5338	-0.1085	0.01867	6.511e-09	Trans
exm-rs2228628	rs2228628	6	32088854	G	C	0.25	11277-23	ATF6	P18850	Cyclic AMP-dependent transcription factor ATF-6 alpha	1	161736034	161933860	5337	-0.1905	0.02135	6.245e-19	Trans
exm-rs2269423	rs2269423	6	32145707	T	G	0.4764	11277-23	ATF6	P18850	Cyclic AMP-dependent transcription factor ATF-6 alpha	1	161736034	161933860	5336	0.09163	0.01869	9.726e-07	Trans
exm904010	rs2306029	11	46893108	T	C	0.4377	11277-23	ATF6	P18850	Cyclic AMP-dependent transcription factor ATF-6 alpha	1	161736034	161933860	5334	-0.09824	0.01862	1.369e-07	Trans
exm-rs2763982	rs2763982	6	31872551	C	G	0.36	11277-23	ATF6	P18850	Cyclic AMP-dependent transcription factor ATF-6 alpha	1	161736034	161933860	5337	-0.1005	0.0193	2.005e-07	Trans
exm2266176	rs2844452	6	31882024	G	A	0.4396	11277-23	ATF6	P18850	Cyclic AMP-dependent transcription factor ATF-6 alpha	1	161736034	161933860	5336	-0.09729	0.01865	1.883e-07	Trans
exm-rs3020644	rs3020644	6	31894626	G	A	0.3823	11277-23	ATF6	P18850	Cyclic AMP-dependent transcription factor ATF-6 alpha	1	161736034	161933860	5337	-0.1165	0.01903	9.944e-10	Trans
exm-rs4151657	rs4151657	6	31917540	C	T	0.2917	11277-23	ATF6	P18850	Cyclic AMP-dependent transcription factor ATF-6 alpha	1	161736034	161933860	5338	-0.1471	0.02055	9.281e-13	Trans
exm-rs4713505	rs4713505	6	32105001	T	G	0.2521	11277-23	ATF6	P18850	Cyclic AMP-dependent transcription factor ATF-6 alpha	1	161736034	161933860	5337	-0.1848	0.02128	4.931e-18	Trans
exm-rs4713506	rs4713506	6	32113980	A	G	0.2388	11277-23	ATF6	P18850	Cyclic AMP-dependent transcription factor ATF-6 alpha	1	161736034	161933860	5337	-0.1852	0.02178	2.342e-17	Trans
exm2260857	rs4847399	1	93584606	G	A	0.3955	11277-23	ATF6	P18850	Cyclic AMP-dependent transcription factor ATF-6 alpha	1	161736034	161933860	5338	0.1074	0.01904	1.757e-08	Trans
exm-rs592229	rs592229	6	31930441	T	G	0.4851	11277-23	ATF6	P18850	Cyclic AMP-dependent transcription factor ATF-6 alpha	1	161736034	161933860	5337	-0.1072	0.01867	9.789e-09	Trans
exm810762	rs61738953	10	14862082	G	C	0.04013	11277-23	ATF6	P18850	Cyclic AMP-dependent transcription factor ATF-6 alpha	1	161736034	161933860	5337	0.5422	0.04609	1.443e-31	Trans
exm-rs6941112	rs6941112	6	31946614	A	G	0.2658	11277-23	ATF6	P18850	Cyclic AMP-dependent transcription factor ATF-6 alpha	1	161736034	161933860	5337	-0.1605	0.02109	3.166e-14	Trans
exm-rs8111	rs8111	6	31613054	A	G	0.2404	11277-23	ATF6	P18850	Cyclic AMP-dependent transcription factor ATF-6 alpha	1	161736034	161933860	5337	-0.194	0.02168	4.74e-19	Trans
exm-rs1035798	rs1035798	6	32151222	T	C	0.2115	11387-3	ATF6B	Q99941	Cyclic AMP-dependent transcription factor ATF-6 beta	6	32083045	32096017	5333	0.1715	0.02298	9.695e-14	Cis
exm-rs1061808	rs1061808	6	32136547	A	C	0.4705	11387-3	ATF6B	Q99941	Cyclic AMP-dependent transcription factor ATF-6 beta	6	32083045	32096017	5333	-0.09662	0.01868	2.385e-07	Cis
exm536069	rs1071630	6	32609126	C	T	0.4861	11387-3	ATF6B	Q99941	Cyclic AMP-dependent transcription factor ATF-6 beta	6	32083045	32096017	5330	0.09885	0.01865	1.203e-07	Trans
exm-rs11085824	rs11085824	19	13001547	G	A	0.4113	11387-3	ATF6B	Q99941	Cyclic AMP-dependent transcription factor ATF-6 beta	6	32083045	32096017	5332	0.1634	0.01871	3.254e-18	Trans
exm536067	rs1129740	6	32609105	A	G	0.4861	11387-3	ATF6B	Q99941	Cyclic AMP-dependent transcription factor ATF-6 beta	6	32083045	32096017	5334	0.09871	0.01866	1.279e-07	Trans
exm-rs12153855	rs12153855	6	32074804	C	T	0.08248	11387-3	ATF6B	Q99941	Cyclic AMP-dependent transcription factor ATF-6 beta	6	32083045	32096017	5335	-0.1934	0.0335	8.213e-09	Cis
exm-rs12198173	rs12198173	6	32026808	A	G	0.07104	11387-3	ATF6B	Q99941	Cyclic AMP-dependent transcription factor ATF-6 beta	6	32083045	32096017	5334	-0.1832	0.0359	3.442e-07	Cis
exm534292	rs12211410	6	32049423	T	C	0.07111	11387-3	ATF6B	Q99941	Cyclic AMP-dependent transcription factor ATF-6 beta	6	32083045	32096017	5335	-0.1857	0.03589	2.377e-07	Cis
exm525319	rs142753390	6	28554158	A	G	0.001689	11387-3	ATF6B	Q99941	Cyclic AMP-dependent transcription factor ATF-6 beta	6	32083045	32096017	5328	-1.314	0.2259	6.398e-09	Trans
exm534463	rs145410874	6	32084259	C	T	0.004616	11387-3	ATF6B	Q99941	Cyclic AMP-dependent transcription factor ATF-6 beta	6	32083045	32096017	5335	-1.373	0.1365	1.377e-23	Cis
exm534474	rs148223868	6	32084871	T	C	0.002042	11387-3	ATF6B	Q99941	Cyclic AMP-dependent transcription factor ATF-6 beta	6	32083045	32096017	5335	1.125	0.2103	9.089e-08	Cis
exm534303	rs185819	6	32050067	C	T	0.484	11387-3	ATF6B	Q99941	Cyclic AMP-dependent transcription factor ATF-6 beta	6	32083045	32096017	5333	0.1014	0.01843	3.876e-08	Cis
exm-rs2071286	rs2071286	6	32179896	A	G	0.1824	11387-3	ATF6B	Q99941	Cyclic AMP-dependent transcription factor ATF-6 beta	6	32083045	32096017	5332	0.1645	0.02418	1.143e-11	Cis
exm-rs2071293	rs2071293	6	32062687	T	C	0.2818	11387-3	ATF6B	Q99941	Cyclic AMP-dependent transcription factor ATF-6 beta	6	32083045	32096017	5334	0.2086	0.02046	3.509e-24	Cis
exm-rs2071295	rs2071295	6	32038700	A	G	0.2921	11387-3	ATF6B	Q99941	Cyclic AMP-dependent transcription factor ATF-6 beta	6	32083045	32096017	5334	0.2009	0.02023	4.737e-23	Cis
exm532575	rs2075800	6	31777946	T	C	0.3044	11387-3	ATF6B	Q99941	Cyclic AMP-dependent transcription factor ATF-6 beta	6	32083045	32096017	5333	0.1231	0.02033	1.511e-09	Trans
exm-rs2187818	rs2187818	6	32395568	A	C	0.2897	11387-3	ATF6B	Q99941	Cyclic AMP-dependent transcription factor ATF-6 beta	6	32083045	32096017	5335	0.1308	0.02027	1.211e-10	Trans
exm532589	rs2227956	6	31778272	G	A	0.2403	11387-3	ATF6B	Q99941	Cyclic AMP-dependent transcription factor ATF-6 beta	6	32083045	32096017	5334	-0.1252	0.0216	7.152e-09	Trans
exm-rs2228628	rs2228628	6	32088854	G	C	0.25	11387-3	ATF6B	Q99941	Cyclic AMP-dependent transcription factor ATF-6 beta	6	32083045	32096017	5334	0.2272	0.02133	3.143e-26	Cis
exm-rs2239804	rs2239804	6	32411523	G	A	0.3426	11387-3	ATF6B	Q99941	Cyclic AMP-dependent transcription factor ATF-6 beta	6	32083045	32096017	5328	0.1045	0.01949	8.7e-08	Trans
exm532862	rs2242665	6	31839309	C	T	0.4634	11387-3	ATF6B	Q99941	Cyclic AMP-dependent transcription factor ATF-6 beta	6	32083045	32096017	5335	-0.1025	0.01863	3.895e-08	Trans
exm-rs2246871	rs2246871	6	31481146	C	A	0.377	11387-3	ATF6B	Q99941	Cyclic AMP-dependent transcription factor ATF-6 beta	6	32083045	32096017	5335	-0.1229	0.01912	1.398e-10	Trans
exm-rs2269423	rs2269423	6	32145707	T	G	0.4764	11387-3	ATF6B	Q99941	Cyclic AMP-dependent transcription factor ATF-6 beta	6	32083045	32096017	5333	-0.09995	0.01872	9.664e-08	Cis
exm-rs2272592	rs2272592	6	31698352	A	G	0.2408	11387-3	ATF6B	Q99941	Cyclic AMP-dependent transcription factor ATF-6 beta	6	32083045	32096017	5331	-0.1294	0.02159	2.218e-09	Trans
exm-rs2295663	rs2295663	6	31669295	C	T	0.04581	11387-3	ATF6B	Q99941	Cyclic AMP-dependent transcription factor ATF-6 beta	6	32083045	32096017	5335	-0.2195	0.04463	9.067e-07	Trans
exm-rs2395165	rs2395165	6	32388144	C	T	0.2928	11387-3	ATF6B	Q99941	Cyclic AMP-dependent transcription factor ATF-6 beta	6	32083045	32096017	5333	-0.1101	0.02029	6.017e-08	Trans
exm-rs2516398	rs2516398	6	31481526	C	A	0.377	11387-3	ATF6B	Q99941	Cyclic AMP-dependent transcription factor ATF-6 beta	6	32083045	32096017	5334	-0.1227	0.01911	1.487e-10	Trans
exm-rs2596548	rs2596548	6	31330546	T	G	0.2255	11387-3	ATF6B	Q99941	Cyclic AMP-dependent transcription factor ATF-6 beta	6	32083045	32096017	5335	-0.1108	0.02225	6.505e-07	Trans
exm-rs2734335	rs2734335	6	31893944	T	C	0.4879	11387-3	ATF6B	Q99941	Cyclic AMP-dependent transcription factor ATF-6 beta	6	32083045	32096017	5334	0.1152	0.01848	4.897e-10	Trans
exm-rs2736176	rs2736176	6	31587561	G	C	0.2775	11387-3	ATF6B	Q99941	Cyclic AMP-dependent transcription factor ATF-6 beta	6	32083045	32096017	5333	0.102	0.02069	8.355e-07	Trans
exm-rs2763982	rs2763982	6	31872551	C	G	0.36	11387-3	ATF6B	Q99941	Cyclic AMP-dependent transcription factor ATF-6 beta	6	32083045	32096017	5334	0.1305	0.01931	1.525e-11	Trans
exm2266176	rs2844452	6	31882024	G	A	0.4396	11387-3	ATF6B	Q99941	Cyclic AMP-dependent transcription factor ATF-6 beta	6	32083045	32096017	5333	0.1171	0.01865	3.678e-10	Trans
exm-rs2844479	rs2844479	6	31572956	G	T	0.3176	11387-3	ATF6B	Q99941	Cyclic AMP-dependent transcription factor ATF-6 beta	6	32083045	32096017	5335	0.1043	0.01984	1.541e-07	Trans
exm-rs2844494	rs2844494	6	31483415	G	T	0.3788	11387-3	ATF6B	Q99941	Cyclic AMP-dependent transcription factor ATF-6 beta	6	32083045	32096017	5332	-0.122	0.0191	1.81e-10	Trans
exm-rs2844498	rs2844498	6	31476854	A	G	0.4014	11387-3	ATF6B	Q99941	Cyclic AMP-dependent transcription factor ATF-6 beta	6	32083045	32096017	5334	0.09634	0.01879	3.025e-07	Trans
exm-rs2853922	rs2853922	6	31266190	T	C	0.4087	11387-3	ATF6B	Q99941	Cyclic AMP-dependent transcription factor ATF-6 beta	6	32083045	32096017	5330	-0.09386	0.01901	8.183e-07	Trans
exm-rs2857605	rs2857605	6	31524851	G	A	0.2761	11387-3	ATF6B	Q99941	Cyclic AMP-dependent transcription factor ATF-6 beta	6	32083045	32096017	5333	-0.1207	0.02064	5.251e-09	Trans
exm534565	rs28732176	6	32097290	T	C	0.08222	11387-3	ATF6B	Q99941	Cyclic AMP-dependent transcription factor ATF-6 beta	6	32083045	32096017	5334	-0.1897	0.03353	1.631e-08	Cis
exm-rs3020644	rs3020644	6	31894626	G	A	0.3823	11387-3	ATF6B	Q99941	Cyclic AMP-dependent transcription factor ATF-6 beta	6	32083045	32096017	5334	0.1485	0.01903	7.18e-15	Trans
exm-rs3093992	rs3093992	6	31491131	G	T	0.3063	11387-3	ATF6B	Q99941	Cyclic AMP-dependent transcription factor ATF-6 beta	6	32083045	32096017	5334	-0.1323	0.02002	4.228e-11	Trans
exm-rs3117572	rs3117572	6	31717692	A	G	0.2433	11387-3	ATF6B	Q99941	Cyclic AMP-dependent transcription factor ATF-6 beta	6	32083045	32096017	5333	-0.1288	0.02151	2.278e-09	Trans
exm-rs3130481	rs3130481	6	31839756	G	C	0.4788	11387-3	ATF6B	Q99941	Cyclic AMP-dependent transcription factor ATF-6 beta	6	32083045	32096017	5334	-0.1059	0.01855	1.198e-08	Trans
exm-rs3130637	rs3130637	6	31488145	T	C	0.3063	11387-3	ATF6B	Q99941	Cyclic AMP-dependent transcription factor ATF-6 beta	6	32083045	32096017	5335	-0.1321	0.02002	4.466e-11	Trans
exm-rs3132468	rs3132468	6	31475486	G	A	0.3269	11387-3	ATF6B	Q99941	Cyclic AMP-dependent transcription factor ATF-6 beta	6	32083045	32096017	5335	-0.1267	0.01953	9.562e-11	Trans
exm-rs3134996	rs3134996	6	32636866	A	T	0.4953	11387-3	ATF6B	Q99941	Cyclic AMP-dependent transcription factor ATF-6 beta	6	32083045	32096017	5332	0.1007	0.01869	7.446e-08	Trans
exm-rs3135338	rs3135338	6	32401217	G	A	0.3973	11387-3	ATF6B	Q99941	Cyclic AMP-dependent transcription factor ATF-6 beta	6	32083045	32096017	5333	-0.09251	0.01885	9.445e-07	Trans
exm-rs3135365	rs3135365	6	32389255	G	T	0.2726	11387-3	ATF6B	Q99941	Cyclic AMP-dependent transcription factor ATF-6 beta	6	32083045	32096017	5333	-0.1079	0.02077	2.159e-07	Trans
exm-rs3806156	rs3806156	6	32373698	T	G	0.366	11387-3	ATF6B	Q99941	Cyclic AMP-dependent transcription factor ATF-6 beta	6	32083045	32096017	5334	0.09861	0.01943	4.018e-07	Trans
exm-rs3806157	rs3806157	6	32373801	G	T	0.3654	11387-3	ATF6B	Q99941	Cyclic AMP-dependent transcription factor ATF-6 beta	6	32083045	32096017	5332	0.09846	0.01945	4.266e-07	Trans
exm-rs3830076	rs3830076	6	32096244	A	G	0.09348	11387-3	ATF6B	Q99941	Cyclic AMP-dependent transcription factor ATF-6 beta	6	32083045	32096017	5335	0.1997	0.03206	5.05e-10	Cis
exm-rs4151657	rs4151657	6	31917540	C	T	0.2917	11387-3	ATF6B	Q99941	Cyclic AMP-dependent transcription factor ATF-6 beta	6	32083045	32096017	5335	0.1814	0.02055	1.383e-18	Trans
exm-rs4151664	rs4151664	6	31920873	T	C	0.0396	11387-3	ATF6B	Q99941	Cyclic AMP-dependent transcription factor ATF-6 beta	6	32083045	32096017	5335	-0.254	0.04795	1.232e-07	Trans
exm-rs4713505	rs4713505	6	32105001	T	G	0.2521	11387-3	ATF6B	Q99941	Cyclic AMP-dependent transcription factor ATF-6 beta	6	32083045	32096017	5334	0.2234	0.02126	1.384e-25	Cis
exm-rs4713506	rs4713506	6	32113980	A	G	0.2388	11387-3	ATF6B	Q99941	Cyclic AMP-dependent transcription factor ATF-6 beta	6	32083045	32096017	5334	0.22	0.02176	8.162e-24	Cis
exm-rs486416	rs486416	6	31856070	C	T	0.3578	11387-3	ATF6B	Q99941	Cyclic AMP-dependent transcription factor ATF-6 beta	6	32083045	32096017	5334	-0.1017	0.01935	1.525e-07	Trans
exm-rs605203	rs605203	6	31847012	G	T	0.3578	11387-3	ATF6B	Q99941	Cyclic AMP-dependent transcription factor ATF-6 beta	6	32083045	32096017	5332	-0.1016	0.01936	1.601e-07	Trans
exm-rs614549	rs614549	6	31840625	C	T	0.3427	11387-3	ATF6B	Q99941	Cyclic AMP-dependent transcription factor ATF-6 beta	6	32083045	32096017	5334	0.1001	0.01957	3.242e-07	Trans
exm532838	rs644827	6	31838441	T	C	0.4634	11387-3	ATF6B	Q99941	Cyclic AMP-dependent transcription factor ATF-6 beta	6	32083045	32096017	5334	-0.1024	0.01862	3.936e-08	Trans
exm-rs660895	rs660895	6	32577380	G	A	0.229	11387-3	ATF6B	Q99941	Cyclic AMP-dependent transcription factor ATF-6 beta	6	32083045	32096017	5335	0.1359	0.02184	5.262e-10	Trans
exm-rs6941112	rs6941112	6	31946614	A	G	0.2658	11387-3	ATF6B	Q99941	Cyclic AMP-dependent transcription factor ATF-6 beta	6	32083045	32096017	5334	0.218	0.02104	6.281e-25	Cis
exm-rs707939	rs707939	6	31726688	T	G	0.3204	11387-3	ATF6B	Q99941	Cyclic AMP-dependent transcription factor ATF-6 beta	6	32083045	32096017	5333	0.1074	0.01995	7.644e-08	Trans
exm-rs7746553	rs7746553	6	31612115	G	C	0.1271	11387-3	ATF6B	Q99941	Cyclic AMP-dependent transcription factor ATF-6 beta	6	32083045	32096017	5335	-0.1498	0.0277	6.694e-08	Trans
exm-rs7765379	rs7765379	6	31612276	G	T	0.1282	11387-3	ATF6B	Q99941	Cyclic AMP-dependent transcription factor ATF-6 beta	6	32083045	32096017	5334	0.1417	0.02769	3.191e-07	Trans
exm-rs8111	rs8111	6	31613060	A	G	0.2404	11387-3	ATF6B	Q99941	Cyclic AMP-dependent transcription factor ATF-6 beta	6	32083045	32096017	5334	0.2389	0.02164	4.834e-28	Trans
exm535099	rs8192591	6	31613336	T	C	0.03418	11387-3	ATF6B	Q99941	Cyclic AMP-dependent transcription factor ATF-6 beta	6	32083045	32096017	5335	-0.2559	0.05149	6.909e-07	Trans
exm-rs9267649	rs9267649	6	31614110	A	G	0.2375	11387-3	ATF6B	Q99941	Cyclic AMP-dependent transcription factor ATF-6 beta	6	32083045	32096017	5334	-0.1215	0.02167	2.182e-08	Trans
exm-rs9267673	rs9267673	6	31614124	T	C	0.06304	11387-3	ATF6B	Q99941	Cyclic AMP-dependent transcription factor ATF-6 beta	6	32083045	32096017	5334	-0.218	0.03812	1.124e-08	Trans
exm-rs9268645	rs9268645	6	31614288	G	C	0.2961	11387-3	ATF6B	Q99941	Cyclic AMP-dependent transcription factor ATF-6 beta	6	32083045	32096017	5334	0.1317	0.02019	7.71e-11	Trans
exm-rs9273349	rs9273349	6	31614431	C	T	0.4862	11387-3	ATF6B	Q99941	Cyclic AMP-dependent transcription factor ATF-6 beta	6	32083045	32096017	5333	0.09876	0.01867	1.271e-07	Trans
exm-rs9275141	rs9275141	6	31614475	G	T	0.4043	11387-3	ATF6B	Q99941	Cyclic AMP-dependent transcription factor ATF-6 beta	6	32083045	32096017	5320	0.0991	0.01891	1.661e-07	Trans
exm-rs9348876	rs9348876	6	31614845	T	C	0.04813	11387-3	ATF6B	Q99941	Cyclic AMP-dependent transcription factor ATF-6 beta	6	32083045	32096017	5333	-0.2357	0.04375	7.502e-08	Trans
exm-rs9368699	rs9368699	6	31614869	C	T	0.03684	11387-3	ATF6B	Q99941	Cyclic AMP-dependent transcription factor ATF-6 beta	6	32083045	32096017	5335	-0.2451	0.04942	7.322e-07	Trans
exm2267696	rs7157975	14	107212287	A	G	0.4084	12597-68	ATG5	Q9H1Y0	Autophagy protein 5	6	106632351	106773695	5339	-0.1127	0.0197	1.099e-08	Trans
exm1305265	rs704	17	26694861	G	A	0.4964	12627-97	ATG7	O95352	Ubiquitin-like modifier-activating enzyme ATG7	3	11314010	11599139	5339	0.1059	0.01853	1.149e-08	Trans
exm-rs10489615	rs10489615	1	230304988	A	G	0.3688	13659-36	ATP13A1	Q9HD20	Manganese-transporting ATPase 13A1	19	19756007	19774512	5325	0.1087	0.01828	2.895e-09	Trans
exm310217	rs140759311	3	47717058	T	C	0.005771	13659-36	ATP13A1	Q9HD20	Manganese-transporting ATPase 13A1	19	19756007	19774512	5326	-0.765	0.1174	7.838e-11	Trans
exm2266144	rs17876032	5	176830627	G	A	0.391	13659-36	ATP13A1	Q9HD20	Manganese-transporting ATPase 13A1	19	19756007	19774512	5326	0.1451	0.01808	1.266e-15	Trans
exm1306561	rs199835822	17	27030706	G	A	0.00657	13659-36	ATP13A1	Q9HD20	Manganese-transporting ATPase 13A1	19	19756007	19774512	5326	0.5537	0.1111	6.506e-07	Trans
exm-rs2144300	rs2144300	1	230294916	C	T	0.3916	13659-36	ATP13A1	Q9HD20	Manganese-transporting ATPase 13A1	19	19756007	19774512	5325	0.1031	0.01805	1.179e-08	Trans
exm2252914	rs241771	17	26592946	T	C	0.4498	13659-36	ATP13A1	Q9HD20	Manganese-transporting ATPase 13A1	19	19756007	19774512	5325	-0.4027	0.01683	3.471e-120	Trans
exm-rs2731672	rs2731672	5	176842474	A	G	0.2485	13659-36	ATP13A1	Q9HD20	Manganese-transporting ATPase 13A1	19	19756007	19774512	5326	0.2294	0.02033	3.487e-29	Trans
exm1305032	rs3182380	17	26519204	T	C	0.04661	13659-36	ATP13A1	Q9HD20	Manganese-transporting ATPase 13A1	19	19756007	19774512	5326	-0.2366	0.04134	1.104e-08	Trans
exm437968	rs3733402	4	187158034	A	G	0.4986	13659-36	ATP13A1	Q9HD20	Manganese-transporting ATPase 13A1	19	19756007	19774512	5325	-0.106	0.01756	1.67e-09	Trans
exm-rs4846914	rs4846914	1	230295691	G	A	0.3917	13659-36	ATP13A1	Q9HD20	Manganese-transporting ATPase 13A1	19	19756007	19774512	5326	0.1034	0.01804	1.034e-08	Trans
exm1305265	rs704	17	26694861	G	A	0.4964	13659-36	ATP13A1	Q9HD20	Manganese-transporting ATPase 13A1	19	19756007	19774512	5326	0.5066	0.01606	3.103e-200	Trans
exm1305221	rs9910163	17	31615976	A	G	0.2539	13659-36	ATP13A1	Q9HD20	Manganese-transporting ATPase 13A1	19	19756007	19774512	5326	0.3437	0.01961	7.044e-67	Trans
exm-rs9264942	rs9264942	6	31613983	C	T	0.3281	11993-227	ATP1A1	P05023	Sodium/potassium-transporting ATPase subunit alpha-1	1	116914802	116948069	5340	-0.1018	0.02018	4.616e-07	Trans
exm2252914	rs241771	17	26592946	T	C	0.4498	13392-13	ATP1B1	P05026	Sodium/potassium-transporting ATPase subunit beta-1	1	169075947	169101960	5334	-0.187	0.01739	1.027e-26	Trans
exm1305265	rs704	17	26694861	G	A	0.4964	13392-13	ATP1B1	P05026	Sodium/potassium-transporting ATPase subunit beta-1	1	169075947	169101960	5335	0.2367	0.01706	4.932e-43	Trans
exm1305221	rs9910163	17	31615589	A	G	0.2539	13392-13	ATP1B1	P05026	Sodium/potassium-transporting ATPase subunit beta-1	1	169075947	169101960	5335	0.1579	0.0199	2.519e-15	Trans
exm1288547	rs1642763	17	7557419	A	G	0.2209	7218-87	ATP1B2	P14415	Sodium/potassium-transporting ATPase subunit beta-2	17	7554254	7561089	5341	0.2216	0.02235	5.811e-23	Cis
exm-rs507666	rs507666	9	136149399	A	G	0.1216	7218-87	ATP1B2	P14415	Sodium/potassium-transporting ATPase subunit beta-2	17	7554254	7561089	5340	-0.144	0.02876	5.686e-07	Trans
exm-rs6761	rs6761	17	7417663	C	T	0.4104	7218-87	ATP1B2	P14415	Sodium/potassium-transporting ATPase subunit beta-2	17	7554254	7561089	5341	0.1204	0.01897	2.381e-10	Cis
exm-rs9217	rs9217	17	31613768	G	A	0.3884	7218-87	ATP1B2	P14415	Sodium/potassium-transporting ATPase subunit beta-2	17	7554254	7561089	5341	0.1186	0.01903	4.969e-10	Trans
exm-rs1061808	rs1061808	6	32136547	A	C	0.4705	8990-42	ATP1B3	P54709	Sodium/potassium-transporting ATPase subunit beta-3	3	141595424	141645382	5313	-0.08494	0.01689	5.111e-07	Trans
exm-rs1329424	rs1329424	1	196646176	A	C	0.3975	8990-42	ATP1B3	P54709	Sodium/potassium-transporting ATPase subunit beta-3	3	141595424	141645382	5314	0.1052	0.01738	1.491e-09	Trans
exm-rs2269423	rs2269423	6	32145707	T	G	0.4764	8990-42	ATP1B3	P54709	Sodium/potassium-transporting ATPase subunit beta-3	3	141595424	141645382	5313	-0.08709	0.01693	2.765e-07	Trans
exm-rs380390	rs380390	1	196701051	C	G	0.4337	8990-42	ATP1B3	P54709	Sodium/potassium-transporting ATPase subunit beta-3	3	141595424	141645382	5312	0.09282	0.01706	5.585e-08	Trans
exm533392	rs438999	6	31928306	G	A	0.09961	8990-42	ATP1B3	P54709	Sodium/potassium-transporting ATPase subunit beta-3	3	141595424	141645382	5315	0.1473	0.02826	1.937e-07	Trans
exm-rs511294	rs511294	6	31888869	C	A	0.05679	8990-42	ATP1B3	P54709	Sodium/potassium-transporting ATPase subunit beta-3	3	141595424	141645382	5309	0.216	0.03636	3.037e-09	Trans
exm-rs541862	rs541862	6	31916951	G	A	0.09961	8990-42	ATP1B3	P54709	Sodium/potassium-transporting ATPase subunit beta-3	3	141595424	141645382	5315	0.1473	0.02826	1.937e-07	Trans
exm1124082	rs147367426	14	94756503	T	G	0.001154	13510-7	ATP2A3	Q93084	Sarcoplasmic/endoplasmic reticulum calcium ATPase 3	17	3827163	3867758	5339	1.755	0.2731	1.423e-10	Trans
exm1124040	rs2232710	14	94750486	C	T	0.02601	13510-7	ATP2A3	Q93084	Sarcoplasmic/endoplasmic reticulum calcium ATPase 3	17	3827163	3867758	5339	0.3759	0.05959	3.05e-10	Trans
exm2252914	rs241771	17	26592946	T	C	0.4498	13510-7	ATP2A3	Q93084	Sarcoplasmic/endoplasmic reticulum calcium ATPase 3	17	3827163	3867758	5338	-0.1322	0.01895	3.399e-12	Trans
exm1305265	rs704	17	26694861	G	A	0.4964	13510-7	ATP2A3	Q93084	Sarcoplasmic/endoplasmic reticulum calcium ATPase 3	17	3827163	3867758	5339	0.1633	0.01867	2.993e-18	Trans
exm-rs7679	rs7679	20	31611906	C	T	0.219	13510-7	ATP2A3	Q93084	Sarcoplasmic/endoplasmic reticulum calcium ATPase 3	17	3827163	3867758	5336	-0.135	0.02335	7.812e-09	Trans
exm1123286	rs78490074	14	31612576	A	G	0.003551	13510-7	ATP2A3	Q93084	Sarcoplasmic/endoplasmic reticulum calcium ATPase 3	17	3827163	3867758	5339	0.8079	0.1603	4.797e-07	Trans
exm1308692	rs11544945	17	28505174	C	A	0.05664	9994-217	ATP4B	P51164	Potassium-transporting ATPase subunit beta	13	114303119	114312513	5338	-0.2051	0.0399	2.822e-07	Trans
exm1306254	rs146809533	17	26962431	A	G	0.01554	9994-217	ATP4B	P51164	Potassium-transporting ATPase subunit beta	13	114303119	114312513	5338	0.3609	0.07357	9.561e-07	Trans
exm1308565	rs148490262	17	28378221	A	G	0.01341	9994-217	ATP4B	P51164	Potassium-transporting ATPase subunit beta	13	114303119	114312513	5338	-0.4103	0.0791	2.212e-07	Trans
exm1198977	rs150425699	16	818452	A	G	0.00524	9994-217	ATP4B	P51164	Potassium-transporting ATPase subunit beta	13	114303119	114312513	5336	0.6882	0.1293	1.063e-07	Trans
exm1304879	rs2297518	17	26096597	A	G	0.1958	9994-217	ATP4B	P51164	Potassium-transporting ATPase subunit beta	13	114303119	114312513	5334	-0.1834	0.02296	1.681e-15	Trans
exm2252914	rs241771	17	26592946	T	C	0.4498	9994-217	ATP4B	P51164	Potassium-transporting ATPase subunit beta	13	114303119	114312513	5337	-0.6574	0.01591	0	Trans
exm-rs3110496	rs3110496	17	27917771	A	G	0.314	9994-217	ATP4B	P51164	Potassium-transporting ATPase subunit beta	13	114303119	114312513	5336	0.1002	0.01962	3.39e-07	Trans
exm1305032	rs3182380	17	26519204	T	C	0.04661	9994-217	ATP4B	P51164	Potassium-transporting ATPase subunit beta	13	114303119	114312513	5338	-0.4096	0.0425	8.371e-22	Trans
exm1306043	rs34026109	17	26938651	T	C	0.02956	9994-217	ATP4B	P51164	Potassium-transporting ATPase subunit beta	13	114303119	114312513	5338	0.3031	0.0539	1.97e-08	Trans
exm1305650	rs61749867	17	26861877	T	C	0.05293	9994-217	ATP4B	P51164	Potassium-transporting ATPase subunit beta	13	114303119	114312513	5336	0.3418	0.04011	2.004e-17	Trans
exm1305265	rs704	17	26694861	G	A	0.4964	9994-217	ATP4B	P51164	Potassium-transporting ATPase subunit beta	13	114303119	114312513	5338	0.844	0.01388	0	Trans
exm1305221	rs9910163	17	31615711	A	G	0.2539	9994-217	ATP4B	P51164	Potassium-transporting ATPase subunit beta	13	114303119	114312513	5337	0.5881	0.0192	6.668e-190	Trans
exm-rs2251396	rs2251396	6	31364707	T	C	0.2905	10823-19	ATRAID	Q6UW56	All-trans retinoic acid-induced differentiation factor	2	27434899	27440046	5335	0.1053	0.02076	4.094e-07	Trans
exm-rs1329424	rs1329424	1	196646176	A	C	0.3975	3346-72	AURKB	Q96GD4	Aurora kinase B	17	8108049	8113944	5311	0.1118	0.01689	3.948e-11	Trans
exm1644236	rs148362984	23	69479172	T	C	0.001693	3346-72	AURKB	Q96GD4	Aurora kinase B	17	8108049	8113944	5312	1.307	0.2174	1.955e-09	Trans
exm2252914	rs241771	17	26592946	T	C	0.4498	3346-72	AURKB	Q96GD4	Aurora kinase B	17	8108049	8113944	5311	0.0893	0.01623	3.897e-08	Trans
exm-rs380390	rs380390	1	196701051	C	G	0.4337	3346-72	AURKB	Q96GD4	Aurora kinase B	17	8108049	8113944	5309	0.09366	0.01658	1.693e-08	Trans
exm-rs387608	rs387608	6	31941557	T	C	0.1427	3346-72	AURKB	Q96GD4	Aurora kinase B	17	8108049	8113944	5312	0.1213	0.02331	2.022e-07	Trans
exm-rs389512	rs389512	6	31947594	G	C	0.144	3346-72	AURKB	Q96GD4	Aurora kinase B	17	8108049	8113944	5312	0.1183	0.02326	3.771e-07	Trans
exm533392	rs438999	6	31928306	G	A	0.09961	3346-72	AURKB	Q96GD4	Aurora kinase B	17	8108049	8113944	5312	0.137	0.02746	6.336e-07	Trans
exm-rs444921	rs444921	6	31932177	A	G	0.1423	3346-72	AURKB	Q96GD4	Aurora kinase B	17	8108049	8113944	5312	0.1179	0.02342	4.91e-07	Trans
exm533544	rs449643	6	31936679	T	C	0.1423	3346-72	AURKB	Q96GD4	Aurora kinase B	17	8108049	8113944	5312	0.1179	0.02342	4.91e-07	Trans
exm-rs541862	rs541862	6	31916951	G	A	0.09961	3346-72	AURKB	Q96GD4	Aurora kinase B	17	8108049	8113944	5312	0.137	0.02746	6.336e-07	Trans
exm1305265	rs704	17	26694861	G	A	0.4964	3346-72	AURKB	Q96GD4	Aurora kinase B	17	8108049	8113944	5312	-0.1278	0.01599	1.613e-15	Trans
exm1305221	rs9910163	17	31615917	A	G	0.2539	3346-72	AURKB	Q96GD4	Aurora kinase B	17	8108049	8113944	5312	-0.1264	0.01848	9.001e-12	Trans
exm1135159	rs34137879	14	105965102	A	G	0.04804	8429-16	AXIN2	Q9Y2T1	Axin-2	17	63524681	63557740	5340	0.4331	0.04421	1.806e-22	Trans
exm1134079	rs61745867	14	105457923	A	T	0.0459	8429-16	AXIN2	Q9Y2T1	Axin-2	17	63524681	63557740	5341	0.2714	0.04593	3.648e-09	Trans
exm2264095	rs941758	4	31615127	C	A	0.2892	12925-105	AXIN2	Q9Y2T1	Axin-2	17	63524681	63557740	5327	0.293	0.01922	2.269e-51	Trans
exm1313428	rs1003645	17	34340284	C	T	0.132	10574-10	AXL	P30530	Tyrosine-protein kinase receptor UFO	19	41725104	41767672	5333	0.1439	0.0279	2.617e-07	Trans
exm-rs1015164	rs1015164	3	46451680	A	G	0.3533	10574-10	AXL	P30530	Tyrosine-protein kinase receptor UFO	19	41725104	41767672	5332	-0.1063	0.01995	1.035e-07	Trans
exm310563	rs1060407	3	47958037	T	G	0.2987	10574-10	AXL	P30530	Tyrosine-protein kinase receptor UFO	19	41725104	41767672	5332	-0.1089	0.02065	1.384e-07	Trans
exm307669	rs112590754	3	46414947	T	G	0.1154	10574-10	AXL	P30530	Tyrosine-protein kinase receptor UFO	19	41725104	41767672	5332	0.57	0.02826	2.936e-87	Trans
exm310528	rs1137524	3	47956424	T	C	0.2989	10574-10	AXL	P30530	Tyrosine-protein kinase receptor UFO	19	41725104	41767672	5332	-0.1081	0.02064	1.695e-07	Trans
exm313811	rs11539148	3	49138810	C	T	0.05211	10574-10	AXL	P30530	Tyrosine-protein kinase receptor UFO	19	41725104	41767672	5333	0.3428	0.04261	1.052e-15	Trans
exm308750	rs11720139	3	47036756	G	C	0.3759	10574-10	AXL	P30530	Tyrosine-protein kinase receptor UFO	19	41725104	41767672	5330	-0.1056	0.0196	7.532e-08	Trans
exm1313384	rs16971802	17	34311387	C	T	0.05221	10574-10	AXL	P30530	Tyrosine-protein kinase receptor UFO	19	41725104	41767672	5332	0.4044	0.04239	2.135e-21	Trans
exm1314423	rs1714987	17	35743010	G	C	0.1715	10574-10	AXL	P30530	Tyrosine-protein kinase receptor UFO	19	41725104	41767672	5331	-0.1248	0.02488	5.463e-07	Trans
exm307040	rs17279437	3	45814094	A	G	0.1505	10574-10	AXL	P30530	Tyrosine-protein kinase receptor UFO	19	41725104	41767672	5333	0.2772	0.02636	1.285e-25	Trans
exm307783	rs2073495	3	46480958	G	C	0.3032	10574-10	AXL	P30530	Tyrosine-protein kinase receptor UFO	19	41725104	41767672	5330	-0.1035	0.02065	5.492e-07	Trans
exm304627	rs2228467	3	42906116	C	T	0.05842	10574-10	AXL	P30530	Tyrosine-protein kinase receptor UFO	19	41725104	41767672	5333	-0.2335	0.04004	5.82e-09	Trans
exm312113	rs2228561	3	48628014	A	G	0.1465	10574-10	AXL	P30530	Tyrosine-protein kinase receptor UFO	19	41725104	41767672	5333	0.1746	0.02696	1.026e-10	Trans
exm2269445	rs2234358	3	45989044	G	T	0.4444	10574-10	AXL	P30530	Tyrosine-protein kinase receptor UFO	19	41725104	41767672	5333	0.1252	0.01908	5.824e-11	Trans
exm309372	rs2276853	3	47282303	G	A	0.3799	10574-10	AXL	P30530	Tyrosine-protein kinase receptor UFO	19	41725104	41767672	5330	-0.09979	0.01958	3.564e-07	Trans
exm1313808	rs2306595	17	34871721	C	T	0.01864	10574-10	AXL	P30530	Tyrosine-protein kinase receptor UFO	19	41725104	41767672	5333	-0.6056	0.06968	4.688e-18	Trans
exm310138	rs3732530	3	47618953	C	A	0.3295	10574-10	AXL	P30530	Tyrosine-protein kinase receptor UFO	19	41725104	41767672	5332	-0.09885	0.02014	9.514e-07	Trans
exm307394	rs3733100	3	46009864	G	C	0.4725	10574-10	AXL	P30530	Tyrosine-protein kinase receptor UFO	19	41725104	41767672	5332	0.1201	0.01892	2.415e-10	Trans
exm307335	rs3796375	3	46008790	A	G	0.3567	10574-10	AXL	P30530	Tyrosine-protein kinase receptor UFO	19	41725104	41767672	5333	0.1516	0.0198	2.249e-14	Trans
exm309127	rs4082155	3	47125385	G	A	0.4011	10574-10	AXL	P30530	Tyrosine-protein kinase receptor UFO	19	41725104	41767672	5331	-0.11	0.01941	1.543e-08	Trans
exm307405	rs4683158	3	46010077	C	T	0.2841	10574-10	AXL	P30530	Tyrosine-protein kinase receptor UFO	19	41725104	41767672	5332	-0.1431	0.02103	1.13e-11	Trans
exm-rs4796217	rs4796217	17	34819191	C	T	0.227	10574-10	AXL	P30530	Tyrosine-protein kinase receptor UFO	19	41725104	41767672	5332	-0.4951	0.02162	9.088e-111	Trans
exm1315926	rs61752602	17	36997503	C	T	0.04474	10574-10	AXL	P30530	Tyrosine-protein kinase receptor UFO	19	41725104	41767672	5333	-0.2376	0.04508	1.414e-07	Trans
exm307681	rs62625034	3	46414975	T	G	0.1154	10574-10	AXL	P30530	Tyrosine-protein kinase receptor UFO	19	41725104	41767672	5332	0.57	0.02826	2.936e-87	Trans
exm-rs6441961	rs6441961	3	46352384	T	C	0.288	10574-10	AXL	P30530	Tyrosine-protein kinase receptor UFO	19	41725104	41767672	5332	-0.1166	0.02098	2.838e-08	Trans
exm-rs6441975	rs6441975	3	46428190	A	C	0.3541	10574-10	AXL	P30530	Tyrosine-protein kinase receptor UFO	19	41725104	41767672	5332	-0.112	0.01992	1.986e-08	Trans
exm307739	rs6441977	3	46450072	A	G	0.163	10574-10	AXL	P30530	Tyrosine-protein kinase receptor UFO	19	41725104	41767672	5333	0.3864	0.02502	1.206e-52	Trans
exm309718	rs6780013	3	47452118	A	G	0.3516	10574-10	AXL	P30530	Tyrosine-protein kinase receptor UFO	19	41725104	41767672	5333	-0.1107	0.01989	2.755e-08	Trans
exm2269446	rs6791703	3	46569721	G	T	0.4296	10574-10	AXL	P30530	Tyrosine-protein kinase receptor UFO	19	41725104	41767672	5333	-0.101	0.0192	1.506e-07	Trans
exm1313853	rs72818370	17	34893326	G	A	0.01909	10574-10	AXL	P30530	Tyrosine-protein kinase receptor UFO	19	41725104	41767672	5333	-0.6067	0.0685	1.097e-18	Trans
exm1312539	rs78364481	17	31612561	A	T	0.03338	10574-10	AXL	P30530	Tyrosine-protein kinase receptor UFO	19	41725104	41767672	5333	-0.3225	0.05311	1.35e-09	Trans
exm1314017	rs78943308	17	31612653	C	G	0.01731	10574-10	AXL	P30530	Tyrosine-protein kinase receptor UFO	19	41725104	41767672	5333	-0.5752	0.07236	2.267e-15	Trans
exm-rs1061808	rs1061808	6	32136547	A	C	0.4705	9312-8	AZGP1	P25311	Zinc-alpha-2-glycoprotein	7	99564350	99573735	5335	-0.09712	0.01873	2.238e-07	Trans
exm533508	rs106287	6	31935750	A	G	0.02335	9312-8	AZGP1	P25311	Zinc-alpha-2-glycoprotein	7	99564350	99573735	5337	0.3348	0.06137	5.096e-08	Trans
exm63406	rs12067507	1	57422511	T	C	0.04537	9312-8	AZGP1	P25311	Zinc-alpha-2-glycoprotein	7	99564350	99573735	5336	0.2742	0.04522	1.425e-09	Trans
exm63376	rs12085435	1	57415310	A	G	0.04537	9312-8	AZGP1	P25311	Zinc-alpha-2-glycoprotein	7	99564350	99573735	5336	0.2742	0.04522	1.425e-09	Trans
exm452468	rs121964920	5	40959622	A	C	0.002752	9312-8	AZGP1	P25311	Zinc-alpha-2-glycoprotein	7	99564350	99573735	5337	-1.01	0.176	1.001e-08	Trans
exm-rs12333245	rs12333245	6	32019769	A	G	0.113	9312-8	AZGP1	P25311	Zinc-alpha-2-glycoprotein	7	99564350	99573735	5336	0.1726	0.02924	3.78e-09	Trans
exm-rs1269851	rs1269851	6	32092207	G	A	0.0332	9312-8	AZGP1	P25311	Zinc-alpha-2-glycoprotein	7	99564350	99573735	5337	0.2833	0.05182	4.761e-08	Trans
exm-rs1269854	rs1269854	6	32070838	G	A	0.03605	9312-8	AZGP1	P25311	Zinc-alpha-2-glycoprotein	7	99564350	99573735	5336	0.2842	0.04981	1.226e-08	Trans
exm-rs1329424	rs1329424	1	196646176	A	C	0.3975	9312-8	AZGP1	P25311	Zinc-alpha-2-glycoprotein	7	99564350	99573735	5336	0.1605	0.01919	7.8e-17	Trans
exm-rs169494	rs169494	6	32097876	T	C	0.1091	9312-8	AZGP1	P25311	Zinc-alpha-2-glycoprotein	7	99564350	99573735	5337	0.1597	0.02965	7.526e-08	Trans
exm-rs169496	rs169496	6	32052983	A	G	0.113	9312-8	AZGP1	P25311	Zinc-alpha-2-glycoprotein	7	99564350	99573735	5336	0.1726	0.02924	3.78e-09	Trans
exm362807	rs1803274	3	165491280	T	C	0.1881	9312-8	AZGP1	P25311	Zinc-alpha-2-glycoprotein	7	99564350	99573735	5335	0.1588	0.0237	2.274e-11	Trans
exm-rs204888	rs204888	6	32089142	A	C	0.1088	9312-8	AZGP1	P25311	Zinc-alpha-2-glycoprotein	7	99564350	99573735	5337	0.1597	0.0297	7.838e-08	Trans
exm-rs204890	rs204890	6	32085598	A	G	0.02557	9312-8	AZGP1	P25311	Zinc-alpha-2-glycoprotein	7	99564350	99573735	5337	0.3057	0.05916	2.453e-07	Trans
exm-rs204894	rs204894	6	32093922	T	C	0.03596	9312-8	AZGP1	P25311	Zinc-alpha-2-glycoprotein	7	99564350	99573735	5337	0.277	0.04988	2.931e-08	Trans
exm-rs204895	rs204895	6	32066220	A	G	0.02505	9312-8	AZGP1	P25311	Zinc-alpha-2-glycoprotein	7	99564350	99573735	5335	0.3097	0.05977	2.28e-07	Trans
exm534393	rs204896	6	32064098	T	C	0.1127	9312-8	AZGP1	P25311	Zinc-alpha-2-glycoprotein	7	99564350	99573735	5337	0.1784	0.02927	1.159e-09	Trans
exm534345	rs204900	6	32056580	C	A	0.114	9312-8	AZGP1	P25311	Zinc-alpha-2-glycoprotein	7	99564350	99573735	5337	0.1739	0.02912	2.501e-09	Trans
exm-rs2255625	rs2255625	6	30940705	G	A	0.1149	9312-8	AZGP1	P25311	Zinc-alpha-2-glycoprotein	7	99564350	99573735	5337	0.1619	0.02919	3.055e-08	Trans
exm-rs2267644	rs2267644	6	32192560	A	G	0.038	9312-8	AZGP1	P25311	Zinc-alpha-2-glycoprotein	7	99564350	99573735	5336	-0.2484	0.04879	3.686e-07	Trans
exm-rs2269423	rs2269423	6	32145707	T	G	0.4764	9312-8	AZGP1	P25311	Zinc-alpha-2-glycoprotein	7	99564350	99573735	5335	-0.09669	0.01878	2.713e-07	Trans
exm534135	rs2269429	6	32029183	T	C	0.1108	9312-8	AZGP1	P25311	Zinc-alpha-2-glycoprotein	7	99564350	99573735	5337	0.1756	0.02947	2.726e-09	Trans
exm2252914	rs241771	17	26592946	T	C	0.4498	9312-8	AZGP1	P25311	Zinc-alpha-2-glycoprotein	7	99564350	99573735	5336	0.1653	0.01844	4.139e-19	Trans
exm-rs2517409	rs2517409	6	30964393	G	A	0.1149	9312-8	AZGP1	P25311	Zinc-alpha-2-glycoprotein	7	99564350	99573735	5336	0.1624	0.02917	2.744e-08	Trans
exm-rs2517421	rs2517421	6	30951209	C	G	0.1148	9312-8	AZGP1	P25311	Zinc-alpha-2-glycoprotein	7	99564350	99573735	5337	0.1616	0.02919	3.281e-08	Trans
exm-rs2517424	rs2517424	6	30949996	T	A	0.1149	9312-8	AZGP1	P25311	Zinc-alpha-2-glycoprotein	7	99564350	99573735	5337	0.1619	0.02919	3.055e-08	Trans
exm-rs2517439	rs2517439	6	30942929	T	C	0.1149	9312-8	AZGP1	P25311	Zinc-alpha-2-glycoprotein	7	99564350	99573735	5337	0.1619	0.02919	3.055e-08	Trans
exm-rs2523915	rs2523915	6	30973358	A	T	0.1149	9312-8	AZGP1	P25311	Zinc-alpha-2-glycoprotein	7	99564350	99573735	5337	0.1619	0.02919	3.055e-08	Trans
exm-rs2523921	rs2523921	6	30975090	C	T	0.1149	9312-8	AZGP1	P25311	Zinc-alpha-2-glycoprotein	7	99564350	99573735	5337	0.1619	0.02919	3.055e-08	Trans
exm-rs2844682	rs2844682	6	30946148	T	C	0.1148	9312-8	AZGP1	P25311	Zinc-alpha-2-glycoprotein	7	99564350	99573735	5337	0.163	0.02919	2.487e-08	Trans
exm-rs380390	rs380390	1	196701051	C	G	0.4337	9312-8	AZGP1	P25311	Zinc-alpha-2-glycoprotein	7	99564350	99573735	5334	0.1303	0.01887	5.583e-12	Trans
exm-rs387608	rs387608	6	31941557	T	C	0.1427	9312-8	AZGP1	P25311	Zinc-alpha-2-glycoprotein	7	99564350	99573735	5337	0.2212	0.02645	7.738e-17	Trans
exm-rs389512	rs389512	6	31947594	G	C	0.144	9312-8	AZGP1	P25311	Zinc-alpha-2-glycoprotein	7	99564350	99573735	5337	0.2188	0.0264	1.451e-16	Trans
exm-rs411337	rs411337	6	32077380	A	G	0.1088	9312-8	AZGP1	P25311	Zinc-alpha-2-glycoprotein	7	99564350	99573735	5337	0.1605	0.02974	7.06e-08	Trans
exm533392	rs438999	6	31928306	G	A	0.09961	9312-8	AZGP1	P25311	Zinc-alpha-2-glycoprotein	7	99564350	99573735	5337	0.2737	0.03116	2.122e-18	Trans
exm-rs439844	rs439844	6	32072940	A	G	0.1131	9312-8	AZGP1	P25311	Zinc-alpha-2-glycoprotein	7	99564350	99573735	5335	0.1736	0.02924	3.11e-09	Trans
exm-rs444921	rs444921	6	31932177	A	G	0.1423	9312-8	AZGP1	P25311	Zinc-alpha-2-glycoprotein	7	99564350	99573735	5337	0.222	0.02656	8.063e-17	Trans
exm533544	rs449643	6	31936679	T	C	0.1423	9312-8	AZGP1	P25311	Zinc-alpha-2-glycoprotein	7	99564350	99573735	5337	0.222	0.02656	8.063e-17	Trans
exm533579	rs45531831	6	31938120	T	C	0.03641	9312-8	AZGP1	P25311	Zinc-alpha-2-glycoprotein	7	99564350	99573735	5336	-0.2746	0.04937	2.795e-08	Trans
exm-rs511294	rs511294	6	31888869	C	A	0.05679	9312-8	AZGP1	P25311	Zinc-alpha-2-glycoprotein	7	99564350	99573735	5331	0.2859	0.04022	1.328e-12	Trans
exm-rs541862	rs541862	6	31916951	G	A	0.09961	9312-8	AZGP1	P25311	Zinc-alpha-2-glycoprotein	7	99564350	99573735	5337	0.2737	0.03116	2.122e-18	Trans
exm-rs638383	rs638383	6	31908224	A	G	0.03303	9312-8	AZGP1	P25311	Zinc-alpha-2-glycoprotein	7	99564350	99573735	5337	0.303	0.05173	5.008e-09	Trans
exm-rs6939227	rs6939227	6	31870873	A	C	0.0333	9312-8	AZGP1	P25311	Zinc-alpha-2-glycoprotein	7	99564350	99573735	5337	0.2977	0.05139	7.312e-09	Trans
exm1305265	rs704	17	26694861	G	A	0.4964	9312-8	AZGP1	P25311	Zinc-alpha-2-glycoprotein	7	99564350	99573735	5337	-0.2162	0.01811	1.928e-32	Trans
exm-rs743400	rs743400	6	31607111	C	T	0.04146	9312-8	AZGP1	P25311	Zinc-alpha-2-glycoprotein	7	99564350	99573735	5337	0.2572	0.04636	3.033e-08	Trans
exm-rs7755364	rs7755364	6	31612174	T	G	0.1103	9312-8	AZGP1	P25311	Zinc-alpha-2-glycoprotein	7	99564350	99573735	5334	0.1679	0.02969	1.653e-08	Trans
exm535144	rs8192585	6	31613306	A	G	0.04244	9312-8	AZGP1	P25311	Zinc-alpha-2-glycoprotein	7	99564350	99573735	5336	-0.2651	0.04622	1.025e-08	Trans
exm533151	rs9332739	6	31614783	C	G	0.04946	9312-8	AZGP1	P25311	Zinc-alpha-2-glycoprotein	7	99564350	99573735	5336	-0.28	0.0422	3.581e-11	Trans
exm-rs9501626	rs9501626	6	31615293	A	C	0.103	9312-8	AZGP1	P25311	Zinc-alpha-2-glycoprotein	7	99564350	99573735	5337	0.1558	0.03059	3.633e-07	Trans
exm1305221	rs9910163	17	31615655	A	G	0.2539	9312-8	AZGP1	P25311	Zinc-alpha-2-glycoprotein	7	99564350	99573735	5336	-0.1906	0.02099	1.503e-19	Trans
exm1397560	rs28626600	19	830820	A	G	0.1367	2751-16	AZU1	P20160	Azurocidin	19	827831	832017	5339	-0.3361	0.02718	1.205e-34	Cis
exm1397563	rs61732996	19	830841	A	G	0.005682	2751-16	AZU1	P20160	Azurocidin	19	827831	832017	5339	-0.7499	0.1265	3.281e-09	Cis
exm-rs1003582	rs1003582	6	29538403	G	C	0.4396	3485-28	B2M	P61769	Beta-2-microglobulin	15	45003685	45010357	5327	0.09233	0.0174	1.168e-07	Trans
exm-rs1064190	rs1064190	6	31075115	T	G	0.4149	3485-28	B2M	P61769	Beta-2-microglobulin	15	45003685	45010357	5328	0.09761	0.01756	2.859e-08	Trans
exm531503	rs10885	6	31604591	T	C	0.1485	3485-28	B2M	P61769	Beta-2-microglobulin	15	45003685	45010357	5327	0.1317	0.02453	8.247e-08	Trans
exm529630	rs10947121	6	30999997	C	T	0.4102	3485-28	B2M	P61769	Beta-2-microglobulin	15	45003685	45010357	5328	-0.0968	0.01765	4.368e-08	Trans
exm-rs11229	rs11229	6	31603770	G	A	0.1486	3485-28	B2M	P61769	Beta-2-microglobulin	15	45003685	45010357	5328	0.1321	0.0245	7.341e-08	Trans
exm530179	rs1130838	6	31237124	T	C	0.3371	3485-28	B2M	P61769	Beta-2-microglobulin	15	45003685	45010357	5321	0.09428	0.01827	2.542e-07	Trans
exm530709	rs1131896	6	31379115	A	G	0.207	3485-28	B2M	P61769	Beta-2-microglobulin	15	45003685	45010357	5323	-0.1393	0.02121	5.641e-11	Trans
exm-rs1233421	rs1233421	6	29501514	T	G	0.4393	3485-28	B2M	P61769	Beta-2-microglobulin	15	45003685	45010357	5326	0.09524	0.01752	5.688e-08	Trans
exm-rs1233425	rs1233425	6	29498497	G	C	0.4349	3485-28	B2M	P61769	Beta-2-microglobulin	15	45003685	45010357	5327	0.09018	0.01752	2.725e-07	Trans
exm-rs1233426	rs1233426	6	29498102	A	G	0.4138	3485-28	B2M	P61769	Beta-2-microglobulin	15	45003685	45010357	5326	0.09513	0.01764	7.201e-08	Trans
exm-rs1233427	rs1233427	6	29496664	A	G	0.4136	3485-28	B2M	P61769	Beta-2-microglobulin	15	45003685	45010357	5325	0.09444	0.01763	8.867e-08	Trans
exm-rs1235162	rs1235162	6	29537224	C	T	0.06624	3485-28	B2M	P61769	Beta-2-microglobulin	15	45003685	45010357	5327	0.1937	0.03565	5.834e-08	Trans
exm-rs1264308	rs1264308	6	30879987	A	G	0.08863	3485-28	B2M	P61769	Beta-2-microglobulin	15	45003685	45010357	5326	0.1936	0.03036	1.966e-10	Trans
exm-rs1264322	rs1264322	6	30857894	T	C	0.08863	3485-28	B2M	P61769	Beta-2-microglobulin	15	45003685	45010357	5326	0.1936	0.03036	1.966e-10	Trans
exm-rs1264344	rs1264344	6	30800577	A	G	0.472	3485-28	B2M	P61769	Beta-2-microglobulin	15	45003685	45010357	5328	-0.08586	0.01737	7.958e-07	Trans
exm-rs1264352	rs1264352	6	30789647	G	C	0.1025	3485-28	B2M	P61769	Beta-2-microglobulin	15	45003685	45010357	5326	0.1435	0.02864	5.656e-07	Trans
exm-rs1264353	rs1264353	6	30787762	T	G	0.0833	3485-28	B2M	P61769	Beta-2-microglobulin	15	45003685	45010357	5326	0.1691	0.0314	7.489e-08	Trans
exm529670	rs1265054	6	31079643	C	T	0.4149	3485-28	B2M	P61769	Beta-2-microglobulin	15	45003685	45010357	5328	0.09761	0.01756	2.859e-08	Trans
exm-rs1265063	rs1265063	6	31077938	C	T	0.4148	3485-28	B2M	P61769	Beta-2-microglobulin	15	45003685	45010357	5327	0.09744	0.01757	3.057e-08	Trans
exm-rs1265086	rs1265086	6	31109882	A	C	0.3806	3485-28	B2M	P61769	Beta-2-microglobulin	15	45003685	45010357	5328	0.08909	0.01775	5.346e-07	Trans
exm-rs1265155	rs1265155	6	31143694	T	C	0.4253	3485-28	B2M	P61769	Beta-2-microglobulin	15	45003685	45010357	5327	-0.09818	0.01755	2.306e-08	Trans
exm-rs1265754	rs1265754	6	32303692	T	A	0.07796	3485-28	B2M	P61769	Beta-2-microglobulin	15	45003685	45010357	5327	0.1728	0.03232	9.37e-08	Trans
exm-rs1270942	rs1270942	6	31918860	C	T	0.08258	3485-28	B2M	P61769	Beta-2-microglobulin	15	45003685	45010357	5327	0.1896	0.03155	1.983e-09	Trans
exm-rs1800629	rs1800629	6	31543031	A	G	0.134	3485-28	B2M	P61769	Beta-2-microglobulin	15	45003685	45010357	5325	0.1669	0.02547	6.131e-11	Trans
exm-rs2071278	rs2071278	6	32165444	C	T	0.09162	3485-28	B2M	P61769	Beta-2-microglobulin	15	45003685	45010357	5328	0.1585	0.02995	1.248e-07	Trans
exm-rs2074488	rs2074488	6	31240431	A	C	0.2171	3485-28	B2M	P61769	Beta-2-microglobulin	15	45003685	45010357	5327	-0.1226	0.02099	5.506e-09	Trans
exm-rs2157678	rs2157678	6	30128949	A	C	0.07353	3485-28	B2M	P61769	Beta-2-microglobulin	15	45003685	45010357	5326	0.179	0.03362	1.058e-07	Trans
exm-rs2187668	rs2187668	6	32605884	A	G	0.08552	3485-28	B2M	P61769	Beta-2-microglobulin	15	45003685	45010357	5326	0.1636	0.031	1.361e-07	Trans
exm-rs2233966	rs2233966	6	31080859	C	T	0.4027	3485-28	B2M	P61769	Beta-2-microglobulin	15	45003685	45010357	5328	0.09816	0.01764	2.757e-08	Trans
exm529699	rs2233974	6	31080016	G	C	0.1277	3485-28	B2M	P61769	Beta-2-microglobulin	15	45003685	45010357	5326	0.1418	0.02585	4.317e-08	Trans
exm529064	rs2249464	6	30888161	T	C	0.4264	3485-28	B2M	P61769	Beta-2-microglobulin	15	45003685	45010357	5324	0.09417	0.01739	6.399e-08	Trans
exm-rs2256183	rs2256183	6	31380529	G	A	0.47	3485-28	B2M	P61769	Beta-2-microglobulin	15	45003685	45010357	5325	-0.1144	0.01735	4.655e-11	Trans
exm-rs2442719	rs2442719	6	31320538	A	G	0.4719	3485-28	B2M	P61769	Beta-2-microglobulin	15	45003685	45010357	5325	0.08842	0.01725	3.062e-07	Trans
exm-rs2508015	rs2508015	6	31010200	T	C	0.316	3485-28	B2M	P61769	Beta-2-microglobulin	15	45003685	45010357	5326	0.1027	0.01868	3.981e-08	Trans
exm-rs2516464	rs2516464	6	31416156	C	T	0.4234	3485-28	B2M	P61769	Beta-2-microglobulin	15	45003685	45010357	5328	0.08824	0.01741	4.17e-07	Trans
exm-rs2517448	rs2517448	6	31062667	A	G	0.485	3485-28	B2M	P61769	Beta-2-microglobulin	15	45003685	45010357	5327	-0.08705	0.01719	4.265e-07	Trans
exm-rs2517453	rs2517453	6	31060115	A	G	0.4187	3485-28	B2M	P61769	Beta-2-microglobulin	15	45003685	45010357	5328	0.09368	0.01755	9.72e-08	Trans
exm-rs2517455	rs2517455	6	31059900	G	A	0.4187	3485-28	B2M	P61769	Beta-2-microglobulin	15	45003685	45010357	5328	0.09368	0.01755	9.72e-08	Trans
exm-rs2523608	rs2523608	6	31322559	T	C	0.4652	3485-28	B2M	P61769	Beta-2-microglobulin	15	45003685	45010357	5325	0.08756	0.0173	4.336e-07	Trans
exm-rs2523765	rs2523765	6	29817106	A	T	0.3736	3485-28	B2M	P61769	Beta-2-microglobulin	15	45003685	45010357	5325	0.09549	0.01783	8.835e-08	Trans
exm-rs2524069	rs2524069	6	31244789	A	T	0.1008	3485-28	B2M	P61769	Beta-2-microglobulin	15	45003685	45010357	5326	0.1674	0.02869	5.69e-09	Trans
exm-rs2532934	rs2532934	6	30894759	C	T	0.4274	3485-28	B2M	P61769	Beta-2-microglobulin	15	45003685	45010357	5328	0.09197	0.01737	1.236e-07	Trans
exm-rs2535294	rs2535294	6	31062133	C	T	0.4169	3485-28	B2M	P61769	Beta-2-microglobulin	15	45003685	45010357	5328	0.09433	0.01756	8.069e-08	Trans
exm-rs2535326	rs2535326	6	30832063	A	G	0.4021	3485-28	B2M	P61769	Beta-2-microglobulin	15	45003685	45010357	5328	-0.08776	0.01773	7.639e-07	Trans
exm-rs2535332	rs2535332	6	30813249	A	G	0.08897	3485-28	B2M	P61769	Beta-2-microglobulin	15	45003685	45010357	5327	0.1946	0.03024	1.343e-10	Trans
exm-rs2596530	rs2596530	6	31387373	A	G	0.4718	3485-28	B2M	P61769	Beta-2-microglobulin	15	45003685	45010357	5328	-0.1151	0.01735	3.555e-11	Trans
exm-rs2743951	rs2743951	6	29709234	A	G	0.425	3485-28	B2M	P61769	Beta-2-microglobulin	15	45003685	45010357	5326	-0.08711	0.01759	7.549e-07	Trans
exm-rs2745400	rs2745400	6	29488249	G	A	0.464	3485-28	B2M	P61769	Beta-2-microglobulin	15	45003685	45010357	5327	0.09748	0.01747	2.548e-08	Trans
exm-rs2745411	rs2745411	6	29518442	A	G	0.4347	3485-28	B2M	P61769	Beta-2-microglobulin	15	45003685	45010357	5325	0.1018	0.01757	7.21e-09	Trans
exm-rs2746149	rs2746149	6	29435355	C	T	0.06545	3485-28	B2M	P61769	Beta-2-microglobulin	15	45003685	45010357	5326	0.1781	0.03595	7.509e-07	Trans
exm-rs2746150	rs2746150	6	29442701	T	C	0.06368	3485-28	B2M	P61769	Beta-2-microglobulin	15	45003685	45010357	5326	0.1848	0.0364	3.966e-07	Trans
exm-rs2844559	rs2844559	6	31340075	A	G	0.08083	3485-28	B2M	P61769	Beta-2-microglobulin	15	45003685	45010357	5325	0.2149	0.03146	9.525e-12	Trans
exm-rs2853977	rs2853977	6	31379304	A	T	0.47	3485-28	B2M	P61769	Beta-2-microglobulin	15	45003685	45010357	5328	-0.1144	0.01735	4.681e-11	Trans
exm-rs2860580	rs2860580	6	29906691	T	C	0.4258	3485-28	B2M	P61769	Beta-2-microglobulin	15	45003685	45010357	5328	0.09907	0.01732	1.116e-08	Trans
exm-rs3094054	rs3094054	6	30333505	A	C	0.08082	3485-28	B2M	P61769	Beta-2-microglobulin	15	45003685	45010357	5326	0.1733	0.03203	6.533e-08	Trans
exm-rs3094061	rs3094061	6	30321189	G	T	0.09341	3485-28	B2M	P61769	Beta-2-microglobulin	15	45003685	45010357	5327	0.1498	0.03012	6.748e-07	Trans
exm-rs3094064	rs3094064	6	30296253	T	C	0.0738	3485-28	B2M	P61769	Beta-2-microglobulin	15	45003685	45010357	5326	0.1805	0.03358	8.002e-08	Trans
exm-rs3094208	rs3094208	6	31090672	C	T	0.3792	3485-28	B2M	P61769	Beta-2-microglobulin	15	45003685	45010357	5327	-0.09326	0.01794	2.074e-07	Trans
exm-rs3094212	rs3094212	6	31085770	C	T	0.4809	3485-28	B2M	P61769	Beta-2-microglobulin	15	45003685	45010357	5328	0.08532	0.01736	9.191e-07	Trans
exm529729	rs3094216	6	31084048	G	A	0.1919	3485-28	B2M	P61769	Beta-2-microglobulin	15	45003685	45010357	5327	0.1432	0.02191	6.922e-11	Trans
exm-rs3095301	rs3095301	6	31093356	G	A	0.4377	3485-28	B2M	P61769	Beta-2-microglobulin	15	45003685	45010357	5326	-0.08998	0.01761	3.362e-07	Trans
exm-rs3095302	rs3095302	6	31093066	T	C	0.4376	3485-28	B2M	P61769	Beta-2-microglobulin	15	45003685	45010357	5328	-0.08988	0.01761	3.429e-07	Trans
exm-rs3095312	rs3095312	6	31090837	G	C	0.4018	3485-28	B2M	P61769	Beta-2-microglobulin	15	45003685	45010357	5327	-0.09392	0.01781	1.386e-07	Trans
exm529809	rs3095318	6	31088145	A	T	0.1872	3485-28	B2M	P61769	Beta-2-microglobulin	15	45003685	45010357	5327	0.1504	0.02219	1.324e-11	Trans
exm-rs3099844	rs3099844	6	31448976	A	C	0.08401	3485-28	B2M	P61769	Beta-2-microglobulin	15	45003685	45010357	5326	0.1915	0.03117	8.759e-10	Trans
exm532280	rs3101017	6	31733466	C	T	0.08258	3485-28	B2M	P61769	Beta-2-microglobulin	15	45003685	45010357	5327	0.1889	0.03155	2.302e-09	Trans
exm-rs3115671	rs3115671	6	31734345	A	C	0.08242	3485-28	B2M	P61769	Beta-2-microglobulin	15	45003685	45010357	5326	0.1885	0.03162	2.682e-09	Trans
exm-rs3117103	rs3117103	6	32349557	A	T	0.09119	3485-28	B2M	P61769	Beta-2-microglobulin	15	45003685	45010357	5327	0.1511	0.02985	4.249e-07	Trans
exm-rs3117574	rs3117574	6	31725230	A	G	0.08242	3485-28	B2M	P61769	Beta-2-microglobulin	15	45003685	45010357	5326	0.1885	0.03162	2.682e-09	Trans
exm-rs3117577	rs3117577	6	31727474	G	A	0.08265	3485-28	B2M	P61769	Beta-2-microglobulin	15	45003685	45010357	5328	0.1891	0.03154	2.149e-09	Trans
exm-rs3117582	rs3117582	6	31620520	C	A	0.08011	3485-28	B2M	P61769	Beta-2-microglobulin	15	45003685	45010357	5326	0.1955	0.0319	9.489e-10	Trans
exm-rs3117583	rs3117583	6	31619576	C	T	0.1485	3485-28	B2M	P61769	Beta-2-microglobulin	15	45003685	45010357	5327	0.1317	0.02453	8.247e-08	Trans
exm-rs3128982	rs3128982	6	31417191	G	A	0.2884	3485-28	B2M	P61769	Beta-2-microglobulin	15	45003685	45010357	5328	0.1279	0.01893	1.538e-11	Trans
exm-rs3129809	rs3129809	6	30335621	G	A	0.07574	3485-28	B2M	P61769	Beta-2-microglobulin	15	45003685	45010357	5327	0.1844	0.03299	2.385e-08	Trans
exm-rs3129973	rs3129973	6	30721143	T	C	0.08401	3485-28	B2M	P61769	Beta-2-microglobulin	15	45003685	45010357	5326	0.1639	0.03122	1.585e-07	Trans
exm-rs3130070	rs3130070	6	31591808	G	A	0.1485	3485-28	B2M	P61769	Beta-2-microglobulin	15	45003685	45010357	5327	0.1317	0.02453	8.247e-08	Trans
exm-rs3130116	rs3130116	6	30365448	C	T	0.08248	3485-28	B2M	P61769	Beta-2-microglobulin	15	45003685	45010357	5328	0.166	0.03164	1.598e-07	Trans
exm-rs3130117	rs3130117	6	30508956	A	G	0.0833	3485-28	B2M	P61769	Beta-2-microglobulin	15	45003685	45010357	5326	0.162	0.03157	2.978e-07	Trans
exm-rs3130247	rs3130247	6	30515043	C	T	0.08354	3485-28	B2M	P61769	Beta-2-microglobulin	15	45003685	45010357	5328	0.1628	0.03149	2.435e-07	Trans
exm526329	rs3130253	6	29634012	A	G	0.08746	3485-28	B2M	P61769	Beta-2-microglobulin	15	45003685	45010357	5327	0.1564	0.03044	2.905e-07	Trans
exm-rs3130352	rs3130352	6	30328357	T	C	0.07353	3485-28	B2M	P61769	Beta-2-microglobulin	15	45003685	45010357	5326	0.1826	0.0336	5.701e-08	Trans
exm-rs3130377	rs3130377	6	30323393	T	C	0.07353	3485-28	B2M	P61769	Beta-2-microglobulin	15	45003685	45010357	5326	0.1826	0.0336	5.701e-08	Trans
exm-rs3130380	rs3130380	6	30279130	A	G	0.0738	3485-28	B2M	P61769	Beta-2-microglobulin	15	45003685	45010357	5326	0.1805	0.03358	8.002e-08	Trans
exm-rs3130553	rs3130553	6	31082285	G	A	0.3762	3485-28	B2M	P61769	Beta-2-microglobulin	15	45003685	45010357	5327	0.09121	0.01784	3.269e-07	Trans
exm-rs3130557	rs3130557	6	31094703	T	C	0.09094	3485-28	B2M	P61769	Beta-2-microglobulin	15	45003685	45010357	5326	0.1922	0.02997	1.552e-10	Trans
exm-rs3130559	rs3130559	6	31097301	T	C	0.2688	3485-28	B2M	P61769	Beta-2-microglobulin	15	45003685	45010357	5328	-0.1014	0.01974	2.909e-07	Trans
exm-rs3130564	rs3130564	6	31101674	T	C	0.1756	3485-28	B2M	P61769	Beta-2-microglobulin	15	45003685	45010357	5326	0.1665	0.0228	3.225e-13	Trans
exm531765	rs3130618	6	31632134	A	C	0.1486	3485-28	B2M	P61769	Beta-2-microglobulin	15	45003685	45010357	5327	0.132	0.02451	7.507e-08	Trans
exm-rs3130673	rs3130673	6	30746519	T	G	0.08197	3485-28	B2M	P61769	Beta-2-microglobulin	15	45003685	45010357	5326	0.1557	0.03177	9.849e-07	Trans
exm532734	rs3130679	6	31807540	G	A	0.0825	3485-28	B2M	P61769	Beta-2-microglobulin	15	45003685	45010357	5327	0.1889	0.03155	2.302e-09	Trans
exm-rs3130782	rs3130782	6	30914843	T	C	0.115	3485-28	B2M	P61769	Beta-2-microglobulin	15	45003685	45010357	5326	0.1407	0.02708	2.131e-07	Trans
exm-rs3130977	rs3130977	6	31081989	C	T	0.26	3485-28	B2M	P61769	Beta-2-microglobulin	15	45003685	45010357	5325	0.1286	0.01945	4.139e-11	Trans
exm-rs3130982	rs3130982	6	31084075	G	C	0.4807	3485-28	B2M	P61769	Beta-2-microglobulin	15	45003685	45010357	5325	0.08543	0.01737	9.009e-07	Trans
exm-rs3130991	rs3130991	6	31087354	T	C	0.3763	3485-28	B2M	P61769	Beta-2-microglobulin	15	45003685	45010357	5328	-0.0919	0.01798	3.301e-07	Trans
exm-rs3131050	rs3131050	6	30760025	C	T	0.08213	3485-28	B2M	P61769	Beta-2-microglobulin	15	45003685	45010357	5327	0.1562	0.0317	8.579e-07	Trans
exm-rs3131296	rs3131296	6	32172993	A	G	0.08367	3485-28	B2M	P61769	Beta-2-microglobulin	15	45003685	45010357	5319	0.181	0.03131	7.816e-09	Trans
exm-rs3131379	rs3131379	6	31721033	T	C	0.08242	3485-28	B2M	P61769	Beta-2-microglobulin	15	45003685	45010357	5326	0.1885	0.03162	2.682e-09	Trans
exm-rs3131383	rs3131383	6	31704294	A	C	0.08242	3485-28	B2M	P61769	Beta-2-microglobulin	15	45003685	45010357	5326	0.1885	0.03162	2.682e-09	Trans
exm-rs3131622	rs3131622	6	31420500	C	A	0.3729	3485-28	B2M	P61769	Beta-2-microglobulin	15	45003685	45010357	5326	0.1154	0.01778	9.291e-11	Trans
exm-rs3131783	rs3131783	6	30932068	T	C	0.1221	3485-28	B2M	P61769	Beta-2-microglobulin	15	45003685	45010357	5326	0.1428	0.02655	7.919e-08	Trans
exm-rs3132581	rs3132581	6	30913458	T	C	0.109	3485-28	B2M	P61769	Beta-2-microglobulin	15	45003685	45010357	5327	0.1609	0.02775	7.081e-09	Trans
exm-rs3132610	rs3132610	6	30544401	C	T	0.08505	3485-28	B2M	P61769	Beta-2-microglobulin	15	45003685	45010357	5328	0.1572	0.03131	5.268e-07	Trans
exm-rs3132625	rs3132625	6	30347720	C	T	0.07574	3485-28	B2M	P61769	Beta-2-microglobulin	15	45003685	45010357	5327	0.1844	0.03299	2.385e-08	Trans
exm-rs362513	rs362513	6	29528318	C	T	0.4048	3485-28	B2M	P61769	Beta-2-microglobulin	15	45003685	45010357	5325	0.1013	0.01768	1.053e-08	Trans
exm-rs362536	rs362536	6	29526940	A	G	0.4383	3485-28	B2M	P61769	Beta-2-microglobulin	15	45003685	45010357	5325	0.0951	0.0175	5.769e-08	Trans
exm-rs362540	rs362540	6	29510325	T	C	0.45	3485-28	B2M	P61769	Beta-2-microglobulin	15	45003685	45010357	5326	0.09463	0.01746	6.255e-08	Trans
exm-rs362546	rs362546	6	29499416	G	A	0.4139	3485-28	B2M	P61769	Beta-2-microglobulin	15	45003685	45010357	5326	0.09499	0.01763	7.467e-08	Trans
exm-rs365488	rs365488	6	29517958	C	T	0.4412	3485-28	B2M	P61769	Beta-2-microglobulin	15	45003685	45010357	5327	0.0956	0.01751	4.996e-08	Trans
exm-rs3763288	rs3763288	6	31370367	A	G	0.1048	3485-28	B2M	P61769	Beta-2-microglobulin	15	45003685	45010357	5324	-0.1834	0.0279	5.369e-11	Trans
exm-rs3873379	rs3873379	6	31262169	G	A	0.3107	3485-28	B2M	P61769	Beta-2-microglobulin	15	45003685	45010357	5328	-0.1076	0.01867	8.746e-09	Trans
exm-rs3873386	rs3873386	6	31273745	G	A	0.3985	3485-28	B2M	P61769	Beta-2-microglobulin	15	45003685	45010357	5328	-0.1143	0.01758	8.789e-11	Trans
exm-rs389419	rs389419	6	29521445	A	G	0.06581	3485-28	B2M	P61769	Beta-2-microglobulin	15	45003685	45010357	5326	0.1773	0.03581	7.567e-07	Trans
exm-rs389884	rs389884	6	31940897	C	T	0.08178	3485-28	B2M	P61769	Beta-2-microglobulin	15	45003685	45010357	5327	0.1887	0.03171	2.856e-09	Trans
exm-rs3905495	rs3905495	6	31265539	T	C	0.3501	3485-28	B2M	P61769	Beta-2-microglobulin	15	45003685	45010357	5327	-0.09063	0.01807	5.482e-07	Trans
exm-rs407161	rs407161	6	29513807	G	A	0.4501	3485-28	B2M	P61769	Beta-2-microglobulin	15	45003685	45010357	5327	0.09544	0.01747	4.893e-08	Trans
exm-rs4122189	rs4122189	6	31167927	A	G	0.2862	3485-28	B2M	P61769	Beta-2-microglobulin	15	45003685	45010357	5327	-0.1148	0.01915	2.148e-09	Trans
exm-rs414282	rs414282	6	29506260	G	A	0.4061	3485-28	B2M	P61769	Beta-2-microglobulin	15	45003685	45010357	5324	0.1015	0.01768	9.795e-09	Trans
exm-rs419957	rs419957	6	29505769	G	C	0.4189	3485-28	B2M	P61769	Beta-2-microglobulin	15	45003685	45010357	5324	0.1016	0.01762	8.52e-09	Trans
exm-rs4248154	rs4248154	6	31002616	T	C	0.22	3485-28	B2M	P61769	Beta-2-microglobulin	15	45003685	45010357	5328	-0.1165	0.02079	2.205e-08	Trans
exm-rs442694	rs442694	6	29356687	A	C	0.06379	3485-28	B2M	P61769	Beta-2-microglobulin	15	45003685	45010357	5325	0.1859	0.03637	3.3e-07	Trans
exm-rs453658	rs453658	6	29519848	C	T	0.4199	3485-28	B2M	P61769	Beta-2-microglobulin	15	45003685	45010357	5326	0.101	0.01761	1.04e-08	Trans
exm-rs4713422	rs4713422	6	30999902	C	G	0.4103	3485-28	B2M	P61769	Beta-2-microglobulin	15	45003685	45010357	5327	-0.09735	0.01765	3.657e-08	Trans
exm-rs4713447	rs4713447	6	31162963	G	A	0.4353	3485-28	B2M	P61769	Beta-2-microglobulin	15	45003685	45010357	5326	-0.1003	0.01739	8.515e-09	Trans
exm-rs497309	rs497309	6	31892484	G	T	0.08267	3485-28	B2M	P61769	Beta-2-microglobulin	15	45003685	45010357	5327	0.1886	0.03154	2.401e-09	Trans
exm-rs558702	rs558702	6	31870326	T	C	0.08242	3485-28	B2M	P61769	Beta-2-microglobulin	15	45003685	45010357	5326	0.1885	0.03162	2.682e-09	Trans
exm-rs599707	rs599707	6	31808436	A	G	0.08255	3485-28	B2M	P61769	Beta-2-microglobulin	15	45003685	45010357	5317	0.1876	0.03163	3.18e-09	Trans
exm-rs6457327	rs6457327	6	31074030	A	C	0.4889	3485-28	B2M	P61769	Beta-2-microglobulin	15	45003685	45010357	5327	-0.09037	0.01718	1.501e-07	Trans
exm-rs6901158	rs6901158	6	32205942	T	C	0.1019	3485-28	B2M	P61769	Beta-2-microglobulin	15	45003685	45010357	5327	0.1598	0.02854	2.254e-08	Trans
exm-rs6928399	rs6928399	6	31195218	T	C	0.3907	3485-28	B2M	P61769	Beta-2-microglobulin	15	45003685	45010357	5327	-0.1069	0.01767	1.539e-09	Trans
exm-rs6933050	rs6933050	6	31343632	C	T	0.195	3485-28	B2M	P61769	Beta-2-microglobulin	15	45003685	45010357	5328	-0.1062	0.02165	9.521e-07	Trans
exm529769	rs707913	6	31084787	G	A	0.2761	3485-28	B2M	P61769	Beta-2-microglobulin	15	45003685	45010357	5327	-0.1034	0.01947	1.131e-07	Trans
exm-rs753725	rs753725	6	30890871	A	G	0.4266	3485-28	B2M	P61769	Beta-2-microglobulin	15	45003685	45010357	5327	0.09343	0.01738	7.967e-08	Trans
exm-rs7745906	rs7745906	6	31612094	A	G	0.2503	3485-28	B2M	P61769	Beta-2-microglobulin	15	45003685	45010357	5326	-0.1282	0.01996	1.468e-10	Trans
exm530069	rs7750641	6	31612142	T	C	0.08924	3485-28	B2M	P61769	Beta-2-microglobulin	15	45003685	45010357	5327	0.196	0.03014	8.601e-11	Trans
exm-rs7762253	rs7762253	6	31612245	T	C	0.4489	3485-28	B2M	P61769	Beta-2-microglobulin	15	45003685	45010357	5327	-0.08643	0.01753	8.489e-07	Trans
exm535230	rs7775397	6	31612400	G	T	0.07805	3485-28	B2M	P61769	Beta-2-microglobulin	15	45003685	45010357	5327	0.173	0.03226	8.628e-08	Trans
exm-rs8321	rs8321	6	31613390	G	T	0.06935	3485-28	B2M	P61769	Beta-2-microglobulin	15	45003685	45010357	5327	0.1779	0.03472	3.097e-07	Trans
exm-rs886422	rs886422	6	31613575	A	G	0.08865	3485-28	B2M	P61769	Beta-2-microglobulin	15	45003685	45010357	5325	0.1939	0.03035	1.821e-10	Trans
exm-rs886424	rs886424	6	31613587	A	G	0.0833	3485-28	B2M	P61769	Beta-2-microglobulin	15	45003685	45010357	5326	0.1691	0.0314	7.489e-08	Trans
exm-rs887466	rs887466	6	31613624	T	C	0.4348	3485-28	B2M	P61769	Beta-2-microglobulin	15	45003685	45010357	5326	-0.1053	0.01752	1.981e-09	Trans
exm-rs915652	rs915652	6	31613708	T	C	0.08233	3485-28	B2M	P61769	Beta-2-microglobulin	15	45003685	45010357	5326	0.1888	0.03164	2.576e-09	Trans
exm-rs915660	rs915660	6	31613730	C	G	0.2607	3485-28	B2M	P61769	Beta-2-microglobulin	15	45003685	45010357	5328	-0.1216	0.01975	7.933e-10	Trans
exm-rs9261290	rs9261290	6	31613826	C	T	0.06926	3485-28	B2M	P61769	Beta-2-microglobulin	15	45003685	45010357	5327	0.1777	0.03479	3.365e-07	Trans
exm-rs9262130	rs9262130	6	31613898	A	G	0.08287	3485-28	B2M	P61769	Beta-2-microglobulin	15	45003685	45010357	5325	0.1669	0.03162	1.346e-07	Trans
exm-rs9262135	rs9262135	6	31613910	G	A	0.08063	3485-28	B2M	P61769	Beta-2-microglobulin	15	45003685	45010357	5327	0.1723	0.03195	7.189e-08	Trans
exm528294	rs9262143	6	31613923	T	C	0.08117	3485-28	B2M	P61769	Beta-2-microglobulin	15	45003685	45010357	5326	0.1637	0.0318	2.743e-07	Trans
exm-rs9263873	rs9263873	6	31613974	C	T	0.4374	3485-28	B2M	P61769	Beta-2-microglobulin	15	45003685	45010357	5327	-0.09855	0.01737	1.461e-08	Trans
exm-rs926552	rs926552	6	31614000	T	C	0.07044	3485-28	B2M	P61769	Beta-2-microglobulin	15	45003685	45010357	5325	0.1788	0.03472	2.696e-07	Trans
exm-rs9468925	rs9468925	6	31615196	A	G	0.3754	3485-28	B2M	P61769	Beta-2-microglobulin	15	45003685	45010357	5327	-0.106	0.01785	2.989e-09	Trans
exm-rs969931	rs969931	6	31615386	C	A	0.4355	3485-28	B2M	P61769	Beta-2-microglobulin	15	45003685	45010357	5327	0.08923	0.01751	3.582e-07	Trans
exm-rs9968	rs9968	6	31616099	C	G	0.4252	3485-28	B2M	P61769	Beta-2-microglobulin	15	45003685	45010357	5326	0.09605	0.01755	4.648e-08	Trans
exm877498	rs17571	11	1782594	A	G	0.09315	11638-42	B3GALT2	O43825	Beta-1,3-galactosyltransferase 2	1	193147860	193155743	5339	-0.308	0.03252	4.131e-21	Trans
exm1346997	rs1801689	17	64210580	C	A	0.01083	11638-42	B3GALT2	O43825	Beta-1,3-galactosyltransferase 2	1	193147860	193155743	5340	0.5661	0.08961	2.88e-10	Trans
exm1305265	rs704	17	26694861	G	A	0.4964	11638-42	B3GALT2	O43825	Beta-1,3-galactosyltransferase 2	1	193147860	193155743	5340	0.1012	0.01856	5.104e-08	Trans
exm1971	rs12093154	1	1178925	A	G	0.106	7981-230	B3GALT6	Q96L58	Beta-1,3-galactosyltransferase 6	1	1167629	1170421	5333	-0.2033	0.02955	6.765e-12	Cis
exm1952	rs78555129	1	31612618	G	A	0.1087	7981-230	B3GALT6	Q96L58	Beta-1,3-galactosyltransferase 6	1	1167629	1170421	5333	-0.2022	0.02929	5.6e-12	Trans
exm1061298	rs1041073	13	31891746	G	A	0.2245	5727-35	B3GLCT	Q6Y288	Beta-1,3-glucosyltransferase	13	31774112	31906413	5337	-0.2421	0.02129	1.316e-29	Cis
exm2250104	rs2067479	11	62677352	A	G	0.07476	6897-38	B3GAT3	O94766	Galactosylgalactosylxylosylprotein 3-beta-glucuronosyltransferase 3	11	62382768	62389647	5325	-0.2132	0.03383	3.154e-10	Trans
exm918700	rs35971607	11	62376557	T	C	0.009233	6897-38	B3GAT3	O94766	Galactosylgalactosylxylosylprotein 3-beta-glucuronosyltransferase 3	11	62382768	62389647	5326	-0.4914	0.09242	1.099e-07	Cis
exm917893	rs61895404	11	62291953	T	A	0.07599	6897-38	B3GAT3	O94766	Galactosylgalactosylxylosylprotein 3-beta-glucuronosyltransferase 3	11	62382768	62389647	5326	0.2063	0.03433	1.979e-09	Cis
exm919308	rs6856	11	62458275	C	T	0.2418	6897-38	B3GAT3	O94766	Galactosylgalactosylxylosylprotein 3-beta-glucuronosyltransferase 3	11	62382768	62389647	5325	-0.2565	0.02078	1.534e-34	Cis
exm918907	rs76572368	11	31611883	C	T	0.04119	6897-38	B3GAT3	O94766	Galactosylgalactosylxylosylprotein 3-beta-glucuronosyltransferase 3	11	62382768	62389647	5326	-0.3403	0.04536	7.34e-14	Trans
exm1132490	rs10438246	14	105410183	T	C	0.4717	8259-25	B4GAT1	O43505	Beta-1,4-glucuronyltransferase 1	11	66112843	66115161	5339	0.09685	0.01932	5.499e-07	Trans
exm-rs11924390	rs11924390	3	186433099	C	T	0.2894	8259-25	B4GAT1	O43505	Beta-1,4-glucuronyltransferase 1	11	66112843	66115161	5341	0.1109	0.02107	1.494e-07	Trans
exm1134144	rs17852251	14	105477990	T	C	0.001776	8259-25	B4GAT1	O43505	Beta-1,4-glucuronyltransferase 1	11	66112843	66115161	5342	1.225	0.227	7.039e-08	Trans
exm371054	rs2228243	3	186395113	G	A	0.1593	8259-25	B4GAT1	O43505	Beta-1,4-glucuronyltransferase 1	11	66112843	66115161	5341	0.1798	0.02619	7.263e-12	Trans
exm1133074	rs2582513	14	105414790	A	G	0.4622	8259-25	B4GAT1	O43505	Beta-1,4-glucuronyltransferase 1	11	66112843	66115161	5339	0.09518	0.01925	7.893e-07	Trans
exm1132196	rs2819419	14	105406238	A	C	0.4713	8259-25	B4GAT1	O43505	Beta-1,4-glucuronyltransferase 1	11	66112843	66115161	5339	0.09746	0.01932	4.683e-07	Trans
exm1128734	rs34084056	14	102729910	T	C	0.01589	8259-25	B4GAT1	O43505	Beta-1,4-glucuronyltransferase 1	11	66112843	66115161	5342	0.6677	0.0771	6.164e-18	Trans
exm1132176	rs3742935	14	105405599	G	C	0.4714	8259-25	B4GAT1	O43505	Beta-1,4-glucuronyltransferase 1	11	66112843	66115161	5340	0.09711	0.01931	5.106e-07	Trans
exm2267693	rs3809456	14	105154105	A	G	0.472	8259-25	B4GAT1	O43505	Beta-1,4-glucuronyltransferase 1	11	66112843	66115161	5341	0.1	0.01912	1.75e-07	Trans
exm1131810	rs41304371	14	105349570	T	C	0.002397	8259-25	B4GAT1	O43505	Beta-1,4-glucuronyltransferase 1	11	66112843	66115161	5342	1.159	0.1905	1.239e-09	Trans
exm1132261	rs4465542	14	105407798	T	C	0.4713	8259-25	B4GAT1	O43505	Beta-1,4-glucuronyltransferase 1	11	66112843	66115161	5339	0.09746	0.01932	4.683e-07	Trans
exm1130882	rs45472297	14	104618742	G	C	0.03089	8259-25	B4GAT1	O43505	Beta-1,4-glucuronyltransferase 1	11	66112843	66115161	5342	0.3648	0.05573	6.49e-11	Trans
exm1134928	rs4983413	14	105930406	A	G	0.2568	8259-25	B4GAT1	O43505	Beta-1,4-glucuronyltransferase 1	11	66112843	66115161	5341	0.2791	0.02174	3.637e-37	Trans
exm-rs4983559	rs4983559	14	105277209	G	A	0.387	8259-25	B4GAT1	O43505	Beta-1,4-glucuronyltransferase 1	11	66112843	66115161	5342	-0.1022	0.01932	1.263e-07	Trans
exm1134182	rs61737948	14	105517675	T	C	0.001864	8259-25	B4GAT1	O43505	Beta-1,4-glucuronyltransferase 1	11	66112843	66115161	5342	1.319	0.2157	1.034e-09	Trans
exm1134079	rs61745867	14	105457923	A	T	0.0459	8259-25	B4GAT1	O43505	Beta-1,4-glucuronyltransferase 1	11	66112843	66115161	5342	0.2451	0.04576	8.844e-08	Trans
exm1471310	rs1043413	19	41939297	G	C	0.4445	7980-72	B3GNT2	Q9NY97	N-acetyllactosaminide beta-1,3-N-acetylglucosaminyltransferase 2	2	62423262	62451866	5334	0.3214	0.01823	1.212e-67	Trans
exm1471106	rs10853751	19	41903220	G	A	0.4521	7980-72	B3GNT2	Q9NY97	N-acetyllactosaminide beta-1,3-N-acetylglucosaminyltransferase 2	2	62423262	62451866	5333	0.3199	0.01817	1.866e-67	Trans
exm1471117	rs11549936	19	41916549	A	C	0.1111	7980-72	B3GNT2	Q9NY97	N-acetyllactosaminide beta-1,3-N-acetylglucosaminyltransferase 2	2	62423262	62451866	5332	-0.249	0.0297	6.513e-17	Trans
exm1471330	rs2231940	19	41944237	C	T	0.4511	7980-72	B3GNT2	Q9NY97	N-acetyllactosaminide beta-1,3-N-acetylglucosaminyltransferase 2	2	62423262	62451866	5333	0.323	0.01818	1.231e-68	Trans
exm1471017	rs2241714	19	41869392	T	C	0.2944	7980-72	B3GNT2	Q9NY97	N-acetyllactosaminide beta-1,3-N-acetylglucosaminyltransferase 2	2	62423262	62451866	5333	0.2084	0.02023	1.2e-24	Trans
exm1471398	rs2302188	19	42085873	A	G	0.2393	7980-72	B3GNT2	Q9NY97	N-acetyllactosaminide beta-1,3-N-acetylglucosaminyltransferase 2	2	62423262	62451866	5333	0.1205	0.02182	3.494e-08	Trans
exm-rs281379	rs281379	19	49214274	G	A	0.3799	7980-72	B3GNT2	Q9NY97	N-acetyllactosaminide beta-1,3-N-acetylglucosaminyltransferase 2	2	62423262	62451866	5334	0.105	0.01941	6.559e-08	Trans
exm-rs492602	rs492602	19	49206417	T	C	0.3983	7980-72	B3GNT2	Q9NY97	N-acetyllactosaminide beta-1,3-N-acetylglucosaminyltransferase 2	2	62423262	62451866	5332	0.1091	0.01904	1.044e-08	Trans
exm-rs504963	rs504963	19	49208865	C	T	0.3778	7980-72	B3GNT2	Q9NY97	N-acetyllactosaminide beta-1,3-N-acetylglucosaminyltransferase 2	2	62423262	62451866	5333	0.1102	0.01932	1.239e-08	Trans
exm-rs505922	rs505922	9	136149229	C	T	0.2571	7980-72	B3GNT2	Q9NY97	N-acetyllactosaminide beta-1,3-N-acetylglucosaminyltransferase 2	2	62423262	62451866	5333	0.187	0.02123	1.684e-18	Trans
exm-rs507666	rs507666	9	136149399	A	G	0.1216	7980-72	B3GNT2	Q9NY97	N-acetyllactosaminide beta-1,3-N-acetylglucosaminyltransferase 2	2	62423262	62451866	5333	0.2561	0.02842	2.738e-19	Trans
exm-rs514659	rs514659	9	136142203	C	A	0.2572	7980-72	B3GNT2	Q9NY97	N-acetyllactosaminide beta-1,3-N-acetylglucosaminyltransferase 2	2	62423262	62451866	5332	0.1884	0.02125	1.009e-18	Trans
exm-rs579459	rs579459	9	136154168	C	T	0.145	7980-72	B3GNT2	Q9NY97	N-acetyllactosaminide beta-1,3-N-acetylglucosaminyltransferase 2	2	62423262	62451866	5333	0.2036	0.02641	1.499e-14	Trans
exm1487912	rs602662	19	49206985	G	A	0.3757	7980-72	B3GNT2	Q9NY97	N-acetyllactosaminide beta-1,3-N-acetylglucosaminyltransferase 2	2	62423262	62451866	5334	0.1102	0.01931	1.188e-08	Trans
exm-rs635634	rs635634	9	136155000	A	G	0.1229	7980-72	B3GNT2	Q9NY97	N-acetyllactosaminide beta-1,3-N-acetylglucosaminyltransferase 2	2	62423262	62451866	5334	0.258	0.02826	9.48e-20	Trans
exm-rs651007	rs651007	9	136153875	A	G	0.145	7980-72	B3GNT2	Q9NY97	N-acetyllactosaminide beta-1,3-N-acetylglucosaminyltransferase 2	2	62423262	62451866	5333	0.2036	0.02641	1.499e-14	Trans
exm-rs657152	rs657152	9	136139265	T	G	0.279	7980-72	B3GNT2	Q9NY97	N-acetyllactosaminide beta-1,3-N-acetylglucosaminyltransferase 2	2	62423262	62451866	5333	0.1644	0.02068	2.217e-15	Trans
exm-rs687621	rs687621	9	136137065	C	T	0.2569	7980-72	B3GNT2	Q9NY97	N-acetyllactosaminide beta-1,3-N-acetylglucosaminyltransferase 2	2	62423262	62451866	5334	0.188	0.02125	1.228e-18	Trans
exm1471385	rs714106	19	42083849	C	A	0.243	7980-72	B3GNT2	Q9NY97	N-acetyllactosaminide beta-1,3-N-acetylglucosaminyltransferase 2	2	62423262	62451866	5334	0.1206	0.02165	2.648e-08	Trans
exm2272791	rs7260605	19	41947635	T	C	0.493	7980-72	B3GNT2	Q9NY97	N-acetyllactosaminide beta-1,3-N-acetylglucosaminyltransferase 2	2	62423262	62451866	5333	0.1688	0.01846	8.301e-20	Trans
exm1471310	rs1043413	19	41939297	G	C	0.4445	9297-12	B3GNT8	Q7Z7M8	UDP-GlcNAc:betaGal beta-1,3-N-acetylglucosaminyltransferase 8	19	41931264	41934635	5329	-0.7143	0.01584	0	Cis
exm1471106	rs10853751	19	41903220	G	A	0.4521	9297-12	B3GNT8	Q7Z7M8	UDP-GlcNAc:betaGal beta-1,3-N-acetylglucosaminyltransferase 8	19	41931264	41934635	5328	-0.6855	0.01601	0	Cis
exm1468523	rs11547746	19	40964395	T	C	0.01642	9297-12	B3GNT8	Q7Z7M8	UDP-GlcNAc:betaGal beta-1,3-N-acetylglucosaminyltransferase 8	19	41931264	41934635	5329	-0.3639	0.07173	4.045e-07	Trans
exm1471117	rs11549936	19	41916549	A	C	0.1111	9297-12	B3GNT8	Q7Z7M8	UDP-GlcNAc:betaGal beta-1,3-N-acetylglucosaminyltransferase 8	19	41931264	41934635	5327	0.4538	0.02898	4.372e-54	Cis
exm1475742	rs139745869	19	43983666	A	G	0.03143	9297-12	B3GNT8	Q7Z7M8	UDP-GlcNAc:betaGal beta-1,3-N-acetylglucosaminyltransferase 8	19	41931264	41934635	5329	-0.2599	0.05295	9.456e-07	Trans
exm1468501	rs145609085	19	40957316	C	G	0.004173	9297-12	B3GNT8	Q7Z7M8	UDP-GlcNAc:betaGal beta-1,3-N-acetylglucosaminyltransferase 8	19	41931264	41934635	5329	-0.8702	0.1458	2.536e-09	Trans
exm1467766	rs200091528	19	40732460	T	C	0.006392	9297-12	B3GNT8	Q7Z7M8	UDP-GlcNAc:betaGal beta-1,3-N-acetylglucosaminyltransferase 8	19	41931264	41934635	5329	-0.6854	0.1162	3.901e-09	Trans
exm1467266	rs2111544	19	40519935	T	C	0.01909	9297-12	B3GNT8	Q7Z7M8	UDP-GlcNAc:betaGal beta-1,3-N-acetylglucosaminyltransferase 8	19	41931264	41934635	5329	-0.4019	0.06885	5.594e-09	Trans
exm1471330	rs2231940	19	41944237	C	T	0.4511	9297-12	B3GNT8	Q7Z7M8	UDP-GlcNAc:betaGal beta-1,3-N-acetylglucosaminyltransferase 8	19	41931264	41934635	5328	-0.7026	0.01589	0	Cis
exm1471017	rs2241714	19	41869392	T	C	0.2944	9297-12	B3GNT8	Q7Z7M8	UDP-GlcNAc:betaGal beta-1,3-N-acetylglucosaminyltransferase 8	19	41931264	41934635	5328	-0.3736	0.01961	2.761e-78	Cis
exm1455940	rs2301151	19	35843086	G	A	0.2389	9297-12	B3GNT8	Q7Z7M8	UDP-GlcNAc:betaGal beta-1,3-N-acetylglucosaminyltransferase 8	19	41931264	41934635	5328	-0.1088	0.02164	5.129e-07	Trans
exm1471398	rs2302188	19	42085873	A	G	0.2393	9297-12	B3GNT8	Q7Z7M8	UDP-GlcNAc:betaGal beta-1,3-N-acetylglucosaminyltransferase 8	19	41931264	41934635	5328	-0.1584	0.02161	2.632e-13	Cis
exm2229226	rs234325	19	40502943	C	A	0.01909	9297-12	B3GNT8	Q7Z7M8	UDP-GlcNAc:betaGal beta-1,3-N-acetylglucosaminyltransferase 8	19	41931264	41934635	5329	-0.4019	0.06885	5.594e-09	Trans
exm-rs4803480	rs4803480	19	42066279	A	G	0.1539	9297-12	B3GNT8	Q7Z7M8	UDP-GlcNAc:betaGal beta-1,3-N-acetylglucosaminyltransferase 8	19	41931264	41934635	5328	-0.1471	0.02575	1.169e-08	Cis
exm1471385	rs714106	19	42083849	C	A	0.243	9297-12	B3GNT8	Q7Z7M8	UDP-GlcNAc:betaGal beta-1,3-N-acetylglucosaminyltransferase 8	19	41931264	41934635	5329	-0.1599	0.02144	1.008e-13	Cis
exm2272791	rs7260605	19	41947635	T	C	0.493	9297-12	B3GNT8	Q7Z7M8	UDP-GlcNAc:betaGal beta-1,3-N-acetylglucosaminyltransferase 8	19	41931264	41934635	5328	-0.3705	0.01776	5.331e-93	Cis
exm1470058	rs73032311	19	41386033	C	T	0.17	9297-12	B3GNT8	Q7Z7M8	UDP-GlcNAc:betaGal beta-1,3-N-acetylglucosaminyltransferase 8	19	41931264	41934635	5323	0.1535	0.02376	1.151e-10	Trans
exm1476224	rs77545563	19	31612169	T	C	0.06143	9297-12	B3GNT8	Q7Z7M8	UDP-GlcNAc:betaGal beta-1,3-N-acetylglucosaminyltransferase 8	19	41931264	41934635	5329	-0.3063	0.03796	8.621e-16	Trans
exm1471382	rs78133615	19	31612532	G	C	0.02975	9297-12	B3GNT8	Q7Z7M8	UDP-GlcNAc:betaGal beta-1,3-N-acetylglucosaminyltransferase 8	19	41931264	41934635	5328	-0.3132	0.05437	8.837e-09	Trans
exm2260862	rs8106269	19	31613036	T	C	0.1118	9297-12	B3GNT8	Q7Z7M8	UDP-GlcNAc:betaGal beta-1,3-N-acetylglucosaminyltransferase 8	19	41931264	41934635	5329	-0.1473	0.02958	6.53e-07	Trans
exm744680	rs138425677	9	32457245	A	G	0.004883	13381-49	B4GALT1	P15291	Beta-1,4-galactosyltransferase 1	9	33110636	33167356	5330	-0.6384	0.1237	2.523e-07	Trans
exm-rs17695224	rs17695224	19	52324216	A	G	0.2686	13381-49	B4GALT1	P15291	Beta-1,4-galactosyltransferase 1	9	33110636	33167356	5330	-0.1622	0.01941	8.179e-17	Trans
exm980042	rs1126605	12	7242204	T	C	0.09529	9595-11	B4GALT2	O60909	Beta-1,4-galactosyltransferase 2	1	44444874	44456843	5338	0.3351	0.0323	5.566e-25	Trans
exm2266144	rs17876032	5	176830627	G	A	0.391	9595-11	B4GALT2	O60909	Beta-1,4-galactosyltransferase 2	1	44444874	44456843	5340	0.09578	0.01949	9.192e-07	Trans
exm53353	rs1859728	1	44447413	C	G	0.03107	9595-11	B4GALT2	O60909	Beta-1,4-galactosyltransferase 2	1	44444874	44456843	5340	-0.4542	0.05349	2.643e-17	Cis
exm53454	rs2301983	1	44461822	T	C	0.0277	9595-11	B4GALT2	O60909	Beta-1,4-galactosyltransferase 2	1	44444874	44456843	5340	-0.3671	0.05683	1.14e-10	Cis
exm-rs2731672	rs2731672	5	176842474	A	G	0.2485	9595-11	B4GALT2	O60909	Beta-1,4-galactosyltransferase 2	1	44444874	44456843	5339	0.1312	0.022	2.681e-09	Trans
exm2270985	rs6990223	8	73963866	T	G	0.01962	9595-11	B4GALT2	O60909	Beta-1,4-galactosyltransferase 2	1	44444874	44456843	5339	0.3407	0.06949	9.746e-07	Trans
exm792714	rs7853989	9	31612584	C	G	0.09005	9595-11	B4GALT2	O60909	Beta-1,4-galactosyltransferase 2	1	44444874	44456843	5338	-0.1644	0.03321	7.642e-07	Trans
exm792703	rs8176741	9	31613125	A	G	0.06802	9595-11	B4GALT2	O60909	Beta-1,4-galactosyltransferase 2	1	44444874	44456843	5339	-0.1879	0.03818	8.843e-07	Trans
exm-rs8176746	rs8176746	9	31613183	A	C	0.06793	9595-11	B4GALT2	O60909	Beta-1,4-galactosyltransferase 2	1	44444874	44456843	5339	-0.1902	0.0382	6.601e-07	Trans
exm792685	rs8176749	9	31613221	T	C	0.06794	9595-11	B4GALT2	O60909	Beta-1,4-galactosyltransferase 2	1	44444874	44456843	5338	-0.1901	0.0382	6.701e-07	Trans
exm2257891	rs927332	6	31614404	T	C	0.499	9595-11	B4GALT2	O60909	Beta-1,4-galactosyltransferase 2	1	44444874	44456843	5338	0.09996	0.01922	2.043e-07	Trans
exm933248	rs137906019	11	67218787	A	G	0.004084	6921-24	B4GALT3	O60512	Beta-1,4-galactosyltransferase 3	1	161141100	161147758	5334	0.1603	0.03133	3.247e-07	Trans
exm570151	rs138360237	6	108831463	G	A	0.002841	6921-24	B4GALT3	O60512	Beta-1,4-galactosyltransferase 3	1	161141100	161147758	5334	0.2059	0.03896	1.295e-07	Trans
exm1530773	rs139278158	20	25442190	C	G	0.007724	6921-24	B4GALT3	O60512	Beta-1,4-galactosyltransferase 3	1	161141100	161147758	5334	0.1134	0.02302	8.603e-07	Trans
exm579738	rs140170914	6	133802665	C	G	0.001332	6921-24	B4GALT3	O60512	Beta-1,4-galactosyltransferase 3	1	161141100	161147758	5334	0.2874	0.05404	1.092e-07	Trans
exm1005744	rs140304074	12	52960823	A	C	0.003107	6921-24	B4GALT3	O60512	Beta-1,4-galactosyltransferase 3	1	161141100	161147758	5334	0.2708	0.03743	5.325e-13	Trans
exm783035	rs141208884	9	130446748	G	A	0.001332	6921-24	B4GALT3	O60512	Beta-1,4-galactosyltransferase 3	1	161141100	161147758	5334	0.3217	0.05405	2.818e-09	Trans
exm1433448	rs141666721	19	13941099	G	C	0.001154	6921-24	B4GALT3	O60512	Beta-1,4-galactosyltransferase 3	1	161141100	161147758	5334	0.4027	0.06304	1.811e-10	Trans
exm879825	rs141826088	11	3680974	G	T	0.001953	6921-24	B4GALT3	O60512	Beta-1,4-galactosyltransferase 3	1	161141100	161147758	5334	0.2566	0.04681	4.439e-08	Trans
exm129904	rs141901570	1	183192390	A	G	0.002663	6921-24	B4GALT3	O60512	Beta-1,4-galactosyltransferase 3	1	161141100	161147758	5334	0.2314	0.03825	1.557e-09	Trans
exm91423	rs142193785	1	145541479	T	G	0.001065	6921-24	B4GALT3	O60512	Beta-1,4-galactosyltransferase 3	1	161141100	161147758	5334	0.3018	0.05597	7.305e-08	Trans
exm632376	rs142989053	7	88963299	T	G	0.001598	6921-24	B4GALT3	O60512	Beta-1,4-galactosyltransferase 3	1	161141100	161147758	5334	0.2663	0.05241	3.875e-07	Trans
exm566114	rs143395475	6	90406194	C	T	0.001776	6921-24	B4GALT3	O60512	Beta-1,4-galactosyltransferase 3	1	161141100	161147758	5334	0.2902	0.04938	4.471e-09	Trans
exm716513	rs143602091	8	113651047	T	C	0.00142	6921-24	B4GALT3	O60512	Beta-1,4-galactosyltransferase 3	1	161141100	161147758	5334	0.2905	0.05409	8.182e-08	Trans
exm1353204	rs144555805	17	72956031	A	G	0.001509	6921-24	B4GALT3	O60512	Beta-1,4-galactosyltransferase 3	1	161141100	161147758	5334	0.2924	0.05406	6.618e-08	Trans
exm211910	rs144599982	2	95942803	A	G	0.001065	6921-24	B4GALT3	O60512	Beta-1,4-galactosyltransferase 3	1	161141100	161147758	5334	0.3448	0.06982	8.124e-07	Trans
exm580578	rs145047825	6	136560616	T	C	0.001332	6921-24	B4GALT3	O60512	Beta-1,4-galactosyltransferase 3	1	161141100	161147758	5334	0.4777	0.0558	1.454e-17	Trans
exm404326	rs146006787	4	71390647	A	G	0.001243	6921-24	B4GALT3	O60512	Beta-1,4-galactosyltransferase 3	1	161141100	161147758	5333	0.3465	0.05803	2.518e-09	Trans
exm657751	rs147176992	7	129986433	G	A	0.003196	6921-24	B4GALT3	O60512	Beta-1,4-galactosyltransferase 3	1	161141100	161147758	5334	0.244	0.03542	6.339e-12	Trans
exm1654930	rs147630867	23	118377123	G	A	0.004628	6921-24	B4GALT3	O60512	Beta-1,4-galactosyltransferase 3	1	161141100	161147758	5334	0.1656	0.03367	9.053e-07	Trans
exm773031	rs148086697	9	115651904	G	A	0.003374	6921-24	B4GALT3	O60512	Beta-1,4-galactosyltransferase 3	1	161141100	161147758	5334	0.2288	0.03556	1.333e-10	Trans
exm442943	rs16875122	5	5242218	T	G	0.004883	6921-24	B4GALT3	O60512	Beta-1,4-galactosyltransferase 3	1	161141100	161147758	5334	0.1492	0.02926	3.497e-07	Trans
exm364497	rs192746498	3	170811629	G	T	0.006038	6921-24	B4GALT3	O60512	Beta-1,4-galactosyltransferase 3	1	161141100	161147758	5333	0.1433	0.02609	4.18e-08	Trans
exm389738	rs199541568	4	10447327	A	G	0.001154	6921-24	B4GALT3	O60512	Beta-1,4-galactosyltransferase 3	1	161141100	161147758	5334	0.3727	0.06319	3.906e-09	Trans
exm1445844	rs199645016	19	18779631	G	A	0.001244	6921-24	B4GALT3	O60512	Beta-1,4-galactosyltransferase 3	1	161141100	161147758	5327	0.326	0.05818	2.204e-08	Trans
exm118209	rs200319084	1	161596168	T	C	0.001065	6921-24	B4GALT3	O60512	Beta-1,4-galactosyltransferase 3	1	161141100	161147758	5334	0.3455	0.06315	4.67e-08	Trans
[truncated: 35,564 more rows]
