# Supplementary material for: Coding and regulatory variants are associated with serum protein levels and disease
Source: Nat Commun. 2022 Jan 25;13:481. doi: 10.1038/s41467-022-28081-6 (PMC8789809; doi:10.1038/s41467-022-28081-6)
Supplement: Supplementary file 5 — Supplementary Data 2 [file 41467_2022_28081_MOESM5_ESM.xlsx]

## Sheet: Data 2
Supplementary Data 2. All independent genetic signals based on findings in Supplementary Data 1, performed using a stepwise conditional and joint multiple SNP association (linear regression) analysis using the GCTA-COJO (v1.92.4beta2) software for each protein analyte as described in Methods. The Beta coefficient (log(odds ratio)), Standard error and P-value columns show the pre-conditional regre…
Exome array SNP	rsID	Gene	Consequence of SNP	Chr. SNP	hg19_pos of SNP	Allele 1	Allele 2	Allele 1 freq	Aptamer	Protein target	Chr. protein	Target protein_start	Target protein_end	Brief description of protein	Uniprot	Beta coefficient	Standard error	P-value	Beta coefficient_J	Standard error_J	P-value_J
exm63376	rs12085435	C8B	Missense_L261P	1	57415310	A	G	0.04537	12690-33	SEPT10	2	110300372	110371783	Septin-10	Q9P0V9	0.5878	0.04363	2.27411e-41	0.596005	0.0444303	4.98085e-41
exm63405	rs1013579	C8B	Missense_R117G	1	57422484	C	T	0.01776	12690-33	SEPT10	2	110300372	110371783	Septin-10	Q9P0V9	-0.8723	0.06972	6.46136e-36	-0.889436	0.0708991	4.22852e-36
exm63220	rs652785	C8A	Missense_Q93K	1	57340727	A	C	0.3612	12690-33	SEPT10	2	110300372	110371783	Septin-10	Q9P0V9	0.1937	0.01883	8.08375e-25	0.219452	0.0190688	1.196e-30
exm1305265	rs704	VTN	Missense_T400M	17	26694861	G	A	0.4964	12690-33	SEPT10	2	110300372	110371783	Septin-10	Q9P0V9	-0.1632	0.01782	5.27461e-20	-0.1632	0.0179535	9.89133e-20
exm63273	rs143908758	C8A	Missense_H444R	1	57373737	A	G	0.005593	12690-33	SEPT10	2	110300372	110371783	Septin-10	Q9P0V9	0.694	0.1209	9.45195e-09	0.798042	0.121429	4.96154e-11
exm800528	rs17613	C8G	Missense_H124N	9	139840560	A	C	0.1278	12690-33	SEPT10	2	110300372	110371783	Septin-10	Q9P0V9	-0.176	0.02765	1.94933e-10	-0.176	0.0277555	2.28142e-10
exm-rs1329424	rs1329424	CFH	Intronic	1	196646176	A	C	0.3975	12690-33	SEPT10	2	110300372	110371783	Septin-10	Q9P0V9	0.1174	0.01885	4.72075e-10	0.1174	0.0189186	5.45168e-10
exm-rs541862	rs541862	CFB	Intronic	6	31916951	G	A	0.09961	12690-33	SEPT10	2	110300372	110371783	Septin-10	Q9P0V9	0.1726	0.03062	1.732e-08	0.1726	0.0307096	1.90531e-08
exm371125	rs2304456	KNG1	Missense_I197M,Missense_I197M	3	186445052	G	T	0.1194	12423-38	A1CF	10	52559169	52645435	APOBEC1 complementation factor	Q9NQ94	0.4066	0.02945	2.33031e-43	0.4066	0.0299767	6.55662e-42
exm914226	rs7232	MS4A6A	Missense_N150I,Missense_T185S,Missense_T213S,Missense_T185S	11	59940599	A	T	0.4055	8759-29	A4GALT	22	43088123	43117307	Lactosylceramide 4-alpha-galactosyltransferase	Q9NPC4	0.2309	0.01903	7.02071e-34	0.247737	0.0195708	1.00365e-36
exm914284	rs6591561	MS4A4A	Missense_M178V,Silent,Missense_M159V	11	60070176	G	A	0.2753	8759-29	A4GALT	22	43088123	43117307	Lactosylceramide 4-alpha-galactosyltransferase	Q9NPC4	0.06351	0.02116	0.00268726	0.109442	0.0214845	3.50582e-07
exm848932	rs61751507	CPN1	Missense_G178D	10	101829514	T	C	0.0453	11926-23	AAGAB	15	67493013	67547536	Alpha- and gamma-adaptin-binding protein p34	Q6PD74	1.898	0.03729	0	2.06843	0.0464047	0
exm373448	rs11711157	CPN2	Missense_V536M	3	194061826	T	C	0.2285	11926-23	AAGAB	15	67493013	67547536	Alpha- and gamma-adaptin-binding protein p34	Q6PD74	0.3475	0.02233	1.31862e-54	0.356892	0.0228882	8.14624e-55
exm-rs11599750	rs11599750	CPN1	Intronic	10	101805442	T	C	0.3612	11926-23	AAGAB	15	67493013	67547536	Alpha- and gamma-adaptin-binding protein p34	Q6PD74	-0.1152	0.01991	7.20663e-09	-0.309463	0.0205963	5.02434e-51
exm848961	rs61733668	CPN1	Missense_V51I	10	101841232	C	T	0.01136	11926-23	AAGAB	15	67493013	67547536	Alpha- and gamma-adaptin-binding protein p34	Q6PD74	0.8648	0.08831	1.2093e-22	0.83374	0.0894129	1.11398e-20
exm373501	rs149427019	CPN2	Missense_A252V	3	194062677	A	G	0.01278	11926-23	AAGAB	15	67493013	67547536	Alpha- and gamma-adaptin-binding protein p34	Q6PD74	0.3917	0.0842	3.28701e-06	0.485889	0.0845752	9.18932e-09
exm1641584	rs143059237	ITIH6	Missense_I908L	23	54783785	G	T	0.005644	11926-23	AAGAB	15	67493013	67547536	Alpha- and gamma-adaptin-binding protein p34	Q6PD74	0.7328	0.1452	4.49196e-07	0.7328	0.145631	4.85677e-07
exm1305265	rs704	VTN	Missense_T400M	17	26694861	G	A	0.4964	5261-13	ABL2	1	179068462	179198819	Abelson tyrosine-protein kinase 2	P42684	0.3099	0.01716	6.6493e-73	0.3099	0.0176574	5.86926e-69
exm-rs687621	rs687621	ABO	Intronic	9	136137065	C	T	0.2569	9253-52	ABO	9	136130563	136150630	Histo-blood group ABO system transferase	P16442	1.462	0.009617	0	1.56398	0.0252717	0
exm792685	rs8176749	ABO	Missense_C310Y	9	136131188	T	C	0.06794	9253-52	ABO	9	136130563	136150630	Histo-blood group ABO system transferase	P16442	0.8742	0.03689	3.82808e-124	-0.381447	0.0437949	3.04294e-18
exm-rs1329424	rs1329424	CFH	Intronic	1	196646176	A	C	0.3975	12900-29	ACACB	12	109554222	109706031	Acetyl-CoA carboxylase 2	O00763	0.1114	0.01793	5.19657e-10	0.1114	0.017995	5.99301e-10
exm-rs511294	rs511294	C2	Intronic	6	31888869	C	A	0.05679	12900-29	ACACB	12	109554222	109706031	Acetyl-CoA carboxylase 2	O00763	0.2017	0.03756	7.87041e-08	0.2017	0.0376588	8.50887e-08
exm63376	rs12085435	C8B	Missense_L261P	1	57415310	A	G	0.04537	12900-29	ACACB	12	109554222	109706031	Acetyl-CoA carboxylase 2	O00763	0.2153	0.04219	3.34125e-07	0.2153	0.0422918	3.56511e-07
exm1305265	rs704	VTN	Missense_T400M	17	26694861	G	A	0.4964	12343-14	ACAP2	3	194995465	195163817	Arf-GAP with coiled-coil, ANK repeat and PH domain-containing protein 2	Q15057	-0.1707	0.01829	1.02946e-20	-0.1707	0.0184321	2.02525e-20
exm1305265	rs704	VTN	Missense_T400M	17	26694861	G	A	0.4964	13563-259	ACBD7	10	15057071	15130783	Acyl-CoA-binding domain-containing protein 7	Q8N6N7	-0.2461	0.0176	1.98091e-44	-0.2461	0.017907	5.59286e-43
exm-rs4343	rs4343	ACE	Synonymous_T776T,Synonymous_T202T,Synonymous_T202T	17	61566031	A	G	0.4999	10714-7	ACE	17	61554422	61575741	Angiotensin-converting enzyme	P12821	-0.5652	0.01733	2.60004e-233	-0.535276	0.0191309	2.86907e-172
exm-rs507666	rs507666	ABO	Intronic	9	136149399	A	G	0.1216	10714-7	ACE	17	61554422	61575741	Angiotensin-converting enzyme	P12821	-0.3688	0.02874	1.08121e-37	-0.3688	0.0291809	1.2963e-36
exm1344031	rs3730025	ACE	Missense_Y244C	17	61557773	G	A	0.01696	10714-7	ACE	17	61554422	61575741	Angiotensin-converting enzyme	P12821	-1.181	0.07238	7.51331e-60	-0.912681	0.0748038	3.07061e-34
exm371079	rs1042464	HRG	Missense_N493I	3	186395572	T	A	0.4459	10714-7	ACE	17	61554422	61575741	Angiotensin-converting enzyme	P12821	0.2206	0.01888	1.53298e-31	0.2206	0.0191184	8.42807e-31
exm1305265	rs704	VTN	Missense_T400M	17	26694861	G	A	0.4964	2805-6	ACE2	23	15579156	15620192	Angiotensin-converting enzyme 2	Q9BYF1	0.1571	0.01748	2.53115e-19	0.1571	0.0176061	4.53628e-19
exm639213	rs141613498	ZSCAN21	Missense_I5V	7	99654642	A	G	0.00293	10980-11	ACHE	7	100487615	100493754	Acetylcholinesterase	P22303	1.68	0.1785	4.87876e-21	1.60902	0.180323	4.53882e-19
exm642424	rs314344	ZAN	Missense_A2761P,Missense_A2670P	7	100395003	G	C	0.411	10980-11	ACHE	7	100487615	100493754	Acetylcholinesterase	P22303	-0.1708	0.01868	6.04805e-20	-0.151226	0.0189125	1.28452e-15
exm322168	rs148806125	STAB1	Missense_G2084A	3	52555947	C	G	0.001332	10980-11	ACHE	7	100487615	100493754	Acetylcholinesterase	P22303	1.324	0.2574	2.69315e-07	1.324	0.258022	2.87683e-07
exm641351	rs117595600	PCOLCE	Missense_R443W	7	100205703	T	C	0.01136	10980-11	ACHE	7	100487615	100493754	Acetylcholinesterase	P22303	0.4852	0.08672	2.20598e-08	0.440251	0.0871706	4.40769e-07
exm643857	rs76020410	MUC12	Missense_S4711C	7	100647976	G	C	0.003551	10980-11	ACHE	7	100487615	100493754	Acetylcholinesterase	P22303	0.8678	0.1634	1.09089e-07	0.823879	0.16407	5.12688e-07
exm1305265	rs704	VTN	Missense_T400M	17	26694861	G	A	0.4964	12700-9	ACLY	17	40023169	40086795	ATP-citrate synthase	P53396	0.1133	0.01819	4.7033e-10	0.1133	0.0182522	5.38461e-10
exm-rs541862	rs541862	CFB	Intronic	6	31916951	G	A	0.09961	8868-4	ACOT7	1	6324332	6453826	Cytosolic acyl coenzyme A thioester hydrolase	O00154	0.1661	0.03045	4.90159e-08	0.1661	0.0305333	5.32942e-08
exm452468	rs121964920	C7	Missense_S521R	5	40959622	A	C	0.002752	8868-4	ACOT7	1	6324332	6453826	Cytosolic acyl coenzyme A thioester hydrolase	O00154	-0.9115	0.1712	1.01408e-07	-0.9115	0.171631	1.09136e-07
exm63376	rs12085435	C8B	Missense_L261P	1	57415310	A	G	0.04537	8868-4	ACOT7	1	6324332	6453826	Cytosolic acyl coenzyme A thioester hydrolase	O00154	0.223	0.04397	3.94402e-07	0.223	0.0440741	4.2001e-07
exm169348	rs7576247	ACP1	Missense_Q106R,Silent,Missense_Q106R	2	277003	G	A	0.3643	3858-5	ACP1	2	264869	278283	Low molecular weight phosphotyrosine protein phosphatase	P24666	1.141	0.0127	0	1.141	0.0201364	0
exm1305265	rs704	VTN	Missense_T400M	17	26694861	G	A	0.4964	9237-54	ACP2	11	47260853	47270457	Lysosomal acid phosphatase	P11117	-0.3308	0.01794	6.3627e-76	-0.3308	0.0184813	1.19734e-71
exm1124179	rs28929474	SERPIN/A1	Missense_K366E	14	94844947	T	C	0.009411	9237-54	ACP2	11	47260853	47270457	Lysosomal acid phosphatase	P11117	1.438	0.09452	2.86811e-52	1.40144	0.0966235	1.14115e-47
exm2267696	rs7157975	Intergenic	Intergenic	14	107212287	A	G	0.4084	9237-54	ACP2	11	47260853	47270457	Lysosomal acid phosphatase	P11117	-0.145	0.0192	4.2835e-14	-0.145	0.0193022	5.81885e-14
exm1124171	rs1303	SERPIN/A1	Missense_E400D,Missense_E400D,Missense_E400D,Missense_E400D,Missense_E400D,Missense_E400D,Missense_E400D,Missense_E400D,Missense_E400D,Missense_E400D,Missense_E400D	14	94844843	G	T	0.2039	9237-54	ACP2	11	47260853	47270457	Lysosomal acid phosphatase	P11117	-0.1915	0.0231	1.13207e-16	-0.174458	0.0232744	6.59438e-14
exm1429772	rs12327617	ZNF700	Missense_E272G	19	12059645	G	A	0.08302	3232-28	ACP5	19	11685475	11689801	Tartrate-resistant acid phosphatase type 5	P13686	0.2043	0.0344	2.86847e-09	0.2043	0.0345125	3.22742e-09
exm-rs2844575	rs2844575	Intergenic	Intergenic	6	31334945	G	A	0.4789	3232-28	ACP5	19	11685475	11689801	Tartrate-resistant acid phosphatase type 5	P13686	-0.112	0.01895	3.41505e-09	-0.112	0.019011	3.83139e-09
exm1030571	rs117566084	GNPTAB	Missense_R46Q	12	102190521	T	C	0.01261	3232-28	ACP5	19	11685475	11689801	Tartrate-resistant acid phosphatase type 5	P13686	0.4216	0.08371	4.74281e-07	0.4216	0.0838982	5.03079e-07
exm2249886	rs1344	ACP6	Synonymous_H413H	1	147119273	G	A	0.3841	5742-14	ACP6	1	147119168	147142634	Lysophosphatidic acid phosphatase type 6	Q9NPH0	-0.717	0.01626	0	-0.652137	0.0196335	6.42467e-242
exm92626	rs140566115	ACP6	Missense_W218R	1	147126437	A	G	0.02451	5742-14	ACP6	1	147119168	147142634	Lysophosphatidic acid phosphatase type 6	Q9NPH0	-1.456	0.05654	3.08673e-146	-1.0583	0.061441	1.73698e-66
exm92429	rs61751616	BCL9	Missense_P332L	1	147090956	T	C	0.0103	5742-14	ACP6	1	147119168	147142634	Lysophosphatidic acid phosphatase type 6	Q9NPH0	0.2072	0.09258	0.0252169	0.569232	0.0933878	1.09196e-09
exm2252705	rs199829030	HYDIN	Synonymous_I2400I	16	70955079	A	G	0.0206	5742-14	ACP6	1	147119168	147142634	Lysophosphatidic acid phosphatase type 6	Q9NPH0	-0.3671	0.06568	2.28091e-08	-0.3671	0.0658678	2.49976e-08
exm2268755	rs1470261	FMO5	Intronic	1	146694922	C	T	0.3864	5742-14	ACP6	1	147119168	147142634	Lysophosphatidic acid phosphatase type 6	Q9NPH0	0.1553	0.01923	6.69681e-16	0.106054	0.0195604	5.89818e-08
exm1305265	rs704	VTN	Missense_T400M	17	26694861	G	A	0.4964	6079-59	PXYLP1	3	140950682	141013486	2-phosphoxylose phosphatase 1	Q8TE99	-0.4028	0.01656	1.10146e-130	-0.4028	0.0174236	3.04567e-118
exm-rs1330	rs1330	NUCB2	Intronic	11	17316029	A	G	0.3726	6079-59	PXYLP1	3	140950682	141013486	2-phosphoxylose phosphatase 1	Q8TE99	0.0931	0.01841	4.25827e-07	0.0931	0.0184529	4.52888e-07
exm1566590	rs140727644	C21orf59	Missense_R118R	21	33976547	C	T	0.001065	10507-166	ACRV1	11	125542229	125550809	Acrosomal protein SP-10	P26436	1.363	0.2656	2.87019e-07	1.363	0.266196	3.05071e-07
exm1305265	rs704	VTN	Missense_T400M	17	26694861	G	A	0.4964	9843-5	ACTN1	14	69340840	69446083	Alpha-actinin-1	P12814	0.09435	0.01789	1.33558e-07	0.09435	0.0179334	1.43174e-07
exm704816	rs141504768	PREX2	Missense_V678L	8	68999963	T	G	0.001509	9843-5	ACTN1	14	69340840	69446083	Alpha-actinin-1	P12814	1.2	0.2352	3.3601e-07	1.2	0.235755	3.58008e-07
exm896689	rs7481951	ANO5	Missense_L321F,Missense_L322F	11	22271870	A	T	0.3791	9844-138	ACTN2	1	236849754	236927931	Alpha-actinin-2	P35609	-0.1265	0.01927	5.21699e-11	-0.1265	0.0193482	6.23109e-11
exm442844	rs61748184	ADAMTS16	Missense_P211S	5	5182286	T	C	0.01696	9844-138	ACTN2	1	236849754	236927931	Alpha-actinin-2	P35609	0.3673	0.07087	2.18663e-07	0.3673	0.0710388	2.33575e-07
exm169257	rs144604911	SH3YL1	Splicing	2	230045	T	C	0.001154	2806-49	ACVR1B	12	52345451	52390863	Activin receptor type-1B	P36896	1.269	0.2534	5.50292e-07	1.269	0.25404	5.87488e-07
exm319797	rs121912698	ACY1	Missense_R543C	3	52022837	T	C	0.008434	3343-1	ACY1	3	52017300	52023218	Aminoacylase-1	Q03154	-1.706	0.09956	8.08013e-66	-1.706	0.102395	2.52075e-62
exm2269060	rs10188142	ASB3	Intronic	2	53958136	T	C	0.3337	12812-25	ACYP2	2	54342410	54532437	Acylphosphatase-2	P14621	0.1315	0.01869	1.98053e-12	0.1315	0.0187746	2.48496e-12
exm-rs769449	rs769449	APOE	Intronic	19	45410002	A	G	0.1249	6586-19	ADAM11	17	42836405	42859214	Disintegrin and metalloproteinase domain-containing protein 11	O75078	-0.1931	0.02742	1.89086e-12	-0.207386	0.0276913	6.92893e-14
exm-rs445925	rs445925	Intergenic	Intergenic	19	45415640	T	C	0.08853	6586-19	ADAM11	17	42836405	42859214	Disintegrin and metalloproteinase domain-containing protein 11	O75078	-0.1368	0.03152	1.42417e-05	-0.160975	0.0317369	3.93302e-07
exm1419507	rs201654775	MYO1F	Missense_C432R	19	8610596	A	G	0.001687	9956-7	ADAM15	1	155023748	155035252	Disintegrin and metalloproteinase domain-containing protein 15	Q13444	0.4917	0.05344	3.54723e-20	0.4917	0.0538834	7.15685e-20
exm547246	rs142790610	TBCC	Missense_V230A	6	42713123	A	G	0.002308	9956-7	ADAM15	1	155023748	155035252	Disintegrin and metalloproteinase domain-containing protein 15	Q13444	0.3108	0.04616	1.66083e-11	0.3108	0.0463659	2.03899e-11
exm159776	rs10910120	PCNXL2	Missense_A454T	1	233394248	C	T	0.001065	9956-7	ADAM15	1	155023748	155035252	Disintegrin and metalloproteinase domain-containing protein 15	Q13444	0.4311	0.06658	9.48638e-11	0.4311	0.0668433	1.12284e-10
exm1284473	rs144822294	AIPL1	Missense_Y82H	17	6337271	A	G	0.001332	9956-7	ADAM15	1	155023748	155035252	Disintegrin and metalloproteinase domain-containing protein 15	Q13444	0.3767	0.05901	1.729e-10	0.3767	0.0592326	2.02179e-10
exm293955	rs41284033	HACL1	Missense_A318T	3	15614707	T	C	0.003462	9956-7	ADAM15	1	155023748	155035252	Disintegrin and metalloproteinase domain-containing protein 15	Q13444	0.2286	0.03597	2.08026e-10	0.219911	0.0361412	1.16662e-09
exm1332827	rs111736975	SCRN2	Missense_V106A	17	45917596	G	A	0.001154	9956-7	ADAM15	1	155023748	155035252	Disintegrin and metalloproteinase domain-containing protein 15	Q13444	0.4007	0.06662	1.80209e-09	0.401449	0.0668657	1.92729e-09
exm501383	rs115605129	ODZ2	Missense_R7Q	5	166711862	A	G	0.004529	9956-7	ADAM15	1	155023748	155035252	Disintegrin and metalloproteinase domain-containing protein 15	Q13444	0.1922	0.032	1.89863e-09	0.1922	0.0321061	2.14527e-09
exm1356278	rs1128878	MRPL38	Missense_P241L	17	73895744	A	G	0.003729	9956-7	ADAM15	1	155023748	155035252	Disintegrin and metalloproteinase domain-containing protein 15	Q13444	0.2089	0.03503	2.46952e-09	0.2089	0.035143	2.77658e-09
exm1318081	rs148810425	NR1D1	Missense_V178I	17	38252768	T	C	0.001065	9956-7	ADAM15	1	155023748	155035252	Disintegrin and metalloproteinase domain-containing protein 15	Q13444	0.3763	0.06388	3.84487e-09	0.377033	0.0640713	3.99077e-09
exm301567	rs141207048	SCN10A	Missense_R14L	3	38835461	A	C	0.002219	9956-7	ADAM15	1	155023748	155035252	Disintegrin and metalloproteinase domain-containing protein 15	Q13444	0.2666	0.04615	7.6128e-09	0.2666	0.0462942	8.47015e-09
exm933498	rs148986773	AIP	Missense_A299V	11	67258367	T	C	0.001065	9956-7	ADAM15	1	155023748	155035252	Disintegrin and metalloproteinase domain-containing protein 15	Q13444	0.3669	0.0638	8.88307e-09	0.3669	0.0639812	9.78047e-09
exm854593	rs72559704	GSTO1	Missense_R7M	10	106014706	A	G	0.001244	9956-7	ADAM15	1	155023748	155035252	Disintegrin and metalloproteinase domain-containing protein 15	Q13444	0.3829	0.06664	9.14883e-09	0.3829	0.0668811	1.0338e-08
exm1455635	rs104894696	HAMP	Missense_G71D	19	35775902	A	G	0.001332	9956-7	ADAM15	1	155023748	155035252	Disintegrin and metalloproteinase domain-containing protein 15	Q13444	0.3414	0.06138	2.6659e-08	0.3414	0.0615684	2.93872e-08
exm1305265	rs704	VTN	Missense_T400M	17	26694861	G	A	0.4964	9956-7	ADAM15	1	155023748	155035252	Disintegrin and metalloproteinase domain-containing protein 15	Q13444	-0.02317	0.004213	3.80559e-08	-0.02317	0.00422418	4.13264e-08
exm634459	rs200540593	SAMD9	Missense_I247T	7	92734671	G	A	0.001776	9956-7	ADAM15	1	155023748	155035252	Disintegrin and metalloproteinase domain-containing protein 15	Q13444	0.2649	0.04947	8.56698e-08	0.2649	0.0495914	9.21049e-08
exm809712	rs117225135	DHTKD1	Missense_G729R	10	12154929	A	G	0.003018	9956-7	ADAM15	1	155023748	155035252	Disintegrin and metalloproteinase domain-containing protein 15	Q13444	0.2439	0.04181	5.4266e-09	0.223935	0.0421507	1.08004e-07
exm473550	rs41407546	LOX	Missense_P159Q	5	121413205	T	G	0.0119	9956-7	ADAM15	1	155023748	155035252	Disintegrin and metalloproteinase domain-containing protein 15	Q13444	0.1041	0.0196	1.08891e-07	0.1041	0.0196493	1.17135e-07
exm2252207	rs28385710	PCSK9	Synonymous_251R	1	55518418	T	C	0.002841	9956-7	ADAM15	1	155023748	155035252	Disintegrin and metalloproteinase domain-containing protein 15	Q13444	0.2128	0.04118	2.37174e-07	0.2128	0.041284	2.5425e-07
exm81082	rs146641385	MYBPHL	Missense_R65W	1	109840832	A	G	0.001776	9956-7	ADAM15	1	155023748	155035252	Disintegrin and metalloproteinase domain-containing protein 15	Q13444	0.2555	0.04952	2.47569e-07	0.2555	0.0496327	2.63542e-07
exm356229	rs148154571	PLS1	Missense_V236A	3	142402975	C	T	0.006658	9956-7	ADAM15	1	155023748	155035252	Disintegrin and metalloproteinase domain-containing protein 15	Q13444	0.1321	0.02588	3.31973e-07	0.1321	0.0259387	3.52858e-07
exm1188258	rs138354681	KIF7	Missense_Q834R	15	90177008	C	T	0.005238	9956-7	ADAM15	1	155023748	155035252	Disintegrin and metalloproteinase domain-containing protein 15	Q13444	0.1473	0.02892	3.51771e-07	0.1473	0.0289842	3.7334e-07
exm140456	rs140658518	ETNK2	Missense_E303D	1	204106337	G	C	0.001065	9956-7	ADAM15	1	155023748	155035252	Disintegrin and metalloproteinase domain-containing protein 15	Q13444	0.3549	0.0699	3.8293e-07	0.3549	0.0700841	4.10731e-07
exm290121	rs61736451	ATP2B2	Missense_V586M	3	10401576	T	C	0.005951	9956-7	ADAM15	1	155023748	155035252	Disintegrin and metalloproteinase domain-containing protein 15	Q13444	0.1526	0.02868	1.03323e-07	0.14419	0.0287911	5.49623e-07
exm242230	rs149809522	ITGA6	Missense_G311D	2	173338939	A	G	0.002042	9956-7	ADAM15	1	155023748	155035252	Disintegrin and metalloproteinase domain-containing protein 15	Q13444	0.2424	0.04831	5.23224e-07	0.2424	0.0484235	5.5622e-07
exm755380	rs140835112	TRPM6	Missense_V921I	9	77400933	T	C	0.002575	9956-7	ADAM15	1	155023748	155035252	Disintegrin and metalloproteinase domain-containing protein 15	Q13444	0.2162	0.0434	6.30715e-07	0.2162	0.0435022	6.70004e-07
exm807269	rs200307167	FAM208B	Missense_K192Q	10	5772536	C	A	0.007901	9956-7	ADAM15	1	155023748	155035252	Disintegrin and metalloproteinase domain-containing protein 15	Q13444	0.1373	0.02489	3.46267e-08	0.124599	0.025077	6.74107e-07
exm1341271	rs61754944	PRR11	Synonymous_K134K	17	57262923	A	G	0.002397	9956-7	ADAM15	1	155023748	155035252	Disintegrin and metalloproteinase domain-containing protein 15	Q13444	0.207	0.04187	7.65853e-07	0.207	0.0419541	8.05756e-07
exm690505	rs137877997	DOCK5	Missense_N20I	8	25101205	T	A	0.008079	9956-7	ADAM15	1	155023748	155035252	Disintegrin and metalloproteinase domain-containing protein 15	Q13444	0.1184	0.02406	8.60896e-07	0.1184	0.024113	9.09727e-07
exm-rs2277027	rs2277027	ADAM19	Intronic	5	156932376	C	A	0.3287	8948-13	ADAM19	5	156822071	157002831	Disintegrin and metalloproteinase domain-containing protein 19	Q9H013	-0.2336	0.01974	2.60926e-32	-0.2336	0.0199903	1.5089e-31
exm1134079	rs61745867	C14orf79	Missense_F222Y	14	105457923	A	T	0.0459	8634-187	ADAM19	5	156822071	157002831	Disintegrin and metalloproteinase domain-containing protein 19	Q9H013	0.2367	0.04174	1.42116e-08	0.240248	0.0418657	9.55021e-09
exm1134144	rs17852251	CDCA4	Missense_D93N	14	105477990	T	C	0.001776	8634-187	ADAM19	5	156822071	157002831	Disintegrin and metalloproteinase domain-containing protein 19	Q9H013	1.049	0.2065	3.77627e-07	1.07005	0.206998	2.34886e-07
exm1128734	rs34084056	MOK	Missense_D86N	14	102729910	T	C	0.01589	8634-187	ADAM19	5	156822071	157002831	Disintegrin and metalloproteinase domain-containing protein 19	Q9H013	0.3491	0.07044	7.19626e-07	0.356298	0.0706057	4.50416e-07
exm631775	rs2032582	ABCB1	Missense_S893A	7	87160618	C	A	0.496	7933-75	ADAM22	7	87563566	87832204	Disintegrin and metalloproteinase domain-containing protein 22	Q9P0K1	-0.128	0.01907	1.91826e-11	-0.128	0.0191501	2.32437e-11
exm259897	rs2115591	DYTN	Missense_Q474K	2	207527840	T	G	0.3583	7049-2	ADAM23	2	207308268	207485854	Disintegrin and metalloproteinase domain-containing protein 23	O75077	0.1937	0.01966	6.68649e-23	0.183065	0.0198655	3.10654e-20
exm-rs7603514	rs7603514	Intergenic	Intergenic	2	206836612	A	G	0.2075	7049-2	ADAM23	2	207308268	207485854	Disintegrin and metalloproteinase domain-containing protein 23	O75077	0.1867	0.02324	9.46821e-16	0.166393	0.0234766	1.36428e-12
exm988936	rs11045819	SLCO1B1	Missense_P155T	12	21329813	A	C	0.1464	7049-2	ADAM23	2	207308268	207485854	Disintegrin and metalloproteinase domain-containing protein 23	O75077	-0.1808	0.02678	1.46519e-11	-0.1808	0.026891	1.77486e-11
exm259647	rs79484112	ZDBF2	Missense_E1380K	2	207173390	A	G	0.03099	7049-2	ADAM23	2	207308268	207485854	Disintegrin and metalloproteinase domain-containing protein 23	O75077	-0.3273	0.05418	1.53186e-09	-0.282729	0.0545678	2.20401e-07
exm-rs8176746	rs8176746	ABO	Synonymous_T265T	9	136131322	A	C	0.06793	7049-2	ADAM23	2	207308268	207485854	Disintegrin and metalloproteinase domain-containing protein 23	O75077	0.1977	0.03808	2.08381e-07	0.1977	0.0381739	2.23162e-07
exm2265265	rs2709363	Intergenic	Downstream	2	208520043	A	G	0.3438	7049-2	ADAM23	2	207308268	207485854	Disintegrin and metalloproteinase domain-containing protein 23	O75077	0.1039	0.01992	1.82963e-07	0.103326	0.0199712	2.29423e-07
exm1305265	rs704	VTN	Missense_T400M	17	26694861	G	A	0.4964	10753-31	ADAM7	8	24298509	24370273	Disintegrin and metalloproteinase domain-containing protein 7	Q9H2U9	-0.1537	0.0178	5.88137e-18	-0.1537	0.0179186	9.67896e-18
exm405247	rs141374503	ADAMTS3	Missense_R565Q	4	73179445	T	C	0.005238	9115-78	ADAMDEC1	8	24241798	24263526	ADAM DEC1	O15204	-0.6013	0.1185	3.89004e-07	-0.6013	0.118775	4.13769e-07
exm793463	rs28647808	ADAMTS13	Missense_P587A,Missense_P618A,Missense_P618A	9	136305530	G	C	0.1072	3175-51	ADAMTS13	9	136279459	136324525	A disintegrin and metalloproteinase with thrombospondin motifs 13	Q76LX8	-0.6844	0.02937	4.16344e-120	-0.578025	0.0331754	5.49103e-68
exm793548	rs142572218	ADAMTS13	Missense_R1060W	9	136319670	T	C	0.002663	3175-51	ADAMTS13	9	136279459	136324525	A disintegrin and metalloproteinase with thrombospondin motifs 13	Q76LX8	-1.49	0.1814	2.14132e-16	-2.28027	0.189618	2.60804e-33
exm793538	rs28503257	ADAMTS13	Missense_T1033A	9	136319589	A	G	0.03889	3175-51	ADAMTS13	9	136279459	136324525	A disintegrin and metalloproteinase with thrombospondin motifs 13	Q76LX8	0.571	0.04849	5.213e-32	0.604724	0.0515439	8.71448e-32
exm793423	rs2301612	ADAMTS13	Missense_Q417E,Missense_Q448E,Missense_Q448E	9	136301982	G	C	0.4702	3175-51	ADAMTS13	9	136279459	136324525	A disintegrin and metalloproteinase with thrombospondin motifs 13	Q76LX8	-0.3245	0.01869	1.59421e-67	-0.162626	0.0209063	7.32008e-15
exm793418	rs145825553	ADAMTS13	Missense_R421C	9	136298777	T	C	0.00364	3175-51	ADAMTS13	9	136279459	136324525	A disintegrin and metalloproteinase with thrombospondin motifs 13	Q76LX8	-1.152	0.159	4.31537e-13	-1.09919	0.160326	7.08296e-12
exm970800	rs116897071	ADAMTS15	Missense_H442Y	11	130332457	C	T	0.008789	4533-76	ADAMTS15	11	130318869	130346539	A disintegrin and metalloproteinase with thrombospondin motifs 15	Q8TE58	0.8371	0.09027	1.80489e-20	0.8371	0.0909544	3.46441e-20
exm1305265	rs704	VTN	Missense_T400M	17	26694861	G	A	0.4964	4533-76	ADAMTS15	11	130318869	130346539	A disintegrin and metalloproteinase with thrombospondin motifs 15	Q8TE58	0.1033	0.01706	1.40331e-09	0.1033	0.0171153	1.58425e-09
exm69261	rs77931234	ACADM	Missense_K329E	1	76226846	G	A	0.002397	8845-2	ADAMTS3	4	73146686	73434516	A disintegrin and metalloproteinase with thrombospondin motifs 3	O15072	1.005	0.1894	1.11916e-07	1.005	0.189893	1.2068e-07
exm2256517	rs141501926	DCTD	Synonymous_P157P	4	183812618	T	C	0.00142	2809-25	ADAMTS4	1	161159538	161168845	A disintegrin and metalloproteinase with thrombospondin motifs 4	O75173	1.058	0.2083	3.79002e-07	1.058	0.20879	4.03502e-07
exm1563911	rs2830585	ADAMTS5	Missense_R614H	21	28305212	T	C	0.1254	3168-8	ADAMTS5	21	28290231	28339439	A disintegrin and metalloproteinase with thrombospondin motifs 5	Q9UNA0	-1.058	0.02234	0	-1.0381	0.0269079	0
exm1563904	rs226794	ADAMTS5	Missense_L692P	21	28302355	A	G	0.0927	3168-8	ADAMTS5	21	28290231	28339439	A disintegrin and metalloproteinase with thrombospondin motifs 5	Q9UNA0	0.3279	0.02971	2.54232e-28	0.191848	0.0302488	2.2633e-10
exm894365	rs2460827	SAA4	Missense_C167Y	11	18253176	C	T	0.02859	6441-62	ADAMTS6	5	64444563	64777704	A disintegrin and metalloproteinase with thrombospondin motifs 6	Q9UKP5	0.6897	0.05366	8.25784e-38	0.6897	0.0544674	9.52618e-37
exm1305265	rs704	VTN	Missense_T400M	17	26694861	G	A	0.4964	6441-62	ADAMTS6	5	64444563	64777704	A disintegrin and metalloproteinase with thrombospondin motifs 6	Q9UKP5	0.1894	0.01781	2.05986e-26	0.1894	0.0179901	6.41638e-26
exm446623	rs146351088	BASP1	Missense_A214V	5	17275966	T	C	0.001598	6575-79	ADAMTSL1	9	18474079	18910948	ADAMTS-like protein 1	Q8N6G6	0.5325	0.08147	6.31233e-11	0.5325	0.0817902	7.48707e-11
exm16979	rs41279482	AADACL3	Missense_L27S	1	12785200	C	T	0.001065	6575-79	ADAMTSL1	9	18474079	18910948	ADAMTS-like protein 1	Q8N6G6	0.6298	0.1012	4.86743e-10	0.6298	0.10157	5.62287e-10
exm1226143	rs61759926	SCNN1B	Missense_S634G	16	23391964	A	G	0.001243	6575-79	ADAMTSL1	9	18474079	18910948	ADAMTS-like protein 1	Q8N6G6	0.6155	0.1012	1.18681e-09	0.6155	0.101612	1.38379e-09
exm1524442	rs202037230	FERMT1	Missense_R288Q	20	6078265	T	C	0.002219	6575-79	ADAMTSL1	9	18474079	18910948	ADAMTS-like protein 1	Q8N6G6	0.4012	0.0703	1.15005e-08	0.4012	0.0705157	1.27405e-08
exm802287	rs72763296	TPRN	Missense_P421S	9	140093903	A	G	0.002664	6575-79	ADAMTSL1	9	18474079	18910948	ADAMTS-like protein 1	Q8N6G6	0.3597	0.06358	1.53648e-08	0.3597	0.0637681	1.69308e-08
exm405186	rs201524333	ADAMTS3	Missense_S1038F	4	73149358	A	G	0.001687	6575-79	ADAMTSL1	9	18474079	18910948	ADAMTS-like protein 1	Q8N6G6	0.4255	0.08152	1.79331e-07	0.4255	0.0817326	1.92952e-07
exm232789	rs202209668	NEB	Missense_A5172V	2	152397989	A	G	0.001154	6575-79	ADAMTSL1	9	18474079	18910948	ADAMTS-like protein 1	Q8N6G6	0.4795	0.0933	2.75712e-07	0.4795	0.0935111	2.93251e-07
exm1125861	rs199692563	ATG2B	Missense_P622S	14	96795838	A	G	0.001509	6575-79	ADAMTSL1	9	18474079	18910948	ADAMTS-like protein 1	Q8N6G6	0.4287	0.08431	3.68002e-07	0.4287	0.0845092	3.9196e-07
exm1665769	rs200130356	FLN/A	Missense_Q1484R	23	153587375	C	T	0.003161	6575-79	ADAMTSL1	9	18474079	18910948	ADAMTS-like protein 1	Q8N6G6	0.3298	0.0649	3.74143e-07	0.3298	0.0650899	4.0448e-07
exm647026	rs200476156	ARMC10	Missense_T67M	7	102716284	T	C	0.001154	6575-79	ADAMTSL1	9	18474079	18910948	ADAMTS-like protein 1	Q8N6G6	0.4924	0.09701	3.85939e-07	0.4924	0.0972413	4.11211e-07
exm635	rs200379767	PLEKHN1	Missense_P59L	1	902176	T	C	0.002042	6575-79	ADAMTSL1	9	18474079	18910948	ADAMTS-like protein 1	Q8N6G6	0.3602	0.07185	5.35261e-07	0.3602	0.0720119	5.67521e-07
exm1494482	rs77280515	MYBPC2	Missense_E431K	19	50949294	A	G	0.00142	6575-79	ADAMTSL1	9	18474079	18910948	ADAMTS-like protein 1	Q8N6G6	0.4181	0.08408	6.60455e-07	0.4181	0.0842574	6.97083e-07
exm564596	rs61747660	ZNF292	Missense_R2429Q	6	87970633	A	G	0.00142	6575-79	ADAMTSL1	9	18474079	18910948	ADAMTS-like protein 1	Q8N6G6	0.4297	0.08687	7.55707e-07	0.4297	0.0870636	7.99561e-07
exm1109759	rs147725150	VTI1B	Missense_M131V	14	68123282	C	T	0.001243	6575-79	ADAMTSL1	9	18474079	18910948	ADAMTS-like protein 1	Q8N6G6	0.4609	0.0933	7.81312e-07	0.4609	0.0935094	8.26865e-07
exm968147	rs188851356	PATE2	Missense_A26V	11	125647897	A	G	0.001243	6575-79	ADAMTSL1	9	18474079	18910948	ADAMTS-like protein 1	Q8N6G6	0.4426	0.08996	8.65599e-07	0.4426	0.0901461	9.11647e-07
exm1589040	rs148076381	PPIL2	Missense_R326Q	22	22042011	A	G	0.001065	6575-79	ADAMTSL1	9	18474079	18910948	ADAMTS-like protein 1	Q8N6G6	0.4978	0.1014	9.14159e-07	0.4978	0.101627	9.66756e-07
exm-rs2229741	rs2229741	NRIP1	Synonymous_G75G	21	16340289	A	G	0.4194	6379-62	ADAMTSL2	9	136397286	136440641	ADAMTS-like protein 2	Q86TH1	0.09101	0.01776	2.98428e-07	0.09101	0.0178021	3.18226e-07
exm1305265	rs704	VTN	Missense_T400M	17	26694861	G	A	0.4964	4594-22	ADCYAP1	18	904366	912173	Pituitary adenylate cyclase-activating polypeptide 38	P18509	0.2729	0.01596	1.50979e-65	0.2729	0.0163776	2.43476e-62
exm1305265	rs704	VTN	Missense_T400M	17	26694861	G	A	0.4964	4593-11	ADCYAP1	18	904366	912173	Pituitary adenylate cyclase-activating polypeptide 27	P18509	0.2445	0.01762	8.82081e-44	0.2445	0.0179229	2.26012e-42
exm1436138	rs139004201	OR7A17	Missense_G96D	19	14991881	T	C	0.006214	4546-27	ADGRE2	19	14843509	14889353	Adhesion G protein-coupled receptor E2	Q9UHX3	-0.6106	0.1174	1.98195e-07	-0.6106	0.117677	2.11665e-07
exm1305265	rs704	VTN	Missense_T400M	17	26694861	G	A	0.4964	11243-90	ADGRF1	6	46967116	47010082	Adhesion G-protein coupled receptor F1	Q5T601	-0.8574	0.01424	0	-0.8574	0.0182513	0
exm-rs507666	rs507666	ABO	Intronic	9	136149399	A	G	0.1216	6409-57	ADGRF5	6	46820242	46922681	Adhesion G protein-coupled receptor F5	Q8IZF2	-0.9581	0.02515	0	-0.925687	0.0285547	1.5307e-230
exm553027	rs586024	GPR116	Missense_T604M	6	46834685	G	A	0.03268	6409-57	ADGRF5	6	46820242	46922681	Adhesion G protein-coupled receptor F5	Q8IZF2	-1.426	0.04938	2.25018e-183	-1.44466	0.0533913	3.083e-161
exm792703	rs8176741	ABO	Missense_T219M	9	136131461	A	G	0.06802	6409-57	ADGRF5	6	46820242	46922681	Adhesion G protein-coupled receptor F5	Q8IZF2	0.5368	0.03621	1.01532e-49	0.414164	0.0371519	7.33464e-29
exm552354	rs35884480	SLC25A27	Missense_I197T	6	46632594	C	T	0.07228	6409-57	ADGRF5	6	46820242	46922681	Adhesion G protein-coupled receptor F5	Q8IZF2	-0.1311	0.03563	0.000233707	-0.189515	0.0357354	1.13736e-07
exm553035	rs199683187	GPR116	Missense_V532I	6	46836647	T	C	0.005771	6409-57	ADGRF5	6	46820242	46922681	Adhesion G protein-coupled receptor F5	Q8IZF2	-0.572	0.1223	2.91069e-06	-0.605704	0.122554	7.71908e-07
exm315643	rs3197999	MST1	Missense_R703C	3	49721532	A	G	0.3094	9834-62	ADH1B	4	100227527	100242572	Alcohol dehydrogenase 1B	P00325	-0.1149	0.02017	1.22235e-08	-0.1149	0.0202281	1.34525e-08
exm-rs2602836	rs2602836	LOC100507053	ncRNA_Intronic	4	100014805	A	G	0.4281	8325-37	ADH4	4	100044832	100065449	Alcohol dehydrogenase 4	P08319	-0.1498	0.0192	6.08934e-15	-0.1498	0.0193086	8.61411e-15
exm414947	rs1126673	ADH4	Missense_V374I	4	100045616	C	T	0.2971	11369-23	ADH5	4	99992129	100009931	Alcohol dehydrogenase class-3	P11766	0.217	0.02037	1.68978e-26	0.217	0.0205893	5.68276e-26
exm1305265	rs704	VTN	Missense_T400M	17	26694861	G	A	0.4964	11369-23	ADH5	4	99992129	100009931	Alcohol dehydrogenase class-3	P11766	-0.1299	0.01818	8.98555e-13	-0.1299	0.0182623	1.13529e-12
exm415306	rs1573496	ADH7	Missense_G92A,Missense_G100A	4	100349669	G	C	0.0713	11377-19	ADH7	4	100333418	100356667	Alcohol dehydrogenase class 4 mu/sigma chain	P40394	-0.3721	0.03687	5.9804e-24	-0.3721	0.0372185	1.55947e-23
exm1305265	rs704	VTN	Missense_T400M	17	26694861	G	A	0.4964	11377-19	ADH7	4	100333418	100356667	Alcohol dehydrogenase class 4 mu/sigma chain	P40394	-0.1093	0.01874	5.46213e-09	-0.1093	0.018796	6.06113e-09
exm196951	rs201088869	FAM161A	Missense_R165Q	2	62067645	C	T	0.001332	11377-19	ADH7	4	100333418	100356667	Alcohol dehydrogenase class 4 mu/sigma chain	P40394	-1.37	0.2634	1.9799e-07	-1.37	0.264053	2.12153e-07
exm1305265	rs704	VTN	Missense_T400M	17	26694861	G	A	0.4964	12457-10	ADI1	2	3501690	3523350	1,2-dihydroxy-3-keto-5-methylthiopentene dioxygenase	Q9BV57	-0.2578	0.01721	9.97214e-51	-0.2578	0.0175558	8.09131e-49
exm-rs17366568	rs17366568	ADIPOQ	Intronic	3	186570453	A	G	0.1167	3554-24	ADIPOQ	3	186560463	186576252	Adiponectin	Q15848	-0.1852	0.02773	2.41092e-11	-0.186816	0.0278464	1.96247e-11
exm371338	rs114155159	ADIPOQ	Missense_L9Q	3	186570873	A	T	0.001243	3554-24	ADIPOQ	3	186560463	186576252	Adiponectin	Q15848	-1.459	0.2535	8.64246e-09	-1.47605	0.254291	6.45286e-09
exm-rs4846567	rs4846567	Intergenic	Intergenic	1	219750717	T	G	0.3249	3554-24	ADIPOQ	3	186560463	186576252	Adiponectin	Q15848	0.1067	0.01873	1.22118e-08	0.1067	0.0187843	1.34478e-08
exm1305265	rs704	VTN	Missense_T400M	17	26694861	G	A	0.4964	8518-55	ADM	11	10326642	10328923	ADM	P35318	-0.1705	0.01829	1.14131e-20	-0.1705	0.0184319	2.23883e-20
exm371125	rs2304456	KNG1	Missense_I197M,Missense_I197M	3	186445052	G	T	0.1194	14115-34	ADM	11	10326642	10328923	Adrenomedullin	P35318	-0.2516	0.02797	2.35476e-19	-0.2516	0.0281822	4.35303e-19
exm362807	rs1803274	BCHE	Missense_A567T	3	165491280	T	C	0.1881	14115-34	ADM	11	10326642	10328923	Adrenomedullin	P35318	-0.1765	0.02302	1.75729e-14	-0.1765	0.0231439	2.41748e-14
exm-rs2731672	rs2731672	Intergenic	Intergenic	5	176842474	A	G	0.2485	14115-34	ADM	11	10326642	10328923	Adrenomedullin	P35318	0.1574	0.02085	4.38072e-14	0.1574	0.020959	5.91739e-14
exm979911	rs12146727	C1S	Missense_R119H,Missense_R119H	12	7170336	A	G	0.1124	14115-34	ADM	11	10326642	10328923	Adrenomedullin	P35318	-0.1605	0.02855	1.8907e-08	-0.1605	0.0286314	2.07383e-08
exm1305265	rs704	VTN	Missense_T400M	17	26694861	G	A	0.4964	7922-5	ADM	11	10326642	10328923	Adrenomedullin	P35318	0.09337	0.01802	2.2015e-07	0.09337	0.0180621	2.34871e-07
exm-rs2731672	rs2731672	Intergenic	Intergenic	5	176842474	A	G	0.2485	3347-9	GRK2	11	67033905	67054029	beta-adrenergic receptor kinase 1	P25098	0.1068	0.02116	4.48194e-07	0.1068	0.0212083	4.75966e-07
exm1305265	rs704	VTN	Missense_T400M	17	26694861	G	A	0.4964	9057-19	ADRM1	20	60877112	60884206	Proteasomal ubiquitin receptor ADRM1	Q16186	-0.2046	0.0181	1.25564e-29	-0.2046	0.0183071	5.34356e-29
exm1305265	rs704	VTN	Missense_T400M	17	26694861	G	A	0.4964	5023-23	ADSL	22	40742504	40762577	Adenylosuccinate lyase	P30566	-0.1598	0.01859	8.25289e-18	-0.1598	0.0187124	1.34457e-17
exm141170	rs140206020	PIK3C2B	Missense_L202R	1	204438326	C	A	0.001243	12644-63	ADSS	1	244571794	244615436	Adenylosuccinate synthetase isozyme 2	P30520	1.315	0.2618	5.08922e-07	1.315	0.262362	5.38234e-07
exm405855	rs41265665	AFM	Missense_H395R	4	74361142	A	G	0.01474	4763-31	AFM	4	74347462	74369718	Afamin	P43652	-0.7087	0.07911	3.29387e-19	-0.708024	0.0797284	6.65912e-19
exm402516	rs150716612	TMPRSS11F	Missense_R169K	4	68938049	T	C	0.005504	4763-31	AFM	4	74347462	74369718	Afamin	P43652	-0.6461	0.124	1.88349e-07	-0.644295	0.124294	2.17596e-07
exm174359	rs16981869	GEN1	Missense_N143S	2	17946243	G	A	0.1133	5792-8	AFP	4	74301933	74321492	alpha-Fetoprotein	P02771	-0.1836	0.03041	1.56532e-09	-0.1836	0.0305134	1.77652e-09
exm-rs2523578	rs2523578	Intergenic	Intergenic	6	31328542	C	T	0.2748	5792-8	AFP	4	74301933	74321492	alpha-Fetoprotein	P02771	0.1049	0.02136	9.05906e-07	0.1049	0.0214063	9.56261e-07
exm1305265	rs704	VTN	Missense_T400M	17	26694861	G	A	0.4964	10435-2	AGA	4	178351928	178363657	N(4)-(beta-N-acetylglucosaminyl)-L-asparaginase	P20933	0.1469	0.0171	8.64838e-18	0.1469	0.0172127	1.40914e-17
exm-rs10774625	rs10774625	ATXN2	Intronic	12	111910219	A	G	0.3956	10435-2	AGA	4	178351928	178363657	N(4)-(beta-N-acetylglucosaminyl)-L-asparaginase	P20933	-0.08914	0.01808	8.20993e-07	-0.08914	0.0181205	8.68637e-07
exm1305265	rs704	VTN	Missense_T400M	17	26694861	G	A	0.4964	13960-15	AGAP3	7	150782918	150841523	Arf-GAP with GTPase, ANK repeat and PH domain-containing protein 3	Q96P47	-0.1238	0.01847	2.04517e-11	-0.1238	0.0185434	2.45197e-11
exm534819	rs2070600	AGER	Missense_S82G	6	32151443	T	C	0.04537	4125-52	AGER	6	32148745	32152099	Advanced glycosylation end product-specific receptor, soluble	Q15109	-0.5339	0.04528	4.33952e-32	-0.5339	0.0458612	2.53067e-31
exm2266877	rs11243419	Intergenic	Intergenic	9	134422439	G	A	0.4319	4125-52	AGER	6	32148745	32152099	Advanced glycosylation end product-specific receptor, soluble	Q15109	0.1673	0.01905	1.60376e-18	0.1673	0.0191841	2.76293e-18
exm-rs10483776	rs10483776	FUT8	Intronic	14	65914867	G	A	0.14	4125-52	AGER	6	32148745	32152099	Advanced glycosylation end product-specific receptor, soluble	Q15109	-0.1569	0.02736	9.77144e-09	-0.1569	0.0274411	1.0798e-08
exm2262396	rs2343596	ZFPM2	Intronic	8	106593207	A	C	0.2777	4125-52	AGER	6	32148745	32152099	Advanced glycosylation end product-specific receptor, soluble	Q15109	0.1106	0.02125	1.94304e-07	0.1106	0.0213018	2.07985e-07
exm97673	rs17582155	RORC	Missense_I124L	1	151804213	A	G	0.006926	4125-52	AGER	6	32148745	32152099	Advanced glycosylation end product-specific receptor, soluble	Q15109	0.5758	0.1148	5.28464e-07	0.5758	0.115059	5.60412e-07
exm808712	rs35524242	ITIH2	Missense_S467N	10	7772035	G	A	0.03117	8051-10	AGGF1	5	76326210	76361059	Angiogenic factor with G patch and FHA domains 1	Q8N302	-0.4291	0.05349	1.03986e-15	-0.4291	0.0538094	1.53068e-15
exm473410	rs141384895	PRR16	Missense_S251C	5	120022309	T	A	0.001332	4959-2	AGR2	7	16831437	16844738	Anterior gradient protein 2 homolog	O95994	-1.2	0.2423	7.32517e-07	-1.2	0.242842	7.75313e-07
exm607072	rs145337555	AGR3	Nonsense_Q114X	7	16901035	A	G	0.001598	5668-49	AGR3	7	16899030	16921613	Anterior gradient protein 3 homolog	Q8TD06	-1.284	0.2509	3.09486e-07	-1.284	0.251537	3.31469e-07
exm1248952	rs9922085	LRRC36	Missense_P222R	16	67397580	C	G	0.0411	2813-11	AGRP	16	67516474	67517716	Agouti-related protein	O00253	0.4699	0.04578	1.0205e-24	0.4699	0.0462176	2.77971e-24
exm158139	rs61731497	AGT	Missense_C51R	1	230846446	G	A	0.001065	3484-60	AGT	1	230838269	230850336	Angiotensinogen	P01019	-2.704	0.2644	1.50207e-24	-2.64295	0.267239	4.60813e-23
exm158099	rs699	AGT	Missense_M268T	1	230845794	G	A	0.4193	3484-60	AGT	1	230838269	230850336	Angiotensinogen	P01019	0.1099	0.01747	3.15866e-10	0.103156	0.0175475	4.13527e-09
exm625652	rs35332062	MLXIPL	Missense_A358V	7	73012042	A	G	0.1282	3484-60	AGT	1	230838269	230850336	Angiotensinogen	P01019	-0.1498	0.02562	5.00534e-09	-0.1498	0.0256999	5.58251e-09
exm1305265	rs704	VTN	Missense_T400M	17	26694861	G	A	0.4964	11633-89	AHSA1	14	77924373	77935815	Activator of 90 kDa heat shock protein ATPase homolog 1	O95433	-0.1833	0.01784	9.16636e-25	-0.1833	0.0180085	2.47258e-24
exm-rs541862	rs541862	CFB	Intronic	6	31916951	G	A	0.09961	11633-89	AHSA1	14	77924373	77935815	Activator of 90 kDa heat shock protein ATPase homolog 1	O95433	0.2369	0.03065	1.08224e-14	0.2369	0.0308212	1.51493e-14
exm-rs1329424	rs1329424	CFH	Intronic	1	196646176	A	C	0.3975	11633-89	AHSA1	14	77924373	77935815	Activator of 90 kDa heat shock protein ATPase homolog 1	O95433	0.145	0.01887	1.5401e-14	0.145	0.0189754	2.1477e-14
exm452468	rs121964920	C7	Missense_S521R	5	40959622	A	C	0.002752	11633-89	AHSA1	14	77924373	77935815	Activator of 90 kDa heat shock protein ATPase homolog 1	O95433	-1.244	0.1724	5.36268e-13	-1.244	0.173209	6.86711e-13
exm668422	rs114454649	ZNF282	Missense_P281L	7	148907686	T	C	0.004883	11633-89	AHSA1	14	77924373	77935815	Activator of 90 kDa heat shock protein ATPase homolog 1	O95433	-0.6473	0.1242	1.87062e-07	-0.6473	0.124474	1.98964e-07
exm370881	rs4917	AHSG	Missense_M248T	3	186337713	T	C	0.3547	10966-1	AHSG	3	186330850	186339107	Alpha-2-HS-glycoprotein	P02765	1.337	0.008191	0	1.337	0.0191488	0
exm370881	rs4917	AHSG	Missense_M248T	3	186337713	T	C	0.3547	3581-53	AHSG	3	186330850	186339107	Alpha-2-HS-glycoprotein	P02765	-0.225	0.01866	1.76266e-33	-0.225	0.0189062	1.17142e-32
exm1305265	rs704	VTN	Missense_T400M	17	26694861	G	A	0.4964	3581-53	AHSG	3	186330850	186339107	Alpha-2-HS-glycoprotein	P02765	0.1618	0.01783	1.14103e-19	0.1618	0.017961	2.09094e-19
exm1305265	rs704	VTN	Missense_T400M	17	26694861	G	A	0.4964	9025-5	AHSP	16	31539203	31540125	Alpha-hemoglobin-stabilizing protein	Q9NZD4	-0.1768	0.01568	1.73371e-29	-0.1768	0.0158592	7.31317e-29
exm1305265	rs704	VTN	Missense_T400M	17	26694861	G	A	0.4964	2849-49	AIF1	6	31582969	31584798	Allograft inflammatory factor 1	P55008	-0.2651	0.01598	8.30267e-62	-0.2651	0.0163722	5.7401e-59
exm1265374	rs721005	CRISPLD2	Missense_T322S	16	84906098	G	C	0.3878	2849-49	AIF1	6	31582969	31584798	Allograft inflammatory factor 1	P55008	-0.1364	0.01682	5.0873e-16	-0.1364	0.0169198	7.53322e-16
exm-rs1329424	rs1329424	CFH	Intronic	1	196646176	A	C	0.3975	2849-49	AIF1	6	31582969	31584798	Allograft inflammatory factor 1	P55008	0.09776	0.0172	1.31795e-08	0.09776	0.0172518	1.45618e-08
exm1540419	rs2232613	LBP	Missense_P333L	20	36997655	T	C	0.104	2849-49	AIF1	6	31582969	31584798	Allograft inflammatory factor 1	P55008	-0.151	0.02688	1.93673e-08	-0.151	0.0269551	2.12004e-08
exm1305265	rs704	VTN	Missense_T400M	17	26694861	G	A	0.4964	9522-3	AIFM1	23	129263337	129299861	Apoptosis-inducing factor 1, mitochondrial	O95831	-0.3614	0.01749	7.42197e-95	-0.3614	0.0181515	3.31766e-88
exm2249871	rs7115779	CHST1	Synonymous_S411S	11	45671241	G	C	0.001956	13424-51	AIFM1	23	129263337	129299861	Apoptosis-inducing factor 1, mitochondrial	O95831	1.116	0.2185	3.2636e-07	1.116	0.219038	3.48709e-07
exm1305265	rs704	VTN	Missense_T400M	17	26694861	G	A	0.4964	13424-51	AIFM1	23	129263337	129299861	Apoptosis-inducing factor 1, mitochondrial	O95831	0.09136	0.01855	8.43313e-07	0.09136	0.018589	8.89056e-07
exm-rs769449	rs769449	APOE	Intronic	19	45410002	A	G	0.1249	2714-78	AIMP1	4	107236767	107270382	Endothelial monocyte-activating polypeptide 2	Q12904	-0.3671	0.02642	6.81357e-44	-0.467555	0.0288621	5.07566e-59
exm-rs445925	rs445925	Intergenic	Intergenic	19	45415640	T	C	0.08853	2714-78	AIMP1	4	107236767	107270382	Endothelial monocyte-activating polypeptide 2	Q12904	-0.1606	0.03076	1.77896e-07	-0.299651	0.0328147	6.74995e-20
exm1479431	rs5167	APOC4	Missense_L96R	19	45448465	G	T	0.3232	2714-78	AIMP1	4	107236767	107270382	Endothelial monocyte-activating polypeptide 2	Q12904	0.1324	0.01854	9.24415e-13	0.157683	0.018801	4.98946e-17
exm-rs439401	rs439401	Intergenic	Intergenic	19	45414451	T	C	0.396	2714-78	AIMP1	4	107236767	107270382	Endothelial monocyte-activating polypeptide 2	Q12904	-0.002008	0.01816	0.911955	-0.129557	0.0201488	1.2759e-10
exm1305265	rs704	VTN	Missense_T400M	17	26694861	G	A	0.4964	3839-60	AIP	11	67250505	67258579	AH receptor-interacting protein	O00170	-0.6399	0.01483	0	-0.6399	0.0171303	2.10571e-305
exm783851	rs8192462	AK1	Missense_E123Q	9	130630749	G	C	0.0595	5012-67	AK1	9	130628759	130640022	Adenylate kinase isoenzyme 1	P00568	-0.1948	0.03962	8.80113e-07	-0.1948	0.0397062	9.29335e-07
exm1185371	rs114358244	AKAP13	Missense_P489L	15	86122765	T	C	0.002131	13613-23	AK5	1	77747662	78025654	Adenylate kinase isoenzyme 5	Q9Y6K8	1.084	0.1846	4.30164e-09	1.084	0.185148	4.77654e-09
exm384559	rs2498323	HGFAC	Missense_R644Q	4	3451109	A	G	0.0918	13613-23	AK5	1	77747662	78025654	Adenylate kinase isoenzyme 5	Q9Y6K8	-0.1504	0.03064	9.17213e-07	-0.1504	0.0307077	9.69175e-07
exm55344	rs2229540	AKR1A1	Missense_N52S,Missense_N52S,Missense_N52S,Missense_N52S	1	46032311	G	A	0.06499	4192-10	AKR1A1	1	46016455	46035723	Alcohol dehydrogenase [NADP(+)]	P14550	-1.228	0.03255	0	-1.2535	0.0366686	4.10504e-256
exm56080	rs115423425	PIK3R3	Missense_M99I	1	46546370	G	C	0.009499	4192-10	AKR1A1	1	46016455	46035723	Alcohol dehydrogenase [NADP(+)]	P14550	-1.802	0.09091	1.93071e-87	-1.95644	0.094362	1.73255e-95
exm55380	rs61757676	AKR1A1	Missense_I297R	1	46034879	T	G	0.006926	4192-10	AKR1A1	1	46016455	46035723	Alcohol dehydrogenase [NADP(+)]	P14550	-2.012	0.1114	6.45926e-73	-2.01966	0.115155	7.2612e-69
exm895945	rs145171062	N/AV2	Missense_T1411A	11	20070533	A	G	0.005682	4192-10	AKR1A1	1	46016455	46035723	Alcohol dehydrogenase [NADP(+)]	P14550	-0.785	0.1219	1.19706e-10	-0.785	0.122379	1.41304e-10
exm659176	rs2229542	AKR1B1	Missense_K90E	7	134135621	C	T	0.01749	9854-36	AKR1B1	7	134127107	134143888	Aldose reductase	P15121	-1.295	0.06815	1.6354e-80	-1.295	0.0704734	2.05504e-75
exm26034	rs1043657	AKR7A2	Missense_A142T	1	19635011	T	C	0.08416	4188-1	AKR7A2	1	19629202	19638640	Aflatoxin B1 aldehyde reductase member 2	O43488	-0.4557	0.03328	1.11937e-42	-0.467547	0.0339212	3.21095e-43
exm26063	rs12140547	PQLC2	Missense_S16N	1	19644218	A	G	0.03747	4188-1	AKR7A2	1	19629202	19638640	Aflatoxin B1 aldehyde reductase member 2	O43488	-0.238	0.04956	1.56885e-06	-0.280493	0.0497585	1.72956e-08
exm-rs1329424	rs1329424	CFH	Intronic	1	196646176	A	C	0.3975	3392-68	AKT3	1	243651535	244014381	RAC-alpha/beta/gamma serine/threonine-protein kinase	P31749 P31751 Q9Y243	0.1402	0.01748	1.05234e-15	0.1402	0.0175865	1.56124e-15
exm-rs541862	rs541862	CFB	Intronic	6	31916951	G	A	0.09961	3392-68	AKT3	1	243651535	244014381	RAC-alpha/beta/gamma serine/threonine-protein kinase	P31749 P31751 Q9Y243	0.2073	0.02844	3.12196e-13	0.2073	0.0285812	4.07596e-13
exm1540419	rs2232613	LBP	Missense_P333L	20	36997655	T	C	0.104	5360-9	AKT2	19	40736224	40791443	RAC-beta serine/threonine-protein kinase	P31751	-1.052	0.02765	0	-1.1052	0.0313154	7.59289e-273
exm-rs445925	rs445925	Intergenic	Intergenic	19	45415640	T	C	0.08853	14685-17	AKT2	19	40736224	40791443	RAC-beta serine/threonine-protein kinase	P31751	-0.4625	0.03156	1.25847e-48	-0.589938	0.034141	6.72056e-67
exm-rs769449	rs769449	APOE	Intronic	19	45410002	A	G	0.1249	14685-17	AKT2	19	40736224	40791443	RAC-beta serine/threonine-protein kinase	P31751	-0.3892	0.02758	3.21841e-45	-0.507915	0.0300991	6.89685e-64
exm1540359	rs138570528	LBP	Missense_D112V	20	36979309	A	T	0.004616	5360-9	AKT2	19	40736224	40791443	RAC-beta serine/threonine-protein kinase	P31751	-1.487	0.1395	1.57445e-26	-1.67311	0.141057	1.88116e-32
exm1540452	rs2232619	LBP	Missense_T445A	20	37002589	A	G	0.005504	5360-9	AKT2	19	40736224	40791443	RAC-beta serine/threonine-protein kinase	P31751	-1.238	0.1286	6.16487e-22	-1.45088	0.129835	5.41531e-29
exm1540403	rs2232607	LBP	Missense_D283G	20	36993333	G	A	0.01758	5360-9	AKT2	19	40736224	40791443	RAC-beta serine/threonine-protein kinase	P31751	-0.3833	0.07202	1.02558e-07	-0.56263	0.0724109	7.851e-15
exm-rs439401	rs439401	Intergenic	Intergenic	19	45414451	T	C	0.396	14685-17	AKT2	19	40736224	40791443	RAC-beta serine/threonine-protein kinase	P31751	0.05074	0.01894	0.00738454	-0.147699	0.0209885	1.96222e-12
exm1540445	rs2232618	LBP	Missense_F436L	20	37001761	C	T	0.08159	5360-9	AKT2	19	40736224	40791443	RAC-beta serine/threonine-protein kinase	P31751	-0.08715	0.03456	0.0116789	-0.213002	0.0347555	8.86655e-10
exm362807	rs1803274	BCHE	Missense_A567T	3	165491280	T	C	0.1881	14685-17	AKT2	19	40736224	40791443	RAC-beta serine/threonine-protein kinase	P31751	0.1151	0.02337	8.43096e-07	0.1151	0.0234206	8.90152e-07
exm520949	rs11754288	SLC17A4	Missense_A372T	6	25776949	A	G	0.4922	3707-12	ALB	4	74269972	74287129	Serum albumin	P02768	0.1019	0.01647	6.13174e-10	0.1019	0.0165272	7.02228e-10
exm1305265	rs704	VTN	Missense_T400M	17	26694861	G	A	0.4964	9835-16	ALDH1A3	15	101419897	101456831	Aldehyde dehydrogenase family 1 member A3	P47895	-0.2363	0.01811	6.52035e-39	-0.2363	0.0183856	8.33615e-38
exm-rs2731672	rs2731672	Intergenic	Intergenic	5	176842474	A	G	0.2485	9835-16	ALDH1A3	15	101419897	101456831	Aldehyde dehydrogenase family 1 member A3	P47895	-0.1729	0.02146	7.82856e-16	-0.1729	0.0215876	1.15437e-15
exm-rs6056	rs6056	FGB	Synonymous_S130S,Synonymous_S189S	4	155488821	T	C	0.1492	9835-16	ALDH1A3	15	101419897	101456831	Aldehyde dehydrogenase family 1 member A3	P47895	-0.1829	0.02598	1.92197e-12	-0.1829	0.0260967	2.40799e-12
exm1303378	rs887241	ALDH3A1	Missense_S134A,Missense_S134A,Missense_S134A	17	19645938	A	C	0.3289	11480-1	ALDH3A1	17	19641297	19651746	Aldehyde dehydrogenase, dimeric NADP-preferring	P30838	-0.1918	0.01972	2.33217e-22	-0.1918	0.0198922	5.31668e-22
exm165192	rs200000695	KIF26B	Missense_S1568L	1	245850988	T	C	0.001243	11480-1	ALDH3A1	17	19641297	19651746	Aldehyde dehydrogenase, dimeric NADP-preferring	P30838	1.344	0.2677	5.1525e-07	1.344	0.268321	5.47334e-07
exm1232333	rs142759891	ALDOA	Missense_I308V	16	30080955	A	G	0.001509	5864-10	ALDOA	16	30064411	30081741	Fructose-bisphosphate aldolase A	P04075	-1.954	0.2317	3.35997e-17	-1.954	0.233139	5.23546e-17
exm1305265	rs704	VTN	Missense_T400M	17	26694861	G	A	0.4964	8249-124	ALK	2	29415640	30144477	ALK tyrosine kinase receptor	Q9UM73	-0.1063	0.01776	2.15911e-09	-0.1063	0.017816	2.42334e-09
exm2264095	rs941758	PF4V1	Upstream	4	74718941	C	A	0.2892	8249-124	ALK	2	29415640	30144477	ALK tyrosine kinase receptor	Q9UM73	0.09837	0.01994	8.08519e-07	0.09837	0.0199836	8.5432e-07
exm1067677	rs1926447	CPB2	Missense_I347T	13	46629944	A	G	0.239	10463-23	ALPI	2	233320833	233325455	Intestinal-type alkaline phosphatase	P09923	0.5244	0.01984	5.96265e-154	0.5244	0.0211345	6.56349e-136
exm-rs6742078	rs6742078	UGT1A1	Intronic	2	234672639	T	G	0.3199	10463-23	ALPI	2	233320833	233325455	Intestinal-type alkaline phosphatase	P09923	0.1052	0.01917	4.07106e-08	0.1052	0.0192233	4.43646e-08
exm307845	rs61740470	LTF	Splicing	3	46491985	T	C	0.00799	2795-23	ALPL	1	21835475	21904905	Alkaline phosphatase, tissue-nonspecific isozyme	P05186	-1.192	0.1085	4.45404e-28	-1.192	0.109735	1.73822e-27
exm939423	rs2511241	P2RY2	Missense_P46L,Missense_P46L,Missense_P46L	11	72945341	C	T	0.08638	2795-23	ALPL	1	21835475	21904905	Alkaline phosphatase, tissue-nonspecific isozyme	P05186	-0.2643	0.03449	1.81511e-14	-0.2643	0.0346788	2.50988e-14
exm274998	rs13026692	ALPP	Missense_I89L	2	233243981	T	A	0.2978	7813-6	ALPPL2	2	233271552	233275424	Alkaline phosphatase, placental type	P05187	0.2228	0.01982	2.55966e-29	0.262844	0.0206087	2.96069e-37
exm-rs749052	rs749052	Intergenic	Intergenic	2	232796610	G	A	0.0595	7813-6	ALPPL2	2	233271552	233275424	Alkaline phosphatase, placental type	P05187	0.2189	0.03963	3.32136e-08	0.272622	0.0400392	9.83631e-12
exm2255112	rs61731716	ECEL1	Synonymous_N665N	2	233345861	A	G	0.02415	7813-6	ALPPL2	2	233271552	233275424	Alkaline phosphatase, placental type	P05187	-0.2061	0.06147	0.000799826	-0.35335	0.0628554	1.89153e-08
exm274998	rs13026692	ALPP	Missense_I89L	2	233243981	T	A	0.2978	6706-18	ALPPL2	2	233271552	233275424	Alkaline phosphatase, placental-like	P10696	0.1291	0.02056	3.40357e-10	0.1291	0.0206311	3.91115e-10
exm274998	rs13026692	ALPP	Missense_I89L	2	233243981	T	A	0.2978	6715-63	ALPPL2	2	233271552	233275424	Alkaline phosphatase, placental-like	P10696	0.1245	0.02024	7.69058e-10	0.1245	0.0203071	8.74056e-10
exm1135159	rs34137879	C14orf80	Missense_R295Q,Missense_R293Q,Missense_R334Q,Missense_R367Q	14	105965102	A	G	0.04804	6522-57	AMBN	4	71457975	71473005	Ameloblastin	Q9NP70	-0.2314	0.0431	7.92141e-08	-0.276411	0.0438697	2.96258e-10
exm1132233	rs77215854	AHN/AK2	Missense_P4821S	14	105407327	A	G	0.02459	6522-57	AMBN	4	71457975	71473005	Ameloblastin	Q9NP70	0.2925	0.05922	7.84398e-07	0.358046	0.0602516	2.80698e-09
exm-rs3134996	rs3134996	Intergenic	Intergenic	6	32636866	A	T	0.4953	8578-45	AMELX	23	11311533	11318881	Amelogenin, X isoform	Q99217	0.1147	0.01896	1.45226e-09	0.1147	0.0190241	1.6478e-09
exm1135159	rs34137879	C14orf80	Missense_R295Q,Missense_R293Q,Missense_R334Q,Missense_R367Q	14	105965102	A	G	0.04804	8578-45	AMELX	23	11311533	11318881	Amelogenin, X isoform	Q99217	0.2729	0.04372	4.32026e-10	0.245698	0.0441579	2.63534e-08
exm1134928	rs4983413	MTA1	Missense_V372I,Missense_V372I	14	105930406	A	G	0.2568	8578-45	AMELX	23	11311533	11318881	Amelogenin, X isoform	Q99217	-0.1327	0.02166	8.98329e-10	-0.118905	0.0218758	5.46551e-08
exm1305265	rs704	VTN	Missense_T400M	17	26694861	G	A	0.4964	4923-79	AMH	19	2249113	2252072	Muellerian-inhibiting factor	P03971	-0.8224	0.01456	0	-0.8224	0.0182228	0
exm883218	rs3802978	UBQLNL	Missense_Q143K	11	5537245	T	G	0.009499	4923-79	AMH	19	2249113	2252072	Muellerian-inhibiting factor	P03971	0.8147	0.09665	3.47488e-17	0.661176	0.100101	3.97317e-11
exm888755	rs116932252	RIC3	Missense_D312N	11	8132421	T	C	0.009766	4923-79	AMH	19	2249113	2252072	Muellerian-inhibiting factor	P03971	0.7684	0.09194	6.39937e-17	0.620549	0.0951685	7.00604e-11
exm959643	rs17121881	AMICA1	Missense_I84N,Missense_I94N	11	118081345	A	T	0.4091	8232-90	JAML	11	118064442	118095809	Junctional adhesion molecule-like	Q86YT9	-0.8526	0.01515	0	-0.93307	0.0220561	0
exm959602	rs2298831	AMICA1	Missense_I312M,Missense_I322M	11	118068752	C	T	0.1445	8232-90	JAML	11	118064442	118095809	Junctional adhesion molecule-like	Q86YT9	-0.4153	0.02562	4.28623e-59	0.221514	0.0302316	2.34982e-13
exm1305265	rs704	VTN	Missense_T400M	17	26694861	G	A	0.4964	5094-62	JAML	11	118064442	118095809	Junctional adhesion molecule-like	Q86YT9	-0.09715	0.01819	9.25135e-08	-0.09715	0.0182353	9.95273e-08
exm2266144	rs17876032	F12	Intronic	5	176830627	G	A	0.391	9979-13	AMIGO1	1	110049446	110052336	Amphoterin-induced protein 1	Q86WK6	-0.1211	0.01974	8.52923e-10	-0.1211	0.0198072	9.71954e-10
exm87426	rs151252237	CD2	Missense_T143I	1	117303069	T	C	0.002841	9979-13	AMIGO1	1	110049446	110052336	Amphoterin-induced protein 1	Q86WK6	0.9178	0.1846	6.63235e-07	0.9178	0.185022	7.0319e-07
exm996985	rs145725599	AMIGO2	Missense_S269L	12	47471980	A	G	0.001243	14134-49	AMIGO2	12	47469490	47473734	Amphoterin-induced protein 2	Q86SJ2	-2.282	0.2424	4.76738e-21	-2.282	0.244595	1.0618e-20
exm-rs507666	rs507666	ABO	Intronic	9	136149399	A	G	0.1216	14134-49	AMIGO2	12	47469490	47473734	Amphoterin-induced protein 2	Q86SJ2	-0.1334	0.0251	1.06809e-07	-0.1334	0.0251646	1.15106e-07
exm2271840	rs832723	FAM113B	Intronic	12	47613284	T	C	0.05913	6914-15	AMIGO2	12	47469490	47473734	Amphoterin-induced protein 2	Q86SJ2	0.2095	0.03983	1.4417e-07	0.2095	0.0399297	1.54826e-07
exm181733	rs1260326	GCKR	Missense_L446P	2	27730940	T	C	0.3552	6914-15	AMIGO2	12	47469490	47473734	Amphoterin-induced protein 2	Q86SJ2	-0.1002	0.01945	2.58176e-07	-0.1002	0.0194957	2.7535e-07
exm1108394	rs146513976	SPTB	Missense_R1981H	14	65235832	T	C	0.002131	14134-49	AMIGO2	12	47469490	47473734	Amphoterin-induced protein 2	Q86SJ2	-0.8908	0.1762	4.28998e-07	-0.8908	0.176601	4.5555e-07
exm-rs12485738	rs12485738	ARHGEF3	Intronic	3	56865776	A	G	0.3565	14134-49	AMIGO2	12	47469490	47473734	Amphoterin-induced protein 2	Q86SJ2	0.08299	0.0169	9.07746e-07	0.08299	0.0169359	9.57181e-07
exm-rs12355784	rs12355784	JMJD1C	Intronic	10	65121565	C	A	0.4763	4322-28	AMN	14	103388993	103397179	Protein amnionless	Q9BXJ7	-0.09728	0.01808	7.42665e-08	-0.09728	0.0181274	8.02993e-08
exm2264881	rs11185362	Intergenic	Intergenic	1	104561488	G	A	0.4543	7918-114	AMY1A	1	104193695	104207174	Alpha-amylase 1	P04745	0.1535	0.01893	5.11129e-16	0.158261	0.0190543	9.91417e-17
exm2268920	rs1934709	Intergenic	Intergenic	1	102968036	C	T	0.08363	7918-114	AMY1A	1	104193695	104207174	Alpha-amylase 1	P04745	0.2366	0.03323	1.07871e-12	0.239607	0.0333992	7.28173e-13
exm-rs504963	rs504963	FUT2	UTR3	19	49208865	C	T	0.3778	7918-114	AMY1A	1	104193695	104207174	Alpha-amylase 1	P04745	-0.1141	0.01946	4.53732e-09	-0.1141	0.0195217	5.07201e-09
exm984309	rs7135018	TAS2R20	Missense_K79E	12	11150240	C	T	0.2755	7918-114	AMY1A	1	104193695	104207174	Alpha-amylase 1	P04745	-0.1134	0.02068	4.16853e-08	-0.1134	0.0207347	4.52327e-08
exm77003	rs1801159	DPYD	Missense_I543V	1	97981395	C	T	0.207	7918-114	AMY1A	1	104193695	104207174	Alpha-amylase 1	P04745	-0.1194	0.02305	2.21834e-07	-0.118008	0.0231136	3.29861e-07
exm2264881	rs11185362	Intergenic	Intergenic	1	104561488	G	A	0.4543	10439-57	AMY2B	1	104095894	104122156	Alpha-amylase 2B	P19961	0.168	0.01919	2.04902e-18	0.171086	0.019334	8.83133e-19
exm-rs635634	rs635634	Intergenic	Intergenic	9	136155000	A	G	0.1229	10439-57	AMY2B	1	104095894	104122156	Alpha-amylase 2B	P19961	-0.2077	0.02898	7.66525e-13	-0.2077	0.0291168	9.79714e-13
exm2268920	rs1934709	Intergenic	Intergenic	1	102968036	C	T	0.08363	10439-57	AMY2B	1	104095894	104122156	Alpha-amylase 2B	P19961	0.2052	0.03379	1.25697e-09	0.212832	0.0339106	3.46767e-10
exm1305265	rs704	VTN	Missense_T400M	17	26694861	G	A	0.4964	12345-4	ANAPC10	4	145915727	146019693	Anaphase-promoting complex subunit 10	Q9UM13	-0.1132	0.01811	4.08643e-10	-0.1132	0.0181724	4.68733e-10
exm1362649	rs61758361	CBX8	Missense_N303S	17	77768696	C	T	0.00657	12345-4	ANAPC10	4	145915727	146019693	Anaphase-promoting complex subunit 10	Q9UM13	0.5703	0.1162	9.20486e-07	0.5703	0.11646	9.73404e-07
exm-rs1329424	rs1329424	CFH	Intronic	1	196646176	A	C	0.3975	11690-47	ANAPC7	12	110810705	110841535	Anaphase-promoting complex subunit 7	Q9UJX3	-0.4003	0.01883	2.74308e-100	-0.4003	0.0196338	2.12322e-92
exm1085336	rs3748338	RN/ASE4	Missense_T16S,Missense_T16S	14	21167576	T	A	0.1547	4874-3	ANG	14	21152336	21162345	Angiogenin	P03950	0.5741	0.02439	1.65293e-122	0.564216	0.0256138	1.55915e-107
exm1085312	rs121909536	ANG	Missense_K41I	14	21161845	T	A	0.002753	4874-3	ANG	14	21152336	21162345	Angiogenin	P03950	-2.494	0.1795	6.87342e-44	-2.37417	0.182951	1.6505e-38
exm715137	rs141029929	ANGPT1	Missense_T257K	8	108334162	T	G	0.01625	2811-27	ANGPT1	8	108261710	108510254	Angiopoietin-1	Q15389	0.5418	0.07356	1.76595e-13	0.5418	0.073931	2.32813e-13
exm-rs4580814	rs4580814	Intergenic	Upstream	5	1113244	G	T	0.3817	2811-27	ANGPT1	8	108261710	108510254	Angiopoietin-1	Q15389	0.09468	0.01923	8.49851e-07	0.09468	0.0192725	8.98336e-07
exm2259100	rs3849120	MIR3134	Intronic	9	114858776	C	T	0.4032	2602-2	ANGPT2	8	6357172	6420784	Angiopoietin-2	O15123	0.09652	0.01885	3.04849e-07	0.09652	0.0188944	3.24908e-07
exm-rs4650994	rs4650994	C1orf220	ncRNA_Intronic	1	178515312	G	A	0.498	11142-11	ANGPTL1	1	178818670	178840215	Angiopoietin-related protein 1	O95841	0.2401	0.01807	2.74605e-40	0.2401	0.0183645	4.62745e-39
exm1305265	rs704	VTN	Missense_T400M	17	26694861	G	A	0.4964	9092-33	ANGPTL1	1	178818670	178840215	Angiopoietin-related protein 1	O95841	-0.1243	0.01725	5.77053e-13	-0.1243	0.0173296	7.3542e-13
exm181733	rs1260326	GCKR	Missense_L446P	2	27730940	T	C	0.3552	9092-33	ANGPTL1	1	178818670	178840215	Angiopoietin-related protein 1	O95841	0.09936	0.01825	5.19851e-08	0.09936	0.0182985	5.63644e-08
exm1562689	rs61750208	NRIP1	Missense_S803L	21	16338106	A	G	0.02184	9092-33	ANGPTL1	1	178818670	178840215	Angiopoietin-related protein 1	O95841	-0.291	0.05922	8.92912e-07	-0.291	0.0593447	9.41172e-07
exm-rs2131925	rs2131925	DOCK7	Intronic	1	63025942	G	T	0.3411	10382-1	ANGPTL3	1	63063158	63071976	Angiopoietin-related protein 3	Q9Y5C1	-0.202	0.01912	4.33645e-26	-0.202	0.0193137	1.33417e-25
exm-rs10889353	rs10889353	DOCK7	Intronic	1	63118196	C	A	0.3421	10391-1	ANGPTL3	1	63063158	63071976	Angiopoietin-related protein 3	Q9Y5C1	-0.1987	0.01948	1.97854e-24	-0.1987	0.0196641	5.26652e-24
exm-rs964184	rs964184	ZNF259	Downstream	11	116648917	G	C	0.1189	10391-1	ANGPTL3	1	63063158	63071976	Angiopoietin-related protein 3	Q9Y5C1	0.2319	0.0285	4.05721e-16	0.2319	0.028669	6.02147e-16
exm1305265	rs704	VTN	Missense_T400M	17	26694861	G	A	0.4964	3281-19	ANGPTL3	1	63063158	63071976	Angiopoietin-related protein 3	Q9Y5C1	0.1161	0.01558	9.20324e-14	0.1161	0.0156573	1.21558e-13
exm-rs10489615	rs10489615	GALNT2	Intronic	1	230304988	A	G	0.3688	10391-1	ANGPTL3	1	63063158	63071976	Angiopoietin-related protein 3	Q9Y5C1	-0.1318	0.01931	8.76324e-12	-0.1318	0.0193914	1.06958e-11
exm1305265	rs704	VTN	Missense_T400M	17	26694861	G	A	0.4964	3796-79	ANGPTL4	19	8429011	8439257	Angiopoietin-related protein 4	Q9BY76	0.2256	0.01766	2.2722e-37	0.2256	0.0179179	2.37358e-36
exm1305265	rs704	VTN	Missense_T400M	17	26694861	G	A	0.4964	6371-50	ANGPTL7	1	11249346	11256038	Angiopoietin-related protein 7	O43827	0.1379	0.01827	4.42357e-14	0.1379	0.0183624	5.91717e-14
exm-rs653178	rs653178	ATXN2	Intronic	12	112007756	G	A	0.3891	6371-50	ANGPTL7	1	11249346	11256038	Angiopoietin-related protein 7	O43827	-0.106	0.01932	4.09877e-08	-0.106	0.0193739	4.46766e-08
exm-rs2494287	rs2494287	Intergenic	Intergenic	1	203207520	T	C	0.1016	7624-19	ANK2	4	113739239	114304896	Ankyrin-2	Q01484	0.2678	0.02982	2.69417e-19	0.258026	0.0300801	9.65796e-18
exm140215	rs7552670	ZBED6	Missense_F560L	1	203768328	C	T	0.1404	7624-19	ANK2	4	113739239	114304896	Ankyrin-2	Q01484	0.1766	0.02627	1.78636e-11	0.17456	0.0263811	3.66897e-11
exm140871	rs2089891	PPP1R15B	Missense_E363G	1	204379452	C	T	0.087	7624-19	ANK2	4	113739239	114304896	Ankyrin-2	Q01484	0.1875	0.03205	4.90882e-09	0.173224	0.03219	7.3946e-08
exm1488270	rs149621078	BCAT2	Missense_R241W	19	49299903	A	G	0.002575	7624-19	ANK2	4	113739239	114304896	Ankyrin-2	Q01484	0.9134	0.175	1.79476e-07	0.9134	0.175411	1.91698e-07
exm861370	rs11200524	BTBD16	Missense_R14Q	10	124036328	A	G	0.03036	7624-19	ANK2	4	113739239	114304896	Ankyrin-2	Q01484	0.2746	0.05322	2.47327e-07	0.2746	0.0533492	2.64382e-07
exm2267634	rs10144527	DHRS4L2	Intronic	14	24457130	A	G	0.00293	12445-50	ANKRD27	19	33087907	33166102	Ankyrin repeat domain-containing protein 27	Q96NW4	0.2786	0.04274	7.10216e-11	0.2786	0.0429042	8.38427e-11
exm1564768	rs148930702	CLDN17	Missense_R193Q	21	31538358	C	T	0.00364	12445-50	ANKRD27	19	33087907	33166102	Ankyrin repeat domain-containing protein 27	Q96NW4	0.2387	0.03759	2.15185e-10	0.2387	0.0377214	2.4839e-10
exm177677	rs79208578	DTNB	Missense_V277I	2	25754343	T	C	0.003196	12445-50	ANKRD27	19	33087907	33166102	Ankyrin repeat domain-containing protein 27	Q96NW4	0.2266	0.03902	6.34965e-09	0.22796	0.0391282	5.67829e-09
exm340044	rs149658506	ARHGAP31	Missense_G1268R	3	119134578	A	G	0.005328	12445-50	ANKRD27	19	33087907	33166102	Ankyrin repeat domain-containing protein 27	Q96NW4	0.1751	0.03117	1.93649e-08	0.1751	0.0312549	2.11509e-08
exm267702	rs149202834	ABCB6	Missense_R192W	2	220082505	A	G	0.003995	12445-50	ANKRD27	19	33087907	33166102	Ankyrin repeat domain-containing protein 27	Q96NW4	0.2099	0.03772	2.62623e-08	0.2099	0.0378309	2.8833e-08
exm1606799	rs145024039	NOL12	Missense_E135K	22	38086725	A	G	0.002131	12445-50	ANKRD27	19	33087907	33166102	Ankyrin repeat domain-containing protein 27	Q96NW4	0.2772	0.05019	3.33236e-08	0.2772	0.0503274	3.63066e-08
exm1646737	rs199960807	KIAA2022	Missense_A45T	23	73964259	T	C	0.001693	12445-50	ANKRD27	19	33087907	33166102	Ankyrin repeat domain-containing protein 27	Q96NW4	0.3417	0.06205	3.65313e-08	0.3417	0.0622553	4.04921e-08
exm72464	rs138499153	CLCA1	Missense_T580M	1	86959928	T	C	0.002308	12445-50	ANKRD27	19	33087907	33166102	Ankyrin repeat domain-containing protein 27	Q96NW4	0.2592	0.04719	3.95859e-08	0.2592	0.0473122	4.28949e-08
exm2264648	rs312893	SEPTIN9	UTR5	17	75423198	A	C	0.004794	12445-50	ANKRD27	19	33087907	33166102	Ankyrin repeat domain-containing protein 27	Q96NW4	0.1849	0.03377	4.36835e-08	0.1849	0.0338622	4.75164e-08
exm1150201	rs117449906	VPS18	Missense_R752H	15	41194872	A	G	0.001332	12445-50	ANKRD27	19	33087907	33166102	Ankyrin repeat domain-containing protein 27	Q96NW4	0.3579	0.06659	7.67184e-08	0.3579	0.0667798	8.34947e-08
exm725152	rs104894081	JRK	Missense_T456M	8	143746111	A	G	0.003551	12445-50	ANKRD27	19	33087907	33166102	Ankyrin repeat domain-containing protein 27	Q96NW4	0.2013	0.03765	8.96151e-08	0.2013	0.0377402	9.61587e-08
exm1336531	rs78111408	EPN3	Missense_H396Y	17	48618360	T	C	0.01216	12445-50	ANKRD27	19	33087907	33166102	Ankyrin repeat domain-containing protein 27	Q96NW4	0.1143	0.02146	1.00295e-07	0.1143	0.0215163	1.08274e-07
exm364623	rs191205035	PLD1	Missense_Y856S	3	171338223	G	T	0.001332	12445-50	ANKRD27	19	33087907	33166102	Ankyrin repeat domain-containing protein 27	Q96NW4	0.3283	0.06241	1.43762e-07	0.3283	0.0625593	1.53909e-07
exm131573	rs76432158	HMCN1	Missense_D3174E	1	186057353	A	T	0.00142	12445-50	ANKRD27	19	33087907	33166102	Ankyrin repeat domain-containing protein 27	Q96NW4	0.3268	0.06218	1.47455e-07	0.3268	0.0623371	1.58449e-07
exm784961	rs41313867	TRUB2	Missense_L323F	9	131071856	G	C	0.002308	12445-50	ANKRD27	19	33087907	33166102	Ankyrin repeat domain-containing protein 27	Q96NW4	0.2487	0.04716	1.33819e-07	0.247402	0.0472728	1.66327e-07
exm195681	rs147530902	VRK2	Missense_G113E	2	58313555	A	G	0.005416	12445-50	ANKRD27	19	33087907	33166102	Ankyrin repeat domain-containing protein 27	Q96NW4	0.1568	0.02996	1.662e-07	0.1568	0.0300262	1.76894e-07
exm818288	rs138507868	ZEB1	Missense_T684A	10	31810514	G	A	0.001243	12445-50	ANKRD27	19	33087907	33166102	Ankyrin repeat domain-containing protein 27	Q96NW4	0.3305	0.0642	2.63313e-07	0.3305	0.064345	2.80089e-07
exm307802	rs147094293	LTF	Missense_V482L	3	46486841	A	C	0.001065	12445-50	ANKRD27	19	33087907	33166102	Ankyrin repeat domain-containing protein 27	Q96NW4	0.3523	0.06952	4.02849e-07	0.353317	0.069673	3.95565e-07
exm785146	rs111417655	SLC27A4	Missense_N351S	9	131115368	G	A	0.02876	12445-50	ANKRD27	19	33087907	33166102	Ankyrin repeat domain-containing protein 27	Q96NW4	0.07061	0.01391	3.8505e-07	0.0702122	0.0139424	4.75694e-07
exm178517	rs143980408	CCDC164	Missense_L498V	2	26671654	G	C	0.004974	12445-50	ANKRD27	19	33087907	33166102	Ankyrin repeat domain-containing protein 27	Q96NW4	0.1685	0.03383	6.33264e-07	0.16987	0.0339098	5.4577e-07
exm469750	rs41300811	PPIP5K2	Missense_R1170C	5	102530615	T	C	0.001066	12445-50	ANKRD27	19	33087907	33166102	Ankyrin repeat domain-containing protein 27	Q96NW4	0.4015	0.08007	5.32096e-07	0.4015	0.0802986	5.73051e-07
exm1441755	rs150417313	ANKLE1	Missense_C175W	19	17394098	G	C	0.001953	12445-50	ANKRD27	19	33087907	33166102	Ankyrin repeat domain-containing protein 27	Q96NW4	0.2617	0.05248	6.14315e-07	0.2617	0.0525964	6.50363e-07
exm46347	rs185125532	EPHA10	Missense_R618H	1	38188820	T	C	0.001687	12445-50	ANKRD27	19	33087907	33166102	Ankyrin repeat domain-containing protein 27	Q96NW4	0.293	0.05876	6.15194e-07	0.293	0.0589012	6.54382e-07
exm304843	rs200429386	FAM198A	Missense_T246M	3	43074492	T	C	0.002131	12445-50	ANKRD27	19	33087907	33166102	Ankyrin repeat domain-containing protein 27	Q96NW4	0.2469	0.05016	8.55553e-07	0.247655	0.0502681	8.36333e-07
exm562633	rs142356650	TTK	Missense_R185W	6	80720614	T	C	0.003462	12445-50	ANKRD27	19	33087907	33166102	Ankyrin repeat domain-containing protein 27	Q96NW4	0.1953	0.03967	8.51771e-07	0.1953	0.0397566	8.99728e-07
exm704758	rs11784582	PREX2	Missense_D312N	8	68956816	A	G	0.001953	12445-50	ANKRD27	19	33087907	33166102	Ankyrin repeat domain-containing protein 27	Q96NW4	0.2526	0.05137	8.77609e-07	0.2526	0.051476	9.24124e-07
exm1540419	rs2232613	LBP	Missense_P333L	20	36997655	T	C	0.104	7851-30	ANKRD46	8	101521980	101572014	Ankyrin repeat domain-containing protein 46	Q86W74	-0.2317	0.03047	2.8667e-14	-0.2317	0.0306282	3.88073e-14
exm306137	rs138611262	KIF15	Missense_S1083L	3	44879843	T	C	0.01172	13073-14	ANP32A	15	69070874	69113261	Acidic leucine-rich nuclear phosphoprotein 32 family member A	P39687	-0.409	0.07935	2.54472e-07	-0.409	0.0795395	2.71687e-07
exm-rs2731672	rs2731672	Intergenic	Intergenic	5	176842474	A	G	0.2485	13073-14	ANP32A	15	69070874	69113261	Acidic leucine-rich nuclear phosphoprotein 32 family member A	P39687	-0.1019	0.01977	2.54615e-07	-0.1019	0.0198173	2.71853e-07
exm-rs2731672	rs2731672	Intergenic	Intergenic	5	176842474	A	G	0.2485	4194-26	ANP32B	9	100745479	100780860	Acidic leucine-rich nuclear phosphoprotein 32 family member B	Q92688	0.196	0.0219	3.56218e-19	0.196	0.0220608	6.41814e-19
exm1305265	rs704	VTN	Missense_T400M	17	26694861	G	A	0.4964	4194-26	ANP32B	9	100745479	100780860	Acidic leucine-rich nuclear phosphoprotein 32 family member B	Q92688	0.1579	0.01868	2.84177e-17	0.1579	0.0187988	4.48465e-17
exm437968	rs3733402	KLKB1	Missense_S143N	4	187158034	A	G	0.4986	4194-26	ANP32B	9	100745479	100780860	Acidic leucine-rich nuclear phosphoprotein 32 family member B	Q92688	-0.09759	0.01889	2.38869e-07	-0.09759	0.0189345	2.54884e-07
exm-rs3764261	rs3764261	Intergenic	Intergenic	16	56993324	T	G	0.3261	10464-6	ANTXR1	2	69240276	69476459	Anthrax toxin receptor 1	Q9H6X2	0.1607	0.02014	1.47349e-15	0.1607	0.0202601	2.15905e-15
exm2265636	rs12491503	Intergenic	Intergenic	3	165706855	A	G	0.3009	10464-6	ANTXR1	2	69240276	69476459	Anthrax toxin receptor 1	Q9H6X2	0.1202	0.0203	3.19635e-09	0.1202	0.0203637	3.57694e-09
exm-rs541862	rs541862	CFB	Intronic	6	31916951	G	A	0.09961	13605-16	ANXA10	4	169013688	169108893	Annexin A10	Q9UJ72	0.2087	0.0305	7.77561e-12	0.2087	0.0306331	9.5651e-12
exm-rs1329424	rs1329424	CFH	Intronic	1	196646176	A	C	0.3975	13605-16	ANXA10	4	169013688	169108893	Annexin A10	Q9UJ72	0.1172	0.01877	4.26503e-10	0.1172	0.0188386	4.93135e-10
exm452468	rs121964920	C7	Missense_S521R	5	40959622	A	C	0.002752	13605-16	ANXA10	4	169013688	169108893	Annexin A10	Q9UJ72	-0.9816	0.1716	1.06349e-08	-0.9816	0.172101	1.17283e-08
exm1347023	rs8178847	APOH	Missense_R154H	17	64216815	T	C	0.06571	4961-17	ANXA2	15	60639350	60690185	Annexin A2	P07355	0.1963	0.03725	1.36573e-07	0.1963	0.0373426	1.46637e-07
exm-rs10761731	rs10761731	JMJD1C	Intronic	10	65027610	T	A	0.4427	5335-73	ANXA6	5	150480267	150537443	Annexin A6	P08133	0.1127	0.01919	4.28365e-09	0.1127	0.019251	4.79225e-09
exm405247	rs141374503	ADAMTS3	Missense_R565Q	4	73179445	T	C	0.005238	5335-73	ANXA6	5	150480267	150537443	Annexin A6	P08133	-0.7194	0.1301	3.20975e-08	-0.7194	0.130454	3.49641e-08
exm-rs9376092	rs9376092	Intergenic	Intergenic	6	135427144	A	C	0.2901	5335-73	ANXA6	5	150480267	150537443	Annexin A6	P08133	0.112	0.02068	6.09946e-08	0.112	0.0207339	6.59817e-08
exm671260	rs10156191	ABP1	Missense_T16M,Missense_T16M	7	150553605	T	C	0.2699	6209-2	AOC1	7	150524336	150558379	Amiloride-sensitive amine oxidase [copper-containing]	P19801	-0.4839	0.02025	3.3467e-126	-0.535564	0.021864	1.6594e-132
exm671178	rs3173833	TMEM176B	Missense_S94R,Missense_S94R,Missense_S94R,Silent	7	150491084	T	G	0.4829	6209-2	AOC1	7	150524336	150558379	Amiloride-sensitive amine oxidase [copper-containing]	P19801	0.2575	0.01888	2.35495e-42	0.29322	0.0208168	4.64501e-45
exm670976	rs2075078	GIMAP2	Missense_H161R	7	150389856	G	A	0.2484	6209-2	AOC1	7	150524336	150558379	Amiloride-sensitive amine oxidase [copper-containing]	P19801	-0.09898	0.02212	7.65246e-06	-0.272845	0.0269299	3.99752e-24
exm672968	rs144589067	CHPF2	Missense_Q460R	7	150934827	A	G	0.006481	6209-2	AOC1	7	150524336	150558379	Amiloride-sensitive amine oxidase [copper-containing]	P19801	0.8289	0.1182	2.33778e-12	0.937714	0.119709	4.75246e-15
exm671118	rs2058447	Intergenic	Intergenic	7	150446936	G	A	0.484	6209-2	AOC1	7	150524336	150558379	Amiloride-sensitive amine oxidase [copper-containing]	P19801	0.1736	0.01909	9.56663e-20	0.189782	0.0243839	7.07821e-15
exm-rs3807375	rs3807375	KCNH2	Intronic	7	150667210	A	G	0.3446	6209-2	AOC1	7	150524336	150558379	Amiloride-sensitive amine oxidase [copper-containing]	P19801	-0.1715	0.02011	1.48777e-17	-0.147874	0.0208702	1.38637e-12
exm670960	rs11558054	GIMAP2	Missense_V74F	7	150389594	T	G	0.03703	6209-2	AOC1	7	150524336	150558379	Amiloride-sensitive amine oxidase [copper-containing]	P19801	-0.2087	0.05128	4.70509e-05	-0.362765	0.055186	4.91486e-11
exm671215	rs36111354	TMEM176A	Missense_V84I	7	150499378	A	G	0.01278	6209-2	AOC1	7	150524336	150558379	Amiloride-sensitive amine oxidase [copper-containing]	P19801	0.5026	0.08469	2.9459e-09	0.554178	0.0862165	1.29508e-10
exm668714	rs181020527	ZNF777	Missense_S433R/S	7	149133706	T	G	0.005149	6209-2	AOC1	7	150524336	150558379	Amiloride-sensitive amine oxidase [copper-containing]	P19801	0.9532	0.1372	3.71758e-12	0.862123	0.138692	5.09711e-10
exm636216	rs61733327	ASNS	Missense_S455F	7	97482484	A	G	0.001332	6209-2	AOC1	7	150524336	150558379	Amiloride-sensitive amine oxidase [copper-containing]	P19801	-1.299	0.2571	4.36044e-07	-1.299	0.257663	4.61949e-07
exm671326	rs201145932	ABP1	Missense_D390N	7	150554726	A	G	0.001243	6209-2	AOC1	7	150524336	150558379	Amiloride-sensitive amine oxidase [copper-containing]	P19801	-1.294	0.248	1.81118e-07	-1.25188	0.248775	4.84941e-07
exm1091148	rs34015250	THTPA	Missense_H176R,Missense_H176R,Silent	14	24026493	G	A	0.08798	12714-38	AP1G2	14	24028777	24038754	AP-1 complex subunit gamma-like 2	O75843	-0.3101	0.03221	6.12331e-22	-0.356134	0.0327562	1.56269e-27
exm1091209	rs12897422	AP1G2	Missense_S377F	14	24033027	A	G	0.1393	12714-38	AP1G2	14	24028777	24038754	AP-1 complex subunit gamma-like 2	O75843	-0.256	0.02671	9.29738e-22	-0.294316	0.0271671	2.38733e-27
exm468233	rs7724759	CAST	Synonymous_S265S,Synonymous_S201S	5	96076487	A	G	0.3148	13621-31	AP2A2	11	925809	1012245	AP-2 complex subunit alpha-2	O94973	0.1023	0.01886	5.82218e-08	0.1023	0.0189092	6.30015e-08
exm808712	rs35524242	ITIH2	Missense_S467N	10	7772035	G	A	0.03117	10076-1	AP4M1	7	99699130	99704803	AP-4 complex subunit mu-1	O00189	-0.3506	0.05331	4.81239e-11	-0.3506	0.0535229	5.7356e-11
exm-rs2731672	rs2731672	Intergenic	Intergenic	5	176842474	A	G	0.2485	13583-19	APAF1	12	99039078	99129211	Apoptotic protease-activating factor 1	O14727	-0.1252	0.02082	1.81618e-09	-0.1252	0.0208887	2.05151e-09
exm1305265	rs704	VTN	Missense_T400M	17	26694861	G	A	0.4964	12822-34	APBB1	11	6416355	6440644	Amyloid beta A4 precursor protein-binding family B member 1	O00213	-0.268	0.01661	1.4514e-58	-0.268	0.0169973	5.23402e-56
exm-rs2731672	rs2731672	Intergenic	Intergenic	5	176842474	A	G	0.2485	12822-34	APBB1	11	6416355	6440644	Amyloid beta A4 precursor protein-binding family B member 1	O00213	-0.1124	0.01993	1.70308e-08	-0.1124	0.0199876	1.87145e-08
exm1479366	rs7412	APOE	Missense_R176C	19	45412079	T	C	0.06091	12753-6	APBB2	4	40812044	41218731	Amyloid beta A4 precursor protein-binding family B member 2	Q92870	0.369	0.0392	4.80958e-21	0.369	0.0395129	9.74938e-21
exm1305265	rs704	VTN	Missense_T400M	17	26694861	G	A	0.4964	12753-6	APBB2	4	40812044	41218731	Amyloid beta A4 precursor protein-binding family B member 2	Q92870	-0.09498	0.01877	4.18812e-07	-0.09498	0.0188118	4.44224e-07
exm-rs2116830	rs2116830	KCNMA1	UTR3	10	78646536	A	C	0.2042	12761-12	APBB2	4	40812044	41218731	Amyloid beta A4 precursor protein-binding family B member 2	Q92870	0.1141	0.02304	7.33577e-07	0.1141	0.0230915	7.76361e-07
exm1305265	rs704	VTN	Missense_T400M	17	26694861	G	A	0.4964	12784-10	APBB3	5	139937853	139944189	Amyloid beta A4 precursor protein-binding family B member 3	O95704	-0.5149	0.01616	8.80106e-223	-0.5149	0.0175822	1.5949e-188
exm1305265	rs704	VTN	Missense_T400M	17	26694861	G	A	0.4964	13589-10	APBB3	5	139937853	139944189	Amyloid beta A4 precursor protein-binding family B member 3	O95704	-0.1835	0.01817	5.57717e-24	-0.1835	0.0183356	1.40744e-23
exm307909	rs1126477	LTF	Missense_A29T,Silent	3	46501268	T	C	0.2319	12784-10	APBB3	5	139937853	139944189	Amyloid beta A4 precursor protein-binding family B member 3	O95704	-0.1186	0.02099	1.60159e-08	-0.1186	0.02105	1.75861e-08
exm544625	rs9471066	KCNK16	Missense_P277R	6	39283039	C	G	0.003018	6599-5	APCDD1	18	10454625	10488698	Protein APCDD1	Q8J025	0.3044	0.05745	1.16745e-07	0.3044	0.0575969	1.25703e-07
exm1633897	rs143121201	CXorf22	Missense_P834L	23	35993818	T	C	0.001016	6599-5	APCDD1	18	10454625	10488698	Protein APCDD1	Q8J025	0.5935	0.1146	2.23218e-07	0.5935	0.114976	2.44374e-07
exm1388926	rs145798849	ALPK2	Missense_R1694Q	18	56202338	T	C	0.00142	6599-5	APCDD1	18	10454625	10488698	Protein APCDD1	Q8J025	0.4179	0.08372	5.98691e-07	0.4179	0.0839092	6.3459e-07
exm1374875	rs200122107	ANKRD12	Missense_Y1490H	18	9257802	C	T	0.001065	6599-5	APCDD1	18	10454625	10488698	Protein APCDD1	Q8J025	0.5116	0.1026	6.15291e-07	0.5116	0.102861	6.56837e-07
exm953416	rs199936135	NPAT	Missense_G1015S	11	108032875	T	C	0.004972	6599-5	APCDD1	18	10454625	10488698	Protein APCDD1	Q8J025	0.2248	0.04565	8.46088e-07	0.2248	0.0457541	8.95901e-07
exm7575	rs76416341	CCDC27	Missense_W356R	1	3679783	C	T	0.001598	6599-5	APCDD1	18	10454625	10488698	Protein APCDD1	Q8J025	0.3858	0.07867	9.38904e-07	0.3858	0.0788402	9.90883e-07
exm-rs4133289	rs4133289	Intergenic	Intergenic	1	159453937	A	G	0.2623	2474-54	APCS	1	159557616	159558661	Serum amyloid P-component	P02743	0.1094	0.02013	5.48965e-08	0.1094	0.0201842	5.95736e-08
exm181733	rs1260326	GCKR	Missense_L446P	2	27730940	T	C	0.3552	2474-54	APCS	1	159557616	159558661	Serum amyloid P-component	P02743	0.09649	0.01828	1.30284e-07	0.09649	0.0183252	1.39869e-07
exm1067697	rs3742264	CPB2	Missense_A169T	13	46648094	T	C	0.347	6622-90	APLN	23	128779236	128788933	Apelin	Q9ULZ1	0.1595	0.01765	1.61285e-19	0.1595	0.0177849	3.01196e-19
exm1305265	rs704	VTN	Missense_T400M	17	26694861	G	A	0.4964	6622-90	APLN	23	128779236	128788933	Apelin	Q9ULZ1	0.08787	0.01653	1.06196e-07	0.08787	0.016571	1.14142e-07
exm829795	rs2229498	SRGN	Missense_R31Q,Silent	10	70856852	G	A	0.1641	7210-25	APLP1	19	36358806	36370699	Amyloid-like protein 1	P51693	0.1435	0.02563	2.15707e-08	0.1435	0.0257039	2.36651e-08
exm999982	rs200088180	MLL2	Missense_P647Q	12	49445526	T	G	0.001602	7210-25	APLP1	19	36358806	36370699	Amyloid-like protein 1	P51693	1.186	0.2202	7.20379e-08	1.186	0.220704	7.71277e-08
exm-rs2731672	rs2731672	Intergenic	Intergenic	5	176842474	A	G	0.2485	10627-87	APLP2	11	129939716	130014706	Amyloid-like protein 2	Q06481	-0.1338	0.02177	7.9425e-10	-0.1338	0.0218447	9.06468e-10
exm-rs9376090	rs9376090	Intergenic	Intergenic	6	135411228	C	T	0.2775	10627-87	APLP2	11	129939716	130014706	Amyloid-like protein 2	Q06481	0.1236	0.02086	3.11888e-09	0.1236	0.0209254	3.49025e-09
exm-rs2442719	rs2442719	Intergenic	Intergenic	6	31320538	A	G	0.4719	10627-87	APLP2	11	129939716	130014706	Amyloid-like protein 2	Q06481	-0.1014	0.01887	7.71762e-08	-0.1014	0.0189191	8.3381e-08
exm2262396	rs2343596	ZFPM2	Intronic	8	106593207	A	C	0.2777	10627-87	APLP2	11	129939716	130014706	Amyloid-like protein 2	Q06481	-0.1066	0.02106	4.15473e-07	-0.1066	0.0211085	4.41599e-07
exm1530132	rs17296265	C20orf3	Missense_I65V	20	24964558	C	T	0.07176	10605-22	APMAP	20	24943566	24973610	Adipocyte plasma membrane-associated protein	Q9HDC9	-0.4292	0.03386	8.06114e-37	-0.455117	0.03468	2.42128e-39
exm1305265	rs704	VTN	Missense_T400M	17	26694861	G	A	0.4964	10605-22	APMAP	20	24943566	24973610	Adipocyte plasma membrane-associated protein	Q9HDC9	0.1897	0.01743	1.38103e-27	0.1897	0.0176146	4.79809e-27
exm2254200	rs6115026	Intergenic	Intergenic	20	25067283	C	T	0.4705	10605-22	APMAP	20	24943566	24973610	Adipocyte plasma membrane-associated protein	Q9HDC9	-0.06645	0.01797	0.000217451	-0.0990969	0.0181626	4.86736e-08
exm1257206	rs35370634	PMFBP1	Missense_E193K,Missense_E48K	16	72184566	T	C	0.1467	2750-3	APOA1	11	116706467	116708338	Apolipoprotein A-I	P02647	-0.1862	0.02615	1.07568e-12	-0.292906	0.0309612	3.06678e-21
exm955114	rs35789057	SIK2	Missense_T458I	11	111590605	T	C	0.00506	2750-3	APOA1	11	116706467	116708338	Apolipoprotein A-I	P02647	-1.276	0.1312	2.34496e-22	-1.24202	0.132536	7.17263e-21
exm1257086	rs16973716	PMFBP1	Missense_K913N,Missense_K768N	16	72156842	G	T	0.3793	2750-3	APOA1	11	116706467	116708338	Apolipoprotein A-I	P02647	0.03375	0.01899	0.0755269	0.145798	0.022384	7.34129e-11
exm-rs180358	rs180358	Intergenic	Intergenic	11	116599392	A	G	0.1686	2750-3	APOA1	11	116706467	116708338	Apolipoprotein A-I	P02647	-0.141	0.02482	1.33986e-08	-0.129471	0.0249237	2.0506e-07
exm919308	rs6856	BSCL2	Synonymous_E379E,Missense_K268R,Silent,Silent,Silent,Synonymous_E315E	11	62458275	C	T	0.2418	7127-3	APOA2	1	161192083	161193418	Apolipoprotein A-II	P02652	-0.1661	0.02156	1.31788e-14	-0.223404	0.0229086	1.80865e-22
exm919725	rs118167825	TMEM223	Missense_H39R	11	62559351	C	T	0.03427	7127-3	APOA2	1	161192083	161193418	Apolipoprotein A-II	P02652	0.2149	0.05154	3.05165e-05	0.383733	0.0544708	1.8579e-12
exm-rs6677604	rs6677604	CFH	Intronic	1	196686918	A	G	0.1673	7127-3	APOA2	1	161192083	161193418	Apolipoprotein A-II	P02652	0.1233	0.02493	7.5813e-07	0.1233	0.0249848	8.0147e-07
exm919578	rs76769410	TAF6L	Missense_T24M	11	62543326	T	C	0.009943	7127-3	APOA2	1	161192083	161193418	Apolipoprotein A-II	P02652	-0.4155	0.09479	1.16855e-05	-0.46738	0.095112	8.92377e-07
exm-rs964184	rs964184	ZNF259	Downstream	11	116648917	G	C	0.1189	11318-20	APOA5	11	116660086	116663136	Apolipoprotein A-V	Q6Q788	-0.3708	0.02834	4.0658e-39	-0.3708	0.0287763	5.42486e-38
exm1305265	rs704	VTN	Missense_T400M	17	26694861	G	A	0.4964	12908-15	APOA5	11	116660086	116663136	Apolipoprotein A-V	Q6Q788	-0.2243	0.01805	1.87455e-35	-0.2243	0.0182991	1.53286e-34
exm-rs247616	rs247616	Intergenic	Intergenic	16	56989590	T	C	0.3261	11318-20	APOA5	11	116660086	116663136	Apolipoprotein A-V	Q6Q788	0.15	0.02021	1.15305e-13	0.15	0.0203139	1.53477e-13
exm1488054	rs2287922	RASIP1	Missense_R601C	19	49232226	G	A	0.394	11318-20	APOA5	11	116660086	116663136	Apolipoprotein A-V	Q6Q788	0.1098	0.01929	1.2551e-08	0.1098	0.0193468	1.38398e-08
exm1200125	rs116934818	C1QTNF8	Missense_V219L	16	1143605	A	C	0.01926	12908-15	APOA5	11	116660086	116663136	Apolipoprotein A-V	Q6Q788	0.336	0.06704	5.38859e-07	0.336	0.067189	5.7088e-07
exm-rs7679	rs7679	PCIF1	UTR3	20	44576502	C	T	0.219	11318-20	APOA5	11	116660086	116663136	Apolipoprotein A-V	Q6Q788	0.1155	0.02306	5.48066e-07	0.1155	0.0231133	5.81898e-07
exm1479366	rs7412	APOE	Missense_R176C	19	45412079	T	C	0.06091	2797-56	APOB	2	21224301	21266945	Apolipoprotein B	P04114	-0.5901	0.03883	3.70119e-52	-0.565336	0.0397428	6.42417e-46
exm176008	rs679899	APOB	Missense_A618V	2	21250914	A	G	0.4905	2797-56	APOB	2	21224301	21266945	Apolipoprotein B	P04114	0.2225	0.0188	2.57017e-32	0.2225	0.0190395	1.4987e-31
exm-rs769449	rs769449	APOE	Intronic	19	45410002	A	G	0.1249	2797-56	APOB	2	21224301	21266945	Apolipoprotein B	P04114	0.2831	0.02909	2.20509e-22	0.252729	0.0294276	8.8366e-18
exm-rs629301	rs629301	CELSR2	UTR3	1	109818306	C	A	0.2166	2797-56	APOB	2	21224301	21266945	Apolipoprotein B	P04114	-0.1143	0.02305	7.09353e-07	-0.1143	0.0231	7.49633e-07
exm2273063	rs55989856	APOBEC3H	UTR5	22	39493294	C	T	0.1237	13930-3	APOBEC3G	22	39473010	39483748	DNA dC->dU-editing enzyme APOBEC-3G	Q9HC16	-0.1542	0.02692	1.01572e-08	-0.1542	0.0270033	1.127e-08
exm-rs10761731	rs10761731	JMJD1C	Intronic	10	65027610	T	A	0.4427	6350-43	APOC2	19	45449239	45452822	Apolipoprotein C-II	P02655	-0.09326	0.01898	8.94222e-07	-0.09326	0.0190218	9.44862e-07
exm362807	rs1803274	BCHE	Missense_A567T	3	165491280	T	C	0.1881	6461-54	APOC3	11	116700624	116703787	Apolipoprotein C-III	P02656	0.2456	0.02419	3.21477e-24	0.2456	0.0244188	8.4839e-24
exm958033	rs186808413	PAFAH1B2	Missense_S161L	11	117042408	T	C	0.009322	6461-54	APOC3	11	116700624	116703787	Apolipoprotein C-III	P02656	-0.8891	0.09912	2.96688e-19	-0.892065	0.0998602	4.14098e-19
exm-rs173539	rs173539	Intergenic	Intergenic	16	56988044	T	C	0.3517	6461-54	APOC3	11	116700624	116703787	Apolipoprotein C-III	P02656	0.1147	0.02022	1.40645e-08	0.1147	0.0202803	1.5519e-08
exm-rs964184	rs964184	ZNF259	Downstream	11	116648917	G	C	0.1189	6461-54	APOC3	11	116700624	116703787	Apolipoprotein C-III	P02656	0.1512	0.02912	2.07703e-07	0.15268	0.0291894	1.68891e-07
exm-rs2071541	rs2071541	LOC100507463	ncRNA_Intronic	6	32812858	C	T	0.1534	6461-54	APOC3	11	116700624	116703787	Apolipoprotein C-III	P02656	0.1316	0.02671	8.35045e-07	0.1316	0.0267691	8.82756e-07
exm374444	rs5952	APOD	Missense_S43F	3	195306289	G	A	0.007015	8262-20	APOD	3	195295573	195311076	Apolipoprotein D	P05090	-0.8282	0.1082	1.94302e-14	-0.871877	0.10902	1.27056e-15
exm375800	rs3107764	MUC4	Missense_A41P	3	195518330	C	G	0.4114	8262-20	APOD	3	195295573	195311076	Apolipoprotein D	P05090	-0.1013	0.01848	4.21492e-08	-0.111235	0.0185717	2.10506e-09
exm1479366	rs7412	APOE	Missense_R176C	19	45412079	T	C	0.06091	2418-55	APOE	19	45409039	45412650	Apolipoprotein E	P02649	-0.7782	0.03819	2.67221e-92	-0.778811	0.0396095	4.54213e-86
exm1479366	rs7412	APOE	Missense_R176C	19	45412079	T	C	0.06091	2937-10	APOE	19	45409039	45412650	Apolipoprotein E (isoform E3)	P02649	-0.6521	0.0371	3.70802e-69	-0.652678	0.0381331	1.13175e-65
exm1479366	rs7412	APOE	Missense_R176C	19	45412079	T	C	0.06091	5312-49	APOE	19	45409039	45412650	Apolipoprotein E (isoform E2)	P02649	-0.433	0.03537	1.85377e-34	-0.433	0.0358541	1.40197e-33
exm1479366	rs7412	APOE	Missense_R176C	19	45412079	T	C	0.06091	2938-55	APOE	19	45409039	45412650	Apolipoprotein E (isoform E4)	P02649	-0.3482	0.03636	1.0043e-21	-0.3482	0.0366632	2.15472e-21
exm1479346	rs769452	APOE	Missense_P46L	19	45411110	C	T	0.003906	2418-55	APOE	19	45409039	45412650	Apolipoprotein E	P02649	-1.127	0.1534	2.03e-13	-1.13336	0.154164	1.95788e-13
exm1479346	rs769452	APOE	Missense_P46L	19	45411110	C	T	0.003906	2937-10	APOE	19	45409039	45412650	Apolipoprotein E (isoform E3)	P02649	-1.065	0.1475	5.18581e-13	-1.07033	0.148209	5.13287e-13
exm362807	rs1803274	BCHE	Missense_A567T	3	165491280	T	C	0.1881	2418-55	APOE	19	45409039	45412650	Apolipoprotein E	P02649	0.1725	0.02435	1.39861e-12	0.1725	0.0244612	1.76384e-12
exm362807	rs1803274	BCHE	Missense_A567T	3	165491280	T	C	0.1881	2937-10	APOE	19	45409039	45412650	Apolipoprotein E (isoform E3)	P02649	0.1493	0.02344	1.89702e-10	0.1493	0.0235263	2.2084e-10
exm957773	rs5104	APOA4	Missense_S147N	11	116692334	C	T	0.1375	2418-55	APOE	19	45409039	45412650	Apolipoprotein E	P02649	0.1551	0.0274	1.50859e-08	0.1551	0.0274774	1.65538e-08
exm-rs964184	rs964184	ZNF259	Downstream	11	116648917	G	C	0.1189	2937-10	APOE	19	45409039	45412650	Apolipoprotein E (isoform E3)	P02649	0.1518	0.02805	6.24067e-08	0.1518	0.0281224	6.74485e-08
exm-rs2066808	rs2066808	STAT2	Intronic	12	56737973	C	T	0.09625	12370-30	APOF	12	56754355	56756583	Apolipoprotein F	Q13790	-0.2878	0.03051	3.98628e-21	-0.2878	0.0307637	8.34588e-21
exm1156520	rs55707100	MAP1A	Missense_P2587L	15	43820717	T	C	0.03037	12370-30	APOF	12	56754355	56756583	Apolipoprotein F	Q13790	-0.2885	0.05241	3.69851e-08	-0.2885	0.0525538	4.02816e-08
exm1346997	rs1801689	APOH	Missense_C325G	17	64210580	C	A	0.01083	8288-27	APOH	17	64208147	64225556	Beta-2-glycoprotein 1	P02749	-1.447	0.0844	6.90315e-66	-1.47269	0.0868587	1.7675e-64
exm1346991	rs1801690	APOH	Missense_W335S	17	64208285	G	C	0.05425	8288-27	APOH	17	64208147	64225556	Beta-2-glycoprotein 1	P02749	-0.485	0.03833	1.07308e-36	-0.500188	0.038922	8.48783e-38
exm373448	rs11711157	CPN2	Missense_V536M	3	194061826	T	C	0.2285	9506-10	APOL1	22	36649117	36663577	Apolipoprotein L1	O14791	0.544	0.02097	2.24883e-148	0.558728	0.0223137	2.26405e-138
exm1257206	rs35370634	PMFBP1	Missense_E193K,Missense_E48K	16	72184566	T	C	0.1467	11510-31	APOL1	22	36649117	36663577	Apolipoprotein L1	O14791	-0.3993	0.02521	1.67589e-56	-0.752141	0.031753	4.88256e-124
exm1604151	rs41297245	APOL1	Missense_G96R,Missense_G112R,Missense_G96R,Missense_G78R	22	36657740	A	G	0.07655	11510-51	APOL1	22	36649117	36663577	Apolipoprotein L1	O14791	0.8571	0.03176	2.11293e-160	0.807327	0.0341438	1.33279e-123
exm1305265	rs704	VTN	Missense_T400M	17	26694861	G	A	0.4964	9506-10	APOL1	22	36649117	36663577	Apolipoprotein L1	O14791	-0.3869	0.0176	4.19269e-107	-0.3869	0.0183525	1.17235e-98
exm1257206	rs35370634	PMFBP1	Missense_E193K,Missense_E48K	16	72184566	T	C	0.1467	11510-51	APOL1	22	36649117	36663577	Apolipoprotein L1	O14791	-0.332	0.02524	1.61995e-39	-0.589553	0.0306484	1.84751e-82
exm1604187	rs150685787	APOL1	Missense_H300R	22	36661733	A	G	0.009411	11510-31	APOL1	22	36649117	36663577	Apolipoprotein L1	O14791	-1.583	0.09247	1.06979e-65	-1.56917	0.0950145	2.8574e-61
exm1604187	rs150685787	APOL1	Missense_H300R	22	36661733	A	G	0.009411	11510-51	APOL1	22	36649117	36663577	Apolipoprotein L1	O14791	-1.459	0.09226	2.49119e-56	-1.46035	0.0945577	8.27471e-54
exm1257086	rs16973716	PMFBP1	Missense_K913N,Missense_K768N	16	72156842	G	T	0.3793	11510-31	APOL1	22	36649117	36663577	Apolipoprotein L1	O14791	0.1289	0.01855	3.6844e-12	0.28317	0.023111	1.62666e-34
exm1257209	rs217180	PMFBP1	Missense_A172T,Missense_A27T	16	72184629	T	C	0.1294	11510-31	APOL1	22	36649117	36663577	Apolipoprotein L1	O14791	-0.2667	0.02656	1.00225e-23	-0.353376	0.0290187	4.09585e-34
exm-rs11599750	rs11599750	CPN1	Intronic	10	101805442	T	C	0.3612	9506-10	APOL1	22	36649117	36663577	Apolipoprotein L1	O14791	-0.2694	0.01912	4.37821e-45	-0.219208	0.020016	6.52782e-28
exm848932	rs61751507	CPN1	Missense_G178D	10	101829514	T	C	0.0453	9506-10	APOL1	22	36649117	36663577	Apolipoprotein L1	O14791	-0.6083	0.04351	2.04484e-44	-0.492895	0.0455114	2.47793e-27
exm1257086	rs16973716	PMFBP1	Missense_K913N,Missense_K768N	16	72156842	G	T	0.3793	11510-51	APOL1	22	36649117	36663577	Apolipoprotein L1	O14791	0.08999	0.01849	1.13331e-06	0.217673	0.0228026	1.34839e-21
exm-rs2000999	rs2000999	HPR	Intronic	16	72108093	A	G	0.1455	11510-31	APOL1	22	36649117	36663577	Apolipoprotein L1	O14791	-0.0755	0.02575	0.00336745	-0.256837	0.0280563	5.46855e-20
exm1604159	rs2239785	APOL1	Missense_E150K,Missense_E166K,Missense_E150K,Missense_E132K	22	36661330	G	A	0.147	11510-51	APOL1	22	36649117	36663577	Apolipoprotein L1	O14791	-0.2895	0.0251	8.90544e-31	-0.227657	0.0256687	7.376e-19
exm1255977	rs72799852	MARVELD3	Missense_F236L	16	71674405	A	T	0.03675	11510-31	APOL1	22	36649117	36663577	Apolipoprotein L1	O14791	-0.3277	0.04761	5.86018e-12	-0.429624	0.0493085	2.95996e-18
exm1604151	rs41297245	APOL1	Missense_G96R,Missense_G112R,Missense_G96R,Missense_G78R	22	36657740	A	G	0.07655	11510-31	APOL1	22	36649117	36663577	Apolipoprotein L1	O14791	0.2896	0.03384	1.14922e-17	0.279623	0.0340709	2.26635e-16
exm373501	rs149427019	CPN2	Missense_A252V	3	194062677	A	G	0.01278	9506-10	APOL1	22	36649117	36663577	Apolipoprotein L1	O14791	0.5169	0.08193	2.80764e-10	0.663862	0.0824316	8.04656e-16
exm1256693	rs61733129	DHODH	Missense_A341V	16	72057421	T	C	0.02317	11510-31	APOL1	22	36649117	36663577	Apolipoprotein L1	O14791	-0.4251	0.0612	3.7558e-12	-0.503346	0.0625556	8.5278e-16
exm1255977	rs72799852	MARVELD3	Missense_F236L	16	71674405	A	T	0.03675	11510-51	APOL1	22	36649117	36663577	Apolipoprotein L1	O14791	-0.2771	0.04737	4.92478e-09	-0.366087	0.0492084	1.01049e-13
exm1256486	rs1035543	PKD1L3	Missense_S1176R	16	71983772	C	G	0.378	11510-51	APOL1	22	36649117	36663577	Apolipoprotein L1	O14791	-0.1194	0.01868	1.63877e-10	-0.133266	0.021387	4.62996e-10
exm1256693	rs61733129	DHODH	Missense_A341V	16	72057421	T	C	0.02317	11510-51	APOL1	22	36649117	36663577	Apolipoprotein L1	O14791	-0.3923	0.06098	1.24898e-10	-0.380775	0.062917	1.43038e-09
exm1257209	rs217180	PMFBP1	Missense_A172T,Missense_A27T	16	72184629	T	C	0.1294	11510-51	APOL1	22	36649117	36663577	Apolipoprotein L1	O14791	-0.2173	0.0265	2.40387e-16	-0.177681	0.0299549	2.99957e-09
exm1257171	rs35781168	PMFBP1	Missense_R381Q/L	16	72170408	A	C	0.0158	11510-31	APOL1	22	36649117	36663577	Apolipoprotein L1	O14791	-0.1064	0.07269	0.143262	0.47046	0.0807019	5.55567e-09
exm1250442	rs79746626	EDC4	Missense_T1071A	16	67916165	A	G	0.005859	11510-31	APOL1	22	36649117	36663577	Apolipoprotein L1	O14791	-0.7496	0.1185	2.52024e-10	-0.694694	0.119307	5.78877e-09
exm1305265	rs704	VTN	Missense_T400M	17	26694861	G	A	0.4964	11510-51	APOL1	22	36649117	36663577	Apolipoprotein L1	O14791	0.09698	0.01776	4.74567e-08	0.09698	0.0178063	5.14023e-08
exm692410	rs17058207	SCARA5	Missense_D316H	8	27767231	G	C	0.09526	11510-51	APOL1	22	36649117	36663577	Apolipoprotein L1	O14791	-0.1641	0.03061	8.27657e-08	-0.1641	0.0306886	8.92985e-08
exm1255517	rs75270082	HYDIN	Missense_M15T,Missense_M15T,Missense_M42T,Missense_M32T	16	71220755	G	A	0.07913	11510-31	APOL1	22	36649117	36663577	Apolipoprotein L1	O14791	-0.1649	0.03386	1.11568e-06	-0.183607	0.0347091	1.22393e-07
exm373463	rs138428290	CPN2	Missense_S479R	3	194061995	C	G	0.003196	9506-10	APOL1	22	36649117	36663577	Apolipoprotein L1	O14791	0.7834	0.1656	2.23773e-06	0.851142	0.165957	2.9174e-07
exm1250442	rs79746626	EDC4	Missense_T1071A	16	67916165	A	G	0.005859	11510-51	APOL1	22	36649117	36663577	Apolipoprotein L1	O14791	-0.6562	0.1178	2.5407e-08	-0.597479	0.118449	4.55407e-07
exm-rs805298	rs805298	APOM	Intronic	6	31621095	A	C	0.03366	14125-5	APOM	6	31620187	31625987	Apolipoprotein M	O95445	-0.4119	0.05272	5.5854e-15	-0.4119	0.0530164	7.89247e-15
exm-rs173539	rs173539	Intergenic	Intergenic	16	56988044	T	C	0.3517	14125-5	APOM	6	31620187	31625987	Apolipoprotein M	O95445	0.1203	0.02018	2.50166e-09	0.1203	0.0202468	2.82115e-09
exm452468	rs121964920	C7	Missense_S521R	5	40959622	A	C	0.002752	10445-20	APOM	6	31620187	31625987	Apolipoprotein M	O95445	-0.8874	0.1652	7.80105e-08	-0.8874	0.165624	8.41792e-08
exm1156520	rs55707100	MAP1A	Missense_P2587L	15	43820717	T	C	0.03037	14125-5	APOM	6	31620187	31625987	Apolipoprotein M	O95445	-0.2721	0.05549	9.41026e-07	-0.2721	0.0556095	9.92846e-07
exm-rs2731672	rs2731672	Intergenic	Intergenic	5	176842474	A	G	0.2485	3171-57	APP	21	27252861	27543446	Amyloid beta A4 protein	P05067	-0.1272	0.02082	9.99374e-10	-0.1272	0.0208906	1.13719e-09
exm1562737	rs2229742	NRIP1	Missense_R448G	21	16339172	C	G	0.102	3171-57	APP	21	27252861	27543446	Amyloid beta A4 protein	P05067	0.1447	0.02944	8.87455e-07	0.1447	0.0295023	9.357e-07
exm1305265	rs704	VTN	Missense_T400M	17	26694861	G	A	0.4964	12425-104	ARF6	14	50359736	50363772	ADP-ribosylation factor 6	P62330	-0.1378	0.0162	1.79769e-17	-0.1378	0.0163047	2.87423e-17
exm362807	rs1803274	BCHE	Missense_A567T	3	165491280	T	C	0.1881	12425-104	ARF6	14	50359736	50363772	ADP-ribosylation factor 6	P62330	0.1173	0.02108	2.62881e-08	0.1173	0.0211388	2.87263e-08
exm-rs1329424	rs1329424	CFH	Intronic	1	196646176	A	C	0.3975	12425-104	ARF6	14	50359736	50363772	ADP-ribosylation factor 6	P62330	0.08579	0.01714	5.57893e-07	0.08579	0.0171798	5.9246e-07
exm1305265	rs704	VTN	Missense_T400M	17	26694861	G	A	0.4964	11556-19	ARFGAP1	20	61904137	61921145	ADP-ribosylation factor GTPase-activating protein 1	Q8N6T3	-0.1848	0.0178	2.99365e-25	-0.1848	0.0179717	8.41915e-25
exm-rs445925	rs445925	Intergenic	Intergenic	19	45415640	T	C	0.08853	11556-19	ARFGAP1	20	61904137	61921145	ADP-ribosylation factor GTPase-activating protein 1	Q8N6T3	-0.2462	0.03179	9.5903e-15	-0.27182	0.03213	2.6734e-17
exm-rs769449	rs769449	APOE	Intronic	19	45410002	A	G	0.1249	11556-19	ARFGAP1	20	61904137	61921145	ADP-ribosylation factor GTPase-activating protein 1	Q8N6T3	-0.1955	0.02775	1.85402e-12	-0.219623	0.028024	4.61602e-15
exm181733	rs1260326	GCKR	Missense_L446P	2	27730940	T	C	0.3552	11556-19	ARFGAP1	20	61904137	61921145	ADP-ribosylation factor GTPase-activating protein 1	Q8N6T3	0.09831	0.01891	2.0054e-07	0.09831	0.0189555	2.14436e-07
exm2266511	rs2521737	Intergenic	Intronic	7	19104468	A	G	0.01225	11664-32	ARFGAP2	11	47185849	47199054	ADP-ribosylation factor GTPase-activating protein 2	Q8N6H7	-0.4567	0.08565	9.70483e-08	-0.4567	0.0858702	1.04631e-07
exm1305265	rs704	VTN	Missense_T400M	17	26694861	G	A	0.4964	13488-3	ARFIP1	4	153701091	153833064	Arfaptin-1	P53367	0.2963	0.01623	1.84317e-74	0.2963	0.0167122	2.47997e-70
exm1615904	rs738409	PNPLA3	Missense_I148M	22	44324727	G	C	0.2319	12630-8	ARFIP2	11	6495913	6502709	Arfaptin-2	P53365	-0.1553	0.02217	2.47053e-12	-0.1553	0.0222698	3.08974e-12
exm1124179	rs28929474	SERPIN/A1	Missense_K366E	14	94844947	T	C	0.009411	12630-8	ARFIP2	11	6495913	6502709	Arfaptin-2	P53365	-0.5412	0.09608	1.77301e-08	-0.5412	0.096351	1.94343e-08
exm2267696	rs7157975	Intergenic	Intergenic	14	107212287	A	G	0.4084	5867-60	ARG1	6	131894344	131905472	Arginase-1	P05089	-0.1519	0.01931	3.6502e-15	-0.1519	0.0194215	5.23102e-15
exm903543	rs144801476	ARHGAP1	Missense_F263L	11	46702070	A	G	0.01056	11955-1	ARHGAP1	11	46698625	46722215	Rho GTPase-activating protein 1	Q07960	-0.7696	0.08526	1.77239e-19	-0.7696	0.0858955	3.25485e-19
exm362807	rs1803274	BCHE	Missense_A567T	3	165491280	T	C	0.1881	12807-89	ARHGAP30	1	161016731	161039760	Rho GTPase-activating protein 30	Q7Z6I6	-0.2623	0.02398	7.56193e-28	-0.272711	0.024273	2.74045e-29
exm362831	rs28933390	BCHE	Missense_G418D/A/V	3	165547569	A	C	0.006658	12807-89	ARHGAP30	1	161016731	161039760	Rho GTPase-activating protein 30	Q7Z6I6	-0.9751	0.1193	2.99539e-16	-1.04194	0.120221	4.43967e-18
exm1305265	rs704	VTN	Missense_T400M	17	26694861	G	A	0.4964	12807-89	ARHGAP30	1	161016731	161039760	Rho GTPase-activating protein 30	Q7Z6I6	-0.112	0.01863	1.83465e-09	-0.112	0.0186892	2.06289e-09
exm904010	rs2306029	LRP4	Missense_S1554G	11	46893108	T	C	0.4377	6289-78	ARHGAP36	23	130192216	130223859	Rho GTPase-activating protein 36	Q6ZRI8	0.109	0.01809	1.68662e-09	0.109	0.0181498	1.90636e-09
exm1305265	rs704	VTN	Missense_T400M	17	26694861	G	A	0.4964	12848-9	ARHGEF2	1	155916431	155953396	Rho guanine nucleotide exchange factor 2	Q92974	-0.6641	0.01594	0	-0.6641	0.0182552	9.22962e-290
exm965304	rs142319848	OR6X1	Missense_I153T	11	123624769	G	A	0.001598	13519-112	ARHGEF25	12	58003963	58011028	Rho guanine nucleotide exchange factor 25	Q86VW2	0.607	0.09145	3.19033e-11	0.607	0.0918431	3.86667e-11
exm1111937	rs34655198	PCNX	Missense_R782H	14	71455317	A	G	0.001953	13519-112	ARHGEF25	12	58003963	58011028	Rho guanine nucleotide exchange factor 25	Q86VW2	0.4224	0.07812	6.40655e-08	0.4224	0.0783158	6.90798e-08
exm1347740	rs142174717	NOL11	Missense_K419R	17	65733661	G	A	0.001065	13519-112	ARHGEF25	12	58003963	58011028	Rho guanine nucleotide exchange factor 25	Q86VW2	0.5417	0.1016	9.73014e-08	0.5417	0.101828	1.03915e-07
exm2182274	rs149187112	TNC	Missense_R30W	9	117853210	A	G	0.001598	13519-112	ARHGEF25	12	58003963	58011028	Rho guanine nucleotide exchange factor 25	Q86VW2	0.4868	0.09158	1.06323e-07	0.4868	0.0918293	1.15082e-07
exm1541587	rs141578154	LPIN3	Missense_S226L	20	39978452	T	C	0.003196	13519-112	ARHGEF25	12	58003963	58011028	Rho guanine nucleotide exchange factor 25	Q86VW2	0.3186	0.06137	2.0865e-07	0.3186	0.0615126	2.22564e-07
exm1016986	rs200656592	PIP4K2C	Missense_Y306S	12	57994841	C	A	0.002752	13519-112	ARHGEF25	12	58003963	58011028	Rho guanine nucleotide exchange factor 25	Q86VW2	0.3633	0.07055	2.61127e-07	0.3633	0.0707335	2.80382e-07
exm661091	rs139052197	KIAA1549	Missense_L1292P	7	138579245	A	G	0.001332	13519-112	ARHGEF25	12	58003963	58011028	Rho guanine nucleotide exchange factor 25	Q86VW2	0.4815	0.09472	3.70731e-07	0.4815	0.0949294	3.93268e-07
exm114120	rs150917132	DARC	Missense_R313C	1	159176166	T	C	0.001953	13519-112	ARHGEF25	12	58003963	58011028	Rho guanine nucleotide exchange factor 25	Q86VW2	0.3937	0.07812	4.66305e-07	0.3937	0.0782891	4.93565e-07
exm876733	rs111986008	TOLLIP	Missense_I264V	11	1298304	C	T	0.002575	13519-112	ARHGEF25	12	58003963	58011028	Rho guanine nucleotide exchange factor 25	Q86VW2	0.3483	0.06948	5.36009e-07	0.3483	0.069635	5.67999e-07
exm993153	rs142858754	C12orf35	Missense_S1331L	12	32137881	T	C	0.002486	13519-112	ARHGEF25	12	58003963	58011028	Rho guanine nucleotide exchange factor 25	Q86VW2	0.3624	0.0733	7.651e-07	0.3624	0.0734708	8.1154e-07
exm1305265	rs704	VTN	Missense_T400M	17	26694861	G	A	0.4964	13932-45	ARHGEF7	13	111767624	111958081	Rho guanine nucleotide exchange factor 7	Q14155	-0.2847	0.01643	2.88919e-67	-0.2847	0.0168708	6.83666e-64
exm2273016	rs2078734	Intergenic	Downstream	22	17901683	T	C	0.4658	3875-62	ARID3A	19	925733	972816	AT-rich interactive domain-containing protein 3A	Q99856	-0.09191	0.01823	4.6144e-07	-0.09191	0.0182704	4.89086e-07
exm2264095	rs941758	PF4V1	Upstream	4	74718941	C	A	0.2892	12392-30	ARL1	12	101786894	101802192	ADP-ribosylation factor-like protein 1	P40616	0.2628	0.01946	1.4686e-41	0.2628	0.0197886	3.00833e-40
exm-rs2731672	rs2731672	Intergenic	Intergenic	5	176842474	A	G	0.2485	12392-30	ARL1	12	101786894	101802192	ADP-ribosylation factor-like protein 1	P40616	-0.1279	0.02069	6.34028e-10	-0.1279	0.0207622	7.26325e-10
exm-rs769449	rs769449	APOE	Intronic	19	45410002	A	G	0.1249	12392-30	ARL1	12	101786894	101802192	ADP-ribosylation factor-like protein 1	P40616	-0.1437	0.02735	1.48739e-07	-0.1437	0.0274196	1.5991e-07
exm338581	rs33990195	SIDT1	Missense_T363I	3	113320477	T	C	0.07209	12392-30	ARL1	12	101786894	101802192	ADP-ribosylation factor-like protein 1	P40616	-0.1704	0.03412	5.9099e-07	-0.1704	0.0341944	6.25195e-07
exm2265636	rs12491503	Intergenic	Intergenic	3	165706855	A	G	0.3009	12433-8	ARL11	13	50202435	50208008	ADP-ribosylation factor-like protein 11	Q969Q4	0.1356	0.02	1.20176e-11	0.1356	0.020083	1.45825e-11
exm405020	rs4588	GC	Missense_T436K,Missense_T455K,Missense_T436K	4	72618323	T	G	0.2855	12433-8	ARL11	13	50202435	50208008	ADP-ribosylation factor-like protein 11	Q969Q4	-0.1105	0.0206	8.13639e-08	-0.1105	0.0206542	8.79491e-08
exm-rs769449	rs769449	APOE	Intronic	19	45410002	A	G	0.1249	12587-65	ARL2	11	64781585	64789657	ADP-ribosylation factor-like protein 2	P36404	-1.026	0.0254	0	-1.21127	0.0311705	0
exm-rs445925	rs445925	Intergenic	Intergenic	19	45415640	T	C	0.08853	12587-65	ARL2	11	64781585	64789657	ADP-ribosylation factor-like protein 2	P36404	-1.026	0.03017	1.73819e-253	-1.2431	0.0352537	2.29444e-272
exm-rs439401	rs439401	Intergenic	Intergenic	19	45414451	T	C	0.396	12587-65	ARL2	11	64781585	64789657	ADP-ribosylation factor-like protein 2	P36404	0.2794	0.01922	7.06816e-48	-0.166807	0.0217007	1.5096e-14
exm2273468	rs8354	ARL3	UTR3	10	104436641	T	C	0.1083	12571-14	ARL3	10	104433484	104474190	ADP-ribosylation factor-like protein 3	P36405	-0.3582	0.02923	1.58862e-34	-0.3582	0.0296356	1.23999e-33
exm1474920	rs10414166	PSG11	Missense_N142D,Missense_N264D,Missense_N142D	19	43519442	T	C	0.3209	12571-14	ARL3	10	104433484	104474190	ADP-ribosylation factor-like protein 3	P36405	-0.09487	0.01924	8.18629e-07	-0.09487	0.0192801	8.62698e-07
exm2264095	rs941758	PF4V1	Upstream	4	74718941	C	A	0.2892	8785-1	ARMC5	16	31469010	31478488	Armadillo repeat-containing protein 5	Q96C12	0.228	0.02018	1.3376e-29	0.228	0.0204182	5.94827e-29
exm1305265	rs704	VTN	Missense_T400M	17	26694861	G	A	0.4964	13573-5	ARPC3	12	110872695	110888222	Actin-related protein 2/3 complex subunit 3	O15145	-0.2269	0.01748	1.57745e-38	-0.2269	0.0177438	1.92437e-37
exm452468	rs121964920	C7	Missense_S521R	5	40959622	A	C	0.002752	13573-5	ARPC3	12	110872695	110888222	Actin-related protein 2/3 complex subunit 3	O15145	-0.995	0.1701	4.93052e-09	-0.995	0.17062	5.48734e-09
exm362807	rs1803274	BCHE	Missense_A567T	3	165491280	T	C	0.1881	13573-5	ARPC3	12	110872695	110888222	Actin-related protein 2/3 complex subunit 3	O15145	0.1331	0.02296	6.74963e-09	0.1331	0.0230298	7.49413e-09
exm-rs541862	rs541862	CFB	Intronic	6	31916951	G	A	0.09961	13573-5	ARPC3	12	110872695	110888222	Actin-related protein 2/3 complex subunit 3	O15145	0.1731	0.03028	1.08648e-08	0.1731	0.0303714	1.20201e-08
exm1305265	rs704	VTN	Missense_T400M	17	26694861	G	A	0.4964	12643-4	ARRB1	11	74971166	75062875	Beta-arrestin-1	P49407	0.1531	0.01881	3.9761e-16	0.1531	0.0189208	5.88679e-16
exm-rs439844	rs439844	TNXB	Intronic	6	32072940	A	G	0.1131	12643-4	ARRB1	11	74971166	75062875	Beta-arrestin-1	P49407	-0.171	0.03018	1.46166e-08	-0.171	0.0302671	1.60733e-08
exm1286038	rs72839768	DVL2	Missense_T535I	17	7129898	A	G	0.03632	12643-4	ARRB1	11	74971166	75062875	Beta-arrestin-1	P49407	0.281	0.05181	5.83898e-08	0.281	0.0519505	6.33783e-08
exm-rs2731672	rs2731672	Intergenic	Intergenic	5	176842474	A	G	0.2485	3583-54	ARSA	22	51061182	51066601	Arylsulfatase A	P15289	-0.1148	0.02117	5.86831e-08	-0.1148	0.0212262	6.3584e-08
exm1305265	rs704	VTN	Missense_T400M	17	26694861	G	A	0.4964	3172-28	ARSB	5	78073032	78282357	Arylsulfatase B	P15848	-0.5941	0.01568	0	-0.5941	0.0175871	3.82894e-250
exm63376	rs12085435	C8B	Missense_L261P	1	57415310	A	G	0.04537	7970-315	ART3	4	76932333	77033955	Ecto-ADP-ribosyltransferase 3	Q13508	-0.2599	0.04268	1.13262e-09	-0.2599	0.0428274	1.29072e-09
exm-rs13333226	rs13333226	Intergenic	Intergenic	16	20365654	G	A	0.2002	10970-3	ART3	4	76932333	77033955	Ecto-ADP-ribosyltransferase 3	Q13508	-0.1242	0.02131	5.60117e-09	-0.1242	0.021373	6.20718e-09
exm-rs13333226	rs13333226	Intergenic	Intergenic	16	20365654	G	A	0.2002	7970-315	ART3	4	76932333	77033955	Ecto-ADP-ribosyltransferase 3	Q13508	-0.1164	0.02149	6.07862e-08	-0.1164	0.0215446	6.5624e-08
exm803689	rs4962237	PNPLA7	Missense_D1050N	9	140358581	T	C	0.09402	10970-3	ART3	4	76932333	77033955	Ecto-ADP-ribosyltransferase 3	Q13508	-0.1603	0.02975	7.11529e-08	-0.1603	0.0298275	7.69054e-08
exm406788	rs28436183	PPEF2	Missense_R118S	4	76811175	T	G	0.2172	10970-3	ART3	4	76932333	77033955	Ecto-ADP-ribosyltransferase 3	Q13508	-0.11	0.0211	1.8554e-07	-0.11	0.0211515	1.98671e-07
exm499637	rs56384823	ADAM19	Missense_E435K	5	156929816	T	C	0.0272	10970-3	ART3	4	76932333	77033955	Ecto-ADP-ribosyltransferase 3	Q13508	-0.2803	0.0547	2.98622e-07	-0.2803	0.0548347	3.19233e-07
exm803689	rs4962237	PNPLA7	Missense_D1050N	9	140358581	T	C	0.09402	7970-315	ART3	4	76932333	77033955	Ecto-ADP-ribosyltransferase 3	Q13508	-0.1537	0.03	3.00181e-07	-0.1537	0.0300703	3.19862e-07
exm499637	rs56384823	ADAM19	Missense_E435K	5	156929816	T	C	0.0272	7970-315	ART3	4	76932333	77033955	Ecto-ADP-ribosyltransferase 3	Q13508	-0.2699	0.05505	9.44726e-07	-0.2699	0.0551731	9.98808e-07
exm987208	rs11276	ART4	Missense_D265N	12	14993439	T	C	0.3871	6576-1	ART4	12	14982245	14996413	Ecto-ADP-ribosyltransferase 4	Q93070	0.6726	0.01654	0	0.6726	0.0188092	4.77024e-280
exm856388	rs78201625	HABP2	Missense_R122W	10	115336941	T	C	0.003729	2939-10	ARTN	1	44398992	44402912	Artemin	Q5T4W7	1.235	0.1447	1.40277e-17	1.235	0.145644	2.26024e-17
exm825192	rs116049719	ASAH2	Stop_lost_*/Q	10	52005095	A	G	0.00799	3212-30	ASAH2	10	51947000	52008370	Neutral ceramidase	Q9NR71	-1.193	0.1075	1.2875e-28	-1.19346	0.108998	6.69466e-28
exm824548	rs4838554	C10orf53	Missense_T118I	10	50916542	T	C	0.4616	3212-30	ASAH2	10	51947000	52008370	Neutral ceramidase	Q9NR71	-0.1301	0.01882	4.74983e-12	-0.111329	0.0190372	4.9764e-09
exm2266994	rs10763354	SGMS1	Synonymous_N56N	10	52103707	A	G	0.4505	3212-30	ASAH2	10	51947000	52008370	Neutral ceramidase	Q9NR71	0.1008	0.019	1.12511e-07	0.0978087	0.0191903	3.45463e-07
exm1305265	rs704	VTN	Missense_T400M	17	26694861	G	A	0.4964	13518-5	ASAP2	2	9346894	9545812	Arf-GAP with SH3 domain, ANK repeat and PH domain-containing protein 2	O43150	-1.181	0.009792	0	-1.181	0.0180849	0
exm1305265	rs704	VTN	Missense_T400M	17	26694861	G	A	0.4964	10647-18	ASCC1	10	73855790	73976892	Activating signal cointegrator 1 complex subunit 1	Q8N9N2	0.6355	0.01532	0	0.6355	0.0175237	5.70928e-288
exm-rs10501570	rs10501570	DLG2	Intronic	11	84417846	C	T	0.2137	10647-18	ASCC1	10	73855790	73976892	Activating signal cointegrator 1 complex subunit 1	Q8N9N2	0.1127	0.02201	3.04889e-07	0.1127	0.022063	3.254e-07
exm1305265	rs704	VTN	Missense_T400M	17	26694861	G	A	0.4964	5452-71	ASGR1	17	7076750	7082883	Asialoglycoprotein receptor 1	P07306	0.2598	0.01737	1.40581e-50	0.2598	0.0177173	1.10192e-48
exm307909	rs1126477	LTF	Missense_A29T,Silent	3	46501268	T	C	0.2319	5452-71	ASGR1	17	7076750	7082883	Asialoglycoprotein receptor 1	P07306	-0.2078	0.02093	3.13453e-23	-0.2078	0.0211166	7.52577e-23
exm1305265	rs704	VTN	Missense_T400M	17	26694861	G	A	0.4964	9474-22	ASGR2	17	7004641	7018292	Asialoglycoprotein receptor 2	P07307	0.151	0.01815	8.8291e-17	0.151	0.018262	1.35599e-16
exm-rs2731672	rs2731672	Intergenic	Intergenic	5	176842474	A	G	0.2485	12622-96	ASH1L	1	155305052	155532324	Histone-lysine N-methyltransferase ASH1L	Q9NR48	-0.1072	0.02155	6.54237e-07	-0.1072	0.0215978	6.92452e-07
exm545471	rs138237630	TREML1	Missense_D228E	6	41117594	T	A	0.002397	12622-96	ASH1L	1	155305052	155532324	Histone-lysine N-methyltransferase ASH1L	Q9NR48	-0.9114	0.1857	9.20493e-07	-0.9114	0.186081	9.68785e-07
exm1515452	rs139131343	ZNF606	Missense_V40M	19	58511235	T	C	0.001953	12832-10	ASH2L	8	37962483	37997598	Set1/Ash2 histone methyltransferase complex subunit ASH2	Q9UBL3	0.3616	0.03669	6.48629e-23	0.3616	0.0370014	1.47601e-22
exm840799	rs200476766	SLC16A12	Missense_W431R	10	91193081	A	G	0.001065	12832-10	ASH2L	8	37962483	37997598	Set1/Ash2 histone methyltransferase complex subunit ASH2	Q9UBL3	0.4527	0.05753	3.57665e-15	0.4527	0.0579444	5.5993e-15
exm781232	rs143825735	GOLGA1	Missense_W763R	9	127642826	A	G	0.001243	12832-10	ASH2L	8	37962483	37997598	Set1/Ash2 histone methyltransferase complex subunit ASH2	Q9UBL3	0.3486	0.04634	5.36734e-14	0.349983	0.0465706	5.68592e-14
exm1369462	rs199754973	FASN	Splicing	17	80053197	C	T	0.001953	12832-10	ASH2L	8	37962483	37997598	Set1/Ash2 histone methyltransferase complex subunit ASH2	Q9UBL3	0.2847	0.038	6.77775e-14	0.2847	0.0381974	9.09773e-14
exm808146	rs200308654	PRKCQ	Missense_R589Q	10	6472782	T	C	0.001154	12832-10	ASH2L	8	37962483	37997598	Set1/Ash2 histone methyltransferase complex subunit ASH2	Q9UBL3	0.3578	0.04786	7.66355e-14	0.3578	0.0480921	1.00769e-13
exm1186383	rs201101298	DET1	Missense_R366Q	15	89073873	T	C	0.001509	12832-10	ASH2L	8	37962483	37997598	Set1/Ash2 histone methyltransferase complex subunit ASH2	Q9UBL3	0.3011	0.04193	6.91953e-13	0.3011	0.0421178	8.74199e-13
exm613143	rs2230175	PDE1C	Missense_A652S	7	31855577	C	A	0.00142	12832-10	ASH2L	8	37962483	37997598	Set1/Ash2 histone methyltransferase complex subunit ASH2	Q9UBL3	0.3202	0.0446	7.00323e-13	0.3202	0.0448127	8.9807e-13
exm232951	rs149881695	NEB	Missense_V4120I	2	152425820	T	C	0.001243	12832-10	ASH2L	8	37962483	37997598	Set1/Ash2 histone methyltransferase complex subunit ASH2	Q9UBL3	0.3319	0.04635	8.02465e-13	0.3319	0.0465579	1.01274e-12
exm1659107	rs143353057	GPR112	Missense_C1547S	23	135430504	A	T	0.001242	12832-10	ASH2L	8	37962483	37997598	Set1/Ash2 histone methyltransferase complex subunit ASH2	Q9UBL3	0.3882	0.05466	1.22888e-12	0.3882	0.0549958	1.68042e-12
exm68509	rs55882158	FPGT	Missense_P461L	1	74671074	T	C	0.001243	12832-10	ASH2L	8	37962483	37997598	Set1/Ash2 histone methyltransferase complex subunit ASH2	Q9UBL3	0.3146	0.04619	9.69239e-12	0.3146	0.0463756	1.17104e-11
exm260513	rs150318966	CRYGD	Missense_V126M	2	208986546	T	C	0.003462	12832-10	ASH2L	8	37962483	37997598	Set1/Ash2 histone methyltransferase complex subunit ASH2	Q9UBL3	0.1913	0.02889	3.55167e-11	0.1913	0.0290091	4.26772e-11
exm1204230	rs199897886	RNF151	Missense_R197C	16	2018777	T	C	0.005415	12832-10	ASH2L	8	37962483	37997598	Set1/Ash2 histone methyltransferase complex subunit ASH2	Q9UBL3	0.1445	0.02264	1.7421e-10	0.14576	0.0227243	1.41491e-10
exm862623	rs62640887	CPXM2	Missense_L741P	10	125506329	A	G	0.002131	12832-10	ASH2L	8	37962483	37997598	Set1/Ash2 histone methyltransferase complex subunit ASH2	Q9UBL3	0.226	0.03534	1.60527e-10	0.226	0.0354651	1.86008e-10
exm1662809	rs35529894	NSDHL	Missense_M9V	23	152014893	G	A	0.003048	12832-10	ASH2L	8	37962483	37997598	Set1/Ash2 histone methyltransferase complex subunit ASH2	Q9UBL3	0.2232	0.03534	2.68786e-10	0.2232	0.0355146	3.2839e-10
exm1226143	rs61759926	SCNN1B	Missense_S634G	16	23391964	A	G	0.001243	12832-10	ASH2L	8	37962483	37997598	Set1/Ash2 histone methyltransferase complex subunit ASH2	Q9UBL3	0.3171	0.04795	3.76256e-11	0.299777	0.0482364	5.14053e-10
exm1290427	rs138836357	GUCY2D	Missense_R365W	17	7909747	T	C	0.001154	12832-10	ASH2L	8	37962483	37997598	Set1/Ash2 histone methyltransferase complex subunit ASH2	Q9UBL3	0.3253	0.04991	7.13784e-11	0.309198	0.0502098	7.36093e-10
exm1290507	rs143650826	GUCY2D	Missense_M773T	17	7917252	C	T	0.001598	12832-10	ASH2L	8	37962483	37997598	Set1/Ash2 histone methyltransferase complex subunit ASH2	Q9UBL3	0.2484	0.04088	1.22971e-09	0.250357	0.0410115	1.03094e-09
exm1115210	rs41309250	FCF1	Missense_M107T	14	75190002	C	T	0.00293	12832-10	ASH2L	8	37962483	37997598	Set1/Ash2 histone methyltransferase complex subunit ASH2	Q9UBL3	0.185	0.03068	1.63973e-09	0.185	0.0307796	1.84979e-09
exm1250232	rs11558533	CENPT	Missense_R122G	16	67865937	C	T	0.001243	12832-10	ASH2L	8	37962483	37997598	Set1/Ash2 histone methyltransferase complex subunit ASH2	Q9UBL3	0.2792	0.04638	1.74594e-09	0.2792	0.0465257	1.96122e-09
exm946939	rs139341533	NOX4	Missense_L97F	11	89182666	A	C	0.003108	12832-10	ASH2L	8	37962483	37997598	Set1/Ash2 histone methyltransferase complex subunit ASH2	Q9UBL3	0.1804	0.0302	2.32203e-09	0.1804	0.0302988	2.61621e-09
exm824504	rs80097077	CHAT	Missense_R443Q	10	50863188	A	G	0.002309	12832-10	ASH2L	8	37962483	37997598	Set1/Ash2 histone methyltransferase complex subunit ASH2	Q9UBL3	0.2018	0.03398	2.87138e-09	0.202489	0.0340836	2.83357e-09
exm1483405	rs61731796	PRKD2	Missense_E716K	19	47177800	T	C	0.001244	12832-10	ASH2L	8	37962483	37997598	Set1/Ash2 histone methyltransferase complex subunit ASH2	Q9UBL3	0.31	0.05217	2.81373e-09	0.31	0.0523722	3.2358e-09
exm373954	rs140271606	TMEM44	Missense_Y94H	3	194346704	G	A	0.001243	12832-10	ASH2L	8	37962483	37997598	Set1/Ash2 histone methyltransferase complex subunit ASH2	Q9UBL3	0.2739	0.04621	3.07978e-09	0.2739	0.0463495	3.43265e-09
exm544515	rs142043367	KCNK5	Missense_V171I	6	39162068	T	C	0.001065	12832-10	ASH2L	8	37962483	37997598	Set1/Ash2 histone methyltransferase complex subunit ASH2	Q9UBL3	0.2952	0.04991	3.32589e-09	0.2952	0.05006	3.70341e-09
exm681712	rs140397694	RP1L1	Missense_P44A	8	10480582	C	G	0.00799	12832-10	ASH2L	8	37962483	37997598	Set1/Ash2 histone methyltransferase complex subunit ASH2	Q9UBL3	0.1091	0.01846	3.4195e-09	0.1091	0.0185165	3.81422e-09
exm1223196	rs77863699	ACSM2B	Missense_T278A	16	20563528	C	T	0.00578	12832-10	ASH2L	8	37962483	37997598	Set1/Ash2 histone methyltransferase complex subunit ASH2	Q9UBL3	0.1398	0.0223	3.63238e-10	0.13125	0.0224238	4.82372e-09
exm1086979	rs139460746	METTL3	Missense_R36W	14	21972019	A	G	0.00142	12832-10	ASH2L	8	37962483	37997598	Set1/Ash2 histone methyltransferase complex subunit ASH2	Q9UBL3	0.2519	0.0433	5.97157e-09	0.2519	0.0434262	6.60577e-09
exm1632993	rs191365011	NR0B1	Missense_H6N	23	30327465	T	G	0.002597	12832-10	ASH2L	8	37962483	37997598	Set1/Ash2 histone methyltransferase complex subunit ASH2	Q9UBL3	0.2073	0.03613	9.60196e-09	0.2073	0.0362602	1.08418e-08
exm590691	rs115368748	TULP4	Missense_P960L	6	158923574	T	C	0.003285	12832-10	ASH2L	8	37962483	37997598	Set1/Ash2 histone methyltransferase complex subunit ASH2	Q9UBL3	0.1676	0.02931	1.07668e-08	0.1676	0.0293972	1.18951e-08
exm1162552	rs200009646	MYO5C	Missense_F1438S	15	52500824	G	A	0.001243	12832-10	ASH2L	8	37962483	37997598	Set1/Ash2 histone methyltransferase complex subunit ASH2	Q9UBL3	0.2642	0.04625	1.11373e-08	0.2642	0.0463796	1.22314e-08
exm1413007	rs139158732	CAPS	Missense_S17Y	19	5914467	A	C	0.001598	12832-10	ASH2L	8	37962483	37997598	Set1/Ash2 histone methyltransferase complex subunit ASH2	Q9UBL3	0.248	0.04358	1.26532e-08	0.248	0.0437183	1.40583e-08
exm1180441	rs147288797	IREB2	Missense_T798I	15	78786319	T	C	0.001332	12832-10	ASH2L	8	37962483	37997598	Set1/Ash2 histone methyltransferase complex subunit ASH2	Q9UBL3	0.2631	0.04629	1.31786e-08	0.2631	0.0464278	1.45439e-08
exm969808	rs145128105	TMEM45B	Missense_I17T	11	129722427	C	T	0.001598	12832-10	ASH2L	8	37962483	37997598	Set1/Ash2 histone methyltransferase complex subunit ASH2	Q9UBL3	0.2378	0.04197	1.46211e-08	0.2378	0.0420924	1.60939e-08
exm833256	rs146370051	ASCC1	Missense_N290S	10	73892817	C	T	0.001509	12832-10	ASH2L	8	37962483	37997598	Set1/Ash2 histone methyltransferase complex subunit ASH2	Q9UBL3	0.2359	0.04199	1.93176e-08	0.2359	0.0421037	2.1088e-08
exm267859	rs13007650	ANKZF1	Missense_R59S	2	220096678	C	A	0.001864	12832-10	ASH2L	8	37962483	37997598	Set1/Ash2 histone methyltransferase complex subunit ASH2	Q9UBL3	0.2208	0.03976	2.80294e-08	0.221603	0.0398768	2.74133e-08
exm355146	rs150775127	SLC25A36	Missense_R165H	3	140692599	A	G	0.002131	12832-10	ASH2L	8	37962483	37997598	Set1/Ash2 histone methyltransferase complex subunit ASH2	Q9UBL3	0.2041	0.03698	3.40547e-08	0.2041	0.0370857	3.72392e-08
exm1063541	rs193240312	RFXAP	Missense_M137T	13	37393904	C	T	0.01447	12832-10	ASH2L	8	37962483	37997598	Set1/Ash2 histone methyltransferase complex subunit ASH2	Q9UBL3	0.07877	0.01434	3.95103e-08	0.07877	0.0143809	4.31639e-08
exm110924	rs139657197	PEAR1	Missense_G797R	1	156882741	A	G	0.002397	12832-10	ASH2L	8	37962483	37997598	Set1/Ash2 histone methyltransferase complex subunit ASH2	Q9UBL3	0.186	0.03466	8.03163e-08	0.18995	0.0347559	4.62256e-08
exm1626559	rs146100135	MXRA5	Missense_E1421K	23	3239465	T	C	0.001355	12832-10	ASH2L	8	37962483	37997598	Set1/Ash2 histone methyltransferase complex subunit ASH2	Q9UBL3	0.2856	0.05219	4.442e-08	0.2856	0.052376	4.95599e-08
exm691885	rs139657060	EPHX2	Missense_R130H	8	27362515	A	G	0.001065	12832-10	ASH2L	8	37962483	37997598	Set1/Ash2 histone methyltransferase complex subunit ASH2	Q9UBL3	0.273	0.04995	4.61694e-08	0.273	0.0500777	4.99374e-08
exm824445	rs78925077	CHAT	Missense_S119R	10	50830155	G	C	0.001509	12832-10	ASH2L	8	37962483	37997598	Set1/Ash2 histone methyltransferase complex subunit ASH2	Q9UBL3	0.2265	0.04198	6.8361e-08	0.227436	0.0420848	6.50884e-08
exm1571068	rs117843079	LCA5L	Missense_D397N	21	40781998	T	C	0.002219	12832-10	ASH2L	8	37962483	37997598	Set1/Ash2 histone methyltransferase complex subunit ASH2	Q9UBL3	0.1906	0.03537	7.09504e-08	0.191435	0.035462	6.72653e-08
exm1579318	rs148957774	COL18A1	Missense_T180A	21	46875982	A	G	0.002219	12832-10	ASH2L	8	37962483	37997598	Set1/Ash2 histone methyltransferase complex subunit ASH2	Q9UBL3	0.1865	0.03469	7.60789e-08	0.187321	0.0347763	7.18641e-08
exm982069	rs192221816	A2ML1	Missense_E725K	12	9002809	A	G	0.001776	12832-10	ASH2L	8	37962483	37997598	Set1/Ash2 histone methyltransferase complex subunit ASH2	Q9UBL3	0.2153	0.03991	6.86619e-08	0.2153	0.0400156	7.43217e-08
exm788911	rs34549764	ABL1	Missense_K266R	9	133738340	G	A	0.006658	12832-10	ASH2L	8	37962483	37997598	Set1/Ash2 histone methyltransferase complex subunit ASH2	Q9UBL3	0.1094	0.02065	1.17193e-07	0.110268	0.0207029	1.00289e-07
exm1281433	rs35838872	TM4SF5	Missense_G125D	17	4685913	A	G	0.005859	12832-10	ASH2L	8	37962483	37997598	Set1/Ash2 histone methyltransferase complex subunit ASH2	Q9UBL3	0.1268	0.02227	1.24273e-08	0.11887	0.0223828	1.09159e-07
exm116925	rs36089872	ARHGAP30	Missense_R639G	1	161018896	T	C	0.01536	12832-10	ASH2L	8	37962483	37997598	Set1/Ash2 histone methyltransferase complex subunit ASH2	Q9UBL3	0.07059	0.01363	2.23058e-07	0.0725317	0.0136648	1.10875e-07
exm1542831	rs138907287	MYBL2	Missense_R575Q	20	42341646	A	G	0.007102	12832-10	ASH2L	8	37962483	37997598	Set1/Ash2 histone methyltransferase complex subunit ASH2	Q9UBL3	0.1064	0.0201	1.19976e-07	0.1064	0.0201516	1.292e-07
exm1270463	rs138898373	ANKRD11	Missense_S747L	16	89350710	A	G	0.003641	12832-10	ASH2L	8	37962483	37997598	Set1/Ash2 histone methyltransferase complex subunit ASH2	Q9UBL3	0.1457	0.02756	1.24578e-07	0.1457	0.0276282	1.33781e-07
exm178892	rs55676840	OTOF	Missense_V575M	2	26703734	T	C	0.007546	12832-10	ASH2L	8	37962483	37997598	Set1/Ash2 histone methyltransferase complex subunit ASH2	Q9UBL3	0.1043	0.01974	1.26609e-07	0.1043	0.0197917	1.36512e-07
exm955183	rs115287852	PPP2R1B	Missense_V595I	11	111612783	C	T	0.001687	12832-10	ASH2L	8	37962483	37997598	Set1/Ash2 histone methyltransferase complex subunit ASH2	Q9UBL3	0.2219	0.04202	1.28608e-07	0.2219	0.0421321	1.38843e-07
exm1978343	rs181892289	LIMS2	Missense_S78Y	2	128412409	T	G	0.002308	12832-10	ASH2L	8	37962483	37997598	Set1/Ash2 histone methyltransferase complex subunit ASH2	Q9UBL3	0.1833	0.03473	1.30703e-07	0.1833	0.0348164	1.4037e-07
exm1375977	rs115278913	CIDEA	Missense_A181T	18	12277150	A	G	0.001953	12832-10	ASH2L	8	37962483	37997598	Set1/Ash2 histone methyltransferase complex subunit ASH2	Q9UBL3	0.1984	0.03779	1.52045e-07	0.1984	0.0378832	1.63072e-07
exm567890	rs118066385	USP45	Nonsense_Y730X	6	99885246	T	G	0.001509	12832-10	ASH2L	8	37962483	37997598	Set1/Ash2 histone methyltransferase complex subunit ASH2	Q9UBL3	0.2202	0.042	1.58109e-07	0.2202	0.0420986	1.68978e-07
exm646673	rs143165955	LRWD1	Missense_V577M	7	102113177	A	G	0.002042	12832-10	ASH2L	8	37962483	37997598	Set1/Ash2 histone methyltransferase complex subunit ASH2	Q9UBL3	0.198	0.03779	1.61029e-07	0.198	0.037887	1.73156e-07
exm501179	rs2069352	CCNG1	Missense_N178H	5	162868905	C	A	0.007922	12832-10	ASH2L	8	37962483	37997598	Set1/Ash2 histone methyltransferase complex subunit ASH2	Q9UBL3	0.09845	0.01881	1.65954e-07	0.09845	0.018856	1.77824e-07
exm874313	rs199809312	MUC2	Missense_P258L	11	1078565	T	C	0.001154	12832-10	ASH2L	8	37962483	37997598	Set1/Ash2 histone methyltransferase complex subunit ASH2	Q9UBL3	0.2585	0.05001	2.35392e-07	0.259312	0.0501339	2.31112e-07
exm660956	rs200591064	TMEM213	Missense_P17A	7	138482898	C	G	0.001332	12832-10	ASH2L	8	37962483	37997598	Set1/Ash2 histone methyltransferase complex subunit ASH2	Q9UBL3	0.2391	0.04627	2.37252e-07	0.239796	0.0463831	2.34219e-07
exm665677	rs188874372	OR6V1	Nonsense_Q313X	7	142750374	T	C	0.001598	12832-10	ASH2L	8	37962483	37997598	Set1/Ash2 histone methyltransferase complex subunit ASH2	Q9UBL3	0.2166	0.04221	2.87464e-07	0.217239	0.0423115	2.83217e-07
exm1197647	rs201829989	WDR90	Nonsense_W644X	16	705854	A	G	0.005504	12832-10	ASH2L	8	37962483	37997598	Set1/Ash2 histone methyltransferase complex subunit ASH2	Q9UBL3	0.1135	0.02247	4.39091e-07	0.115068	0.0225221	3.23679e-07
exm105298	rs116667331	DCST2	Missense_Y598S	1	154996385	G	T	0.001065	12832-10	ASH2L	8	37962483	37997598	Set1/Ash2 histone methyltransferase complex subunit ASH2	Q9UBL3	0.2622	0.05219	5.06192e-07	0.267202	0.0523149	3.26337e-07
exm91443	rs200164348	ANKRD35	Missense_I4M	1	145549328	G	C	0.001864	12832-10	ASH2L	8	37962483	37997598	Set1/Ash2 histone methyltransferase complex subunit ASH2	Q9UBL3	0.19	0.03786	5.20794e-07	0.190525	0.0379415	5.12547e-07
exm878339	rs149230396	TSPAN32	Missense_S276L	11	2338681	T	C	0.002663	12832-10	ASH2L	8	37962483	37997598	Set1/Ash2 histone methyltransferase complex subunit ASH2	Q9UBL3	0.1565	0.03123	5.40896e-07	0.157023	0.0312952	5.23548e-07
exm85544	rs114734921	AP4B1	Missense_I575V	1	114438448	C	T	0.002219	12832-10	ASH2L	8	37962483	37997598	Set1/Ash2 histone methyltransferase complex subunit ASH2	Q9UBL3	0.1735	0.03467	5.60577e-07	0.1735	0.0347439	5.92404e-07
exm406475	rs140756390	C4orf26	Missense_S93P	4	76489533	C	T	0.001776	12832-10	ASH2L	8	37962483	37997598	Set1/Ash2 histone methyltransferase complex subunit ASH2	Q9UBL3	0.2036	0.04085	6.22547e-07	0.2036	0.0409461	6.61305e-07
exm117537	rs137881629	ADAMTS4	Missense_L341P	1	161166029	A	G	0.004883	12832-10	ASH2L	8	37962483	37997598	Set1/Ash2 histone methyltransferase complex subunit ASH2	Q9UBL3	0.1139	0.02368	1.50956e-06	0.116199	0.023729	9.73533e-07
exm271656	rs139662037	RHBDD1	Missense_I165T	2	227731962	C	T	0.002397	12832-10	ASH2L	8	37962483	37997598	Set1/Ash2 histone methyltransferase complex subunit ASH2	Q9UBL3	0.1661	0.03401	1.0403e-06	0.166879	0.0340819	9.76015e-07
exm-rs910873	rs910873	PIGU	Intronic	20	33171772	A	G	0.08993	5676-54	ASIP	20	32829188	32857150	Agouti-signaling protein	P42127	0.9297	0.03144	3.5684e-192	0.933513	0.0339765	3.46773e-166
exm1305265	rs704	VTN	Missense_T400M	17	26694861	G	A	0.4964	5676-54	ASIP	20	32829188	32857150	Agouti-signaling protein	P42127	0.1652	0.01876	1.29726e-18	0.1652	0.0188895	2.21822e-18
exm1538111	rs140164976	C20orf152	Missense_K466E	20	34611650	A	G	0.01101	5676-54	ASIP	20	32829188	32857150	Agouti-signaling protein	P42127	0.4292	0.09039	2.05121e-06	0.481725	0.0905865	1.04999e-07
exm623783	rs145138923	ASL	Missense_Q12R	7	65546812	A	G	0.004794	11241-8	ASL	7	65540776	65558330	Argininosuccinate lyase	P04424	-1.863	0.1345	1.24928e-43	-1.863	0.136901	3.57255e-42
exm1030484	rs76889468	GNPTAB	Missense_M644I	12	102158764	A	G	0.02814	6998-106	ASPH	8	62413115	62627199	Aspartyl/asparaginyl beta-hydroxylase	Q12797	-0.3342	0.05578	2.08049e-09	-0.3342	0.0559556	2.33508e-09
exm2270864	rs6985520	ASPH	Intronic	8	62603795	C	T	0.4877	6998-106	ASPH	8	62413115	62627199	Aspartyl/asparaginyl beta-hydroxylase	Q12797	0.1007	0.01902	1.1939e-07	0.1007	0.0190692	1.28647e-07
exm-rs9969804	rs9969804	IPPK	Intronic	9	95429120	A	C	0.4297	6451-64	ASPN	9	95218487	95244844	Asporin	Q9BXN1	0.1952	0.01846	3.92452e-26	0.231455	0.0191177	9.71369e-34
exm761233	rs921122	NOL8	Missense_G1021S	9	95063947	T	C	0.04608	6451-64	ASPN	9	95218487	95244844	Asporin	Q9BXN1	0.2275	0.04423	2.69569e-07	0.337211	0.0453352	1.02091e-13
exm181733	rs1260326	GCKR	Missense_L446P	2	27730940	T	C	0.3552	6451-64	ASPN	9	95218487	95244844	Asporin	Q9BXN1	-0.0982	0.01901	2.39538e-07	-0.0982	0.019055	2.55663e-07
exm761532	rs41278695	ASPN	Missense_G193E	9	95228663	T	C	0.004439	6451-64	ASPN	9	95218487	95244844	Asporin	Q9BXN1	-0.5781	0.1374	2.58299e-05	-0.678321	0.137982	8.83237e-07
exm1134928	rs4983413	MTA1	Missense_V372I,Missense_V372I	14	105930406	A	G	0.2568	13023-8	ASPRV1	2	70187221	70189397	Retroviral-like aspartic protease 1	Q53RT3	0.2355	0.02077	8.46118e-30	0.240719	0.021027	2.403e-30
exm1305265	rs704	VTN	Missense_T400M	17	26694861	G	A	0.4964	10902-53	ASPRV1	2	70187221	70189397	Retroviral-like aspartic protease 1	Q53RT3	0.1149	0.01777	1.00662e-10	0.1149	0.0178356	1.17787e-10
exm1130882	rs45472297	KIF26A	Missense_L227V	14	104618742	G	C	0.03089	13023-8	ASPRV1	2	70187221	70189397	Retroviral-like aspartic protease 1	Q53RT3	0.407	0.05305	1.69325e-14	0.335959	0.0555067	1.4254e-09
exm1128734	rs34084056	MOK	Missense_D86N	14	102729910	T	C	0.01589	13023-8	ASPRV1	2	70187221	70189397	Retroviral-like aspartic protease 1	Q53RT3	0.5308	0.07355	5.3202e-13	0.426878	0.0769159	2.85778e-08
exm1134144	rs17852251	CDCA4	Missense_D93N	14	105477990	T	C	0.001776	13023-8	ASPRV1	2	70187221	70189397	Retroviral-like aspartic protease 1	Q53RT3	1.088	0.2162	4.84434e-07	1.12495	0.216721	2.09429e-07
exm1305265	rs704	VTN	Missense_T400M	17	26694861	G	A	0.4964	7993-23	ASTL	2	96789589	96804175	Astacin-like metalloendopeptidase	Q6HA08	0.1575	0.01787	1.21131e-18	0.1575	0.0179939	2.07861e-18
exm810762	rs61738953	CDNF	Missense_W154S	10	14862082	G	C	0.04013	11277-23	ATF6	1	161736034	161933860	Cyclic AMP-dependent transcription factor ATF-6 alpha	P18850	0.5422	0.04609	5.98735e-32	0.5422	0.0466648	3.29805e-31
exm-rs8111	rs8111	ATF6B	UTR3	6	32083175	A	G	0.2404	11277-23	ATF6	1	161736034	161933860	Cyclic AMP-dependent transcription factor ATF-6 alpha	P18850	-0.194	0.02168	3.6087e-19	-0.194	0.021842	6.56885e-19
exm2260857	rs4847399	MTF2	Downstream	1	93584606	G	A	0.3955	11277-23	ATF6	1	161736034	161933860	Cyclic AMP-dependent transcription factor ATF-6 alpha	P18850	0.1074	0.01904	1.69305e-08	0.1074	0.0190956	1.86233e-08
exm850935	rs146931276	NPM3	Missense_A3T	10	103543141	T	C	0.003996	11277-23	ATF6	1	161736034	161933860	Cyclic AMP-dependent transcription factor ATF-6 alpha	P18850	-0.7837	0.1434	4.62561e-08	-0.7837	0.14377	5.00719e-08
exm904010	rs2306029	LRP4	Missense_S1554G	11	46893108	T	C	0.4377	11277-23	ATF6	1	161736034	161933860	Cyclic AMP-dependent transcription factor ATF-6 alpha	P18850	-0.09824	0.01862	1.32e-07	-0.09824	0.0186666	1.4182e-07
exm-rs8111	rs8111	ATF6B	UTR3	6	32083175	A	G	0.2404	11387-3	ATF6B	6	32083045	32096017	Cyclic AMP-dependent transcription factor ATF-6 beta	Q99941	0.2389	0.02164	2.4574e-28	0.234507	0.0219221	1.04794e-26
exm534463	rs145410874	ATF6B	Missense_S627N	6	32084259	C	T	0.004616	11387-3	ATF6B	6	32083045	32096017	Cyclic AMP-dependent transcription factor ATF-6 beta	Q99941	-1.373	0.1365	8.41801e-24	-1.30457	0.13792	3.11263e-21
exm-rs11085824	rs11085824	GCDH	Upstream	19	13001547	G	A	0.4113	11387-3	ATF6B	6	32083045	32096017	Cyclic AMP-dependent transcription factor ATF-6 beta	Q99941	0.1634	0.01871	2.47353e-18	0.1634	0.0188408	4.22128e-18
exm534474	rs148223868	ATF6B	Missense_R540Q	6	32084871	T	C	0.002042	11387-3	ATF6B	6	32083045	32096017	Cyclic AMP-dependent transcription factor ATF-6 beta	Q99941	1.125	0.2103	8.81972e-08	1.19568	0.211018	1.4597e-08
exm2267696	rs7157975	Intergenic	Intergenic	14	107212287	A	G	0.4084	12597-68	ATG5	6	106632351	106773695	Autophagy protein 5	Q9H1Y0	-0.1127	0.0197	1.06016e-08	-0.1127	0.0197594	1.17295e-08
exm1305265	rs704	VTN	Missense_T400M	17	26694861	G	A	0.4964	12627-97	ATG7	3	11314010	11599139	Ubiquitin-like modifier-activating enzyme ATG7	O95352	0.1059	0.01853	1.09667e-08	0.1059	0.0185831	1.20699e-08
exm1305265	rs704	VTN	Missense_T400M	17	26694861	G	A	0.4964	13659-36	ATP13A1	19	19756007	19774512	Manganese-transporting ATPase 13A1	Q9HD20	0.5066	0.01606	2.15286e-218	0.5066	0.01744	1.62145e-185
exm-rs2731672	rs2731672	Intergenic	Intergenic	5	176842474	A	G	0.2485	13659-36	ATP13A1	19	19756007	19774512	Manganese-transporting ATPase 13A1	Q9HD20	0.2294	0.02033	1.57749e-29	0.2294	0.0205692	6.95441e-29
exm310217	rs140759311	SMARCC1	Missense_M582I	3	47717058	T	C	0.005771	13659-36	ATP13A1	19	19756007	19774512	Manganese-transporting ATPase 13A1	Q9HD20	-0.765	0.1174	7.21185e-11	-0.795213	0.118006	1.5975e-11
exm437968	rs3733402	KLKB1	Missense_S143N	4	187158034	A	G	0.4986	13659-36	ATP13A1	19	19756007	19774512	Manganese-transporting ATPase 13A1	Q9HD20	-0.106	0.01756	1.57545e-09	-0.106	0.0176172	1.77832e-09
exm-rs10489615	rs10489615	GALNT2	Intronic	1	230304988	A	G	0.3688	13659-36	ATP13A1	19	19756007	19774512	Manganese-transporting ATPase 13A1	Q9HD20	0.1087	0.01828	2.74121e-09	0.1087	0.0183382	3.07554e-09
exm2273373	rs6445538	TMEM110	UTR3	3	52874288	C	T	0.2405	13659-36	ATP13A1	19	19756007	19774512	Manganese-transporting ATPase 13A1	Q9HD20	-0.09977	0.02073	1.48807e-06	-0.106761	0.0207988	2.85099e-07
exm-rs9264942	rs9264942	Intergenic	Intergenic	6	31274380	C	T	0.3281	11993-227	ATP1A1	1	116914802	116948069	Sodium/potassium-transporting ATPase subunit alpha-1	P05023	-0.1018	0.02018	4.54474e-07	-0.1018	0.0202249	4.81867e-07
exm1305265	rs704	VTN	Missense_T400M	17	26694861	G	A	0.4964	13392-13	ATP1B1	1	169075947	169101960	Sodium/potassium-transporting ATPase subunit beta-1	P05026	0.2367	0.01706	9.03453e-44	0.2367	0.0173533	2.31356e-42
exm1288547	rs1642763	ATP1B2	Synonymous_G132G	17	7557419	A	G	0.2209	7218-87	ATP1B2	17	7554254	7561089	Sodium/potassium-transporting ATPase subunit beta-2	P14415	0.2216	0.02235	3.58297e-23	0.23571	0.0227247	3.31053e-25
exm1288142	rs35596387	SENP3	Synonymous_S319S	17	7468277	T	C	0.04421	7218-87	ATP1B2	17	7554254	7561089	Sodium/potassium-transporting ATPase subunit beta-2	P14415	0.1715	0.04541	0.000158919	0.230222	0.0458168	5.03841e-07
exm-rs507666	rs507666	ABO	Intronic	9	136149399	A	G	0.1216	7218-87	ATP1B2	17	7554254	7561089	Sodium/potassium-transporting ATPase subunit beta-2	P14415	-0.144	0.02876	5.52981e-07	-0.144	0.0288249	5.86306e-07
exm-rs1329424	rs1329424	CFH	Intronic	1	196646176	A	C	0.3975	8990-42	ATP1B3	3	141595424	141645382	Sodium/potassium-transporting ATPase subunit beta-3	P54709	0.1052	0.01738	1.42231e-09	0.1052	0.0174398	1.61765e-09
exm-rs511294	rs511294	C2	Intronic	6	31888869	C	A	0.05679	8990-42	ATP1B3	3	141595424	141645382	Sodium/potassium-transporting ATPase subunit beta-3	P54709	0.216	0.03636	2.83991e-09	0.216	0.0364778	3.19197e-09
exm1305265	rs704	VTN	Missense_T400M	17	26694861	G	A	0.4964	13510-7	ATP2A3	17	3827163	3867758	Sarcoplasmic/endoplasmic reticulum calcium ATPase 3	Q93084	0.1633	0.01867	2.19775e-18	0.1633	0.0187972	3.70576e-18
exm1124082	rs147367426	SERPIN/A10	Missense_S183Y	14	94756503	T	G	0.001154	13510-7	ATP2A3	17	3827163	3867758	Sarcoplasmic/endoplasmic reticulum calcium ATPase 3	Q93084	1.755	0.2731	1.30818e-10	1.77398	0.274091	9.65569e-11
exm1124040	rs2232710	SERPIN/A10	Missense_Q424R	14	94750486	C	T	0.02601	13510-7	ATP2A3	17	3827163	3867758	Sarcoplasmic/endoplasmic reticulum calcium ATPase 3	Q93084	0.3759	0.05959	2.82472e-10	0.380119	0.0598078	2.07525e-10
exm-rs7679	rs7679	PCIF1	UTR3	20	44576502	C	T	0.219	13510-7	ATP2A3	17	3827163	3867758	Sarcoplasmic/endoplasmic reticulum calcium ATPase 3	Q93084	-0.135	0.02335	7.40003e-09	-0.135	0.0234227	8.23191e-09
exm1305265	rs704	VTN	Missense_T400M	17	26694861	G	A	0.4964	9994-217	ATP4B	13	114303119	114312513	Potassium-transporting ATPase subunit beta	P51164	0.844	0.01388	0	0.844	0.0178524	0
exm1198977	rs150425699	MSLN	Missense_R557H	16	818452	A	G	0.00524	9994-217	ATP4B	13	114303119	114312513	Potassium-transporting ATPase subunit beta	P51164	0.6882	0.1293	1.02348e-07	0.6882	0.129643	1.10588e-07
exm-rs2251396	rs2251396	Intergenic	Intergenic	6	31364707	T	C	0.2905	10823-19	ATRAID	2	27434899	27440046	All-trans retinoic acid-induced differentiation factor	Q6UW56	0.1053	0.02076	3.9313e-07	0.1053	0.0208081	4.18121e-07
exm1305265	rs704	VTN	Missense_T400M	17	26694861	G	A	0.4964	3346-72	AURKB	17	8108049	8113944	Aurora kinase B	Q96GD4	-0.1278	0.01599	1.32235e-15	-0.1278	0.0160812	1.90791e-15
exm-rs1329424	rs1329424	CFH	Intronic	1	196646176	A	C	0.3975	3346-72	AURKB	17	8108049	8113944	Aurora kinase B	Q96GD4	0.1118	0.01689	3.609e-11	0.1118	0.0169599	4.33902e-11
exm1644236	rs148362984	P2RY4	Nonsense_W101X	23	69479172	T	C	0.001693	3346-72	AURKB	17	8108049	8113944	Aurora kinase B	Q96GD4	1.307	0.2174	1.83294e-09	1.307	0.218263	2.12207e-09
exm-rs387608	rs387608	STK19	Intronic	6	31941557	T	C	0.1427	3346-72	AURKB	17	8108049	8113944	Aurora kinase B	Q96GD4	0.1213	0.02331	1.9528e-07	0.1213	0.023367	2.09086e-07
exm2264095	rs941758	PF4V1	Upstream	4	74718941	C	A	0.2892	12925-105	AXIN2	17	63524681	63557740	Axin-2	Q9Y2T1	0.293	0.01922	1.78997e-52	0.293	0.0196334	2.31619e-50
exm1135159	rs34137879	C14orf80	Missense_R295Q,Missense_R293Q,Missense_R334Q,Missense_R367Q	14	105965102	A	G	0.04804	8429-16	AXIN2	17	63524681	63557740	Axin-2	Q9Y2T1	0.4331	0.04421	1.1664e-22	0.482104	0.0452837	1.81401e-26
exm1134079	rs61745867	C14orf79	Missense_F222Y	14	105457923	A	T	0.0459	8429-16	AXIN2	17	63524681	63557740	Axin-2	Q9Y2T1	0.2714	0.04593	3.44208e-09	0.272649	0.0461021	3.33836e-09
exm1132233	rs77215854	AHN/AK2	Missense_P4821S	14	105407327	A	G	0.02459	8429-16	AXIN2	17	63524681	63557740	Axin-2	Q9Y2T1	-0.2465	0.0614	5.95321e-05	-0.350535	0.0624542	1.99223e-08
exm-rs4796217	rs4796217	Intergenic	Intergenic	17	34819191	C	T	0.227	10574-10	AXL	19	41725104	41767672	Tyrosine-protein kinase receptor UFO	P30530	-0.4951	0.02162	4.63633e-116	-0.47851	0.0227374	2.54039e-98
exm307669	rs112590754	CCR5	Missense_S185I,Missense_S185I	3	46414947	T	G	0.1154	10574-10	AXL	19	41725104	41767672	Tyrosine-protein kinase receptor UFO	P30530	0.57	0.02826	1.80179e-90	0.564058	0.0293078	1.52436e-82
exm1313384	rs16971802	CCL14	Missense_K77E,Missense_K61E,Silent	17	34311387	C	T	0.05221	10574-10	AXL	19	41725104	41767672	Tyrosine-protein kinase receptor UFO	P30530	0.4044	0.04239	1.42852e-21	0.320361	0.0429222	8.40896e-14
exm1312539	rs78364481	SLFN14	Missense_Y770F	17	33875688	A	T	0.03338	10574-10	AXL	19	41725104	41767672	Tyrosine-protein kinase receptor UFO	P30530	-0.3225	0.05311	1.26089e-09	-0.288459	0.0533275	6.33093e-08
exm304627	rs2228467	CCBP2	Missense_V41A	3	42906116	C	T	0.05842	10574-10	AXL	19	41725104	41767672	Tyrosine-protein kinase receptor UFO	P30530	-0.2335	0.04004	5.48759e-09	-0.202342	0.0401942	4.80058e-07
exm1305265	rs704	VTN	Missense_T400M	17	26694861	G	A	0.4964	9312-8	AZGP1	7	99564350	99573735	Zinc-alpha-2-glycoprotein	P25311	-0.2162	0.01811	7.48648e-33	-0.2162	0.0183407	4.50253e-32
exm-rs1329424	rs1329424	CFH	Intronic	1	196646176	A	C	0.3975	9312-8	AZGP1	7	99564350	99573735	Zinc-alpha-2-glycoprotein	P25311	0.1605	0.01919	6.07653e-17	0.1605	0.019317	9.67136e-17
exm-rs541862	rs541862	CFB	Intronic	6	31916951	G	A	0.09961	9312-8	AZGP1	7	99564350	99573735	Zinc-alpha-2-glycoprotein	P25311	0.2737	0.03116	1.58187e-18	0.257148	0.0315123	3.34332e-16
exm362807	rs1803274	BCHE	Missense_A567T	3	165491280	T	C	0.1881	9312-8	AZGP1	7	99564350	99573735	Zinc-alpha-2-glycoprotein	P25311	0.1588	0.0237	2.07819e-11	0.1588	0.0237967	2.50312e-11
exm63376	rs12085435	C8B	Missense_L261P	1	57415310	A	G	0.04537	9312-8	AZGP1	7	99564350	99573735	Zinc-alpha-2-glycoprotein	P25311	0.2742	0.04522	1.33035e-09	0.2742	0.0453751	1.51314e-09
exm533151	rs9332739	C2	Missense_E318D,Missense_E186D	6	31903804	C	G	0.04946	9312-8	AZGP1	7	99564350	99573735	Zinc-alpha-2-glycoprotein	P25311	-0.28	0.0422	3.24346e-11	-0.248834	0.0425365	4.91876e-09
exm452468	rs121964920	C7	Missense_S521R	5	40959622	A	C	0.002752	9312-8	AZGP1	7	99564350	99573735	Zinc-alpha-2-glycoprotein	P25311	-1.01	0.176	9.54419e-09	-1.01	0.176517	1.05384e-08
exm1397560	rs28626600	AZU1	Missense_R158H	19	830820	A	G	0.1367	2751-16	AZU1	19	827831	832017	Azurocidin	P20160	-0.3361	0.02718	4.00655e-35	-0.341112	0.0275755	3.79243e-35
exm1397563	rs61732996	AZU1	Missense_R165H	19	830841	A	G	0.005682	2751-16	AZU1	19	827831	832017	Azurocidin	P20160	-0.7499	0.1265	3.06528e-09	-0.795463	0.126963	3.72102e-10
exm-rs3130564	rs3130564	PSORS1C1	Intronic	6	31101674	T	C	0.1756	3485-28	B2M	15	45003685	45010357	Beta-2-microglobulin	P61769	0.1665	0.0228	2.82193e-13	0.145065	0.0231914	3.97171e-10
exm-rs2860580	rs2860580	Intergenic	Intergenic	6	29906691	T	C	0.4258	3485-28	B2M	15	45003685	45010357	Beta-2-microglobulin	P61769	0.09907	0.01732	1.06539e-08	0.0949464	0.0173772	4.65913e-08
exm-rs3763288	rs3763288	Intergenic	Intergenic	6	31370367	A	G	0.1048	3485-28	B2M	15	45003685	45010357	Beta-2-microglobulin	P61769	-0.1834	0.0279	4.91538e-11	-0.152686	0.0283509	7.22094e-08
exm877498	rs17571	CTSD	Missense_A58V	11	1782594	A	G	0.09315	11638-42	B3GALT2	1	193147860	193155743	Beta-1,3-galactosyltransferase 2	O43825	-0.308	0.03252	2.76926e-21	-0.308	0.0327929	5.87202e-21
exm1346997	rs1801689	APOH	Missense_C325G	17	64210580	C	A	0.01083	11638-42	B3GALT2	1	193147860	193155743	Beta-1,3-galactosyltransferase 2	O43825	0.5661	0.08961	2.66043e-10	0.5661	0.0899254	3.06962e-10
exm1305265	rs704	VTN	Missense_T400M	17	26694861	G	A	0.4964	11638-42	B3GALT2	1	193147860	193155743	Beta-1,3-galactosyltransferase 2	O43825	0.1012	0.01856	4.96425e-08	0.1012	0.0186082	5.37436e-08
exm1952	rs78555129	FAM132A	Missense_C231R	1	1178482	G	A	0.1087	7981-230	B3GALT6	1	1167629	1170421	Beta-1,3-galactosyltransferase 6	Q96L58	-0.2022	0.02929	5.07796e-12	-0.2022	0.029421	6.30275e-12
exm1061298	rs1041073	B3GALTL	Missense_E370K	13	31891746	G	A	0.2245	5727-35	B3GLCT	13	31774112	31906413	Beta-1,3-glucosyltransferase	Q6Y288	-0.2421	0.02129	5.79586e-30	-0.2421	0.0215429	2.65209e-29
exm919308	rs6856	BSCL2	Synonymous_E379E,Missense_K268R,Silent,Silent,Silent,Synonymous_E315E	11	62458275	C	T	0.2418	6897-38	B3GAT3	11	62382768	62389647	Galactosylgalactosylxylosylprotein 3-beta-glucuronosyltransferase 3	O94766	-0.2565	0.02078	5.2744e-35	-0.321082	0.0222354	2.89338e-47
exm919725	rs118167825	TMEM223	Missense_H39R	11	62559351	C	T	0.03427	6897-38	B3GAT3	11	62382768	62389647	Galactosylgalactosylxylosylprotein 3-beta-glucuronosyltransferase 3	O94766	0.2369	0.05	2.15838e-06	0.480765	0.0528714	9.62654e-20
exm1134928	rs4983413	MTA1	Missense_V372I,Missense_V372I	14	105930406	A	G	0.2568	8259-25	B4GAT1	11	66112843	66115161	Beta-1,4-glucuronyltransferase 1	O43505	0.2791	0.02174	1.00324e-37	0.314254	0.0226223	7.14753e-44
exm1128734	rs34084056	MOK	Missense_D86N	14	102729910	T	C	0.01589	8259-25	B4GAT1	11	66112843	66115161	Beta-1,4-glucuronyltransferase 1	O43505	0.6677	0.0771	4.71013e-18	0.70367	0.0776786	1.31964e-19
exm371054	rs2228243	HRG	Missense_H340R	3	186395113	G	A	0.1593	8259-25	B4GAT1	11	66112843	66115161	Beta-1,4-glucuronyltransferase 1	O43505	0.1798	0.02619	6.63908e-12	0.1798	0.0263038	8.17126e-12
exm1134182	rs61737948	GPR132	Missense_A267T	14	105517675	T	C	0.001864	8259-25	B4GAT1	11	66112843	66115161	Beta-1,4-glucuronyltransferase 1	O43505	1.319	0.2157	9.65724e-10	1.38326	0.216449	1.65109e-10
exm1134736	rs111376436	PACS2	Missense_A99V	14	105833623	T	C	0.0174	8259-25	B4GAT1	11	66112843	66115161	Beta-1,4-glucuronyltransferase 1	O43505	-0.2063	0.07244	0.00440123	-0.419693	0.0742605	1.58929e-08
exm1134144	rs17852251	CDCA4	Missense_D93N	14	105477990	T	C	0.001776	8259-25	B4GAT1	11	66112843	66115161	Beta-1,4-glucuronyltransferase 1	O43505	1.225	0.227	6.79626e-08	1.24183	0.227625	4.88091e-08
exm1471330	rs2231940	ATP5SL	Missense_N40S,Missense_N34S,Missense_N34S,Missense_N34S,Missense_N40S,Missense_N34S	19	41944237	C	T	0.4511	7980-72	B3GNT2	2	62423262	62451866	N-acetyllactosaminide beta-1,3-N-acetylglucosaminyltransferase 2	Q9NY97	0.323	0.01818	1.27828e-70	0.321995	0.018708	2.17421e-66
exm-rs635634	rs635634	Intergenic	Intergenic	9	136155000	A	G	0.1229	7980-72	B3GNT2	2	62423262	62451866	N-acetyllactosaminide beta-1,3-N-acetylglucosaminyltransferase 2	Q9NY97	0.258	0.02826	6.8809e-20	0.258	0.0284787	1.31152e-19
exm-rs492602	rs492602	FUT2	Synonymous_A68A,Synonymous_A68A	19	49206417	T	C	0.3983	7980-72	B3GNT2	2	62423262	62451866	N-acetyllactosaminide beta-1,3-N-acetylglucosaminyltransferase 2	Q9NY97	0.1091	0.01904	1.00406e-08	0.105916	0.019098	2.9241e-08
exm1471310	rs1043413	ATP5SL	Missense_C165S,Missense_C132S,Missense_C159S,Silent	19	41939297	G	C	0.4445	9297-12	B3GNT8	19	41931264	41934635	UDP-GlcNAc:betaGal beta-1,3-N-acetylglucosaminyltransferase 8	Q7Z7M8	-0.7143	0.01584	0	-0.719892	0.0186321	0
exm1468501	rs145609085	BLVRB	Missense_R140G	19	40957316	C	G	0.004173	9297-12	B3GNT8	19	41931264	41934635	UDP-GlcNAc:betaGal beta-1,3-N-acetylglucosaminyltransferase 8	Q7Z7M8	-0.8702	0.1458	2.39518e-09	-1.09683	0.146409	6.80583e-14
exm-rs17695224	rs17695224	FPR3	Intronic	19	52324216	A	G	0.2686	13381-49	B4GALT1	9	33110636	33167356	Beta-1,4-galactosyltransferase 1	P15291	-0.1622	0.01941	6.4597e-17	-0.1622	0.0195343	1.01222e-16
exm744680	rs138425677	DDX58	Missense_P885S	9	32457245	A	G	0.004883	13381-49	B4GALT1	9	33110636	33167356	Beta-1,4-galactosyltransferase 1	P15291	-0.6384	0.1237	2.45801e-07	-0.6384	0.123995	2.62422e-07
exm980042	rs1126605	C1R	Missense_E184K	12	7242204	T	C	0.09529	9595-11	B4GALT2	1	44444874	44456843	Beta-1,4-galactosyltransferase 2	O60909	0.3351	0.0323	3.23521e-25	0.3351	0.0326221	9.40596e-25
exm53353	rs1859728	B4GALT2	Missense_H151Q	1	44447413	C	G	0.03107	9595-11	B4GALT2	1	44444874	44456843	Beta-1,4-galactosyltransferase 2	O60909	-0.4542	0.05349	2.04326e-17	-0.4542	0.0538288	3.23191e-17
exm-rs2731672	rs2731672	Intergenic	Intergenic	5	176842474	A	G	0.2485	9595-11	B4GALT2	1	44444874	44456843	Beta-1,4-galactosyltransferase 2	O60909	0.1312	0.022	2.46685e-09	0.1312	0.0220708	2.7727e-09
exm2257891	rs927332	Intergenic	Intergenic	6	6331873	T	C	0.499	9595-11	B4GALT2	1	44444874	44456843	Beta-1,4-galactosyltransferase 2	O60909	0.09996	0.01922	1.98398e-07	0.09996	0.0192675	2.12565e-07
exm-rs8176746	rs8176746	ABO	Synonymous_T265T	9	136131322	A	C	0.06793	9595-11	B4GALT2	1	44444874	44456843	Beta-1,4-galactosyltransferase 2	O60909	-0.1902	0.0382	6.38946e-07	-0.1902	0.0382863	6.77053e-07
exm2270985	rs6990223	Intergenic	Downstream	8	73963866	T	G	0.01962	9595-11	B4GALT2	1	44444874	44456843	Beta-1,4-galactosyltransferase 2	O60909	0.3407	0.06949	9.44495e-07	0.3407	0.0696428	9.97637e-07
exm2250543	rs2271636	STAB2	Synonymous_2401L	12	104153006	T	G	0.001092	6921-24	B4GALT3	1	161141100	161147758	Beta-1,4-galactosyltransferase 3	O60512	0.5005	0.05462	5.03293e-20	0.5005	0.0549581	8.47391e-20
exm580578	rs145047825	FAM54A	Missense_R286H	6	136560616	T	C	0.001332	6921-24	B4GALT3	1	161141100	161147758	Beta-1,4-galactosyltransferase 3	O60512	0.4777	0.0558	1.11959e-17	0.4777	0.0561834	1.85538e-17
exm239503	rs34110122	CERS6	Missense_S157P	2	169547547	T	C	0.001864	6921-24	B4GALT3	1	161141100	161147758	Beta-1,4-galactosyltransferase 3	O60512	0.392	0.04919	1.59835e-15	0.392756	0.0495077	2.13508e-15
exm1005744	rs140304074	KRT74	Missense_V521G	12	52960823	A	C	0.003107	6921-24	B4GALT3	1	161141100	161147758	Beta-1,4-galactosyltransferase 3	O60512	0.2708	0.03743	4.66084e-13	0.2708	0.0376209	6.10436e-13
exm657751	rs147176992	CPA5	Missense_N36S	7	129986433	G	A	0.003196	6921-24	B4GALT3	1	161141100	161147758	Beta-1,4-galactosyltransferase 3	O60512	0.244	0.03542	5.62794e-12	0.244	0.0355703	6.90304e-12
exm147753	rs56060894	RPS6KC1	Missense_N575S	1	213414543	G	A	0.001598	6921-24	B4GALT3	1	161141100	161147758	Beta-1,4-galactosyltransferase 3	O60512	0.3491	0.05227	2.40934e-11	0.3491	0.0524972	2.93324e-11
exm411586	rs61734706	AFF1	Missense_T654M	4	88035946	T	C	0.001598	6921-24	B4GALT3	1	161141100	161147758	Beta-1,4-galactosyltransferase 3	O60512	0.3364	0.0508	3.54258e-11	0.3364	0.0510048	4.23954e-11
exm1414040	rs202155397	DENND1C	Missense_M652T	19	6467966	A	G	0.001687	6921-24	B4GALT3	1	161141100	161147758	Beta-1,4-galactosyltransferase 3	O60512	0.3433	0.04798	8.36335e-13	0.31422	0.0485162	9.38059e-11
exm773031	rs148086697	SLC46A2	Missense_I353T	9	115651904	G	A	0.003374	6921-24	B4GALT3	1	161141100	161147758	Beta-1,4-galactosyltransferase 3	O60512	0.2288	0.03556	1.24129e-10	0.2288	0.0356996	1.46438e-10
exm85455	rs72650671	PTPN22	Missense_N370H	1	114380914	T	G	0.001776	6921-24	B4GALT3	1	161141100	161147758	Beta-1,4-galactosyltransferase 3	O60512	0.2975	0.04681	2.07777e-10	0.2975	0.0469736	2.39895e-10
exm475323	rs78727187	FBN2	Missense_H1381N	5	127668685	T	G	0.002131	6921-24	B4GALT3	1	161141100	161147758	Beta-1,4-galactosyltransferase 3	O60512	0.2718	0.04461	1.1095e-09	0.2718	0.0447657	1.26633e-09
exm129904	rs141901570	LAMC2	Missense_R295Q	1	183192390	A	G	0.002663	6921-24	B4GALT3	1	161141100	161147758	Beta-1,4-galactosyltransferase 3	O60512	0.2314	0.03825	1.4514e-09	0.2314	0.0383708	1.63317e-09
exm783035	rs141208884	STXBP1	Missense_M602V	9	130446748	G	A	0.001332	6921-24	B4GALT3	1	161141100	161147758	Beta-1,4-galactosyltransferase 3	O60512	0.3217	0.05405	2.65053e-09	0.32388	0.0542159	2.31672e-09
exm404326	rs146006787	AMTN	Missense_G88E	4	71390647	A	G	0.001243	6921-24	B4GALT3	1	161141100	161147758	Beta-1,4-galactosyltransferase 3	O60512	0.3465	0.05803	2.35732e-09	0.3465	0.0582219	2.65911e-09
exm389738	rs199541568	ZNF518B	Missense_T209M	4	10447327	A	G	0.001154	6921-24	B4GALT3	1	161141100	161147758	Beta-1,4-galactosyltransferase 3	O60512	0.3727	0.06319	3.67744e-09	0.3727	0.0634144	4.17229e-09
exm566114	rs143395475	MDN1	Missense_I3090V	6	90406194	C	T	0.001776	6921-24	B4GALT3	1	161141100	161147758	Beta-1,4-galactosyltransferase 3	O60512	0.2902	0.04938	4.18088e-09	0.2902	0.0495434	4.69922e-09
exm600696	rs201847585	CARD11	Missense_R974C	7	2953020	A	G	0.001953	6921-24	B4GALT3	1	161141100	161147758	Beta-1,4-galactosyltransferase 3	O60512	0.2614	0.04702	2.70802e-08	0.2614	0.0471583	2.97269e-08
exm590085	rs61748681	SNX9	Missense_D180N	6	158322995	A	G	0.002841	6921-24	B4GALT3	1	161141100	161147758	Beta-1,4-galactosyltransferase 3	O60512	0.2105	0.03829	3.85172e-08	0.2105	0.038396	4.19734e-08
exm364497	rs192746498	TNIK	Missense_E907A	3	170811629	G	T	0.006038	6921-24	B4GALT3	1	161141100	161147758	Beta-1,4-galactosyltransferase 3	O60512	0.1433	0.02609	3.96225e-08	0.1433	0.0261609	4.31037e-08
exm118209	rs200319084	FCGR3B	Missense_R98Q	1	161596168	T	C	0.001065	6921-24	B4GALT3	1	161141100	161147758	Beta-1,4-galactosyltransferase 3	O60512	0.3455	0.06315	4.47249e-08	0.346694	0.0633273	4.38404e-08
exm741359	rs200745129	ADAMTSL1	Missense_R867G	9	18776826	G	A	0.002308	6921-24	B4GALT3	1	161141100	161147758	Beta-1,4-galactosyltransferase 3	O60512	0.2301	0.04194	4.10186e-08	0.2301	0.0420527	4.45738e-08
exm879825	rs141826088	ART1	Nonsense_Y75X	11	3680974	G	T	0.001953	6921-24	B4GALT3	1	161141100	161147758	Beta-1,4-galactosyltransferase 3	O60512	0.2566	0.04681	4.21176e-08	0.2566	0.0469425	4.5962e-08
exm294082	rs201023772	BTD	Missense_N404S	3	15686568	G	A	0.001154	6921-24	B4GALT3	1	161141100	161147758	Beta-1,4-galactosyltransferase 3	O60512	0.3282	0.06045	5.65817e-08	0.3282	0.0606154	6.14714e-08
exm91423	rs142193785	ITGA10	Missense_E1089D	1	145541479	T	G	0.001065	6921-24	B4GALT3	1	161141100	161147758	Beta-1,4-galactosyltransferase 3	O60512	0.3018	0.05597	6.96102e-08	0.302669	0.0560896	6.8079e-08
exm1353204	rs144555805	C17orf28	Missense_P318L	17	72956031	A	G	0.001509	6921-24	B4GALT3	1	161141100	161147758	Beta-1,4-galactosyltransferase 3	O60512	0.2924	0.05406	6.34467e-08	0.2924	0.0542134	6.90994e-08
exm716513	rs143602091	CSMD3	Missense_R1031H	8	113651047	T	C	0.00142	6921-24	B4GALT3	1	161141100	161147758	Beta-1,4-galactosyltransferase 3	O60512	0.2905	0.05409	7.84409e-08	0.2905	0.0542325	8.48178e-08
exm570151	rs138360237	LACE1	Missense_I371V	6	108831463	G	A	0.002841	6921-24	B4GALT3	1	161141100	161147758	Beta-1,4-galactosyltransferase 3	O60512	0.2059	0.03896	1.25768e-07	0.2059	0.0390629	1.35692e-07
exm1445844	rs199645016	KLHL26	Missense_K475R	19	18779631	G	A	0.001244	6921-24	B4GALT3	1	161141100	161147758	Beta-1,4-galactosyltransferase 3	O60512	0.326	0.05818	2.10309e-08	0.30491	0.0584902	1.85795e-07
exm1433448	rs141666721	ZSWIM4	Missense_H735Q	19	13941099	G	C	0.001154	6921-24	B4GALT3	1	161141100	161147758	Beta-1,4-galactosyltransferase 3	O60512	0.4027	0.06304	1.68061e-10	0.332531	0.0638779	1.93247e-07
exm1492327	rs35002951	FUZ	Missense_G139D	19	50312801	T	C	0.01953	6921-24	B4GALT3	1	161141100	161147758	Beta-1,4-galactosyltransferase 3	O60512	0.07365	0.01436	2.91548e-07	0.07365	0.0143927	3.10144e-07
exm933248	rs137906019	GPR152	Missense_T470M	11	67218787	A	G	0.004084	6921-24	B4GALT3	1	161141100	161147758	Beta-1,4-galactosyltransferase 3	O60512	0.1603	0.03133	3.11254e-07	0.1603	0.0314018	3.31135e-07
exm442943	rs16875122	ADAMTS16	Missense_R859L	5	5242218	T	G	0.004883	6921-24	B4GALT3	1	161141100	161147758	Beta-1,4-galactosyltransferase 3	O60512	0.1492	0.02926	3.41252e-07	0.1492	0.0293294	3.63675e-07
exm632376	rs142989053	ZNF804B	Missense_D335Y	7	88963299	T	G	0.001598	6921-24	B4GALT3	1	161141100	161147758	Beta-1,4-galactosyltransferase 3	O60512	0.2663	0.05241	3.75272e-07	0.2663	0.05254	4.00914e-07
exm956037	rs201325353	NCAM1	Missense_V564M	11	113105781	A	G	0.003995	6921-24	B4GALT3	1	161141100	161147758	Beta-1,4-galactosyltransferase 3	O60512	0.1612	0.03175	3.83107e-07	0.1612	0.0318219	4.06923e-07
exm1547009	rs201982370	C20orf123	Missense_M1I	20	45179197	T	C	0.001065	6921-24	B4GALT3	1	161141100	161147758	Beta-1,4-galactosyltransferase 3	O60512	0.3342	0.06623	4.51034e-07	0.3342	0.0664024	4.82989e-07
exm236393	rs3769969	TANK	Missense_R394Q	2	162091932	A	G	0.00142	6921-24	B4GALT3	1	161141100	161147758	Beta-1,4-galactosyltransferase 3	O60512	0.264	0.05283	5.81806e-07	0.26528	0.0529445	5.42768e-07
exm1317251	rs55943169	ERBB2	Missense_A1186D	17	37884176	A	C	0.004972	6921-24	B4GALT3	1	161141100	161147758	Beta-1,4-galactosyltransferase 3	O60512	0.1445	0.02888	5.63096e-07	0.1445	0.0289453	5.97021e-07
exm789212	rs45628035	LAMC3	Missense_R152C	9	133901752	T	C	0.004705	6921-24	B4GALT3	1	161141100	161147758	Beta-1,4-galactosyltransferase 3	O60512	0.1427	0.02888	7.76688e-07	0.144389	0.028941	6.06667e-07
exm352890	rs55650774	EPHB1	Missense_M18V	3	134514525	G	A	0.001332	6921-24	B4GALT3	1	161141100	161147758	Beta-1,4-galactosyltransferase 3	O60512	0.2793	0.05599	6.08843e-07	0.2793	0.0561171	6.45466e-07
exm106716	rs61740152	FDPS	Missense_L308Q	1	155290261	A	T	0.003374	6921-24	B4GALT3	1	161141100	161147758	Beta-1,4-galactosyltransferase 3	O60512	0.175	0.0355	8.24077e-07	0.176341	0.0355803	7.1906e-07
exm1225424	rs55982915	EEF2K	Missense_D609N	16	22285007	A	G	0.001864	6921-24	B4GALT3	1	161141100	161147758	Beta-1,4-galactosyltransferase 3	O60512	0.2383	0.04806	7.10815e-07	0.2383	0.048171	7.53828e-07
exm211910	rs144599982	PROM2	Missense_G256S	2	95942803	A	G	0.001065	6921-24	B4GALT3	1	161141100	161147758	Beta-1,4-galactosyltransferase 3	O60512	0.3448	0.06982	7.87609e-07	0.3448	0.0700132	8.44519e-07
exm801469	rs141130282	SAPCD2	Missense_G227S	9	139960719	T	C	0.001958	6921-24	B4GALT3	1	161141100	161147758	Beta-1,4-galactosyltransferase 3	O60512	0.2234	0.04575	1.04452e-06	0.22561	0.0458484	8.6204e-07
exm1530773	rs139278158	NINL	Missense_L1222V	20	25442190	C	G	0.007724	6921-24	B4GALT3	1	161141100	161147758	Beta-1,4-galactosyltransferase 3	O60512	0.1134	0.02302	8.38651e-07	0.1134	0.0230696	8.85265e-07
exm1654930	rs147630867	PGRMC1	Missense_H165R	23	118377123	G	A	0.004628	6921-24	B4GALT3	1	161141100	161147758	Beta-1,4-galactosyltransferase 3	O60512	0.1656	0.03367	8.72879e-07	0.1656	0.033763	9.35339e-07
exm1381305	rs34683195	B4GALT6	Missense_I379V	18	29205591	C	T	0.03631	10832-24	B4GALT6	18	29202209	29306560	Beta-1,4-galactosyltransferase 6	Q9UBX8	-1.123	0.0469	1.05275e-126	-1.10075	0.0493219	2.49351e-110
exm1380727	rs78995670	DSG1	Missense_I739V	18	28934374	G	A	0.01474	10832-24	B4GALT6	18	29202209	29306560	Beta-1,4-galactosyltransferase 6	Q9UBX8	1.032	0.07521	7.54045e-43	1.41751	0.0953753	5.77773e-50
exm1381476	rs141100835	TRAPPC8	Missense_A749T	18	29450901	T	C	0.006925	10832-24	B4GALT6	18	29202209	29306560	Beta-1,4-galactosyltransferase 6	Q9UBX8	0.1991	0.1123	0.0762404	-1.10771	0.140013	2.54371e-15
exm507509	rs113574636	PDLIM7	Missense_E56E/D	5	176919607	G	C	0.01207	7806-33	B4GALT7	5	177027119	177037348	Beta-1,4-galactosyltransferase 7	Q9UBV7	-1.584	0.08421	6.23992e-79	-1.60273	0.087249	2.29967e-75
exm507889	rs142476892	B4GALT7	Missense_H93Y	5	177031406	T	C	0.004439	7806-33	B4GALT7	5	177027119	177037348	Beta-1,4-galactosyltransferase 7	Q9UBV7	-1.352	0.1419	1.60595e-21	-1.34076	0.143189	7.70882e-21
exm507840	rs57960711	TMED9	Missense_T16S	5	177019262	G	C	0.0293	7806-33	B4GALT7	5	177027119	177037348	Beta-1,4-galactosyltransferase 7	Q9UBV7	0.32	0.05611	1.17659e-08	0.303458	0.0562871	6.99694e-08
exm508007	rs1800197	PROP1	Missense_A142T	5	177419967	T	C	0.305	7806-33	B4GALT7	5	177027119	177037348	Beta-1,4-galactosyltransferase 7	Q9UBV7	-0.07437	0.02031	0.000250505	-0.104554	0.0203912	2.93731e-07
exm1211547	rs142571279	NLRC3	Missense_A606T	16	3613263	T	C	0.02175	7806-33	B4GALT7	5	177027119	177037348	Beta-1,4-galactosyltransferase 7	Q9UBV7	0.3149	0.06374	7.79693e-07	0.3149	0.0638783	8.23613e-07
exm1305265	rs704	VTN	Missense_T400M	17	26694861	G	A	0.4964	12451-62	BACH1	21	30671151	30734257	Transcription regulator protein BACH1	O14867	-0.2092	0.01746	4.4329e-33	-0.2092	0.0176845	2.74608e-32
exm-rs1329424	rs1329424	CFH	Intronic	1	196646176	A	C	0.3975	12451-62	BACH1	21	30671151	30734257	Transcription regulator protein BACH1	O14867	0.1261	0.01855	1.06197e-11	0.1261	0.0186308	1.30242e-11
exm-rs541862	rs541862	CFB	Intronic	6	31916951	G	A	0.09961	12451-62	BACH1	21	30671151	30734257	Transcription regulator protein BACH1	O14867	0.1761	0.03016	5.25594e-09	0.1761	0.030255	5.86626e-09
exm1305265	rs704	VTN	Missense_T400M	17	26694861	G	A	0.4964	12756-3	BACH2	6	90636247	91006627	Transcription regulator protein BACH2	Q9BYV9	-0.1912	0.01779	6.08164e-27	-0.1912	0.017974	1.99269e-26
exm437968	rs3733402	KLKB1	Missense_S143N	4	187158034	A	G	0.4986	12756-3	BACH2	6	90636247	91006627	Transcription regulator protein BACH2	Q9BYV9	-0.1383	0.01802	1.65669e-14	-0.1383	0.018116	2.27341e-14
exm1162552	rs200009646	MYO5C	Missense_F1438S	15	52500824	G	A	0.001243	12756-3	BACH2	6	90636247	91006627	Transcription regulator protein BACH2	Q9BYV9	1.287	0.2516	3.13305e-07	1.287	0.252161	3.32769e-07
exm988942	rs4149056	SLCO1B1	Missense_V174A	12	21331549	C	T	0.1596	12844-10	BAG4	8	38034106	38070819	BAG family molecular chaperone regulator 4	O95429	0.2415	0.02653	8.79495e-20	0.2415	0.0267371	1.67973e-19
exm1438764	rs2108622	CYP4F2	Missense_V433M	19	15990431	T	C	0.293	12844-10	BAG4	8	38034106	38070819	BAG family molecular chaperone regulator 4	O95429	0.1616	0.02122	2.6276e-14	0.1616	0.0213336	3.59343e-14
exm128059	rs12371	QSOX1	Missense_H444R,Missense_H444R	1	180163390	G	A	0.1032	12743-18	BAG5	14	104022881	104029151	BAG family molecular chaperone regulator 5	Q9UL15	0.5394	0.03013	1.12902e-71	0.5394	0.030992	7.62927e-68
exm453205	rs3877899	SEPP1	Missense_A234T,Missense_A264T,Missense_A234T	5	42801268	T	C	0.2127	6442-6	BAGE3	NA	NA	NA	B melanoma antigen 3	Q86Y29	-0.1381	0.02241	7.16381e-10	-0.141723	0.0224981	2.98906e-10
exm453189	rs28919926	SEPP1	Missense_R368C	5	42800866	A	G	0.002042	6442-6	BAGE3	NA	NA	NA	B melanoma antigen 3	Q86Y29	-0.9821	0.2043	1.531e-06	-1.02368	0.204827	5.79953e-07
exm-rs1329424	rs1329424	CFH	Intronic	1	196646176	A	C	0.3975	6935-123	BAMBI	10	28966424	28971868	BMP and activin membrane-bound inhibitor homolog	Q13145	0.1329	0.01765	5.08395e-14	0.1329	0.0177446	6.90921e-14
exm-rs541862	rs541862	CFB	Intronic	6	31916951	G	A	0.09961	6935-123	BAMBI	10	28966424	28971868	BMP and activin membrane-bound inhibitor homolog	Q13145	0.1787	0.02873	4.97221e-10	0.1787	0.0288332	5.72853e-10
exm452468	rs121964920	C7	Missense_S521R	5	40959622	A	C	0.002752	6935-123	BAMBI	10	28966424	28971868	BMP and activin membrane-bound inhibitor homolog	Q13145	-0.9432	0.1615	5.21233e-09	-0.9432	0.161992	5.79728e-09
exm63376	rs12085435	C8B	Missense_L261P	1	57415310	A	G	0.04537	6935-123	BAMBI	10	28966424	28971868	BMP and activin membrane-bound inhibitor homolog	Q13145	0.2405	0.04151	6.88177e-09	0.2405	0.0416398	7.66201e-09
exm1305265	rs704	VTN	Missense_T400M	17	26694861	G	A	0.4964	13977-28	BARD1	2	215590370	215674428	BRCA1-associated RING domain protein 1	Q99728	0.09656	0.0183	1.31673e-07	0.09656	0.0183445	1.41185e-07
exm673894	rs145631984	GALNT11	Missense_V376A	7	151810377	C	T	0.003551	8858-21	BATF3	1	212859759	212873327	Basic leucine zipper transcriptional factor ATF-like 3	Q9NR55	0.7717	0.1567	8.44912e-07	0.7717	0.157041	8.92293e-07
exm792703	rs8176741	ABO	Missense_T219M	9	136131461	A	G	0.06802	2816-50	BCAM	19	45312316	45324678	Basal Cell Adhesion Molecule	P50895	0.3431	0.03628	3.16901e-21	0.3431	0.0365852	6.7167e-21
exm1479947	rs144764378	NKPD1	Missense_D183E	19	45659155	C	G	0.01145	2816-50	BCAM	19	45312316	45324678	Basal Cell Adhesion Molecule	P50895	0.4656	0.08631	6.87115e-08	0.4656	0.0865412	7.4445e-08
exm109540	rs7516274	APOA1BP	Missense_L19V	1	156561651	G	C	0.02069	3461-58	BCAN	1	156611740	156629324	Brevican core protein	Q96GW7	0.5158	0.0666	9.57741e-15	0.63641	0.0686775	1.92082e-20
exm109795	rs41267397	BCAN	Missense_R706Q/L	1	156626796	T	G	0.001953	3461-58	BCAN	1	156611740	156629324	Brevican core protein	Q96GW7	-1.909	0.2144	5.39093e-19	-1.95454	0.216027	1.46026e-19
exm109487	rs6682716	TTC24	Missense_E231G	1	156551848	A	G	0.2589	3461-58	BCAN	1	156611740	156629324	Brevican core protein	Q96GW7	-0.125	0.02173	8.7977e-09	-0.17582	0.0223593	3.73935e-15
exm1305265	rs704	VTN	Missense_T400M	17	26694861	G	A	0.4964	11570-94	BCAP29	7	107220422	107263762	B-cell receptor-associated protein 29	Q9UHQ4	-0.09376	0.01867	5.11467e-07	-0.09376	0.0187109	5.41543e-07
exm1305265	rs704	VTN	Missense_T400M	17	26694861	G	A	0.4964	12634-79	BCAR3	1	94027343	94312706	Breast cancer anti-estrogen resistance protein 3	O75815	-0.1553	0.01765	1.38205e-18	-0.1553	0.0177718	2.36088e-18
exm1305265	rs704	VTN	Missense_T400M	17	26694861	G	A	0.4964	5262-57	BCAR3	1	94027343	94312706	Breast cancer anti-estrogen resistance protein 3	O75815	0.1395	0.01755	1.88452e-15	0.1395	0.0176488	2.69606e-15
exm2266478	rs741535	Intergenic	Intergenic	7	131491505	G	A	0.4759	5262-57	BCAR3	1	94027343	94312706	Breast cancer anti-estrogen resistance protein 3	O75815	-0.08964	0.01806	6.925e-07	-0.08964	0.0181006	7.33354e-07
exm362807	rs1803274	BCHE	Missense_A567T	3	165491280	T	C	0.1881	8239-223	BCHE	3	165490692	165555260	Cholinesterase	P06276	-0.3648	0.021	1.35802e-67	-0.37178	0.0216095	2.45711e-66
exm362831	rs28933390	BCHE	Missense_G418D/A/V	3	165547569	A	C	0.006658	8239-223	BCHE	3	165490692	165555260	Cholinesterase	P06276	-0.6026	0.1062	1.39339e-08	-0.693727	0.106658	7.80991e-11
exm67186	rs72933970	C1orf141	Missense_Q144R	1	67561090	C	T	0.05309	8768-4	BCL10	1	85731459	85742604	B-cell lymphoma/leukemia 10	O95999	-0.2095	0.04058	2.43489e-07	-0.2095	0.0406774	2.60091e-07
exm-rs2731672	rs2731672	Intergenic	Intergenic	5	176842474	A	G	0.2485	8768-4	BCL10	1	85731459	85742604	B-cell lymphoma/leukemia 10	O95999	-0.1077	0.02104	3.07451e-07	-0.1077	0.0210895	3.27658e-07
exm-rs2731672	rs2731672	Intergenic	Intergenic	5	176842474	A	G	0.2485	3413-50	BCL2A1	15	80253232	80263643	Bcl-2-related protein A1	Q16548	-0.1057	0.02108	5.32458e-07	-0.1057	0.0211275	5.64593e-07
exm-rs1329424	rs1329424	CFH	Intronic	1	196646176	A	C	0.3975	4423-77	BCL2L1	20	30252261	30311752	Bcl-2-like protein 1	Q07817	0.1618	0.01858	3.08497e-18	0.1618	0.0187137	5.33024e-18
exm-rs541862	rs541862	CFB	Intronic	6	31916951	G	A	0.09961	4423-77	BCL2L1	20	30252261	30311752	Bcl-2-like protein 1	Q07817	0.2443	0.03027	6.9898e-16	0.2443	0.0304553	1.04374e-15
exm63376	rs12085435	C8B	Missense_L261P	1	57415310	A	G	0.04537	4423-77	BCL2L1	20	30252261	30311752	Bcl-2-like protein 1	Q07817	0.2497	0.04373	1.1295e-08	0.2497	0.0438623	1.24962e-08
exm452468	rs121964920	C7	Missense_S521R	5	40959622	A	C	0.002752	4423-77	BCL2L1	20	30252261	30311752	Bcl-2-like protein 1	Q07817	-0.9829	0.1732	1.38735e-08	-0.9829	0.173714	1.5302e-08
exm-rs541862	rs541862	CFB	Intronic	6	31916951	G	A	0.09961	7249-37	BCL2L10	15	52401490	52404972	Bcl-2-like protein 10	Q9HD36	0.2161	0.03108	3.57537e-12	0.2161	0.0312199	4.45738e-12
exm-rs1329424	rs1329424	CFH	Intronic	1	196646176	A	C	0.3975	7249-37	BCL2L10	15	52401490	52404972	Bcl-2-like protein 10	Q9HD36	0.1222	0.01913	1.6821e-10	0.1222	0.0192032	1.97166e-10
exm1305265	rs704	VTN	Missense_T400M	17	26694861	G	A	0.4964	7249-307	BCL2L10	15	52401490	52404972	Bcl-2-like protein 10	Q9HD36	-0.09837	0.0173	1.29953e-08	-0.09837	0.0173492	1.42791e-08
exm63376	rs12085435	C8B	Missense_L261P	1	57415310	A	G	0.04537	7249-37	BCL2L10	15	52401490	52404972	Bcl-2-like protein 10	Q9HD36	0.2532	0.04496	1.7847e-08	0.2532	0.0450924	1.96405e-08
exm452468	rs121964920	C7	Missense_S521R	5	40959622	A	C	0.002752	7249-37	BCL2L10	15	52401490	52404972	Bcl-2-like protein 10	Q9HD36	-0.9563	0.178	7.76645e-08	-0.9563	0.178472	8.40258e-08
exm-rs2731672	rs2731672	Intergenic	Intergenic	5	176842474	A	G	0.2485	7249-307	BCL2L10	15	52401490	52404972	Bcl-2-like protein 10	Q9HD36	-0.1012	0.02035	6.59339e-07	-0.1012	0.0203952	6.97925e-07
exm371125	rs2304456	KNG1	Missense_I197M,Missense_I197M	3	186445052	G	T	0.1194	13097-11	BCL2L2	14	23775971	23790241	Bcl-2-like protein 2	Q92843	-0.1813	0.02689	1.55917e-11	-0.1813	0.0270038	1.89535e-11
exm1305265	rs704	VTN	Missense_T400M	17	26694861	G	A	0.4964	13640-5	BCL6	3	187439165	187463513	B-cell lymphoma 6 protein	P41182	0.09534	0.01902	5.36943e-07	0.09534	0.0190615	5.68231e-07
exm1171342	rs3759786	TIPIN	Missense_A267S	15	66629403	A	C	0.1556	2421-7	BDNF	11	27676440	27743605	Brain-derived neurotrophic factor	P23560	-0.137	0.02539	6.82094e-08	-0.137	0.0254573	7.3845e-08
exm579380	rs148127174	VNN1	Missense_A174S	6	133015143	A	C	0.001154	8929-7	BDP1	5	70751442	70863649	Transcription factor TFIIIB component B'' homolog	A6H8Y1	1.555	0.2623	3.06038e-09	1.555	0.263098	3.41396e-09
exm-rs3135006	rs3135006	Intergenic	Intergenic	6	32667119	A	G	0.3983	11067-13	BGLAP	1	156211951	156213123	Osteocalcin	P02818	-0.1769	0.01954	1.38808e-19	-0.1769	0.0196887	2.59116e-19
exm1423086	rs139799240	ZNF560	Missense_R620Q	19	9577764	T	C	0.001687	5747-67	BGLAP	1	156211951	156213123	Osteocalcin	P02818	0.4705	0.07016	1.99894e-11	0.4705	0.0704659	2.43897e-11
exm-rs6677604	rs6677604	CFH	Intronic	1	196686918	A	G	0.1673	11067-13	BGLAP	1	156211951	156213123	Osteocalcin	P02818	0.1635	0.02563	1.77965e-10	0.1635	0.0257251	2.07533e-10
exm250792	rs140100736	NCKAP1	Missense_M486V	2	183841647	C	T	0.001688	5747-67	BGLAP	1	156211951	156213123	Osteocalcin	P02818	0.3891	0.06655	5.01325e-09	0.3891	0.0667467	5.55932e-09
exm912148	rs143246332	OR1S1	Missense_C140Y	11	57982635	A	G	0.001154	5747-67	BGLAP	1	156211951	156213123	Osteocalcin	P02818	0.4854	0.08355	6.25868e-09	0.4854	0.0838128	6.9771e-09
exm714826	rs202217256	ZFPM2	Missense_D98N	8	106456600	A	G	0.001776	5747-67	BGLAP	1	156211951	156213123	Osteocalcin	P02818	0.3578	0.06485	3.44154e-08	0.3578	0.0650198	3.73511e-08
exm354099	rs142676392	ESYT3	Missense_P170L	3	138176414	T	C	0.002219	5747-67	BGLAP	1	156211951	156213123	Osteocalcin	P02818	0.3305	0.0605	4.68656e-08	0.3305	0.0606687	5.1049e-08
exm1271961	rs200220791	FANCA	Missense_H292D	16	89865593	C	G	0.001154	5747-67	BGLAP	1	156211951	156213123	Osteocalcin	P02818	0.4512	0.08367	6.94401e-08	0.4512	0.0838962	7.52861e-08
exm219566	rs141230513	RANBP2	Missense_Q1054H	2	109380157	T	G	0.002576	5747-67	BGLAP	1	156211951	156213123	Osteocalcin	P02818	0.2944	0.05487	8.07659e-08	0.2944	0.0550107	8.71373e-08
exm788169	rs61760211	USP20	Missense_S622F	9	132636979	T	C	0.001243	5747-67	BGLAP	1	156211951	156213123	Osteocalcin	P02818	0.4162	0.0776	8.16689e-08	0.4162	0.0777921	8.78774e-08
exm1624042	rs80338815	ARSA	Splicing	22	51065593	T	C	0.001154	5747-67	BGLAP	1	156211951	156213123	Osteocalcin	P02818	0.4289	0.0803	9.23229e-08	0.4289	0.0804959	9.918e-08
exm960295	rs147014136	MLL	Missense_I3569S	11	118377322	G	T	0.005859	5747-67	BGLAP	1	156211951	156213123	Osteocalcin	P02818	0.1997	0.03757	1.06417e-07	0.1997	0.0376704	1.15018e-07
exm294033	rs147057169	BTD	Synonymous_N87N	3	15677147	T	C	0.001332	5747-67	BGLAP	1	156211951	156213123	Osteocalcin	P02818	0.4268	0.08034	1.08178e-07	0.4268	0.080564	1.17303e-07
exm1200844	rs201921574	TPSG1	Missense_G36S	16	1273562	T	C	0.005957	5747-67	BGLAP	1	156211951	156213123	Osteocalcin	P02818	0.196	0.03704	1.21266e-07	0.196	0.0371369	1.30767e-07
exm745999	rs138543416	NOL6	Missense_T782M	9	33466088	A	G	0.001598	5747-67	BGLAP	1	156211951	156213123	Osteocalcin	P02818	0.372	0.07244	2.81718e-07	0.373188	0.0726239	2.76742e-07
exm640315	rs61749910	STAG3	Missense_P1103L	7	99808703	T	C	0.00293	5747-67	BGLAP	1	156211951	156213123	Osteocalcin	P02818	0.2778	0.05484	4.07019e-07	0.2778	0.0549817	4.35863e-07
exm749804	rs192269938	MSMP	Missense_A2V	9	35754122	A	G	0.001776	5747-67	BGLAP	1	156211951	156213123	Osteocalcin	P02818	0.3322	0.06653	5.93759e-07	0.333321	0.0666793	5.76681e-07
exm414267	rs146652732	HPGDS	Missense_F151S	4	95220779	G	A	0.001065	5747-67	BGLAP	1	156211951	156213123	Osteocalcin	P02818	0.4166	0.08362	6.29104e-07	0.4166	0.0837966	6.64158e-07
exm945446	rs201189173	DLG2	Missense_P110A	11	84822734	C	G	0.001687	5747-67	BGLAP	1	156211951	156213123	Osteocalcin	P02818	0.3304	0.0665	6.75003e-07	0.3304	0.0666398	7.12238e-07
exm362807	rs1803274	BCHE	Missense_A567T	3	165491280	T	C	0.1881	13690-26	BGN	23	152760347	152775004	Biglycan	P21810	0.2266	0.02344	4.15449e-22	0.2266	0.0236413	9.25418e-22
exm888585	rs141976414	EIF3F	Missense_F232V	11	8016013	G	T	0.001154	3284-75	BGN	23	152760347	152775004	Biglycan	P21810	-1.336	0.2614	3.20558e-07	-1.336	0.261983	3.40433e-07
exm904010	rs2306029	LRP4	Missense_S1554G	11	46893108	T	C	0.4377	14226-120	BHMT2	5	78365547	78385897	S-methylmethionine--homocysteine S-methyltransferase BHMT2	Q9H2M3	0.1194	0.0189	2.65897e-10	0.125291	0.0189973	4.2466e-11
exm902903	rs187725533	CREB3L1	Missense_D200V	11	46332586	T	A	0.003995	14226-120	BHMT2	5	78365547	78385897	S-methylmethionine--homocysteine S-methyltransferase BHMT2	Q9H2M3	0.8278	0.1562	1.16047e-07	0.884688	0.156872	1.70496e-08
exm1479366	rs7412	APOE	Missense_R176C	19	45412079	T	C	0.06091	10046-55	BIRC2	11	102217913	102249401	Baculoviral IAP repeat-containing protein 2	Q13490	1.802	0.03113	0	1.75706	0.0395187	0
exm-rs769449	rs769449	APOE	Intronic	19	45410002	A	G	0.1249	10046-55	BIRC2	11	102217913	102249401	Baculoviral IAP repeat-containing protein 2	Q13490	-0.5626	0.02844	4.255e-87	-0.468206	0.029566	1.75762e-56
exm181733	rs1260326	GCKR	Missense_L446P	2	27730940	T	C	0.3552	3472-40	BIRC5	17	76210277	76221716	Baculoviral IAP repeat-containing protein 5	O15392	0.08752	0.01715	3.33945e-07	0.08752	0.0171897	3.55393e-07
exm1305265	rs704	VTN	Missense_T400M	17	26694861	G	A	0.4964	11382-5	BLVRA	7	43798272	43846941	Biliverdin reductase A	P53004	-0.1403	0.0184	2.44034e-14	-0.1403	0.0184949	3.30236e-14
exm-rs735396	rs735396	HNF1A	Intronic	12	121438844	G	A	0.3219	3348-49	BMP1	8	22022653	22069839	Bone morphogenetic protein 1	P13497	0.09767	0.01906	2.98575e-07	0.09767	0.0191046	3.1812e-07
exm379302	rs1134921	GAK	Missense_D1297N	4	843508	T	C	0.1266	3348-49	BMP1	8	22022653	22069839	Bone morphogenetic protein 1	P13497	0.1347	0.02707	6.49156e-07	0.1347	0.0271309	6.87631e-07
exm2269322	rs4953954	ANKRD30BL	Intronic	2	132915518	T	C	0.1181	3587-53	BMP10	2	69092613	69098649	Bone morphogenetic protein 10	O95393	-0.1504	0.02969	4.06948e-07	-0.1504	0.0297594	4.32967e-07
exm1305265	rs704	VTN	Missense_T400M	17	26694861	G	A	0.4964	11129-66	BMP15	23	50653735	50659641	Bone morphogenetic protein 15	O95972	-0.1492	0.01811	1.74322e-16	-0.1492	0.0182195	2.6336e-16
exm-rs9376090	rs9376090	Intergenic	Intergenic	6	135411228	C	T	0.2775	6326-20	BMP4	14	54416454	54423554	Bone morphogenetic protein 4	P12644	0.0898	0.01809	6.90316e-07	0.0898	0.0181296	7.29938e-07
exm1305265	rs704	VTN	Missense_T400M	17	26694861	G	A	0.4964	3736-60	BMP6	6	7727011	7881972	Bone morphogenetic protein 6	P22004	0.3461	0.0168	2.67779e-94	0.3461	0.0174324	1.02158e-87
exm980046	rs1801046	C1R	Missense_S152L	12	7242299	A	G	0.2233	3736-60	BMP6	6	7727011	7881972	Bone morphogenetic protein 6	P22004	0.1064	0.02142	6.78844e-07	0.1064	0.0214683	7.19038e-07
exm-rs12485738	rs12485738	ARHGEF3	Intronic	3	56865776	A	G	0.3565	2972-57	BMP7	20	55743809	55841707	Bone morphogenetic protein 7	P18075	0.1597	0.01898	3.95855e-17	0.1597	0.0191012	6.23201e-17
exm-rs12198986	rs12198986	Intergenic	Intergenic	6	7720059	A	G	0.4994	2972-57	BMP7	20	55743809	55841707	Bone morphogenetic protein 7	P18075	0.1176	0.01851	2.10713e-10	0.1176	0.0185788	2.45483e-10
exm1124271	rs57740714	SERPIN/A11	Missense_E230A	14	94912896	G	T	0.4197	10550-37	BMPR1B	4	95679128	96079601	Bone morphogenetic protein receptor type-1B	O00238	-0.1071	0.01808	3.1483e-09	-0.1071	0.0181381	3.53296e-09
exm371020	rs10770	HRG	Missense_I180T	3	186389559	C	T	0.1397	7045-4	BNIP3	10	133781204	133795435	BCL2/adenovirus E1B 19 kDa protein-interacting protein 3	Q12983	0.1886	0.02695	2.59374e-12	0.1886	0.0270693	3.23091e-12
exm-rs4682479	rs4682479	BOC	Intronic	3	112974641	T	C	0.1636	4328-2	BOC	3	112929850	113006306	Brother of CDO	Q9BWV1	0.2328	0.02502	1.34553e-20	0.2328	0.0252215	2.70068e-20
exm-rs780093	rs780093	GCKR	Intronic	2	27742603	A	G	0.3543	4328-2	BOC	3	112929850	113006306	Brother of CDO	Q9BWV1	-0.1173	0.01916	9.2333e-10	-0.1173	0.019224	1.04923e-09
exm-rs507666	rs507666	ABO	Intronic	9	136149399	A	G	0.1216	4328-2	BOC	3	112929850	113006306	Brother of CDO	Q9BWV1	-0.1609	0.02842	1.5005e-08	-0.1609	0.028503	1.65164e-08
exm2254257	rs4289250	Intergenic	Intergenic	20	36921857	A	G	0.4415	4126-22	BPI	20	36932552	36965907	Bactericidal permeability-increasing protein	P17213	-0.4267	0.01858	1.0303e-116	-0.332823	0.0204787	2.15598e-59
exm1540333	rs2232580	LBP	Missense_P9L	20	36974945	T	C	0.108	4126-22	BPI	20	36932552	36965907	Bactericidal permeability-increasing protein	P17213	-0.7028	0.02942	4.03217e-126	-0.48757	0.0327514	4.00229e-50
exm1540263	rs5743509	BPI	Missense_A196V	20	36940314	T	C	0.05372	4126-22	BPI	20	36932552	36965907	Bactericidal permeability-increasing protein	P17213	-0.7094	0.04175	9.47413e-65	-0.629994	0.0432	3.59247e-48
exm-rs492602	rs492602	FUT2	Synonymous_A68A,Synonymous_A68A	19	49206417	T	C	0.3983	5695-5	BPIFA2	20	31749660	31769223	BPI fold-containing family A member 2	Q96DR5	-0.4658	0.01871	8.26631e-137	-0.4658	0.0197707	9.87757e-123
exm984309	rs7135018	TAS2R20	Missense_K79E	12	11150240	C	T	0.2755	5695-5	BPIFA2	20	31749660	31769223	BPI fold-containing family A member 2	Q96DR5	-0.158	0.02117	8.43233e-14	-0.158	0.021275	1.11448e-13
exm1016127	rs2229357	INHBC	Missense_R322Q	12	57843711	A	G	0.3151	5695-5	BPIFA2	20	31749660	31769223	BPI fold-containing family A member 2	Q96DR5	0.1312	0.02059	1.86548e-10	0.1312	0.0206654	2.17053e-10
exm1534014	rs3818222	BPIFA3	Missense_V136I	20	31812923	G	A	0.4959	5695-5	BPIFA2	20	31749660	31769223	BPI fold-containing family A member 2	Q96DR5	0.1106	0.01925	9.16744e-09	0.1106	0.0193077	1.01445e-08
exm-rs1800775	rs1800775	CETP	Upstream	16	56995236	C	A	0.487	5695-5	BPIFA2	20	31749660	31769223	BPI fold-containing family A member 2	Q96DR5	-0.1052	0.01955	7.40427e-08	-0.1052	0.0196027	8.02308e-08
exm1533877	rs11696307	BPIFB4	Missense_T533I	20	31688260	C	T	0.4148	11246-3	BPIFB1	20	31870941	31897684	BPI fold-containing family B member 1	Q8TDL5	0.3322	0.01884	1.38215e-69	0.326816	0.0194055	1.21259e-63
exm-rs1800775	rs1800775	CETP	Upstream	16	56995236	C	A	0.487	11246-3	BPIFB1	20	31870941	31897684	BPI fold-containing family B member 1	Q8TDL5	-0.1114	0.01941	9.50633e-09	-0.1114	0.0194698	1.05471e-08
exm-rs504963	rs504963	FUT2	UTR3	19	49208865	C	T	0.3778	11246-3	BPIFB1	20	31870941	31897684	BPI fold-containing family B member 1	Q8TDL5	-0.1004	0.01987	4.35281e-07	-0.1004	0.0199163	4.62868e-07
exm-rs1015362	rs1015362	Intergenic	Intergenic	20	32738612	A	G	0.2972	11246-3	BPIFB1	20	31870941	31897684	BPI fold-containing family B member 1	Q8TDL5	-0.122	0.0206	3.17412e-09	-0.102468	0.0206963	7.38259e-07
exm1144195	rs35392254	TJP1	Missense_R1003C	15	30011099	A	G	0.001687	10876-300	BRAT1	7	2577444	2595392	BRCA1-associated ATM activator 1	Q6PJG6	-1.052	0.2097	5.25691e-07	-1.052	0.210174	5.57558e-07
exm488426	rs199674539	PCDHGB3	Missense_N250S	5	140750710	G	A	0.001065	10074-128	BRD2	6	32936437	32949282	Bromodomain-containing protein 2	P25440	0.6456	0.07882	2.59464e-16	0.6456	0.0792802	3.84748e-16
exm2250543	rs2271636	STAB2	Synonymous_2401L	12	104153006	T	G	0.001092	10074-128	BRD2	6	32936437	32949282	Bromodomain-containing protein 2	P25440	0.5002	0.07174	3.11578e-12	0.5002	0.0719955	3.71393e-12
exm176872	rs147424111	ITSN2	Splicing	2	24494634	T	C	0.002752	10074-128	BRD2	6	32936437	32949282	Bromodomain-containing protein 2	P25440	0.3499	0.05004	2.70211e-12	0.34102	0.0502853	1.18776e-11
exm23556	rs143886979	PADI3	Missense_H638Y	1	17609491	T	C	0.002042	10074-128	BRD2	6	32936437	32949282	Bromodomain-containing protein 2	P25440	0.3931	0.06128	1.40992e-10	0.394381	0.0615316	1.46078e-10
exm1629321	rs146086561	FIGF	Missense_M262I	23	15365438	T	C	0.001016	10074-128	BRD2	6	32936437	32949282	Bromodomain-containing protein 2	P25440	0.6156	0.09701	2.21362e-10	0.6156	0.0974958	2.71703e-10
exm391119	rs16893137	TAPT1	Missense_N522S	4	16165070	C	T	0.001243	10074-128	BRD2	6	32936437	32949282	Bromodomain-containing protein 2	P25440	0.48	0.07597	2.64484e-10	0.48	0.0762523	3.07611e-10
exm151485	rs56243703	TLR5	Missense_L769F	1	223284069	A	G	0.001953	10074-128	BRD2	6	32936437	32949282	Bromodomain-containing protein 2	P25440	0.3729	0.05978	4.43563e-10	0.3729	0.0599903	5.09967e-10
exm1333226	rs140314190	NFE2L1	Missense_R684H	17	46136735	A	G	0.002486	10074-128	BRD2	6	32936437	32949282	Bromodomain-containing protein 2	P25440	0.3129	0.05278	3.05934e-09	0.3129	0.0529457	3.42475e-09
exm58990	rs147788994	ZFYVE9	Missense_A567G	1	52704789	G	C	0.001154	10074-128	BRD2	6	32936437	32949282	Bromodomain-containing protein 2	P25440	0.4669	0.07917	3.69194e-09	0.4669	0.0794273	4.14417e-09
exm1454626	rs112895297	ZNF599	Nonsense_E420X	19	35250448	A	C	0.001332	10074-128	BRD2	6	32936437	32949282	Bromodomain-containing protein 2	P25440	0.4069	0.07083	9.20618e-09	0.4069	0.0710313	1.01346e-08
exm72464	rs138499153	CLCA1	Missense_T580M	1	86959928	T	C	0.002308	10074-128	BRD2	6	32936437	32949282	Bromodomain-containing protein 2	P25440	0.2995	0.05384	2.65513e-08	0.2995	0.0539832	2.88912e-08
exm179487	rs200002074	AGBL5	Missense_R238H	2	27277659	A	G	0.002042	10074-128	BRD2	6	32936437	32949282	Bromodomain-containing protein 2	P25440	0.3449	0.05982	8.13533e-09	0.331893	0.0600379	3.23793e-08
exm1189687	rs142519469	IQGAP1	Missense_A548G	15	90999414	G	C	0.001776	10074-128	BRD2	6	32936437	32949282	Bromodomain-containing protein 2	P25440	0.3473	0.06288	3.32845e-08	0.3473	0.063053	3.62807e-08
exm1339509	rs137940518	EPX	Missense_G680S	17	56281674	A	G	0.003196	10074-128	BRD2	6	32936437	32949282	Bromodomain-containing protein 2	P25440	0.2682	0.04856	3.33138e-08	0.2682	0.0487032	3.65374e-08
exm1109408	rs139783690	PLEK2	Missense_S217C	14	67859398	C	G	0.001155	10074-128	BRD2	6	32936437	32949282	Bromodomain-containing protein 2	P25440	0.4128	0.07937	1.98264e-07	0.4128	0.0795699	2.12686e-07
exm566114	rs143395475	MDN1	Missense_I3090V	6	90406194	C	T	0.001776	10074-128	BRD2	6	32936437	32949282	Bromodomain-containing protein 2	P25440	0.3225	0.06472	6.26048e-07	0.3225	0.0648723	6.65035e-07
exm10545	rs41278954	CAMTA1	Missense_N1218T	1	7797625	C	A	0.002397	10074-128	BRD2	6	32936437	32949282	Bromodomain-containing protein 2	P25440	0.2647	0.05386	8.89669e-07	0.266161	0.0539755	8.17479e-07
exm1305265	rs704	VTN	Missense_T400M	17	26694861	G	A	0.4964	5384-67	BRF1	14	105675623	105781914	Transcription factor IIIB 90 kDa subunit	Q92994	-0.1682	0.01695	3.2966e-23	-0.1682	0.0170995	7.83396e-23
exm2271535	rs3740809	N/AALAD2	Downstream	11	89892250	G	T	0.3733	5384-67	BRF1	14	105675623	105781914	Transcription factor IIIB 90 kDa subunit	Q92994	0.09231	0.01797	2.79315e-07	0.09231	0.018013	2.98119e-07
exm1305265	rs704	VTN	Missense_T400M	17	26694861	G	A	0.4964	6612-90	BRICD5	16	2259254	2263541	BRICHOS domain-containing protein 5	Q6PL45	0.1451	0.01791	5.42325e-16	0.1451	0.0180146	7.9755e-16
exm444043	rs139882587	SEMA5A	Missense_G932R	5	9052036	T	C	0.00151	11671-19	BRPF1	3	9773413	9789699	Peregrin	P55201	0.4978	0.05058	7.43425e-23	0.4978	0.0510361	1.77534e-22
exm97433	rs146246134	MRPL9	Missense_E95K	1	151735493	T	C	0.001509	11671-19	BRPF1	3	9773413	9789699	Peregrin	P55201	0.4766	0.04905	2.56154e-22	0.477254	0.0494547	4.9002e-22
exm864409	rs201574191	DOCK1	Missense_R514C	10	128824667	T	C	0.001154	11671-19	BRPF1	3	9773413	9789699	Peregrin	P55201	0.5567	0.06099	6.99533e-20	0.557394	0.0615147	1.29078e-19
exm371358	rs62625753	ADIPOQ	Missense_G90S	3	186572026	A	G	0.001332	11671-19	BRPF1	3	9773413	9789699	Peregrin	P55201	0.4221	0.05628	6.38178e-14	0.415619	0.0566052	2.09751e-13
exm480774	rs141704626	EGR1	Missense_L48F	5	137801592	C	T	0.004085	11671-19	BRPF1	3	9773413	9789699	Peregrin	P55201	0.2271	0.03142	4.90591e-13	0.2271	0.0315767	6.38475e-13
exm374142	rs114985471	XXYLT1	Missense_L391P	3	194790454	A	G	0.01039	11671-19	BRPF1	3	9773413	9789699	Peregrin	P55201	0.1425	0.01954	3.0373e-13	0.140187	0.0196396	9.46993e-13
exm809571	rs35258162	UPF2	Missense_E218D	10	12071235	T	A	0.003551	11671-19	BRPF1	3	9773413	9789699	Peregrin	P55201	0.2383	0.03345	1.04789e-12	0.2383	0.0336097	1.33894e-12
exm1378603	rs143279851	ANKRD29	Missense_R287H	18	21181236	T	C	0.001598	11671-19	BRPF1	3	9773413	9789699	Peregrin	P55201	0.3478	0.0493	1.72891e-12	0.3478	0.0495259	2.17784e-12
exm585624	rs56348064	LATS1	Missense_W370R	6	150005117	A	G	0.003374	11671-19	BRPF1	3	9773413	9789699	Peregrin	P55201	0.2281	0.03347	9.42256e-12	0.2281	0.0336087	1.14543e-11
exm1087162	rs146895763	OR10G3	Missense_E197K/Q	14	22038287	G	C	0.003018	11671-19	BRPF1	3	9773413	9789699	Peregrin	P55201	0.2501	0.03653	7.57169e-12	0.246987	0.0366964	1.69015e-11
exm756694	rs149694033	VPS13A	Missense_R1962C	9	79938036	T	C	0.001065	11671-19	BRPF1	3	9773413	9789699	Peregrin	P55201	0.394	0.05867	1.87387e-11	0.394	0.0588993	2.2411e-11
exm1417893	rs35794930	FBN3	Missense_Q2789P	19	8130867	T	G	0.001154	11671-19	BRPF1	3	9773413	9789699	Peregrin	P55201	0.4163	0.0642	8.90716e-11	0.4163	0.0645033	1.08987e-10
exm2274678	rs186314970	HOMEZ	Missense_Q338R	14	23745430	A	C	0.01438	11671-19	BRPF1	3	9773413	9789699	Peregrin	P55201	0.1045	0.01645	2.11728e-10	0.102989	0.0165116	4.45058e-10
exm634481	rs147157740	SAMD9	Missense_S86F	7	92735154	A	G	0.001154	11671-19	BRPF1	3	9773413	9789699	Peregrin	P55201	0.365	0.05863	4.80078e-10	0.365	0.0588422	5.53847e-10
exm1553202	rs138731520	GN/AS	Missense_M162L/V	20	57428804	G	A	0.001154	11671-19	BRPF1	3	9773413	9789699	Peregrin	P55201	0.3938	0.06131	1.3353e-10	0.38177	0.0616082	5.76475e-10
exm251494	rs3738918	ITGAV	Missense_I369V	2	187511466	G	A	0.001065	11671-19	BRPF1	3	9773413	9789699	Peregrin	P55201	0.3943	0.06425	8.41129e-10	0.3943	0.0645003	9.76859e-10
exm338540	rs148646920	SIDT1	Missense_R172Q	3	113286557	A	G	0.001065	11671-19	BRPF1	3	9773413	9789699	Peregrin	P55201	0.3904	0.06425	1.23014e-09	0.3904	0.0644952	1.42032e-09
exm1650376	rs137939858	GPRASP2	Missense_E21D	23	101969860	C	G	0.002709	11671-19	BRPF1	3	9773413	9789699	Peregrin	P55201	0.2768	0.0456	1.27771e-09	0.2768	0.0458225	1.53452e-09
exm364420	rs76362149	SLC2A2	Missense_A363S	3	170716937	A	C	0.00506	11671-19	BRPF1	3	9773413	9789699	Peregrin	P55201	0.1645	0.02729	1.66156e-09	0.1645	0.0273774	1.87126e-09
exm202401	rs141704795	EGR4	Missense_S227T	2	73519676	T	A	0.001243	11671-19	BRPF1	3	9773413	9789699	Peregrin	P55201	0.3593	0.06132	4.6447e-09	0.360175	0.0615511	4.8674e-09
exm659858	rs148613242	NUP205	Missense_A94G	7	135258511	G	C	0.003018	11671-19	BRPF1	3	9773413	9789699	Peregrin	P55201	0.2096	0.03606	6.15339e-09	0.2096	0.0361718	6.84969e-09
exm84078	rs147141523	DDX20	Missense_A12V	1	112298581	T	C	0.001243	11671-19	BRPF1	3	9773413	9789699	Peregrin	P55201	0.3229	0.05646	1.07094e-08	0.323807	0.0566315	1.07917e-08
exm927120	rs199963590	EHBP1L1	Missense_R1380Q	11	65357637	A	G	0.001154	11671-19	BRPF1	3	9773413	9789699	Peregrin	P55201	0.3481	0.06131	1.36515e-08	0.3481	0.0615106	1.52093e-08
exm1600112	rs35838082	TCN2	Missense_R215W	22	31011350	T	C	0.001598	11671-19	BRPF1	3	9773413	9789699	Peregrin	P55201	0.2713	0.048	1.58515e-08	0.2713	0.0481319	1.73447e-08
exm648624	rs143495908	CDHR3	Missense_A476T	7	105656471	A	G	0.001687	11671-19	BRPF1	3	9773413	9789699	Peregrin	P55201	0.3044	0.05442	2.22496e-08	0.3044	0.0546189	2.50152e-08
exm822605	rs148247227	RBP3	Missense_P723L	10	48388710	A	G	0.001065	11671-19	BRPF1	3	9773413	9789699	Peregrin	P55201	0.3255	0.05869	2.92129e-08	0.3255	0.0588446	3.17469e-08
exm1544832	rs2231838	SPINLW1	Missense_H92R	20	44171455	C	T	0.001154	11671-19	BRPF1	3	9773413	9789699	Peregrin	P55201	0.312	0.05645	3.25725e-08	0.312741	0.0565982	3.28281e-08
exm1130648	rs138536627	TDRD9	Missense_P758L	14	104482367	T	C	0.004528	11671-19	BRPF1	3	9773413	9789699	Peregrin	P55201	0.1567	0.02858	4.18516e-08	0.158052	0.028655	3.47397e-08
exm879325	rs149387799	CARS	Missense_W190R	11	3060507	A	G	0.001154	11671-19	BRPF1	3	9773413	9789699	Peregrin	P55201	0.3119	0.05647	3.32716e-08	0.3119	0.0566179	3.61174e-08
exm834717	rs151207669	SEC24C	Missense_M387T	10	75523674	C	T	0.001065	11671-19	BRPF1	3	9773413	9789699	Peregrin	P55201	0.3239	0.05874	3.50509e-08	0.3239	0.0588931	3.8024e-08
exm1557785	rs750077	DIDO1	Missense_A793G	20	61526220	C	G	0.003817	11671-19	BRPF1	3	9773413	9789699	Peregrin	P55201	0.18	0.03153	1.13743e-08	0.172997	0.0316412	4.56496e-08
exm615973	rs137852860	C7orf10	Missense_R336W	7	40498796	T	C	0.01971	11671-19	BRPF1	3	9773413	9789699	Peregrin	P55201	0.07819	0.01433	4.85925e-08	0.07819	0.0143695	5.28698e-08
exm764614	rs150380925	CDC14B	Missense_I111V	9	99325064	C	T	0.002486	11671-19	BRPF1	3	9773413	9789699	Peregrin	P55201	0.2163	0.03997	6.24785e-08	0.2163	0.0400782	6.77834e-08
exm422987	rs35206443	SPATA5	Missense_D829Y	4	124177315	T	G	0.002752	11671-19	BRPF1	3	9773413	9789699	Peregrin	P55201	0.2004	0.0372	7.16049e-08	0.2004	0.0372956	7.73143e-08
exm2258859	rs202047731	ZMAT4	Synonymous_V42V	8	40625226	T	G	0.007102	11671-19	BRPF1	3	9773413	9789699	Peregrin	P55201	0.1256	0.02334	7.39418e-08	0.1256	0.0234005	7.98811e-08
exm1109759	rs147725150	VTI1B	Missense_M131V	14	68123282	C	T	0.001243	11671-19	BRPF1	3	9773413	9789699	Peregrin	P55201	0.3034	0.05646	7.71303e-08	0.3034	0.0566105	8.3483e-08
exm1487990	rs142687046	RASIP1	Missense_Q947R	19	49224107	C	T	0.001953	11671-19	BRPF1	3	9773413	9789699	Peregrin	P55201	0.2566	0.04801	9.0557e-08	0.25734	0.0481539	9.08555e-08
exm149578	rs144680521	GPATCH2	Missense_T481M	1	217604632	A	G	0.001243	11671-19	BRPF1	3	9773413	9789699	Peregrin	P55201	0.2917	0.05445	8.45176e-08	0.2917	0.0545841	9.08916e-08
exm1134276	rs34728766	JAG2	Missense_R1117W	14	105609400	A	G	0.004262	11671-19	BRPF1	3	9773413	9789699	Peregrin	P55201	0.1562	0.0295	1.19072e-07	0.157644	0.0295723	9.7781e-08
exm30873	rs137927599	ASAP3	Missense_P879L	1	23757529	A	G	0.002575	11671-19	BRPF1	3	9773413	9789699	Peregrin	P55201	0.2016	0.03782	9.79357e-08	0.2016	0.037912	1.05156e-07
exm541744	rs116200048	SLC26A8	Missense_R711Q	6	35918965	T	C	0.007192	11671-19	BRPF1	3	9773413	9789699	Peregrin	P55201	0.1314	0.02317	1.41862e-08	0.12366	0.0232861	1.09344e-07
exm862655	rs150707293	CPXM2	Missense_R549C	10	125521520	A	G	0.001154	11671-19	BRPF1	3	9773413	9789699	Peregrin	P55201	0.299	0.0564	1.14906e-07	0.300089	0.0565355	1.10845e-07
exm1230074	rs150226050	ATXN2L	Missense_E293Q	16	28841222	C	G	0.001598	11671-19	BRPF1	3	9773413	9789699	Peregrin	P55201	0.2705	0.05102	1.1464e-07	0.2705	0.0511588	1.24025e-07
exm1014331	rs149200196	N/ACA	Missense_V401I	12	57114113	T	C	0.001776	11671-19	BRPF1	3	9773413	9789699	Peregrin	P55201	0.2586	0.04934	1.5955e-07	0.2586	0.0494762	1.72508e-07
exm1101594	rs147018937	NID2	Missense_K1296R	14	52473372	C	T	0.001065	11671-19	BRPF1	3	9773413	9789699	Peregrin	P55201	0.32	0.06136	1.83694e-07	0.32	0.0615155	1.97218e-07
exm1157264	rs150494621	WDR76	Missense_L535F	15	44153571	T	C	0.02264	11671-19	BRPF1	3	9773413	9789699	Peregrin	P55201	0.06929	0.01329	1.85116e-07	0.06929	0.0133228	1.98386e-07
exm88783	rs139548132	WARS2	Missense_W13G	1	119683231	C	A	0.001953	11671-19	BRPF1	3	9773413	9789699	Peregrin	P55201	0.2308	0.04445	2.07655e-07	0.231585	0.0445575	2.02048e-07
exm793070	rs61751475	SURF2	Missense_P255S	9	136228007	T	C	0.02202	11671-19	BRPF1	3	9773413	9789699	Peregrin	P55201	0.07	0.01362	2.75469e-07	0.07	0.0136534	2.94502e-07
exm202352	rs148409394	EGR4	Missense_G576A	2	73518628	G	C	0.001864	11671-19	BRPF1	3	9773413	9789699	Peregrin	P55201	0.2333	0.04559	3.09858e-07	0.234042	0.0456974	3.03006e-07
exm1538029	rs142034197	C20orf152	Nonsense_W10X	20	34556714	A	G	0.001776	11671-19	BRPF1	3	9773413	9789699	Peregrin	P55201	0.2611	0.05104	3.12752e-07	0.261824	0.0511835	3.13077e-07
exm546745	rs147487721	MRPS10	Missense_I65V	6	42179649	C	T	0.001864	11671-19	BRPF1	3	9773413	9789699	Peregrin	P55201	0.2499	0.04555	4.10489e-08	0.234105	0.0457703	3.14131e-07
exm1471153	rs141086188	BCKDHA	Missense_T256A	19	41928086	A	G	0.001332	11671-19	BRPF1	3	9773413	9789699	Peregrin	P55201	0.2761	0.0544	3.86747e-07	0.276982	0.0545283	3.78216e-07
exm2013121	rs187715305	UBXN2A	Missense_D83N	2	24199905	A	G	0.001687	11671-19	BRPF1	3	9773413	9789699	Peregrin	P55201	0.2591	0.05111	3.9895e-07	0.2591	0.0512441	4.2772e-07
exm361398	rs34058260	LXN	Missense_H214R	3	158384463	T	C	0.00435	11671-19	BRPF1	3	9773413	9789699	Peregrin	P55201	0.1523	0.03009	4.1601e-07	0.1523	0.0301601	4.42475e-07
exm1082565	rs200492385	GAS6	Missense_R1253H	13	114535318	T	C	0.001154	11671-19	BRPF1	3	9773413	9789699	Peregrin	P55201	0.3249	0.06434	4.42422e-07	0.3249	0.0645217	4.76571e-07
exm1277844	rs144321760	ASPA	Missense_I170T	17	3386869	C	T	0.004173	11671-19	BRPF1	3	9773413	9789699	Peregrin	P55201	0.1536	0.03056	5.00351e-07	0.1536	0.0306295	5.30945e-07
exm115547	rs144428770	ATP1A4	Missense_H685D	1	160143962	C	G	0.001332	11671-19	BRPF1	3	9773413	9789699	Peregrin	P55201	0.2815	0.05645	6.14149e-07	0.282944	0.0565881	5.73106e-07
exm1032449	rs187432521	KIAA1033	Missense_H822R	12	105540875	G	A	0.002308	11671-19	BRPF1	3	9773413	9789699	Peregrin	P55201	0.2092	0.04249	8.50049e-07	0.2092	0.0425891	9.01275e-07
exm390732	rs2302469	FAM200B	Missense_D2H	4	15688604	C	G	0.1324	4535-50	BST1	4	15704573	15741121	ADP-ribosyl cyclase/cyclic ADP-ribose hydrolase 2	Q10588	-1.362	0.01864	0	-1.0184	0.0463566	5.72995e-107
exm390805	rs2302464	BST1	Missense_R160Q	4	15709252	A	G	0.01935	4535-50	BST1	4	15704573	15741121	ADP-ribosyl cyclase/cyclic ADP-ribose hydrolase 2	Q10588	-1.314	0.06401	1.2095e-93	-1.16493	0.0766103	3.22924e-52
exm-rs4538475	rs4538475	Intergenic	Intergenic	4	15737937	G	A	0.1831	4535-50	BST1	4	15704573	15741121	ADP-ribosyl cyclase/cyclic ADP-ribose hydrolase 2	Q10588	-1.23	0.01599	0	-0.423811	0.0423732	1.49547e-23
exm536978	rs142907576	TAP1	Missense_L191P	6	32821022	G	A	0.002486	8832-55	BST2	19	17502238	17516458	Bone marrow stromal antigen 2	Q10589	0.3011	0.03978	3.75731e-14	0.3011	0.0399802	5.02676e-14
exm1410373	rs201879683	DPP9	Missense_V489I	19	4694724	T	C	0.003374	8832-55	BST2	19	17502238	17516458	Bone marrow stromal antigen 2	Q10589	0.2656	0.03546	6.88056e-14	0.266444	0.0356487	7.77112e-14
exm479551	rs200904423	SPOCK1	Missense_F163L	5	136403506	G	A	0.001332	8832-55	BST2	19	17502238	17516458	Bone marrow stromal antigen 2	Q10589	0.403	0.05604	6.41811e-13	0.404166	0.0563108	7.10419e-13
exm157291	rs35944758	NUP133	Missense_G854D	1	229599414	T	C	0.002131	8832-55	BST2	19	17502238	17516458	Bone marrow stromal antigen 2	Q10589	0.3086	0.04474	5.2877e-12	0.3086	0.044942	6.5734e-12
exm899667	rs142148595	N/AT10	Missense_M458V	11	34153739	G	A	0.001065	8832-55	BST2	19	17502238	17516458	Bone marrow stromal antigen 2	Q10589	0.4522	0.06628	8.94255e-12	0.4522	0.0666014	1.12409e-11
exm1654958	rs201271542	SLC25A43	Nonsense_R196X	23	118544221	T	C	0.001467	8832-55	BST2	19	17502238	17516458	Bone marrow stromal antigen 2	Q10589	0.3884	0.05813	2.36386e-11	0.3884	0.0584161	2.95387e-11
exm1444169	rs200977237	IL12RB1	Missense_E238Q	19	18184398	C	G	0.003107	8832-55	BST2	19	17502238	17516458	Bone marrow stromal antigen 2	Q10589	0.2557	0.03686	4.00346e-12	0.239416	0.0370811	1.07124e-10
exm2276061	rs200726668	TMEM245	Missense_I828V	9	111795699	C	T	0.001864	8832-55	BST2	19	17502238	17516458	Bone marrow stromal antigen 2	Q10589	0.2966	0.04636	1.57676e-10	0.2966	0.0465283	1.83427e-10
exm175927	rs12713843	APOB	Missense_R1128H	2	21238367	T	C	0.002575	8832-55	BST2	19	17502238	17516458	Bone marrow stromal antigen 2	Q10589	0.2607	0.04138	2.97367e-10	0.2607	0.0415402	3.47721e-10
exm1442367	rs143800574	FAM125A	Missense_A248V	19	17535470	T	C	0.001065	8832-55	BST2	19	17502238	17516458	Bone marrow stromal antigen 2	Q10589	0.4357	0.06631	5.00951e-11	0.418016	0.06667	3.61239e-10
exm428789	rs201015633	FBXW7	Missense_E74A	4	153271203	G	T	0.001509	8832-55	BST2	19	17502238	17516458	Bone marrow stromal antigen 2	Q10589	0.3192	0.05096	3.75861e-10	0.3192	0.0511333	4.30611e-10
exm987622	rs142733590	EPS8	Missense_P626T	12	15784544	T	G	0.004261	8832-55	BST2	19	17502238	17516458	Bone marrow stromal antigen 2	Q10589	0.1887	0.03045	5.75333e-10	0.1887	0.0305518	6.55847e-10
exm654021	rs148839931	SLC13A1	Missense_A151V	7	122809303	A	G	0.002841	8832-55	BST2	19	17502238	17516458	Bone marrow stromal antigen 2	Q10589	0.2278	0.03718	8.95796e-10	0.2278	0.0373009	1.01464e-09
exm789042	rs117716016	QRFP	Missense_R135W	9	133768823	A	G	0.003374	8832-55	BST2	19	17502238	17516458	Bone marrow stromal antigen 2	Q10589	0.2171	0.03551	9.73041e-10	0.2171	0.0356345	1.11226e-09
exm10068	rs149580412	KLHL21	Missense_V484M	1	6655595	T	C	0.001065	8832-55	BST2	19	17502238	17516458	Bone marrow stromal antigen 2	Q10589	0.4031	0.06633	1.22307e-09	0.4031	0.0665837	1.41266e-09
exm678316	rs144413619	MYOM2	Missense_T1302A	8	2088749	G	A	0.001332	8832-55	BST2	19	17502238	17516458	Bone marrow stromal antigen 2	Q10589	0.3508	0.05824	1.70842e-09	0.3508	0.0584508	1.95349e-09
exm30518	rs147463811	LUZP1	Missense_Q954R	1	23417894	C	T	0.001065	8832-55	BST2	19	17502238	17516458	Bone marrow stromal antigen 2	Q10589	0.377	0.06324	2.5006e-09	0.377	0.0634512	2.82302e-09
exm1169748	rs138484272	KBTBD13	Missense_D30G	15	65369242	A	G	0.001154	8832-55	BST2	19	17502238	17516458	Bone marrow stromal antigen 2	Q10589	0.3585	0.06051	3.12981e-09	0.3585	0.0607079	3.51952e-09
exm465311	rs144939909	VCAN	Missense_A285V	5	82808027	T	C	0.001065	8832-55	BST2	19	17502238	17516458	Bone marrow stromal antigen 2	Q10589	0.3747	0.06328	3.19402e-09	0.3747	0.0634887	3.59473e-09
exm815170	rs41279884	ENKUR	Missense_I28K	10	25288470	T	A	0.001953	8832-55	BST2	19	17502238	17516458	Bone marrow stromal antigen 2	Q10589	0.2516	0.04285	4.31491e-09	0.2516	0.0429666	4.74964e-09
exm59116	rs141717834	CC2D1B	Missense_H680Y	1	52821892	A	G	0.001154	8832-55	BST2	19	17502238	17516458	Bone marrow stromal antigen 2	Q10589	0.3376	0.05816	6.44903e-09	0.3376	0.0583284	7.12641e-09
exm509842	rs200863515	CANX	Missense_V469I	5	179150667	A	G	0.001332	8832-55	BST2	19	17502238	17516458	Bone marrow stromal antigen 2	Q10589	0.3215	0.05609	9.93355e-09	0.32221	0.05626	1.02123e-08
exm1041691	rs117882038	WSB2	Missense_T326S	12	118472867	A	T	0.002308	8832-55	BST2	19	17502238	17516458	Bone marrow stromal antigen 2	Q10589	0.2366	0.04122	9.47145e-09	0.2366	0.041337	1.04239e-08
exm448608	rs117518215	ADAMTS12	Missense_T154M	5	33881252	A	G	0.005948	8832-55	BST2	19	17502238	17516458	Bone marrow stromal antigen 2	Q10589	0.1502	0.02681	2.1142e-08	0.1502	0.0268886	2.32358e-08
exm476094	rs144719032	RAPGEF6	Missense_R713K	5	130808381	T	C	0.002575	8832-55	BST2	19	17502238	17516458	Bone marrow stromal antigen 2	Q10589	0.2257	0.0405	2.5062e-08	0.226781	0.0406168	2.35802e-08
exm1292003	rs142667369	ARHGEF15	Missense_R546P	17	8219399	C	G	0.003551	8832-55	BST2	19	17502238	17516458	Bone marrow stromal antigen 2	Q10589	0.1885	0.03413	3.33259e-08	0.190806	0.0342258	2.47677e-08
exm1315474	rs200521253	SRCIN1	Missense_V902M	17	36708145	T	C	0.001598	8832-55	BST2	19	17502238	17516458	Bone marrow stromal antigen 2	Q10589	0.3024	0.05423	2.4576e-08	0.3024	0.054404	2.72238e-08
exm1529302	rs146164571	CD93	Missense_G381R	20	23065689	T	C	0.001598	8832-55	BST2	19	17502238	17516458	Bone marrow stromal antigen 2	Q10589	0.2829	0.05089	2.71249e-08	0.2829	0.0510328	2.96495e-08
exm1065841	rs78259398	KIAA0564	Missense_M767V	13	42352171	C	T	0.009677	8832-55	BST2	19	17502238	17516458	Bone marrow stromal antigen 2	Q10589	0.115	0.02077	3.07992e-08	0.115	0.0208278	3.36198e-08
exm720999	rs140797450	ADCY8	Missense_V722I	8	131880138	T	C	0.001066	8832-55	BST2	19	17502238	17516458	Bone marrow stromal antigen 2	Q10589	0.3348	0.06064	3.36868e-08	0.3348	0.0607989	3.65676e-08
exm421395	rs140289122	PDE5A	Missense_Q820E/*	4	120419806	A	G	0.002486	8832-55	BST2	19	17502238	17516458	Bone marrow stromal antigen 2	Q10589	0.232	0.04204	3.41801e-08	0.232	0.0421633	3.74615e-08
exm389124	rs146874641	CPZ	Missense_K496R	4	8620172	G	A	0.001065	8832-55	BST2	19	17502238	17516458	Bone marrow stromal antigen 2	Q10589	0.3357	0.06107	3.86371e-08	0.3357	0.0612307	4.19261e-08
exm201496	rs185596534	DYSF	Missense_R1612H	2	71886111	A	G	0.001332	8832-55	BST2	19	17502238	17516458	Bone marrow stromal antigen 2	Q10589	0.3082	0.05607	3.86963e-08	0.3082	0.0562256	4.21753e-08
exm711246	rs142184192	CPQ	Missense_V287I	8	97978172	A	G	0.001065	8832-55	BST2	19	17502238	17516458	Bone marrow stromal antigen 2	Q10589	0.3477	0.06326	3.87701e-08	0.3477	0.0634387	4.23205e-08
exm574739	rs140824778	DCBLD1	Missense_G265R	6	117859815	A	G	0.001598	8832-55	BST2	19	17502238	17516458	Bone marrow stromal antigen 2	Q10589	0.2791	0.05097	4.35613e-08	0.2791	0.051109	4.738e-08
exm754212	rs142489701	SMC5	Missense_C308Y	9	72897441	A	G	0.001065	8832-55	BST2	19	17502238	17516458	Bone marrow stromal antigen 2	Q10589	0.3469	0.06341	4.48145e-08	0.3469	0.0635882	4.88589e-08
exm589202	rs150578605	SCAF8	Missense_R1041Q	6	155153835	A	G	0.002397	8832-55	BST2	19	17502238	17516458	Bone marrow stromal antigen 2	Q10589	0.2312	0.04233	4.71205e-08	0.2312	0.0424488	5.13514e-08
exm1020330	rs146132026	MDM1	Missense_R660W	12	68689096	A	G	0.001065	8832-55	BST2	19	17502238	17516458	Bone marrow stromal antigen 2	Q10589	0.345	0.06327	4.95769e-08	0.345	0.0634458	5.39697e-08
exm1115571	rs142872233	DLST	Missense_P204L	14	75360066	T	C	0.0111	8832-55	BST2	19	17502238	17516458	Bone marrow stromal antigen 2	Q10589	0.1051	0.01942	6.23433e-08	0.1051	0.0194716	6.75405e-08
exm1287031	rs61730812	TNK1	Missense_A299D	17	7287832	A	C	0.005771	8832-55	BST2	19	17502238	17516458	Bone marrow stromal antigen 2	Q10589	0.1398	0.02614	8.88698e-08	0.141082	0.0262052	7.29562e-08
exm504017	rs183246461	ERGIC1	Missense_V132M	5	172351026	A	G	0.001065	8832-55	BST2	19	17502238	17516458	Bone marrow stromal antigen 2	Q10589	0.3381	0.06333	9.36143e-08	0.33896	0.0634989	9.39519e-08
exm165683	rs150298389	AHCTF1	Missense_I1430M	1	247019123	C	G	0.001067	8832-55	BST2	19	17502238	17516458	Bone marrow stromal antigen 2	Q10589	0.3213	0.0607	1.20164e-07	0.3213	0.0608462	1.28812e-07
exm1024625	rs117020331	TMTC2	Missense_T577M	12	83359384	T	C	0.001332	8832-55	BST2	19	17502238	17516458	Bone marrow stromal antigen 2	Q10589	0.308	0.05826	1.24579e-07	0.308	0.058421	1.34887e-07
exm1106726	rs192061494	SYNE2	Missense_H625Y	14	64449384	T	C	0.001509	8832-55	BST2	19	17502238	17516458	Bone marrow stromal antigen 2	Q10589	0.2651	0.05095	1.95949e-07	0.2651	0.0510679	2.09025e-07
exm997207	rs141369443	ENDOU	Missense_R52H	12	48111405	T	C	0.002752	8832-55	BST2	19	17502238	17516458	Bone marrow stromal antigen 2	Q10589	0.2052	0.03982	2.56093e-07	0.2052	0.0399205	2.74428e-07
exm1448450	rs35358946	ZNF101	Missense_H298Y	19	19790690	T	C	0.001687	8832-55	BST2	19	17502238	17516458	Bone marrow stromal antigen 2	Q10589	0.2578	0.04817	8.70457e-08	0.248225	0.0483149	2.78189e-07
exm1300596	rs150245335	LLGL1	Missense_P977L	17	18145527	T	C	0.001154	8832-55	BST2	19	17502238	17516458	Bone marrow stromal antigen 2	Q10589	0.2953	0.05821	3.91569e-07	0.296587	0.0583381	3.69683e-07
exm1120011	rs145282623	EML5	Missense_M145V	14	89212552	C	T	0.003374	8832-55	BST2	19	17502238	17516458	Bone marrow stromal antigen 2	Q10589	0.1758	0.03505	5.2843e-07	0.1758	0.0351294	5.60481e-07
exm1405085	rs144078342	ZNF57	Missense_E533D	19	2918218	C	A	0.001687	8832-55	BST2	19	17502238	17516458	Bone marrow stromal antigen 2	Q10589	0.2538	0.05096	6.34606e-07	0.255605	0.051081	5.61749e-07
exm326373	rs62621996	FLNB	Missense_K2037R	3	58134505	G	A	0.00435	8832-55	BST2	19	17502238	17516458	Bone marrow stromal antigen 2	Q10589	0.1571	0.03154	6.32642e-07	0.1571	0.0316134	6.71579e-07
exm411586	rs61734706	AFF1	Missense_T654M	4	88035946	T	C	0.001598	8832-55	BST2	19	17502238	17516458	Bone marrow stromal antigen 2	Q10589	0.2534	0.05101	6.77679e-07	0.2534	0.0511238	7.17381e-07
exm1223552	rs145074363	ERI2	Missense_Q84R	16	20814170	C	T	0.001598	8832-55	BST2	19	17502238	17516458	Bone marrow stromal antigen 2	Q10589	0.2531	0.05109	7.27022e-07	0.2531	0.0512037	7.69269e-07
exm1507972	rs147881000	PTPRH	Nonsense_Q887X	19	55697712	A	G	0.001687	8832-55	BST2	19	17502238	17516458	Bone marrow stromal antigen 2	Q10589	0.2392	0.0483	7.33109e-07	0.2392	0.0484013	7.73182e-07
exm1452633	rs201969564	NUDT19	Missense_D109N	19	33183191	A	G	0.001776	8832-55	BST2	19	17502238	17516458	Bone marrow stromal antigen 2	Q10589	0.238	0.04821	7.94413e-07	0.238	0.0483153	8.39421e-07
exm862026	rs200589297	DMBT1	Missense_R1644C	10	124399814	T	C	0.004261	8832-55	BST2	19	17502238	17516458	Bone marrow stromal antigen 2	Q10589	0.1527	0.03108	8.9635e-07	0.1527	0.0311469	9.45866e-07
exm2269874	rs4690798	Intergenic	Downstream	4	165926586	T	C	0.3028	9242-11	BTC	4	75671448	75719882	BTC	P35070	0.1018	0.01995	3.34741e-07	0.1018	0.0199973	3.56779e-07
exm-rs653178	rs653178	ATXN2	Intronic	12	112007756	G	A	0.3891	9242-11	BTC	4	75671448	75719882	BTC	P35070	-0.0941	0.01891	6.48436e-07	-0.0941	0.0189531	6.87373e-07
exm294080	rs35034250	BTD	Missense_P393S	3	15686534	T	C	0.0348	9269-7	BTD	3	15642864	15689147	Biotinidase	P43251	-2.014	0.04275	0	-2.11109	0.0510906	0
exm294087	rs13078881	BTD	Missense_H446D	3	15686693	C	G	0.0269	9269-7	BTD	3	15642864	15689147	Biotinidase	P43251	-1.364	0.05489	2.60529e-136	-1.50961	0.0582994	7.76737e-148
exm294089	rs80338685	BTD	Missense_Q458H	3	15686731	C	A	0.003374	9269-7	BTD	3	15642864	15689147	Biotinidase	P43251	-1.92	0.1509	4.36917e-37	-2.10961	0.153078	3.30555e-43
exm-rs7648958	rs7648958	HACL1	Intronic	3	15621143	A	G	0.1343	9269-7	BTD	3	15642864	15689147	Biotinidase	P43251	-0.02477	0.02742	0.366337	-0.185367	0.0276476	2.01911e-11
exm294030	rs34885143	BTD	Missense_G45R	3	15677019	A	G	0.03027	9269-7	BTD	3	15642864	15689147	Biotinidase	P43251	-0.1232	0.0548	0.024565	-0.321319	0.0550533	5.33067e-09
exm1305265	rs704	VTN	Missense_T400M	17	26694861	G	A	0.4964	11325-8	BTG2	1	203274664	203278730	Protein BTG2	P78543	-0.113	0.01793	2.93286e-10	-0.113	0.0179929	3.38021e-10
exm-rs1329424	rs1329424	CFH	Intronic	1	196646176	A	C	0.3975	11325-8	BTG2	1	203274664	203278730	Protein BTG2	P78543	0.09725	0.0189	2.66805e-07	0.09725	0.0189464	2.85297e-07
exm2266142	rs34595228	Intergenic	Intergenic	5	175176876	G	A	0.07085	8869-5	BTN2A1	6	26458132	26476849	Butyrophilin subfamily 2 member A1	Q7KYR7	-0.1769	0.03588	8.20936e-07	-0.1769	0.0359571	8.66538e-07
exm1487912	rs602662	FUT2	Missense_G258S,Missense_G258S	19	49206985	G	A	0.3757	9026-40	BTNL8	5	180326077	180377906	Butyrophilin-like protein 8	Q6UX41	0.2081	0.01979	7.33596e-26	0.2081	0.0199944	2.28208e-25
exm511440	rs2276995	BTNL8	Missense_T18A,Missense_T27A,Missense_T143A,Missense_T143A,Missense_T143A,Silent	5	180338368	G	A	0.3917	9026-40	BTNL8	5	180326077	180377906	Butyrophilin-like protein 8	Q6UX41	0.2445	0.01925	5.81565e-37	0.194083	0.0209637	2.08169e-20
exm511459	rs7724813	BTNL8	Missense_E104K,Missense_E113K,Missense_E229K,Missense_E229K,Missense_E229K,Missense_E45K	5	180374523	A	G	0.1032	9026-40	BTNL8	5	180326077	180377906	Butyrophilin-like protein 8	Q6UX41	0.3846	0.03091	1.53475e-35	0.281903	0.0334935	3.87459e-17
exm511423	rs145199317	BTNL8	Missense_S62G	5	180335720	G	A	0.01305	9026-40	BTNL8	5	180326077	180377906	Butyrophilin-like protein 8	Q6UX41	0.3765	0.08484	9.08977e-06	0.492191	0.0854321	8.35213e-09
exm1031912	rs2930861	HCFC2	Missense_I742V	12	104496896	G	A	0.001066	7950-142	BTNL9	5	180467203	180488523	Butyrophilin-like protein 9	Q6UXG8	0.6683	0.09239	4.70818e-13	0.6683	0.0928493	6.12419e-13
exm130610	rs201853423	C1orf21	Missense_Q60K	1	184476805	A	C	0.001332	7950-142	BTNL9	5	180467203	180488523	Butyrophilin-like protein 9	Q6UXG8	0.4968	0.07925	3.63912e-10	0.498117	0.0795199	3.75106e-10
exm691387	rs56233953	ADRA1A	Missense_R166K	8	26721990	T	C	0.001687	7950-142	BTNL9	5	180467203	180488523	Butyrophilin-like protein 9	Q6UXG8	0.4528	0.07227	3.71885e-10	0.4528	0.0725286	4.29105e-10
exm840689	rs146515241	IFIT1	Missense_A151V	10	91162577	T	C	0.002663	7950-142	BTNL9	5	180467203	180488523	Butyrophilin-like protein 9	Q6UXG8	0.3402	0.05709	2.53767e-09	0.3402	0.0572712	2.84753e-09
exm1101594	rs147018937	NID2	Missense_K1296R	14	52473372	C	T	0.001065	7950-142	BTNL9	5	180467203	180488523	Butyrophilin-like protein 9	Q6UXG8	0.5374	0.09248	6.21059e-09	0.539051	0.0927735	6.23254e-09
exm930274	rs200806427	NPAS4	Missense_P503L	11	66191869	T	C	0.001065	7950-142	BTNL9	5	180467203	180488523	Butyrophilin-like protein 9	Q6UXG8	0.5353	0.09252	7.21783e-09	0.5353	0.0928108	8.03844e-09
exm1509440	rs201910900	SBK2	Missense_R75C	19	56047439	A	G	0.001864	7950-142	BTNL9	5	180467203	180488523	Butyrophilin-like protein 9	Q6UXG8	0.3777	0.06721	1.9129e-08	0.3777	0.0673934	2.08974e-08
exm130314	rs199989525	ARPC5	Missense_N61S	1	183602251	C	T	0.001687	7950-142	BTNL9	5	180467203	180488523	Butyrophilin-like protein 9	Q6UXG8	0.3895	0.07064	3.51022e-08	0.390831	0.0708257	3.4246e-08
exm1104912	rs138844544	DAAM1	Missense_M594V	14	59798146	G	A	0.002752	7950-142	BTNL9	5	180467203	180488523	Butyrophilin-like protein 9	Q6UXG8	0.2979	0.05612	1.10672e-07	0.298995	0.0562603	1.06957e-07
exm1651437	rs61754490	SERPIN/A7	Missense_Y329F	23	105278284	A	T	0.002484	7950-142	BTNL9	5	180467203	180488523	Butyrophilin-like protein 9	Q6UXG8	0.3717	0.07046	1.32515e-07	0.3717	0.0707072	1.46514e-07
exm1477616	rs199815601	ZNF234	Missense_H243R	19	44660897	A	G	0.003729	7950-142	BTNL9	5	180467203	180488523	Butyrophilin-like protein 9	Q6UXG8	0.2554	0.04871	1.5775e-07	0.256628	0.0488314	1.47704e-07
exm1399876	rs59912467	STK11	Missense_F354L	19	1223125	G	C	0.001332	7950-142	BTNL9	5	180467203	180488523	Butyrophilin-like protein 9	Q6UXG8	0.4131	0.07929	1.88852e-07	0.4131	0.079474	2.01523e-07
exm892746	rs143911467	PLEKHA7	Missense_R1060C	11	16810822	A	G	0.001509	7950-142	BTNL9	5	180467203	180488523	Butyrophilin-like protein 9	Q6UXG8	0.4024	0.07921	3.77104e-07	0.4024	0.0794072	4.02969e-07
exm403715	rs4149416	SULT1B1	Missense_E204D	4	70596385	G	T	0.00142	7950-142	BTNL9	5	180467203	180488523	Butyrophilin-like protein 9	Q6UXG8	0.3897	0.07678	3.86396e-07	0.3897	0.0769486	4.09652e-07
exm1472045	rs145833533	ARHGEF1	Missense_L287P	19	42398717	C	T	0.001687	7950-142	BTNL9	5	180467203	180488523	Butyrophilin-like protein 9	Q6UXG8	0.3605	0.07243	6.45042e-07	0.362422	0.0725924	5.95822e-07
exm179147	rs151228365	KCNK3	Missense_H141Q	2	26950674	A	C	0.002042	7950-142	BTNL9	5	180467203	180488523	Butyrophilin-like protein 9	Q6UXG8	0.3324	0.06702	7.05972e-07	0.3324	0.0671736	7.48377e-07
exm466481	rs41302834	GPR98	Missense_N1944D	5	89979568	A	G	0.001154	7950-142	BTNL9	5	180467203	180488523	Butyrophilin-like protein 9	Q6UXG8	0.4204	0.08508	7.76306e-07	0.4204	0.0852564	8.18052e-07
exm422987	rs35206443	SPATA5	Missense_D829Y	4	124177315	T	G	0.002752	7950-142	BTNL9	5	180467203	180488523	Butyrophilin-like protein 9	Q6UXG8	0.2804	0.05708	8.99666e-07	0.2804	0.0572053	9.50372e-07
exm1178296	rs148983993	SNUPN	Missense_D168H	15	75901899	G	C	0.005771	12033-3	BUB1	2	111395275	111435684	Mitotic checkpoint serine/threonine-protein kinase BUB1	O43683	0.6587	0.124	1.08371e-07	0.6587	0.124326	1.16968e-07
exm-rs1329424	rs1329424	CFH	Intronic	1	196646176	A	C	0.3975	11220-53	C10orf105	10	73471458	73497581	Uncharacterized protein C10orf105	Q8TEF2	-0.1287	0.01918	1.94471e-11	-0.1287	0.0192611	2.35902e-11
exm1346991	rs1801690	APOH	Missense_W335S	17	64208285	G	C	0.05425	8220-15	C10orf35	10	71390003	71393355	Uncharacterized protein C10orf35	Q96D05	0.6237	0.04073	6.25726e-53	0.631003	0.0416409	7.19046e-52
exm1346997	rs1801689	APOH	Missense_C325G	17	64210580	C	A	0.01083	8220-15	C10orf35	10	71390003	71393355	Uncharacterized protein C10orf35	Q96D05	0.6503	0.0882	1.66811e-13	0.680967	0.0886482	1.57015e-14
exm-rs2844559	rs2844559	Intergenic	Intergenic	6	31340075	A	G	0.08083	8220-15	C10orf35	10	71390003	71393355	Uncharacterized protein C10orf35	Q96D05	0.1725	0.03405	4.06093e-07	0.1725	0.0341281	4.31558e-07
exm832697	rs3802711	CDH23	Missense_R1804Q	10	73544086	A	G	0.1894	11531-24	C10orf54	10	73507313	73533337	Platelet receptor Gi24	Q9H7M9	-0.1539	0.02431	2.44007e-10	-0.1539	0.0243995	2.83553e-10
exm2264095	rs941758	PF4V1	Upstream	4	74718941	C	A	0.2892	8686-342	HIKESHI	11	86013253	86056985	Protein Hikeshi	Q53FT3	0.1031	0.01894	5.2242e-08	0.1031	0.0189912	5.6721e-08
exm1488355	rs146036929	HSD17B14	Missense_D62G	19	49337558	C	T	0.004883	8686-342	HIKESHI	11	86013253	86056985	Protein Hikeshi	Q53FT3	-0.6069	0.122	6.53858e-07	-0.6069	0.122268	6.91656e-07
exm122086	rs6127	SELP	Missense_D603N	1	169566313	C	T	0.4779	11116-16	C11orf87	11	109292570	109299893	Uncharacterized protein C11orf87	Q6NUJ2	0.1875	0.01874	1.444e-23	0.181646	0.0189299	8.33382e-22
exm121681	rs6027	F5	Missense_D2227G	1	169483561	C	T	0.02921	11116-16	C11orf87	11	109292570	109299893	Uncharacterized protein C11orf87	Q6NUJ2	-0.4176	0.05579	7.14315e-14	-0.445741	0.0563827	2.66593e-15
exm-rs3763316	rs3763316	Intergenic	Intergenic	6	32376746	T	C	0.2583	11116-16	C11orf87	11	109292570	109299893	Uncharacterized protein C11orf87	Q6NUJ2	-0.1499	0.02129	1.91051e-12	-0.1499	0.0213863	2.39773e-12
exm121894	rs4525	F5	Missense_H865R	1	169511734	C	T	0.3034	11116-16	C11orf87	11	109292570	109299893	Uncharacterized protein C11orf87	Q6NUJ2	-0.1133	0.02022	2.10232e-08	-0.122932	0.0203969	1.67065e-09
exm559344	rs146015062	COL19A1	Missense_I183V	6	70639473	G	A	0.001953	11912-45	C11orf87	11	109292570	109299893	Uncharacterized protein C11orf87	Q6NUJ2	1.04	0.1953	1.00875e-07	1.04	0.195774	1.08284e-07
exm1008429	rs142971160	C12orf10	Missense_Q188R	12	53699765	A	G	0.001509	8303-102	C12orf10	12	53693132	53700965	UPF0160 protein MYG1, mitochondrial	Q9HB07	-1.834	0.2425	3.94221e-14	-1.834	0.243785	5.35185e-14
exm1305265	rs704	VTN	Missense_T400M	17	26694861	G	A	0.4964	9070-1	C17orf67	17	54869274	54911256	Uncharacterized protein C17orf67	Q0P5P2	-0.1001	0.01794	2.4092e-08	-0.1001	0.0179889	2.62833e-08
exm128059	rs12371	QSOX1	Missense_H444R,Missense_H444R	1	180163390	G	A	0.1032	8545-14	C17orf78	17	35732928	35749812	Uncharacterized protein C17orf78	Q8N4C9	0.2829	0.02922	3.6058e-22	0.2829	0.0294656	7.91558e-22
exm1305265	rs704	VTN	Missense_T400M	17	26694861	G	A	0.4964	6571-75	C17orf78	17	35732928	35749812	Uncharacterized protein C17orf78	Q8N4C9	0.1046	0.01731	1.51509e-09	0.1046	0.0173659	1.7088e-09
exm1655654	rs149340486	C1GALT1C1	Missense_S101N	23	119760720	T	C	0.01287	5735-54	C1GALT1C1	23	119759529	119764005	C1GALT1-specific chaperone 1	Q96EU7	-2.417	0.07518	8.97313e-227	-2.40157	0.0899094	3.5037e-157
exm-rs635634	rs635634	Intergenic	Intergenic	9	136155000	A	G	0.1229	5735-54	C1GALT1C1	23	119759529	119764005	C1GALT1-specific chaperone 1	Q96EU7	0.2751	0.02048	3.89402e-41	0.285064	0.0209078	2.50173e-42
exm-rs10259085	rs10259085	C1GALT1	Intronic	7	7268431	T	C	0.3899	5735-54	C1GALT1C1	23	119759529	119764005	C1GALT1-specific chaperone 1	Q96EU7	0.1399	0.01399	1.52397e-23	0.16184	0.0144984	6.21297e-29
exm1655651	rs45557031	C1GALT1C1	Missense_A143V	23	119760594	A	G	0.02857	5735-54	C1GALT1C1	23	119759529	119764005	C1GALT1-specific chaperone 1	Q96EU7	0.4578	0.04507	3.0674e-24	0.435927	0.045613	1.2113e-21
exm605268	rs61744815	C1GALT1	Missense_I261N	7	7278447	A	T	0.03533	5735-54	C1GALT1C1	23	119759529	119764005	C1GALT1-specific chaperone 1	Q96EU7	-0.1578	0.03685	1.85034e-05	-0.253484	0.0378924	2.23803e-11
exm792722	rs1053878	ABO	Missense_R156W	9	136131651	A	G	0.06109	5735-54	C1GALT1C1	23	119759529	119764005	C1GALT1-specific chaperone 1	Q96EU7	0.1205	0.02879	2.84563e-05	0.155517	0.0289501	7.7907e-08
exm1305265	rs704	VTN	Missense_T400M	17	26694861	G	A	0.4964	10667-78	C1orf185	1	51442129	51613754	Uncharacterized protein C1orf185	Q5T7R7	0.2273	0.01838	3.95735e-35	0.2273	0.0186312	3.1099e-34
exm-rs926552	rs926552	Intergenic	Intergenic	6	29548089	T	C	0.07044	7989-5	C1orf226	1	162348696	162356608	Uncharacterized protein C1orf226	A1L170	0.1855	0.0376	8.07646e-07	0.1855	0.0376871	8.56179e-07
exm1305265	rs704	VTN	Missense_T400M	17	26694861	G	A	0.4964	4967-1	C1QBP	17	5336099	5342471	Complement component 1 Q subcomponent-binding protein, mitochondrial	Q07021	-0.2593	0.01603	7.45752e-59	-0.2593	0.0164053	2.83374e-56
exm673899	rs73161885	GALNT11	Missense_E409G	7	151810476	G	A	0.01412	4967-1	C1QBP	17	5336099	5342471	Complement component 1 Q subcomponent-binding protein, mitochondrial	Q07021	0.3885	0.07158	5.71509e-08	0.3885	0.071777	6.21179e-08
exm306137	rs138611262	KIF15	Missense_S1083L	3	44879843	T	C	0.01172	4967-1	C1QBP	17	5336099	5342471	Complement component 1 Q subcomponent-binding protein, mitochondrial	Q07021	-0.4064	0.07684	1.23046e-07	-0.4064	0.0770321	1.32236e-07
exm30033	rs999765	EPHA8	Missense_E612Q	1	22923873	C	G	0.1103	14100-63	C1QC	1	22969969	22974603	Complement C1q subcomponent subunit C	P02747	0.5068	0.03003	6.70502e-64	0.520162	0.030909	1.50053e-63
exm840510	rs1727	IFIT2	Missense_D352E	10	91066769	C	A	0.2584	14100-63	C1QC	1	22969969	22974603	Complement C1q subcomponent subunit C	P02747	-0.1831	0.02204	9.76386e-17	-0.1831	0.0221799	1.51621e-16
exm29242	rs78889849	HSPG2	Missense_R1090Q	1	22202155	T	C	0.01012	14100-63	C1QC	1	22969969	22974603	Complement C1q subcomponent subunit C	P02747	0.6586	0.09583	6.3048e-12	0.74976	0.096356	7.18715e-15
exm30098	rs62618734	EPHA8	Missense_R884H	1	22927503	A	G	0.02069	14100-63	C1QC	1	22969969	22974603	Complement C1q subcomponent subunit C	P02747	0.3266	0.0691	2.28442e-06	0.372103	0.0695209	8.67974e-08
exm29802	rs6659222	ZBTB40	Missense_A225T	1	22817114	A	G	0.02664	14100-63	C1QC	1	22969969	22974603	Complement C1q subcomponent subunit C	P02747	0.3006	0.0609	7.97572e-07	0.308264	0.0612714	4.87593e-07
exm-rs6696981	rs6696981	Intergenic	Intergenic	1	22702858	T	G	0.1421	14100-63	C1QC	1	22969969	22974603	Complement C1q subcomponent subunit C	P02747	-0.177	0.02758	1.38354e-10	-0.138941	0.0278705	6.18904e-07
exm308016	rs11130097	TDGF1	Missense_V6A,Missense_V22A	3	46620614	T	C	0.4546	14100-63	C1QC	1	22969969	22974603	Complement C1q subcomponent subunit C	P02747	-0.09575	0.01939	7.88824e-07	-0.09575	0.0194321	8.33266e-07
exm1329566	rs9916491	GFAP	Missense_T426A,Silent	17	42987524	C	T	0.2391	6404-20	C1QL1	17	43037061	43045644	C1q-related factor	O75973	-0.188	0.02034	2.3997e-20	-0.165597	0.020801	1.70644e-15
exm1329394	rs1071682	HIGD1B	Missense_S86N,Missense_S86N,Silent,Silent,Silent,Silent,Silent	17	42927721	A	G	0.3251	6404-20	C1QL1	17	43037061	43045644	C1q-related factor	O75973	-0.1462	0.01862	4.10199e-15	-0.120513	0.0190012	2.26278e-10
exm1415111	rs61733001	EMR1	Missense_C197S	19	6901961	C	G	0.001332	6404-20	C1QL1	17	43037061	43045644	C1q-related factor	O75973	-1.356	0.2418	2.04748e-08	-1.356	0.242499	2.24755e-08
exm-rs653178	rs653178	ATXN2	Intronic	12	112007756	G	A	0.3891	6404-20	C1QL1	17	43037061	43045644	C1q-related factor	O75973	-0.09341	0.0182	2.86044e-07	-0.09341	0.0182443	3.05604e-07
exm2250517	rs1507765	CD55	Downstream	1	207535246	C	A	0.4077	6404-20	C1QL1	17	43037061	43045644	C1q-related factor	O75973	-0.08826	0.01785	7.63247e-07	-0.08826	0.0178893	8.06923e-07
exm1305265	rs704	VTN	Missense_T400M	17	26694861	G	A	0.4964	6304-8	C1QTNF1	17	77019016	77045870	Complement C1q tumor necrosis factor-related protein 1	Q9BXJ1	0.4321	0.01657	6.60622e-150	0.4321	0.0175567	9.47345e-134
exm-rs12740374	rs12740374	CELSR2	UTR3	1	109817590	T	G	0.2167	6304-8	C1QTNF1	17	77019016	77045870	Complement C1q tumor necrosis factor-related protein 1	Q9BXJ1	-0.2369	0.0213	9.79768e-29	-0.2369	0.0215399	3.89801e-28
exm1346991	rs1801690	APOH	Missense_W335S	17	64208285	G	C	0.05425	10749-18	C1QTNF3	5	34017963	34043371	Complement C1q tumor necrosis factor-related protein 3	Q9BXJ4	-0.2457	0.04075	1.64521e-09	-0.2457	0.040888	1.8655e-09
exm-rs453098	rs453098	C6orf25	Synonymous_G101G,Synonymous_G101G,Synonymous_G101G,Synonymous_G101G,Synonymous_G101G,Synonymous_G101G	6	31691657	T	C	0.07584	10749-18	C1QTNF3	5	34017963	34043371	Complement C1q tumor necrosis factor-related protein 3	Q9BXJ4	0.1985	0.03499	1.40278e-08	0.1985	0.0350952	1.54897e-08
exm448821	rs34677	AMACR	Missense_Q239H	5	33998768	A	C	0.1514	7251-64	C1QTNF3	5	34017963	34043371	Complement C1q tumor necrosis factor-related protein 3	Q9BXJ4	-0.1453	0.02644	3.8969e-08	-0.1453	0.0265147	4.25384e-08
exm343213	rs201075521	PARP14	Missense_T408K	3	122418624	A	C	0.003462	7251-64	C1QTNF3	5	34017963	34043371	Complement C1q tumor necrosis factor-related protein 3	Q9BXJ4	-0.8796	0.1613	4.94734e-08	-0.8796	0.161748	5.3858e-08
exm1028547	rs1048906	IKBIP	Missense_G265S	12	99007623	T	C	0.3114	7810-20	C1QTNF5	11	119209644	119217383	Complement C1q tumor necrosis factor-related protein 5	Q9BXJ0	-0.1443	0.01984	3.51108e-13	-0.1443	0.0199346	4.53098e-13
exm-rs2188962	rs2188962	C5orf56	ncRNA_Intronic	5	131770805	T	C	0.3909	7810-20	C1QTNF5	11	119209644	119217383	Complement C1q tumor necrosis factor-related protein 5	Q9BXJ0	-0.1334	0.01895	1.92823e-12	-0.1334	0.0190356	2.41881e-12
exm405240	rs150270324	ADAMTS3	Missense_N585S	4	73178175	C	T	0.003462	7810-20	C1QTNF5	11	119209644	119217383	Complement C1q tumor necrosis factor-related protein 5	Q9BXJ0	-0.7895	0.1606	8.83574e-07	-0.7895	0.160959	9.34385e-07
exm452468	rs121964920	C7	Missense_S521R	5	40959622	A	C	0.002752	6019-12	C1QTNF9	13	24883686	24896669	Complement C1q and tumor necrosis factor-related protein 9A	P0C862	-1.189	0.1661	8.16608e-13	-1.189	0.166867	1.03767e-12
exm-rs541862	rs541862	CFB	Intronic	6	31916951	G	A	0.09961	6019-12	C1QTNF9	13	24883686	24896669	Complement C1q and tumor necrosis factor-related protein 9A	P0C862	0.1979	0.02957	2.19249e-11	0.1979	0.0296933	2.65003e-11
exm-rs1329424	rs1329424	CFH	Intronic	1	196646176	A	C	0.3975	6019-12	C1QTNF9	13	24883686	24896669	Complement C1q and tumor necrosis factor-related protein 9A	P0C862	0.1157	0.01819	2.00918e-10	0.1157	0.018259	2.34886e-10
exm362807	rs1803274	BCHE	Missense_A567T	3	165491280	T	C	0.1881	6019-12	C1QTNF9	13	24883686	24896669	Complement C1q and tumor necrosis factor-related protein 9A	P0C862	0.1165	0.02248	2.19067e-07	0.1165	0.0225343	2.34226e-07
exm1414393	rs147116781	C3	Missense_A1440D	19	6681983	G	T	0.003374	6019-12	C1QTNF9	13	24883686	24896669	Complement C1q and tumor necrosis factor-related protein 9A	P0C862	-0.794	0.1556	3.34616e-07	-0.794	0.155984	3.57563e-07
exm63376	rs12085435	C8B	Missense_L261P	1	57415310	A	G	0.04537	6019-12	C1QTNF9	13	24883686	24896669	Complement C1q and tumor necrosis factor-related protein 9A	P0C862	0.2109	0.04283	8.47414e-07	0.2109	0.0429257	8.96311e-07
exm979911	rs12146727	C1S	Missense_R119H,Missense_R119H	12	7170336	A	G	0.1124	3285-23	C1R	12	7187513	7189412	Complement C1r subcomponent	P00736	-0.4564	0.02943	3.06342e-54	-0.4564	0.0300802	5.35589e-52
exm-rs4752805	rs4752805	PTPRJ	Intronic	11	48018355	G	A	0.2601	3285-23	C1R	12	7187513	7189412	Complement C1r subcomponent	P00736	-0.1158	0.02184	1.14417e-07	-0.1158	0.0218964	1.23292e-07
exm980046	rs1801046	C1R	Missense_S152L	12	7242299	A	G	0.2233	9348-1	C1RL	12	7246000	7261869	Complement C1r subcomponent-like protein	Q9NZP8	-0.1316	0.01922	7.53966e-12	-0.155162	0.0195723	2.23382e-15
exm980113	rs34796296	C1RL	Missense_A203T	12	7252506	T	C	0.09393	9348-1	C1RL	12	7246000	7261869	Complement C1r subcomponent-like protein	Q9NZP8	-0.1627	0.02743	3.00249e-09	-0.202195	0.0278796	4.09332e-13
exm978234	rs74790047	CHD4	Missense_D137E	12	6711144	C	A	0.008789	9348-1	C1RL	12	7246000	7261869	Complement C1r subcomponent-like protein	Q9NZP8	-0.5824	0.08495	7.09158e-12	-0.590663	0.0853542	4.51198e-12
exm977015	rs150663369	CD9	Missense_I201V	12	6345421	G	A	0.004084	9348-1	C1RL	12	7246000	7261869	Complement C1r subcomponent-like protein	Q9NZP8	-0.7625	0.1218	3.84329e-10	-0.835083	0.12239	8.90698e-12
exm980927	rs34275479	APOBEC1	Stop_lost_*/W	12	7805414	T	C	0.008434	9348-1	C1RL	12	7246000	7261869	Complement C1r subcomponent-like protein	Q9NZP8	-0.5606	0.08771	1.64247e-10	-0.577796	0.0880672	5.34989e-11
exm979008	rs17790558	LEPREL2	Missense_C564Y	12	6946718	A	G	0.002042	9348-1	C1RL	12	7246000	7261869	Complement C1r subcomponent-like protein	Q9NZP8	-1.103	0.175	2.92208e-10	-1.10353	0.175662	3.34018e-10
exm-rs6677604	rs6677604	CFH	Intronic	1	196686918	A	G	0.1673	3590-8	C1S	12	7167819	7178336	Complement C1s subcomponent	P09871	0.3908	0.02462	9.70442e-57	0.552816	0.027276	2.49115e-91
exm-rs380390	rs380390	CFH	Intronic	1	196701051	C	G	0.4337	3590-8	C1S	12	7167819	7178336	Complement C1s subcomponent	P09871	0.1597	0.01892	3.15164e-17	0.319753	0.0206181	3.04805e-54
exm979947	rs117907409	C1S	Missense_N315D	12	7173893	A	G	0.00293	8840-61	C1S	12	7167819	7178336	Complement C1s subcomponent	P09871	-1.895	0.1707	1.23567e-28	-1.895	0.172666	5.04383e-28
exm-rs11759988	rs11759988	HCP5	ncRNA_exonic	6	31432861	C	T	0.02814	3186-2	C2	6	31865562	31913449	Complement C2	P06681	-1.27	0.05415	1.22127e-121	-1.01805	0.0756966	3.11989e-41
exm-rs9268148	rs9268148	C6orf10	Downstream	6	32259527	G	A	0.2456	3186-2	C2	6	31865562	31913449	Complement C2	P06681	-0.3165	0.02144	2.57045e-49	-0.217259	0.0224667	4.03214e-22
exm-rs2524069	rs2524069	Intergenic	Intergenic	6	31244789	A	T	0.1008	3186-2	C2	6	31865562	31913449	Complement C2	P06681	0.2545	0.03116	3.14787e-16	0.23695	0.0317938	9.14496e-14
exm524806	rs146147836	PGBD1	Missense_N12S	6	28251625	G	A	0.001154	3186-2	C2	6	31865562	31913449	Complement C2	P06681	-1.863	0.2683	3.81908e-12	-1.9629	0.269539	3.27781e-13
exm-rs2267644	rs2267644	NOTCH4	Upstream	6	32192560	A	G	0.038	3186-2	C2	6	31865562	31913449	Complement C2	P06681	-0.8997	0.04774	3.17929e-79	-0.382303	0.056132	9.70702e-12
exm-rs2844700	rs2844700	DPCR1	Intronic	6	30912900	T	C	0.004883	3186-2	C2	6	31865562	31913449	Complement C2	P06681	0.1377	0.1368	0.314137	0.979703	0.154287	2.1551e-10
exm-rs9261403	rs9261403	Intergenic	Intergenic	6	30069525	T	G	0.03232	3186-2	C2	6	31865562	31913449	Complement C2	P06681	-0.9512	0.05135	1.32592e-76	-0.34894	0.0606312	8.65747e-09
exm1305265	rs704	VTN	Missense_T400M	17	26694861	G	A	0.4964	7046-6	C20orf173	20	34108569	34117481	Uncharacterized protein C20orf173	Q96LM9	-0.1765	0.018	1.06559e-22	-0.1765	0.0181546	2.42819e-22
exm-rs1329424	rs1329424	CFH	Intronic	1	196646176	A	C	0.3975	6362-6	C2orf40	2	106682113	106694611	Augurin	Q9H1Z8	0.1681	0.01907	1.198e-18	0.1681	0.0192104	2.12437e-18
exm362807	rs1803274	BCHE	Missense_A567T	3	165491280	T	C	0.1881	6362-6	C2orf40	2	106682113	106694611	Augurin	Q9H1Z8	0.1697	0.02359	6.30466e-13	0.1697	0.0237017	8.0774e-13
exm-rs541862	rs541862	CFB	Intronic	6	31916951	G	A	0.09961	6362-6	C2orf40	2	106682113	106694611	Augurin	Q9H1Z8	0.2161	0.0311	3.69052e-12	0.201717	0.0313667	1.26838e-10
exm1305265	rs704	VTN	Missense_T400M	17	26694861	G	A	0.4964	6362-6	C2orf40	2	106682113	106694611	Augurin	Q9H1Z8	-0.1147	0.01818	2.80607e-10	-0.1147	0.0182439	3.23559e-10
exm1414393	rs147116781	C3	Missense_A1440D	19	6681983	G	T	0.003374	6362-6	C2orf40	2	106682113	106694611	Augurin	Q9H1Z8	-0.845	0.1613	1.61724e-07	-0.845	0.161708	1.73721e-07
exm777599	rs34119250	TRAF1	Missense_P46L	9	123688217	A	G	0.05069	6362-6	C2orf40	2	106682113	106694611	Augurin	Q9H1Z8	0.2161	0.04214	2.92612e-07	0.2161	0.0422396	3.12001e-07
exm533151	rs9332739	C2	Missense_E318D,Missense_E186D	6	31903804	C	G	0.04946	6362-6	C2orf40	2	106682113	106694611	Augurin	Q9H1Z8	-0.2407	0.04206	1.04797e-08	-0.216238	0.0423527	3.29673e-07
exm1305265	rs704	VTN	Missense_T400M	17	26694861	G	A	0.4964	5677-15	C2orf66	2	197669139	197675000	Uncharacterized protein C2orf66	Q6UXQ4	0.5148	0.01695	1.2999e-202	0.5148	0.0183032	4.68282e-174
exm1414589	rs1047286	C3	Missense_P314L	19	6713262	A	G	0.2358	4480-59	C3	19	6677846	6720662	Complement C3b	P01024	-0.3073	0.02229	3.07519e-43	-0.295701	0.0227973	1.78986e-38
exm133342	rs800292	CFH	Missense_V62I,Missense_V62I	1	196642233	A	G	0.2416	4480-59	C3	19	6677846	6720662	Complement C3b	P01024	0.1698	0.02242	3.63035e-14	0.1698	0.0225383	4.92659e-14
exm1414393	rs147116781	C3	Missense_A1440D	19	6681983	G	T	0.003374	4900-8	C3	19	6677846	6720662	C3a anaphylatoxin	P01024	-1.079	0.1574	7.12397e-12	-1.079	0.158092	8.78442e-12
exm-rs1329424	rs1329424	CFH	Intronic	1	196646176	A	C	0.3975	5803-24	C3	19	6677846	6720662	Complement C3d fragment	P01024	-0.1192	0.01971	1.46936e-09	-0.1192	0.0197774	1.66948e-09
exm133342	rs800292	CFH	Missense_V62I,Missense_V62I	1	196642233	A	G	0.2416	4900-8	C3	19	6677846	6720662	C3a anaphylatoxin	P01024	0.1174	0.02116	2.88619e-08	0.1174	0.0212192	3.15292e-08
exm647055	rs142906964	ARMC10	Missense_G230R	7	102733083	A	G	0.006126	2683-1	C3	19	6677846	6720662	Complement C3b, inactivated	P01024	0.659	0.1221	6.76831e-08	0.659	0.12242	7.32123e-08
exm647055	rs142906964	ARMC10	Missense_G230R	7	102733083	A	G	0.006126	5803-24	C3	19	6677846	6720662	Complement C3d fragment	P01024	0.6495	0.1218	9.68632e-08	0.6495	0.122111	1.0439e-07
exm518664	rs140571428	NUP153	Missense_P229T	6	17675498	T	G	0.002131	4900-8	C3	19	6677846	6720662	C3a anaphylatoxin	P01024	-1.03	0.1962	1.5231e-07	-1.03	0.196688	1.63459e-07
exm1414617	rs2230199	C3	Missense_R102G	19	6718387	C	G	0.2348	5803-24	C3	19	6677846	6720662	Complement C3d fragment	P01024	0.1139	0.02255	4.39508e-07	0.1139	0.0226021	4.67099e-07
exm1414393	rs147116781	C3	Missense_A1440D	19	6681983	G	T	0.003374	4480-59	C3	19	6677846	6720662	Complement C3b	P01024	-1.072	0.1675	1.55377e-10	-0.850326	0.169007	4.87119e-07
exm1385303	rs192376005	LOXHD1	Missense_R524C	18	44171980	A	G	0.003551	5803-24	C3	19	6677846	6720662	Complement C3d fragment	P01024	-0.7947	0.158	4.91128e-07	-0.7947	0.15835	5.20392e-07
exm-rs1329424	rs1329424	CFH	Intronic	1	196646176	A	C	0.3975	6994-19	C3orf18	3	50595456	50608458	Uncharacterized protein C3orf18	Q9UK00	0.1153	0.01811	1.93204e-10	0.1153	0.0181789	2.26041e-10
exm452468	rs121964920	C7	Missense_S521R	5	40959622	A	C	0.002752	6994-19	C3orf18	3	50595456	50608458	Uncharacterized protein C3orf18	Q9UK00	-1.029	0.1654	4.9311e-10	-1.029	0.165973	5.65386e-10
exm-rs541862	rs541862	CFB	Intronic	6	31916951	G	A	0.09961	6994-19	C3orf18	3	50595456	50608458	Uncharacterized protein C3orf18	Q9UK00	0.1796	0.02947	1.09895e-09	0.1796	0.0295716	1.25232e-09
exm362807	rs1803274	BCHE	Missense_A567T	3	165491280	T	C	0.1881	6994-19	C3orf18	3	50595456	50608458	Uncharacterized protein C3orf18	Q9UK00	0.1231	0.02235	3.63284e-08	0.1231	0.0224112	3.95626e-08
exm63376	rs12085435	C8B	Missense_L261P	1	57415310	A	G	0.04537	6994-19	C3orf18	3	50595456	50608458	Uncharacterized protein C3orf18	Q9UK00	0.2125	0.04254	5.87448e-07	0.2125	0.0426376	6.2328e-07
exm-rs2763982	rs2763982	C2	Intronic	6	31872551	C	G	0.36	2182-54	C4A;C4B	6	31949834	31970457	Complement C4b	P0C0L4 P0C0L5	-0.5614	0.01837	4.07665e-205	-0.484542	0.0212857	1.05e-114
exm-rs8283	rs8283	ATF6B	UTR3	6	32083300	C	T	0.1985	4481-34	C4A;C4B	6	31949834	31970457	Complement C4	P0C0L4, P0C0L5	0.449	0.02229	3.06481e-90	0.455696	0.0249823	2.45107e-74
exm-rs2734331	rs2734331	SKIV2L	Synonymous_T400T	6	31930351	C	T	0.0609	4481-34	C4A;C4B	6	31949834	31970457	Complement C4	P0C0L4, P0C0L5	-0.4393	0.03842	2.82291e-30	-0.556488	0.0473911	7.7209e-32
exm533151	rs9332739	C2	Missense_E318D,Missense_E186D	6	31903804	C	G	0.04946	4481-34	C4A;C4B	6	31949834	31970457	Complement C4	P0C0L4, P0C0L5	0.3977	0.04177	1.71211e-21	0.470858	0.0426799	2.66886e-28
exm533230	rs4151651	CFB	Missense_G252S	6	31915614	A	G	0.05025	4481-34	C4A;C4B	6	31949834	31970457	Complement C4	P0C0L4, P0C0L5	0.3623	0.04239	1.26519e-17	0.42213	0.0433822	2.23485e-22
exm-rs1053924	rs1053924	LOC100507547	ncRNA_exonic	6	32120715	A	G	0.3751	2182-54	C4A;C4B	6	31949834	31970457	Complement C4b	P0C0L4 P0C0L5	0.2836	0.01924	3.56126e-49	0.194908	0.0202569	6.4679e-22
exm-rs12333245	rs12333245	TNXB	Intronic	6	32019769	A	G	0.113	2182-54	C4A;C4B	6	31949834	31970457	Complement C4b	P0C0L4 P0C0L5	0.426	0.02945	2.01034e-47	0.283906	0.0318925	5.48656e-19
exm533191	rs36221133	C2	Missense_V488A	6	31912523	C	T	0.009943	4481-34	C4A;C4B	6	31949834	31970457	Complement C4	P0C0L4, P0C0L5	1.013	0.09418	5.55289e-27	0.89573	0.117842	2.93613e-14
exm532219	rs61748589	MSH5	Missense_K603R	6	31727989	G	A	0.01616	2182-54	C4A;C4B	6	31949834	31970457	Complement C4b	P0C0L4 P0C0L5	-0.4281	0.07402	7.31309e-09	-0.541202	0.0755581	7.90903e-13
exm-rs3135374	rs3135374	Intergenic	Intergenic	6	32385605	T	G	0.189	4481-34	C4A;C4B	6	31949834	31970457	Complement C4	P0C0L4, P0C0L5	-0.3777	0.0234	1.31341e-58	-0.189941	0.0270709	2.27612e-12
exm-rs12524441	rs12524441	TNXB	Intronic	6	32024234	A	G	0.01483	4481-34	C4A;C4B	6	31949834	31970457	Complement C4	P0C0L4, P0C0L5	-0.6805	0.07682	8.11927e-19	-0.532357	0.0784636	1.16275e-11
exm-rs805262	rs805262	C6orf47	Upstream;Downstream	6	31628733	A	G	0.4035	4481-34	C4A;C4B	6	31949834	31970457	Complement C4	P0C0L4, P0C0L5	-0.2078	0.01847	2.29822e-29	-0.12932	0.0200625	1.1495e-10
exm-rs2255221	rs2255221	HCP5	ncRNA_exonic	6	31431691	T	G	0.05275	4481-34	C4A;C4B	6	31949834	31970457	Complement C4	P0C0L4, P0C0L5	0.571	0.04087	2.33893e-44	0.305023	0.0479884	2.0683e-10
exm535243	rs34498363	C6orf10	Missense_S271P	6	32261630	A	G	0.01056	2182-54	C4A;C4B	6	31949834	31970457	Complement C4b	P0C0L4 P0C0L5	0.5885	0.0943	4.35558e-10	0.608357	0.0964818	2.87441e-10
exm2257751	rs45600936	CFB	Synonymous_881R	6	31916707	T	C	0.00506	4481-34	C4A;C4B	6	31949834	31970457	Complement C4	P0C0L4, P0C0L5	1.499	0.1299	8.32673e-31	0.854145	0.136155	3.53388e-10
exm534568	rs35580488	FKBPL	Missense_R46T	6	32097421	C	G	0.01358	4481-34	C4A;C4B	6	31949834	31970457	Complement C4	P0C0L4, P0C0L5	-0.1583	0.08122	0.0512922	-0.486414	0.0840333	7.10829e-09
exm-rs480092	rs480092	LSM2	Downstream	6	31764899	G	A	0.1833	2182-54	C4A;C4B	6	31949834	31970457	Complement C4b	P0C0L4 P0C0L5	-0.04879	0.02466	0.0478715	-0.143835	0.0254751	1.64136e-08
exm-rs4413654	rs4413654	Intergenic	Intergenic	6	31441349	A	G	0.2325	2182-54	C4A;C4B	6	31949834	31970457	Complement C4b	P0C0L4 P0C0L5	-0.1456	0.02231	6.74496e-11	-0.123029	0.0230128	8.98624e-08
exm1609618	rs114786489	PDGFB	Missense_T197M	22	39621819	A	G	0.009766	9449-150	C4BPA	1	207277583	207318317	C4b-binding protein alpha chain	P04003	0.4735	0.09053	1.69226e-07	0.4735	0.0907534	1.81415e-07
exm-rs2731672	rs2731672	Intergenic	Intergenic	5	176842474	A	G	0.2485	7155-46	C4BPB	1	207262210	207273338	C4b-binding protein beta chain	P20851	-0.09584	0.01785	7.90921e-08	-0.09584	0.0178966	8.54532e-08
exm1305221	rs9910163	SEBOX	Missense_L207S	17	26691321	A	G	0.2539	9490-3	C4orf32	4	113066553	113110237	Uncharacterized protein C4orf32	Q8N8J7	-0.1355	0.0202	1.97417e-11	-0.1355	0.0202811	2.37156e-11
exm-rs1329424	rs1329424	CFH	Intronic	1	196646176	A	C	0.3975	9490-3	C4orf32	4	113066553	113110237	Uncharacterized protein C4orf32	Q8N8J7	0.1177	0.01846	1.81835e-10	0.1177	0.0185305	2.12961e-10
exm-rs541862	rs541862	CFB	Intronic	6	31916951	G	A	0.09961	9490-3	C4orf32	4	113066553	113110237	Uncharacterized protein C4orf32	Q8N8J7	0.177	0.02999	3.59192e-09	0.177	0.0300865	4.02807e-09
exm2266872	rs4836835	C5	Intronic	9	123757412	G	A	0.439	2851-63	C5	9	123714613	123812554	C5a anaphylatoxin	P01031	-0.09425	0.01874	4.92148e-07	-0.09425	0.0187818	5.21666e-07
exm133342	rs800292	CFH	Missense_V62I,Missense_V62I	1	196642233	A	G	0.2416	2381-52	C5	9	120952335	121050275	Complement C5	P01031	0.1018	0.02081	9.98779e-07	0.1018	0.0208548	1.05353e-06
exm452468	rs121964920	C7	Missense_S521R	5	40959622	A	C	0.002752	4482-66	C5;C6	9	123714613	123812554	Complement C5b-C6 complex	P01031,P13671	0.8291	0.1508	3.841e-08	0.831895	0.151207	3.76113e-08
exm452631	rs201107972	HEATR7B2	Missense_R803Q	5	41032877	T	C	0.001598	4482-66	C5;C6	9	123714613	123812554	Complement C5b-C6 complex	P01031,P13671	1.077	0.2205	1.03769e-06	1.0816	0.221078	9.96245e-07
exm1479366	rs7412	APOE	Missense_R176C	19	45412079	T	C	0.06091	6378-2	C5orf38	5	2752058	2755511	Protein CEI	Q86SI9	-1.034	0.03672	1.85722e-174	-1.05731	0.0407482	1.94153e-148
exm-rs769449	rs769449	APOE	Intronic	19	45410002	A	G	0.1249	6378-2	C5orf38	5	2752058	2755511	Protein CEI	Q86SI9	0.4417	0.02844	2.14209e-54	0.370682	0.0313205	2.56949e-32
exm1479346	rs769452	APOE	Missense_P46L	19	45411110	C	T	0.003906	6378-2	C5orf38	5	2752058	2755511	Protein CEI	Q86SI9	-0.9547	0.1538	5.38642e-10	-1.36807	0.15687	2.75567e-18
exm-rs439401	rs439401	Intergenic	Intergenic	19	45414451	T	C	0.396	6378-2	C5orf38	5	2752058	2755511	Protein CEI	Q86SI9	-0.08458	0.01953	1.48587e-05	-0.133725	0.0212173	2.92617e-10
exm471987	rs147215007	TRIM36	Missense_V419M	5	114469836	T	C	0.003018	6378-2	C5orf38	5	2752058	2755511	Protein CEI	Q86SI9	-0.8937	0.1734	2.55016e-07	-0.8937	0.173819	2.72492e-07
exm1305265	rs704	VTN	Missense_T400M	17	26694861	G	A	0.4964	9100-32	C5orf46	5	147269579	147286101	Uncharacterized protein C5orf46	Q6UWT4	-0.2259	0.01731	6.33309e-39	-0.2259	0.0175745	8.18616e-38
exm452468	rs121964920	C7	Missense_S521R	5	40959622	A	C	0.002752	9100-32	C5orf46	5	147269579	147286101	Uncharacterized protein C5orf46	Q6UWT4	-0.8261	0.1685	9.45424e-07	-0.8261	0.168857	9.96677e-07
exm1305265	rs704	VTN	Missense_T400M	17	26694861	G	A	0.4964	13378-80	C5orf63	5	126378250	126409184	Glutaredoxin-like protein C5orf63	A6NC05	0.3029	0.01682	1.67629e-72	0.3029	0.0173052	1.34905e-68
exm980046	rs1801046	C1R	Missense_S152L	12	7242299	A	G	0.2233	13378-80	C5orf63	5	126378250	126409184	Glutaredoxin-like protein C5orf63	A6NC05	0.1046	0.02123	8.3506e-07	0.1046	0.0212769	8.82671e-07
exm1134928	rs4983413	MTA1	Missense_V372I,Missense_V372I	14	105930406	A	G	0.2568	8078-15	C6orf226	6	42858003	42858554	Uncharacterized protein C6orf226	Q5I0X4	0.177	0.02133	1.05726e-16	0.181253	0.021473	3.14701e-17
exm1128734	rs34084056	MOK	Missense_D86N	14	102729910	T	C	0.01589	8078-15	C6orf226	6	42858003	42858554	Uncharacterized protein C6orf226	Q5I0X4	0.5768	0.07509	1.57299e-14	0.596467	0.0755337	2.86372e-15
exm1134144	rs17852251	CDCA4	Missense_D93N	14	105477990	T	C	0.001776	8078-15	C6orf226	6	42858003	42858554	Uncharacterized protein C6orf226	Q5I0X4	1.148	0.2208	2.00067e-07	1.169	0.22135	1.28315e-07
exm1305265	rs704	VTN	Missense_T400M	17	26694861	G	A	0.4964	8078-15	C6orf226	6	42858003	42858554	Uncharacterized protein C6orf226	Q5I0X4	0.09605	0.01829	1.50863e-07	0.09605	0.018334	1.61526e-07
exm-rs2731672	rs2731672	Intergenic	Intergenic	5	176842474	A	G	0.2485	10885-36	C6orf89	6	36853640	36896740	Bombesin receptor-activated protein C6orf89	Q6UWU4	-0.1227	0.02028	1.4458e-09	-0.1227	0.0203478	1.63822e-09
exm1305265	rs704	VTN	Missense_T400M	17	26694861	G	A	0.4964	2888-49	C7	5	40909599	40983041	Complement component C7	P10643	0.2377	0.0162	9.62321e-49	0.2377	0.0165129	5.57823e-47
exm452468	rs121964920	C7	Missense_S521R	5	40959622	A	C	0.002752	13731-14	C7	5	40909599	40983041	Complement component C7	P10643	-1.986	0.1712	4.09834e-31	-2.05262	0.173362	2.42361e-32
exm452478	rs13157656	C7	Missense_T587P	5	40964852	C	A	0.2615	13731-14	C7	5	40909599	40983041	Complement component C7	P10643	-0.2498	0.0206	7.67153e-34	-0.239528	0.0210424	5.07654e-30
exm452468	rs121964920	C7	Missense_S521R	5	40959622	A	C	0.002752	2888-49	C7	5	40909599	40983041	Complement component C7	P10643	-1.494	0.1573	2.14423e-21	-1.53373	0.15865	4.14985e-22
exm452478	rs13157656	C7	Missense_T587P	5	40964852	C	A	0.2615	2888-49	C7	5	40909599	40983041	Complement component C7	P10643	-0.1503	0.01904	2.92869e-15	-0.143343	0.0192986	1.1058e-13
exm452865	rs1801033	C6	Missense_A119E	5	41199959	G	T	0.3473	13731-14	C7	5	40909599	40983041	Complement component C7	P10643	0.1481	0.0191	8.90938e-15	0.140166	0.019238	3.19585e-13
exm63376	rs12085435	C8B	Missense_L261P	1	57415310	A	G	0.04537	2888-49	C7	5	40909599	40983041	Complement component C7	P10643	0.2665	0.04063	5.40999e-11	0.2665	0.040794	6.45388e-11
exm452413	rs2271708	C7	Missense_C128R	5	40936541	C	T	0.006392	13731-14	C7	5	40909599	40983041	Complement component C7	P10643	-0.9513	0.1148	1.16546e-16	-0.753731	0.116582	1.01134e-10
exm460817	rs187897891	RGNEF	Missense_R343H	5	73128166	A	G	0.001154	13731-14	C7	5	40909599	40983041	Complement component C7	P10643	-1.407	0.2618	7.68673e-08	-1.407	0.262447	8.2724e-08
exm452413	rs2271708	C7	Missense_C128R	5	40936541	C	T	0.006392	2888-49	C7	5	40909599	40983041	Complement component C7	P10643	-0.6381	0.1053	1.36266e-09	-0.550987	0.106438	2.25968e-07
exm-rs541862	rs541862	CFB	Intronic	6	31916951	G	A	0.09961	13731-14	C7	5	40909599	40983041	Complement component C7	P10643	0.1594	0.03074	2.15521e-07	0.1594	0.0308157	2.30741e-07
exm97433	rs146246134	MRPL9	Missense_E95K	1	151735493	T	C	0.001509	8927-6	C7orf73	7	135347221	135361160	Uncharacterized protein C7orf73	E0CX11	0.6894	0.101	8.74717e-12	0.69077	0.101408	9.63917e-12
exm1477528	rs201737673	ZNF225	Missense_R378G	19	44635899	A	G	0.002042	8927-6	C7orf73	7	135347221	135361160	Uncharacterized protein C7orf73	E0CX11	0.5884	0.08695	1.31382e-11	0.5884	0.0872956	1.58042e-11
exm516699	rs138175677	ADTRP	Synonymous_T114T	6	11768482	T	C	0.002486	8927-6	C7orf73	7	135347221	135361160	Uncharacterized protein C7orf73	E0CX11	0.4724	0.08345	1.50603e-08	0.4724	0.0837073	1.66655e-08
exm428883	rs138411753	TIGD4	Missense_T477I	4	153690727	A	G	0.001065	8927-6	C7orf73	7	135347221	135361160	Uncharacterized protein C7orf73	E0CX11	0.7426	0.1318	1.75777e-08	0.7426	0.132231	1.95502e-08
exm716505	rs61753739	CSMD3	Missense_R1124Q	8	113649078	T	C	0.002575	8927-6	C7orf73	7	135347221	135361160	Uncharacterized protein C7orf73	E0CX11	0.4353	0.08036	6.065e-08	0.4353	0.0805772	6.58008e-08
exm437633	rs143307508	TLR3	Missense_T59N	4	186997949	A	C	0.001243	8927-6	C7orf73	7	135347221	135361160	Uncharacterized protein C7orf73	E0CX11	0.5984	0.1157	2.31606e-07	0.5984	0.115985	2.47862e-07
exm1510018	rs141502486	NLRP9	Missense_M713V	19	56235368	C	T	0.001864	8927-6	C7orf73	7	135347221	135361160	Uncharacterized protein C7orf73	E0CX11	0.4692	0.09106	2.56836e-07	0.4692	0.0912662	2.73272e-07
exm115547	rs144428770	ATP1A4	Missense_H685D	1	160143962	C	G	0.001332	8927-6	C7orf73	7	135347221	135361160	Uncharacterized protein C7orf73	E0CX11	0.5903	0.1157	3.36104e-07	0.59239	0.115997	3.27392e-07
exm1025031	rs115596276	ALX1	Missense_R64L	12	85674230	T	G	0.001687	8927-6	C7orf73	7	135347221	135361160	Uncharacterized protein C7orf73	E0CX11	0.5102	0.1012	4.61892e-07	0.5102	0.101445	4.92193e-07
exm737152	rs142269166	JAK2	Missense_N1108S	9	5126715	G	A	0.001065	8927-6	C7orf73	7	135347221	135361160	Uncharacterized protein C7orf73	E0CX11	0.6059	0.1204	4.84397e-07	0.6059	0.120659	5.12503e-07
exm1226548	rs45568339	PALB2	Missense_P864S	16	23637715	A	G	0.003462	8927-6	C7orf73	7	135347221	135361160	Uncharacterized protein C7orf73	E0CX11	0.3512	0.0698	4.8661e-07	0.3512	0.0699639	5.1744e-07
exm1113309	rs111750737	C14orf169	Missense_P498L	14	73959215	T	C	0.006037	8927-6	C7orf73	7	135347221	135361160	Uncharacterized protein C7orf73	E0CX11	0.2634	0.05242	5.03958e-07	0.2634	0.0525404	5.35088e-07
exm1305265	rs704	VTN	Missense_T400M	17	26694861	G	A	0.4964	2429-27	C8A;C8B;C8G	1	57320443	57383894	Complement component C8	P07357,P07358,P07360	0.1585	0.01608	6.39532e-23	0.1585	0.0162201	1.48727e-22
exm63376	rs12085435	C8B	Missense_L261P	1	57415310	A	G	0.04537	2429-27	C8A;C8B;C8G	1	57320443	57383894	Complement component C8	P07357,P07358,P07360	0.3114	0.03982	5.27433e-15	0.3114	0.0400496	7.52285e-15
exm-rs1329424	rs1329424	CFH	Intronic	1	196646176	A	C	0.3975	2429-27	C8A;C8B;C8G	1	57320443	57383894	Complement component C8	P07357,P07358,P07360	0.1066	0.01701	3.68302e-10	0.1066	0.0170728	4.26888e-10
exm-rs541862	rs541862	CFB	Intronic	6	31916951	G	A	0.09961	2429-27	C8A;C8B;C8G	1	57320443	57383894	Complement component C8	P07357,P07358,P07360	0.1605	0.02766	6.52932e-09	0.1605	0.0277462	7.2694e-09
exm1414393	rs147116781	C3	Missense_A1440D	19	6681983	G	T	0.003374	2429-27	C8A;C8B;C8G	1	57320443	57383894	Complement component C8	P07357,P07358,P07360	-0.7751	0.1431	6.07797e-08	-0.7751	0.143488	6.5957e-08
exm452468	rs121964920	C7	Missense_S521R	5	40959622	A	C	0.002752	2429-27	C8A;C8B;C8G	1	57320443	57383894	Complement component C8	P07357,P07358,P07360	-0.8265	0.1554	1.04607e-07	-0.8265	0.15579	1.12543e-07
exm800528	rs17613	C8G	Missense_H124N	9	139840560	A	C	0.1278	14708-59	C8G	9	139839333	139841426	Complement component C8 gamma chain	P07360	0.5142	0.02611	2.44648e-86	0.571195	0.0275327	1.32978e-95
exm121894	rs4525	F5	Missense_H865R	1	169511734	C	T	0.3034	14708-59	C8G	9	139839333	139841426	Complement component C8 gamma chain	P07360	-0.2796	0.01889	1.4329e-49	-0.276144	0.019281	1.59273e-46
exm800683	rs17578859	LCNL1	Missense_A68T	9	139879170	A	G	0.2366	14708-59	C8G	9	139839333	139841426	Complement component C8 gamma chain	P07360	0.1604	0.02079	1.20747e-14	0.240965	0.0212611	8.94489e-30
exm371073	rs2229331	HRG	Missense_R436G	3	186395400	A	G	0.006747	14708-59	C8G	9	139839333	139841426	Complement component C8 gamma chain	P07360	1.057	0.1058	1.67652e-23	1.057	0.106741	4.06203e-23
exm63220	rs652785	C8A	Missense_Q93K	1	57340727	A	C	0.3612	14708-59	C8G	9	139839333	139841426	Complement component C8 gamma chain	P07360	0.122	0.01849	4.16289e-11	0.127405	0.0185898	7.20745e-12
exm63405	rs1013579	C8B	Missense_R117G	1	57422484	C	T	0.01776	14708-59	C8G	9	139839333	139841426	Complement component C8 gamma chain	P07360	-0.356	0.0688	2.28622e-07	-0.380952	0.0690701	3.479e-08
exm122086	rs6127	SELP	Missense_D603N	1	169566313	C	T	0.4779	14708-59	C8G	9	139839333	139841426	Complement component C8 gamma chain	P07360	0.1009	0.01791	1.76359e-08	0.0918722	0.0179735	3.19539e-07
exm451924	rs34882957	C9	Missense_S167P	5	39331894	A	G	0.007901	13722-105	C9	5	39284377	39364655	Complement component C9	P02748	-1.458	0.1014	7.04064e-47	-1.48741	0.103278	5.02376e-47
exm451924	rs34882957	C9	Missense_S167P	5	39331894	A	G	0.007901	3060-43	C9	5	39284377	39364655	Complement component C9	P02748	-1.443	0.1015	7.21269e-46	-1.47212	0.103339	4.78012e-46
exm451924	rs34882957	C9	Missense_S167P	5	39331894	A	G	0.007901	2292-17	C9	5	39284377	39364655	Complement component C9	P02748	-1.408	0.1009	2.95738e-44	-1.43701	0.102664	1.62073e-44
exm451883	rs141645272	C9	Missense_I476T	5	39289043	G	A	0.00142	13722-105	C9	5	39284377	39364655	Complement component C9	P02748	-2.037	0.2421	3.96671e-17	-2.1094	0.243705	4.90434e-18
exm451883	rs141645272	C9	Missense_I476T	5	39289043	G	A	0.00142	3060-43	C9	5	39284377	39364655	Complement component C9	P02748	-1.972	0.2424	4.10874e-16	-2.04397	0.243909	5.29133e-17
exm451883	rs141645272	C9	Missense_I476T	5	39289043	G	A	0.00142	2292-17	C9	5	39284377	39364655	Complement component C9	P02748	-1.907	0.2408	2.38592e-15	-1.97853	0.242225	3.13085e-16
exm451961	rs700233	C9	Missense_R5W	5	39364554	A	G	0.3821	2292-17	C9	5	39284377	39364655	Complement component C9	P02748	-0.1215	0.01938	3.62559e-10	-0.135164	0.0194697	3.85788e-12
exm451961	rs700233	C9	Missense_R5W	5	39364554	A	G	0.3821	13722-105	C9	5	39284377	39364655	Complement component C9	P02748	-0.121	0.01949	5.35568e-10	-0.135289	0.0195787	4.84733e-12
exm451961	rs700233	C9	Missense_R5W	5	39364554	A	G	0.3821	3060-43	C9	5	39284377	39364655	Complement component C9	P02748	-0.1206	0.0195	6.22541e-10	-0.134639	0.0195882	6.26744e-12
exm1437858	rs34440547	PGLYRP2	Missense_R394Q	19	15582863	T	C	0.2114	7778-104	CARD19	9	95858450	95875565	Bcl10-interacting CARD protein	Q96LW7	0.1266	0.02261	2.15229e-08	0.1266	0.0226737	2.35632e-08
exm708099	rs61734485	CA1	Missense_V167A	8	86244732	A	G	0.007635	4969-2	CA1	8	86240458	86290342	Carbonic anhydrase 1	P00915	-1.219	0.1065	2.46222e-30	-1.29924	0.108482	4.71333e-33
exm708126	rs20571	CA3	Missense_V31I	8	86351997	G	A	0.4107	4969-2	CA1	8	86240458	86290342	Carbonic anhydrase 1	P00915	0.09919	0.01917	2.28852e-07	0.125582	0.0193424	8.43747e-11
exm1177585	rs1873379	C15orf39	Missense_A119P	15	75498744	C	G	0.2815	4969-2	CA1	8	86240458	86290342	Carbonic anhydrase 1	P00915	0.1174	0.02085	1.79484e-08	0.1174	0.0209095	1.96943e-08
exm-rs599839	rs599839	PSRC1	Downstream	1	109822166	G	A	0.2176	13666-222	CA10	17	49707674	50237377	Carbonic anhydrase-related protein 10	Q9NS85	-0.3311	0.02274	5.02764e-48	-0.3311	0.0231791	2.73779e-46
exm-rs541862	rs541862	CFB	Intronic	6	31916951	G	A	0.09961	3289-19	CA10	17	49707674	50237377	Carbonic anhydrase-related protein 10	Q9NS85	0.1778	0.02823	3.00997e-10	0.1778	0.0283342	3.49387e-10
exm-rs1329424	rs1329424	CFH	Intronic	1	196646176	A	C	0.3975	3289-19	CA10	17	49707674	50237377	Carbonic anhydrase-related protein 10	Q9NS85	0.1024	0.01738	3.81943e-09	0.1024	0.0174366	4.28703e-09
exm452468	rs121964920	C7	Missense_S521R	5	40959622	A	C	0.002752	3289-19	CA10	17	49707674	50237377	Carbonic anhydrase-related protein 10	Q9NS85	-0.8341	0.1614	2.36732e-07	-0.8341	0.161795	2.53252e-07
exm63376	rs12085435	C8B	Missense_L261P	1	57415310	A	G	0.04537	3289-19	CA10	17	49707674	50237377	Carbonic anhydrase-related protein 10	Q9NS85	0.207	0.04074	3.7545e-07	0.207	0.0408368	4.00011e-07
exm1487506	rs447802	FAM83E	Missense_T91A	19	49116359	C	T	0.2591	8859-51	CA11	19	49141272	49149451	Carbonic anhydrase-related protein 11	O75493	0.1425	0.02112	1.50768e-11	0.1425	0.0212058	1.81882e-11
exm844494	rs138975797	SORBS1	Missense_G52R	10	97194397	G	C	0.001065	8859-51	CA11	19	49141272	49149451	Carbonic anhydrase-related protein 11	O75493	-1.479	0.2924	4.23367e-07	-1.479	0.293095	4.50797e-07
exm-rs1329424	rs1329424	CFH	Intronic	1	196646176	A	C	0.3975	3177-49	CA4	17	58227302	58236907	Carbonic anhydrase 4	P22748	0.1528	0.01896	7.6876e-16	0.1528	0.0190766	1.14875e-15
exm-rs541862	rs541862	CFB	Intronic	6	31916951	G	A	0.09961	3177-49	CA4	17	58227302	58236907	Carbonic anhydrase 4	P22748	0.2072	0.03086	1.8911e-11	0.2072	0.0309894	2.29102e-11
exm452468	rs121964920	C7	Missense_S521R	5	40959622	A	C	0.002752	3177-49	CA4	17	58227302	58236907	Carbonic anhydrase 4	P22748	-1.093	0.1736	3.05261e-10	-1.093	0.174217	3.52394e-10
exm63376	rs12085435	C8B	Missense_L261P	1	57415310	A	G	0.04537	3177-49	CA4	17	58227302	58236907	Carbonic anhydrase 4	P22748	0.2394	0.04461	8.02749e-08	0.2394	0.0447288	8.68618e-08
exm836998	rs146374216	ZMIZ1	Synonymous_P555P	10	81058336	G	A	0.001864	8791-151	CA5A	16	87921625	87970173	Carbonic anhydrase 5A, mitochondrial	P35218	1.145	0.2176	1.42537e-07	1.145	0.218148	1.53142e-07
exm11606	rs3737665	CA6	Synonymous_N256N,Synonymous_N128N,Synonymous_N256N,Synonymous_N196N	1	9030964	T	C	0.2281	3352-80	CA6	1	9005893	9035151	Carbonic anhydrase 6	P23280	0.4787	0.02118	4.18796e-113	0.495619	0.0233543	6.01822e-100
exm11555	rs2274328	CA6	Missense_M68L,Silent,Missense_M68L,Silent	1	9009444	C	A	0.487	3352-80	CA6	1	9005893	9035151	Carbonic anhydrase 6	P23280	-0.3876	0.01782	6.78239e-105	-0.247396	0.0207547	9.31165e-33
exm11606	rs3737665	CA6	Synonymous_N256N,Synonymous_N128N,Synonymous_N256N,Synonymous_N196N	1	9030964	T	C	0.2281	13747-9	CA6	1	9005893	9035151	Carbonic anhydrase 6	P23280	0.346	0.02136	5.16706e-59	0.272163	0.0230539	3.6539e-32
exm11556	rs2274329	CA6	Missense_G70A,Silent,Missense_G70A,Silent	1	9009451	C	G	0.1197	3352-80	CA6	1	9005893	9035151	Carbonic anhydrase 6	P23280	-0.3521	0.0284	2.68305e-35	-0.340972	0.0326409	1.52627e-25
exm11556	rs2274329	CA6	Missense_G70A,Silent,Missense_G70A,Silent	1	9009451	C	G	0.1197	13747-9	CA6	1	9005893	9035151	Carbonic anhydrase 6	P23280	0.2706	0.02818	7.79868e-22	0.293002	0.0322099	9.31553e-20
exm11555	rs2274328	CA6	Missense_M68L,Silent,Missense_M68L,Silent	1	9009444	C	A	0.487	13747-9	CA6	1	9005893	9035151	Carbonic anhydrase 6	P23280	-0.1199	0.01827	5.28524e-11	-0.162984	0.0204882	1.79135e-15
exm1487912	rs602662	FUT2	Missense_G258S,Missense_G258S	19	49206985	G	A	0.3757	3352-80	CA6	1	9005893	9035151	Carbonic anhydrase 6	P23280	-0.1336	0.01933	4.79432e-12	-0.1336	0.0194154	5.93846e-12
exm-rs504963	rs504963	FUT2	UTR3	19	49208865	C	T	0.3778	13747-9	CA6	1	9005893	9035151	Carbonic anhydrase 6	P23280	-0.1157	0.0191	1.38175e-09	-0.1157	0.0191647	1.56862e-09
exm702624	rs7464181	CA8	Synonymous_E109E	8	61178574	C	T	0.4169	11390-24	CA8	8	61101423	61193954	Carbonic anhydrase-related protein	P35219	0.1961	0.01909	9.38465e-25	0.1961	0.0192727	2.56314e-24
exm1443367	rs146717245	FCHO1	Missense_E423G	19	17888954	G	A	0.009233	3798-71	CA9	9	35673915	35681156	Carbonic anhydrase 9	Q16790	0.5104	0.1007	4.0092e-07	0.5104	0.100936	4.26656e-07
exm1305265	rs704	VTN	Missense_T400M	17	26694861	G	A	0.4964	7104-71	CABP7	22	30116344	30127822	Calcium-binding protein 7	Q86V35	-0.3061	0.01817	1.11404e-63	-0.3061	0.0186291	1.14233e-60
exm123917	rs1063412	PIGC	Missense_P266S	1	172410967	G	A	0.4605	8885-6	CACNA2D3	3	54156620	55108584	Voltage-dependent calcium channel subunit alpha-2/delta-3	Q8IZS8	0.1203	0.01893	2.08437e-10	0.1203	0.0190009	2.43125e-10
exm1305265	rs704	VTN	Missense_T400M	17	26694861	G	A	0.4964	3630-27	CADM3	1	159141377	159172932	Cell adhesion molecule 3	Q8N126	0.2537	0.01739	3.30754e-48	0.2537	0.0177207	1.72405e-46
exm5301	rs146607591	C1orf86	Missense_W31R	1	2125543	G	A	0.001776	3630-27	CADM3	1	159141377	159172932	Cell adhesion molecule 3	Q8N126	1.068	0.2081	2.86454e-07	1.068	0.208569	3.04551e-07
exm1067697	rs3742264	CPB2	Missense_A169T	13	46648094	T	C	0.347	9918-23	CALB1	8	91070836	91095107	Calbindin	P05937	0.5188	0.01884	6.30672e-167	0.5188	0.0201464	3.10489e-146
exm1305265	rs704	VTN	Missense_T400M	17	26694861	G	A	0.4964	12534-10	CALCOCO2	17	46908350	46942607	Calcium-binding and coiled-coil domain-containing protein 2	Q13137	0.1281	0.01794	9.30135e-13	0.1281	0.0180211	1.17441e-12
exm1333926	rs550510	CALCOCO2	Missense_G164E	17	46926615	A	G	0.1567	12534-10	CALCOCO2	17	46908350	46942607	Calcium-binding and coiled-coil domain-containing protein 2	Q13137	-0.1773	0.02506	1.49427e-12	-0.1773	0.0251746	1.88412e-12
exm1305265	rs704	VTN	Missense_T400M	17	26694861	G	A	0.4964	5264-65	CALR	19	13049414	13055304	Calreticulin	P27797	0.1016	0.01765	8.59399e-09	0.1016	0.0177014	9.48664e-09
exm848932	rs61751507	CPN1	Missense_G178D	10	101829514	T	C	0.0453	3592-4	CAMK1	3	9799029	9811676	Calcium/calmodulin-dependent protein kinase type 1	Q14012	0.6376	0.04007	5.21869e-57	0.6376	0.0409826	1.40841e-54
exm116882	rs112388093	ARHGAP30	Missense_R806Q	1	161017761	T	C	0.01563	3592-4	CAMK1	3	9799029	9811676	Calcium/calmodulin-dependent protein kinase type 1	Q14012	0.3395	0.06868	7.68447e-07	0.3395	0.0688274	8.1129e-07
exm1305265	rs704	VTN	Missense_T400M	17	26694861	G	A	0.4964	3418-12	CAMK1D	10	12391583	12871735	Calcium/calmodulin-dependent protein kinase type 1D	Q8IU85	-0.138	0.01653	6.91603e-17	-0.138	0.016633	1.06984e-16
exm-rs1329424	rs1329424	CFH	Intronic	1	196646176	A	C	0.3975	3418-12	CAMK1D	10	12391583	12871735	Calcium/calmodulin-dependent protein kinase type 1D	Q8IU85	0.1047	0.01745	1.97318e-09	0.1047	0.0175089	2.23383e-09
exm63376	rs12085435	C8B	Missense_L261P	1	57415310	A	G	0.04537	3418-12	CAMK1D	10	12391583	12871735	Calcium/calmodulin-dependent protein kinase type 1D	Q8IU85	0.217	0.04087	1.09916e-07	0.217	0.0409762	1.18522e-07
exm452468	rs121964920	C7	Missense_S521R	5	40959622	A	C	0.002752	3419-49	CAMK2D	4	114372188	114683669	Calcium/calmodulin-dependent protein kinase type II subunit delta	Q13557	-0.837	0.1651	3.98538e-07	-0.837	0.165475	4.23329e-07
exm405240	rs150270324	ADAMTS3	Missense_N585S	4	73178175	C	T	0.003462	3877-67	CAMKK1	17	3763609	3796337	Calcium/calmodulin-dependent protein kinase kinase 1	Q8N5S9	0.8624	0.161	8.48393e-08	0.8624	0.16143	9.18038e-08
exm249675	rs12988301	CCDC141	Missense_R828W	2	179732845	A	G	0.06339	3877-67	CAMKK1	17	3763609	3796337	Calcium/calmodulin-dependent protein kinase kinase 1	Q8N5S9	-0.1939	0.03872	5.50706e-07	-0.1939	0.0388095	5.8472e-07
exm2268018	rs9893385	Intergenic	Intergenic	17	66818335	A	G	0.4565	9384-17	CAMP	3	48264837	48266981	Cathelicidin antimicrobial peptide	P49913	-0.292	0.01902	3.42055e-53	-0.331456	0.0199705	7.29773e-62
exm362807	rs1803274	BCHE	Missense_A567T	3	165491280	T	C	0.1881	9384-17	CAMP	3	48264837	48266981	Cathelicidin antimicrobial peptide	P49913	0.3236	0.02418	7.60559e-41	0.33043	0.0246072	4.13394e-41
exm1348653	rs35403175	ABCA8	Missense_G1430S	17	66871837	T	C	0.01785	9384-17	CAMP	3	48264837	48266981	Cathelicidin antimicrobial peptide	P49913	0.2923	0.07314	6.43008e-05	0.480197	0.0740838	9.06302e-11
exm1348689	rs34987539	ABCA8	Missense_C1244Y	17	66878099	T	C	0.02539	9384-17	CAMP	3	48264837	48266981	Cathelicidin antimicrobial peptide	P49913	0.185	0.06097	0.00241111	0.380131	0.0620866	9.20613e-10
exm362831	rs28933390	BCHE	Missense_G418D/A/V	3	165547569	A	C	0.006658	9384-17	CAMP	3	48264837	48266981	Cathelicidin antimicrobial peptide	P49913	0.6021	0.1214	7.06248e-07	0.683092	0.121832	2.06044e-08
exm901644	rs33952257	ACCS	Missense_D59N	11	44089352	A	G	0.1244	9384-17	CAMP	3	48264837	48266981	Cathelicidin antimicrobial peptide	P49913	0.1495	0.02942	3.74314e-07	0.1495	0.0294896	3.98695e-07
exm-rs3135353	rs3135353	Intergenic	Intergenic	6	32392877	A	G	0.1483	6480-1	CANT1	17	76987798	77005899	Soluble calcium-activated nucleotidase 1	Q8WVQ1	-0.1391	0.02586	7.49158e-08	-0.1391	0.0259292	8.11285e-08
exm-rs6677604	rs6677604	CFH	Intronic	1	196686918	A	G	0.1673	8834-58	CANX	5	179125019	179158642	Calnexin	P27824	-0.1418	0.02447	6.83819e-09	-0.1418	0.0245446	7.59349e-09
exm-rs511294	rs511294	C2	Intronic	6	31888869	C	A	0.05679	12034-28	CAP1	1	40505912	40538321	Adenylyl cyclase-associated protein 1	Q01518	0.2149	0.0415	2.23901e-07	0.2149	0.0416007	2.39439e-07
exm1305265	rs704	VTN	Missense_T400M	17	26694861	G	A	0.4964	12034-28	CAP1	1	40505912	40538321	Adenylyl cyclase-associated protein 1	Q01518	-0.09625	0.01885	3.28874e-07	-0.09625	0.0188928	3.49582e-07
exm207178	rs62623452	CAPG	start_lost_M/I	2	85629266	T	C	0.01545	4968-50	CAPG	2	85621871	85641197	Macrophage-capping protein	P40121	-1.374	0.07265	8.98264e-80	-1.40855	0.0751933	2.69789e-78
exm207164	rs2229668	CAPG	Missense_V41I,Missense_V41I,Missense_V41I	2	85628983	T	C	0.1837	4968-50	CAPG	2	85621871	85641197	Macrophage-capping protein	P40121	-0.1576	0.02389	4.19837e-11	-0.184531	0.0240295	1.59909e-14
exm371172	rs710446	KNG1	Missense_I581T	3	186459927	C	T	0.381	2668-70	CAPN1;CAPNS1	11	64948686	64979477	Calpain I	P07384 P04632	0.2174	0.01842	3.79387e-32	0.240827	0.0193886	2.00932e-35
exm371157	rs5030084	KNG1	Missense_D430E	3	186459475	G	C	0.02469	2668-70	CAPN1;CAPNS1	11	64948686	64979477	Calpain I	P07384 P04632	-0.5567	0.0567	9.38746e-23	-0.69487	0.058453	1.37195e-32
exm980605	rs34390248	CD163L1	Stop_lost_*/Y	12	7526166	T	A	0.008168	2668-70	CAPN1;CAPNS1	11	64948686	64979477	Calpain I	P07384 P04632	0.916	0.1004	7.27325e-20	0.88868	0.101568	2.14104e-18
exm980687	rs145411783	CD163L1	Missense_L601R	12	7548969	A	C	0.007191	2668-70	CAPN1;CAPNS1	11	64948686	64979477	Calpain I	P07384 P04632	0.7414	0.107	4.2391e-12	0.800968	0.107664	1.01052e-13
exm468233	rs7724759	CAST	Synonymous_S265S,Synonymous_S201S	5	96076487	A	G	0.3148	2668-70	CAPN1;CAPNS1	11	64948686	64979477	Calpain I	P07384 P04632	0.1341	0.01912	2.32266e-12	0.1341	0.0192045	2.89513e-12
exm925809	rs11605632	SLC22A20	Missense_E82K,Silent	11	64981587	A	G	0.4049	2668-70	CAPN1;CAPNS1	11	64948686	64979477	Calpain I	P07384 P04632	0.1242	0.01826	1.03354e-11	0.1242	0.0183372	1.26051e-11
exm-rs2731672	rs2731672	Intergenic	Intergenic	5	176842474	A	G	0.2485	2668-70	CAPN1;CAPNS1	11	64948686	64979477	Calpain I	P07384 P04632	0.1335	0.02072	1.17096e-10	0.1335	0.0207982	1.3734e-10
exm371180	rs76438938	KNG1	Stop_lost_*/R	3	186461524	T	C	0.02095	2668-70	CAPN1;CAPNS1	11	64948686	64979477	Calpain I	P07384 P04632	0.5536	0.06132	1.74759e-19	0.392493	0.0629193	4.43066e-10
exm2221117	rs8815	CD163L1	Splicing	12	7507726	G	T	0.3643	2668-70	CAPN1;CAPNS1	11	64948686	64979477	Calpain I	P07384 P04632	0.1079	0.01879	9.33351e-09	0.11441	0.0191379	2.25598e-09
exm980689	rs4072796	CD163L1	Missense_G592A	12	7548996	G	C	0.04457	2668-70	CAPN1;CAPNS1	11	64948686	64979477	Calpain I	P07384 P04632	0.1667	0.04388	0.000145283	0.223983	0.0444392	4.65015e-07
exm1490445	rs10405154	CCDC155	Missense_R129Q	19	49899076	A	G	0.4931	2668-70	CAPN1;CAPNS1	11	64948686	64979477	Calpain I	P07384 P04632	0.08726	0.01778	9.21218e-07	0.08726	0.0178176	9.7112e-07
exm840463	rs1051338	LIPA	Missense_T16P,Missense_T16P	10	91007360	G	T	0.3262	14684-17	CAPN2	1	223889295	223963720	Calpain-2 catalytic subunit	P17655	0.1599	0.02013	1.96764e-15	0.1599	0.0202477	2.85287e-15
exm979911	rs12146727	C1S	Missense_R119H,Missense_R119H	12	7170336	A	G	0.1124	14684-17	CAPN2	1	223889295	223963720	Calpain-2 catalytic subunit	P17655	-0.2001	0.02976	1.77057e-11	-0.2001	0.0298826	2.1391e-11
exm1305265	rs704	VTN	Missense_T400M	17	26694861	G	A	0.4964	12385-4	CAPN3	15	42646545	42704515	Calpain-3	P20807	-0.1043	0.01725	1.48139e-09	-0.1043	0.0173057	1.67125e-09
exm569468	rs144555270	QRSL1	Missense_V229G	6	107100212	G	T	0.004972	11449-22	CAPZA1	1	113162075	113214241	F-actin-capping protein subunit alpha-1	P52907	-0.7031	0.1332	1.30225e-07	-0.7031	0.133531	1.39857e-07
exm962001	rs202079073	HINFP	Missense_E49V	11	118997800	T	A	0.001154	11405-150	CARD9	9	139258408	139268133	Caspase recruitment domain-containing protein 9	Q9H257	1.055	0.2142	8.42295e-07	1.055	0.214583	8.80954e-07
exm-rs653178	rs653178	ATXN2	Intronic	12	112007756	G	A	0.3891	12808-103	CARHSP1	16	8946799	8962869	Calcium-regulated heat stable protein 1	Q9Y2V2	-0.1019	0.01913	1.00007e-07	-0.1019	0.0191801	1.07958e-07
exm879325	rs149387799	CARS	Missense_W190R	11	3060507	A	G	0.001154	14098-28	CARS	11	3022152	3078681	Cysteine--tRNA ligase, cytoplasmic	P49589	-2.683	0.2718	5.54807e-23	-2.69523	0.274321	8.78105e-23
exm879300	rs117234242	CARS	Missense_G342S	11	3050233	T	C	0.008878	14098-28	CARS	11	3022152	3078681	Cysteine--tRNA ligase, cytoplasmic	P49589	-0.6854	0.09624	1.06543e-12	-0.691321	0.0966784	8.63157e-13
exm980605	rs34390248	CD163L1	Stop_lost_*/Y	12	7526166	T	A	0.008168	14098-28	CARS	11	3022152	3078681	Cysteine--tRNA ligase, cytoplasmic	P49589	0.5255	0.1029	3.27487e-07	0.5255	0.103147	3.49349e-07
exm-rs687621	rs687621	ABO	Intronic	9	136137065	C	T	0.2569	8838-10	CASC4	15	44580909	44707959	Protein CASC4	Q6P4E1	0.2664	0.02151	3.15331e-35	0.2664	0.0218166	2.71882e-34
exm-rs687621	rs687621	ABO	Intronic	9	136137065	C	T	0.2569	10613-33	CASC4	15	44580909	44707959	Protein CASC4	Q6P4E1	0.2091	0.02119	5.73743e-23	0.2091	0.021382	1.38248e-22
exm-rs236918	rs236918	PCSK7	Intronic	11	117091609	C	G	0.1345	8838-10	CASC4	15	44580909	44707959	Protein CASC4	Q6P4E1	0.2196	0.02754	1.53798e-15	0.2196	0.0276991	2.22618e-15
exm1025757	rs2230281	GALNT4	Missense_I267T,Missense_I270T	12	89917518	A	G	0.2949	8838-10	CASC4	15	44580909	44707959	Protein CASC4	Q6P4E1	-0.1409	0.0208	1.25236e-11	-0.1409	0.0208876	1.52375e-11
exm-rs2075292	rs2075292	SIK3	Intronic	11	116732512	G	T	0.1419	10613-33	CASC4	15	44580909	44707959	Protein CASC4	Q6P4E1	0.1751	0.02652	4.04106e-11	0.1751	0.0266253	4.81823e-11
exm405247	rs141374503	ADAMTS3	Missense_R565Q	4	73179445	T	C	0.005238	4904-7	CASP2	7	142985308	143004789	Caspase-2	P42575	-0.6781	0.1233	3.80666e-08	-0.6781	0.123632	4.13875e-08
exm283656	rs56033464	PASK	Missense_T512A	2	242066796	C	T	0.001598	3593-72	CASP3	4	185548850	185570629	Caspase-3	P42574	1.129	0.2205	3.05242e-07	1.129	0.221055	3.26746e-07
exm979911	rs12146727	C1S	Missense_R119H,Missense_R119H	12	7170336	A	G	0.1124	11263-57	CASQ1	1	160160285	160171676	Calsequestrin-1	P31415	0.8111	0.02458	8.5709e-239	0.8111	0.026962	8.07923e-199
exm1305265	rs704	VTN	Missense_T400M	17	26694861	G	A	0.4964	11263-57	CASQ1	1	160160285	160171676	Calsequestrin-1	P31415	0.1578	0.01665	2.60504e-21	0.1578	0.0167836	5.35108e-21
exm533151	rs9332739	C2	Missense_E318D,Missense_E186D	6	31903804	C	G	0.04946	12855-16	CASS4	20	54987168	55034396	Cas scaffolding protein family member 4	Q9NQ75	0.2114	0.04259	6.91961e-07	0.2114	0.0426815	7.30925e-07
exm1522446	rs6037651	SIGLEC1	Missense_V221M	20	3686436	C	T	0.3607	3026-5	CAST	5	95997741	96110387	Calpastatin	P20810	-0.1397	0.0195	7.82978e-13	-0.1397	0.0195918	9.99765e-13
exm725118	rs117839538	JRK	Missense_S542R	8	143740311	C	A	0.07015	3026-5	CAST	5	95997741	96110387	Calpastatin	P20810	-0.1859	0.0367	4.07554e-07	-0.1859	0.0367845	4.332e-07
exm1305265	rs704	VTN	Missense_T400M	17	26694861	G	A	0.4964	3026-5	CAST	5	95997741	96110387	Calpastatin	P20810	0.09259	0.01845	5.2096e-07	0.09259	0.0184904	5.51483e-07
exm2249815	rs7118388	Intergenic	Intergenic	11	34454147	A	G	0.4481	3488-64	CAT	11	34460472	34493607	Catalase	P04040	0.1517	0.01902	1.51379e-15	0.225511	0.0211076	1.2111e-26
exm899907	rs7943316	CAT	Upstream	11	34460472	A	T	0.3206	3488-64	CAT	11	34460472	34493607	Catalase	P04040	-0.08408	0.02019	3.12121e-05	-0.184724	0.0223075	1.22343e-16
exm-rs12740374	rs12740374	CELSR2	UTR3	1	109817590	T	G	0.2167	3488-64	CAT	11	34460472	34493607	Catalase	P04040	-0.1788	0.02261	2.61546e-15	-0.1788	0.0227383	3.73841e-15
exm980605	rs34390248	CD163L1	Stop_lost_*/Y	12	7526166	T	A	0.008168	3488-64	CAT	11	34460472	34493607	Catalase	P04040	0.5545	0.1057	1.55454e-07	0.5545	0.105968	1.67053e-07
exm-rs2731672	rs2731672	Intergenic	Intergenic	5	176842474	A	G	0.2485	12016-60	CBL	11	119076986	119178859	E3 ubiquitin-protein ligase CBL	P22681	0.1242	0.02129	5.42035e-09	0.1242	0.0213556	6.03382e-09
exm1305265	rs704	VTN	Missense_T400M	17	26694861	G	A	0.4964	9313-27	CBLN1	16	49311828	49315742	Cerebellin-1	P23435	0.3465	0.01748	1.89827e-87	0.3465	0.0180903	8.98491e-82
exm1238062	rs117218785	PHKB	Missense_I192V	16	47549492	G	A	0.005771	9313-27	CBLN1	16	49311828	49315742	Cerebellin-1	P23435	-0.7612	0.119	1.58835e-10	-0.7612	0.11943	1.84628e-10
exm1231478	rs34437030	MVP	Missense_R893C	16	29859305	T	C	0.004883	9313-27	CBLN1	16	49311828	49315742	Cerebellin-1	P23435	-0.8508	0.1332	1.68744e-10	-0.8508	0.133709	1.97774e-10
exm1394745	rs115044443	CTDP1	Missense_A106V	18	77455227	T	C	0.01909	5688-65	CBLN4	20	54572413	54580528	Cerebellin-4	Q9NTU7	-0.3391	0.06898	8.83675e-07	-0.3391	0.0691307	9.33328e-07
exm1569003	rs145155731	DOPEY2	Missense_S705F	21	37603196	T	C	0.006925	12381-26	CBR1	21	37442285	37445462	Carbonyl reductase [NADPH] 1	P16152	-0.7031	0.1176	2.24868e-09	-0.7031	0.118031	2.57026e-09
exm1568877	rs1056892	CBR3	Missense_V244M,Silent	21	37518706	A	G	0.3106	14091-42	CBR3	21	37506614	37518860	Carbonyl reductase [NADPH] 3	O75828	-0.6492	0.01832	4.65238e-275	-0.668267	0.0206843	5.42372e-229
exm1568712	rs2835239	SETD4	Missense_I387V	21	37410477	C	T	0.0689	14091-42	CBR3	21	37506614	37518860	Carbonyl reductase [NADPH] 3	O75828	0.02927	0.03698	0.428647	-0.19109	0.0376025	3.73769e-07
exm-rs387608	rs387608	STK19	Intronic	6	31941557	T	C	0.1427	4540-11	CBX5	12	54624730	54673915	Chromobox protein homolog 5	P45973	0.1535	0.02488	6.84568e-10	0.1535	0.0249666	7.83634e-10
exm-rs1329424	rs1329424	CFH	Intronic	1	196646176	A	C	0.3975	4540-11	CBX5	12	54624730	54673915	Chromobox protein homolog 5	P45973	0.1016	0.01802	1.71857e-08	0.1016	0.0180735	1.89311e-08
exm1305265	rs704	VTN	Missense_T400M	17	26694861	G	A	0.4964	11230-12	CCBE1	18	57098171	57364860	Collagen and calcium-binding EGF domain-containing protein 1	Q6UXH8	0.1092	0.01821	2.01361e-09	0.1092	0.0182676	2.26188e-09
exm422987	rs35206443	SPATA5	Missense_D829Y	4	124177315	T	G	0.002752	11230-12	CCBE1	18	57098171	57364860	Collagen and calcium-binding EGF domain-containing protein 1	Q6UXH8	0.8699	0.1751	6.76406e-07	0.8699	0.17548	7.14987e-07
exm362807	rs1803274	BCHE	Missense_A567T	3	165491280	T	C	0.1881	6388-21	CCDC126	7	23636998	23684327	Coiled-coil domain-containing protein 126	Q96EE4	0.2246	0.02432	2.5781e-20	0.2246	0.0245101	5.0216e-20
exm609834	rs4722266	STK31	Missense_E410G	7	23794029	A	G	0.1536	6388-21	CCDC126	7	23636998	23684327	Coiled-coil domain-containing protein 126	Q96EE4	-0.156	0.02672	5.27287e-09	-0.199921	0.0280294	9.8541e-13
exm-rs7679	rs7679	PCIF1	UTR3	20	44576502	C	T	0.219	6388-21	CCDC126	7	23636998	23684327	Coiled-coil domain-containing protein 126	Q96EE4	0.1497	0.02341	1.6086e-10	0.1497	0.0234994	1.88552e-10
exm-rs3764261	rs3764261	Intergenic	Intergenic	16	56993324	T	G	0.3261	6388-21	CCDC126	7	23636998	23684327	Coiled-coil domain-containing protein 126	Q96EE4	0.1152	0.02062	2.3128e-08	0.1152	0.0206793	2.53604e-08
exm609801	rs6945306	STK31	Missense_Q71H	7	23757162	C	G	0.3261	6388-21	CCDC126	7	23636998	23684327	Coiled-coil domain-containing protein 126	Q96EE4	-0.07047	0.02058	0.000616616	-0.115413	0.021543	8.44678e-08
exm682887	rs12338	CTSB	Missense_L26V,Missense_L26V,Missense_L26V,Missense_L26V,Missense_L26V	8	11710888	C	G	0.3887	12399-194	CCDC50	3	191046874	191116459	Coiled-coil domain-containing protein 50	Q8IVM0	0.1204	0.01976	1.10733e-09	0.1204	0.0198279	1.26137e-09
exm-rs2731672	rs2731672	Intergenic	Intergenic	5	176842474	A	G	0.2485	12399-194	CCDC50	3	191046874	191116459	Coiled-coil domain-containing protein 50	Q8IVM0	-0.1134	0.02208	2.80842e-07	-0.1134	0.0221322	2.99524e-07
exm-rs2731672	rs2731672	Intergenic	Intergenic	5	176842474	A	G	0.2485	6918-183	CCK	3	42299315	42307662	Cholecystokinin	P06307	0.1642	0.02201	8.63615e-14	0.1642	0.0221221	1.14973e-13
exm1124179	rs28929474	SERPIN/A1	Missense_K366E	14	94844947	T	C	0.009411	6918-183	CCK	3	42299315	42307662	Cholecystokinin	P06307	-0.5325	0.09796	5.45229e-08	-0.5325	0.0982167	5.90398e-08
exm437968	rs3733402	KLKB1	Missense_S143N	4	187158034	A	G	0.4986	6918-183	CCK	3	42299315	42307662	Cholecystokinin	P06307	-0.09679	0.01891	3.08047e-07	-0.09679	0.0189537	3.27905e-07
exm-rs1329424	rs1329424	CFH	Intronic	1	196646176	A	C	0.3975	2770-51	CCL1	17	32687347	32690252	C-C motif chemokine 1	P22362	0.1837	0.01865	6.86355e-23	0.1837	0.0188218	1.67208e-22
exm-rs541862	rs541862	CFB	Intronic	6	31916951	G	A	0.09961	2770-51	CCL1	17	32687347	32690252	C-C motif chemokine 1	P22362	0.2302	0.03044	3.95645e-14	0.212371	0.0307265	4.79006e-12
exm533151	rs9332739	C2	Missense_E318D,Missense_E186D	6	31903804	C	G	0.04946	2770-51	CCL1	17	32687347	32690252	C-C motif chemokine 1	P22362	-0.2937	0.04106	8.49345e-13	-0.268039	0.0414135	9.65507e-11
exm63376	rs12085435	C8B	Missense_L261P	1	57415310	A	G	0.04537	2770-51	CCL1	17	32687347	32690252	C-C motif chemokine 1	P22362	0.249	0.04401	1.53321e-08	0.249	0.0441406	1.69004e-08
exm362807	rs1803274	BCHE	Missense_A567T	3	165491280	T	C	0.1881	2770-51	CCL1	17	32687347	32690252	C-C motif chemokine 1	P22362	0.1259	0.02311	5.098e-08	0.1259	0.0231716	5.53014e-08
exm2252914	rs241771	Intergenic	Intergenic	17	26592946	T	C	0.4498	2770-51	CCL1	17	32687347	32690252	C-C motif chemokine 1	P22362	-0.09514	0.01805	1.35746e-07	-0.09514	0.0180944	1.45655e-07
exm452468	rs121964920	C7	Missense_S521R	5	40959622	A	C	0.002752	2770-51	CCL1	17	32687347	32690252	C-C motif chemokine 1	P22362	-0.8607	0.1715	5.20334e-07	-0.8607	0.171882	5.51366e-07
exm114085	rs12075	DARC	Missense_G42D,Missense_G44D	1	159175354	G	A	0.4357	5301-7	CCL11	17	32612687	32615199	Eotaxin	P51671	-0.4787	0.01781	3.95447e-159	-0.4787	0.0189412	6.33382e-141
exm304627	rs2228467	CCBP2	Missense_V41A	3	42906116	C	T	0.05842	5301-7	CCL11	17	32612687	32615199	Eotaxin	P51671	0.4849	0.03976	3.2778e-34	0.425856	0.0410999	3.71101e-25
exm304686	rs2228468	CCBP2	Missense_Y373S	3	42907112	C	A	0.3662	5301-7	CCL11	17	32612687	32615199	Eotaxin	P51671	-0.1889	0.01966	7.37267e-22	-0.147676	0.0202232	2.82826e-13
exm1305265	rs704	VTN	Missense_T400M	17	26694861	G	A	0.4964	4144-13	CCL13	17	32683471	32685629	C-C motif chemokine 13	Q99616	0.09143	0.01821	5.14386e-07	0.09143	0.0182499	5.44574e-07
exm556390	rs150973985	MLIP	Missense_D242V	6	54025205	T	A	0.003551	4144-13	CCL13	17	32683471	32685629	C-C motif chemokine 13	Q99616	0.7306	0.1481	8.09126e-07	0.7306	0.148392	8.50393e-07
exm1313428	rs1003645	CCL23	Missense_V123M,Missense_V106M	17	34340284	C	T	0.132	2900-53	CCL14	17	34310692	34313764	C-C motif chemokine 14	Q16627	-0.6304	0.02556	2.63432e-134	-0.537375	0.0359354	1.46838e-50
exm114085	rs12075	DARC	Missense_G42D,Missense_G44D	1	159175354	G	A	0.4357	2900-53	CCL14	17	34310692	34313764	C-C motif chemokine 14	Q16627	-0.2692	0.01787	2.7787e-51	-0.2692	0.0182337	2.5041e-49
exm1313384	rs16971802	CCL14	Missense_K77E,Missense_K61E,Silent	17	34311387	C	T	0.05221	2900-53	CCL14	17	34310692	34313764	C-C motif chemokine 14	Q16627	-1.047	0.03857	2.8654e-162	-0.610545	0.0503512	7.71655e-34
exm1313420	rs854625	CCL15	Missense_I24T	17	34328461	A	G	0.02282	2900-53	CCL14	17	34310692	34313764	C-C motif chemokine 14	Q16627	0.1986	0.06128	0.00119169	0.663772	0.0697886	1.88528e-21
exm266486	rs41272687	CYP27A1	Missense_P384L	2	219678877	T	C	0.009233	2900-53	CCL14	17	34310692	34313764	C-C motif chemokine 14	Q16627	-0.5103	0.09789	1.85817e-07	-0.5103	0.098141	1.99651e-07
exm1313420	rs854625	CCL15	Missense_I24T	17	34328461	A	G	0.02282	14109-15	CCL15	17	34323476	34329084	C-C motif chemokine 15	Q16663	1.662	0.05599	1.24019e-193	1.21262	0.0688801	2.26531e-69
exm1313420	rs854625	CCL15	Missense_I24T	17	34328461	A	G	0.02282	3509-1	CCL15	17	34323476	34329084	C-C motif chemokine 15	Q16663	1.497	0.05845	1.13202e-144	1.04722	0.0704205	5.09165e-50
exm1313428	rs1003645	CCL23	Missense_V123M,Missense_V106M	17	34340284	C	T	0.132	14109-15	CCL15	17	34323476	34329084	C-C motif chemokine 15	Q16663	0.5187	0.02557	1.7273e-91	0.484032	0.0356033	4.27864e-42
exm1313428	rs1003645	CCL23	Missense_V123M,Missense_V106M	17	34340284	C	T	0.132	3509-1	CCL15	17	34323476	34329084	C-C motif chemokine 15	Q16663	0.4736	0.02642	7.41575e-72	0.480257	0.0362018	3.63965e-40
exm1313384	rs16971802	CCL14	Missense_K77E,Missense_K61E,Silent	17	34311387	C	T	0.05221	14109-15	CCL15	17	34323476	34329084	C-C motif chemokine 15	Q16663	-0.1853	0.04043	4.57847e-06	-0.549425	0.0497445	2.31919e-28
exm1313384	rs16971802	CCL14	Missense_K77E,Missense_K61E,Silent	17	34311387	C	T	0.05221	3509-1	CCL15	17	34323476	34329084	C-C motif chemokine 15	Q16663	-0.1868	0.04148	6.68827e-06	-0.553995	0.0508228	1.14585e-27
exm-rs492602	rs492602	FUT2	Synonymous_A68A,Synonymous_A68A	19	49206417	T	C	0.3983	14109-15	CCL15	17	34323476	34329084	C-C motif chemokine 15	Q16663	0.1327	0.01843	6.01168e-13	0.1327	0.0185181	7.7241e-13
exm-rs281379	rs281379	Intergenic	Intergenic	19	49214274	G	A	0.3799	3509-1	CCL15	17	34323476	34329084	C-C motif chemokine 15	Q16663	0.127	0.01926	4.28198e-11	0.127	0.0193385	5.12678e-11
exm1316984	rs34530498	PNMT	Missense_R112C	17	37826013	T	C	0.00142	14109-15	CCL15	17	34323476	34329084	C-C motif chemokine 15	Q16663	1.645	0.2403	7.61509e-12	1.28704	0.243335	1.22879e-07
exm1313353	rs79254649	CCL16	Missense_R367S/C	17	34304605	A	C	0.01811	4913-78	CCL16	17	34303529	34310373	C-C motif chemokine 16	O15467	-1.516	0.06786	1.50665e-110	-1.49625	0.0712188	5.40328e-98
exm1313428	rs1003645	CCL23	Missense_V123M,Missense_V106M	17	34340284	C	T	0.132	4913-78	CCL16	17	34303529	34310373	C-C motif chemokine 16	O15467	-0.2033	0.02719	7.60305e-14	-0.260397	0.0297993	2.36533e-18
exm1311805	rs116362062	UNC45B	Missense_R367S/C	17	33491133	T	C	0.003018	4913-78	CCL16	17	34303529	34310373	C-C motif chemokine 16	O15467	-1.385	0.1762	3.82952e-15	-1.52705	0.177627	8.18664e-18
exm1313420	rs854625	CCL15	Missense_I24T	17	34328461	A	G	0.02282	4913-78	CCL16	17	34303529	34310373	C-C motif chemokine 16	O15467	0.2095	0.06215	0.000749293	0.394642	0.0678462	6.00152e-09
exm2252954	rs226441	AP2B1	Intronic	17	34033072	C	T	0.4539	4913-78	CCL16	17	34303529	34310373	C-C motif chemokine 16	O15467	0.09274	0.0187	7.07264e-07	0.104019	0.018792	3.10723e-08
exm1325102	rs142708268	PLEKHH3	Missense_C674G	17	40821633	A	C	0.001243	4913-78	CCL16	17	34303529	34310373	C-C motif chemokine 16	O15467	-1.335	0.2662	5.30262e-07	-1.36272	0.26704	3.34242e-07
exm304627	rs2228467	CCBP2	Missense_V41A	3	42906116	C	T	0.05842	3519-3	CCL17	16	57438679	57449974	C-C motif chemokine 17	Q92583	0.5593	0.03985	9.50197e-45	0.5593	0.0405618	2.9746e-43
exm-rs1372072	rs1372072	PLCL2	Intronic	3	16955259	T	C	0.3892	3519-3	CCL17	16	57438679	57449974	C-C motif chemokine 17	Q92583	0.2663	0.01947	1.38459e-42	0.243435	0.0199314	2.62765e-34
exm114085	rs12075	DARC	Missense_G42D,Missense_G44D	1	159175354	G	A	0.4357	3519-3	CCL17	16	57438679	57449974	C-C motif chemokine 17	Q92583	-0.2315	0.01883	9.73017e-35	-0.2315	0.0190855	7.35955e-34
exm294625	rs61751588	PLCL2	Missense_P920L	3	17053613	T	C	0.01074	3519-3	CCL17	16	57438679	57449974	C-C motif chemokine 17	Q92583	-0.8405	0.09026	1.25462e-20	-0.785139	0.0912388	7.61047e-18
exm1243719	rs11557674	CIAPIN1	Missense_Q52E	16	57474687	C	G	0.05309	3519-3	CCL17	16	57438679	57449974	C-C motif chemokine 17	Q92583	-0.3211	0.04245	3.90279e-14	-0.314231	0.042687	1.8215e-13
exm294573	rs28932173	PLCL2	Missense_E199A	3	17051450	A	C	0.03631	3519-3	CCL17	16	57438679	57449974	C-C motif chemokine 17	Q92583	-0.3779	0.05045	6.85674e-14	-0.341092	0.0509237	2.11136e-11
exm1243565	rs41398344	CCL22	Missense_H40Y	16	57394393	C	T	0.02069	3519-3	CCL17	16	57438679	57449974	C-C motif chemokine 17	Q92583	0.4146	0.06719	6.80481e-10	0.401168	0.0674474	2.71675e-09
exm1313428	rs1003645	CCL23	Missense_V123M,Missense_V106M	17	34340284	C	T	0.132	3044-3	CCL18	17	34391643	34398841	C-C motif chemokine 18	P55774	0.1935	0.02753	2.08473e-12	0.18549	0.0277046	2.15296e-11
exm1312561	rs79007502	SLFN14	Missense_K450E	17	33880305	C	T	0.01989	3044-3	CCL18	17	34391643	34398841	C-C motif chemokine 18	P55774	0.409	0.06709	1.08559e-09	0.372655	0.0674635	3.31731e-08
exm1314440	rs7211875	TADA2A	Missense_P6S	17	35771468	C	T	0.1554	3044-3	CCL18	17	34391643	34398841	C-C motif chemokine 18	P55774	-0.1356	0.02619	2.2482e-07	-0.133203	0.0262653	3.94847e-07
exm-rs28421666	rs28421666	Intergenic	Intergenic	6	32592737	G	A	0.05069	4922-13	CCL19	9	34689567	34691274	C-C motif chemokine 19	Q99731	0.5498	0.04359	1.7908e-36	0.579986	0.0443398	4.25714e-39
exm532589	rs2227956	HSPA1L	Missense_T493M	6	31778272	G	A	0.2403	4922-13	CCL19	9	34689567	34691274	C-C motif chemokine 19	Q99731	0.1737	0.0224	8.87172e-15	0.198567	0.0226064	1.58259e-18
exm351519	rs41272321	ACAD11	Missense_K414T,Silent	3	132338346	G	T	0.1148	4922-13	CCL19	9	34689567	34691274	C-C motif chemokine 19	Q99731	-0.169	0.0299	1.58431e-08	-0.169	0.0299846	1.73823e-08
exm538362	rs34022110	RGL2	Missense_L598P	6	33261007	A	G	0.009499	4922-13	CCL19	9	34689567	34691274	C-C motif chemokine 19	Q99731	0.4401	0.1011	1.34216e-05	0.531101	0.101508	1.67577e-07
exm114085	rs12075	DARC	Missense_G42D,Missense_G44D	1	159175354	G	A	0.4357	2578-67	CCL2	17	32582296	32584222	C-C motif chemokine 2	P13500	-0.4811	0.01796	4.5425e-158	-0.4811	0.0190919	4.09256e-140
exm307598	rs1799864	CCR2	Missense_V64I,Missense_V64I	3	46399208	A	G	0.09082	2578-67	CCL2	17	32582296	32584222	C-C motif chemokine 2	P13500	0.2126	0.03271	8.05652e-11	0.2126	0.0328313	9.4485e-11
exm1573202	rs220128	UMODL1	Missense_T669P	21	43531553	A	C	0.4797	2578-67	CCL2	17	32582296	32584222	C-C motif chemokine 2	P13500	0.1059	0.01938	4.64485e-08	0.1059	0.0194333	5.05372e-08
exm405247	rs141374503	ADAMTS3	Missense_R565Q	4	73179445	T	C	0.005238	2468-62	CCL20	2	228678558	228682280	C-C motif chemokine 20	P78556	-0.6359	0.1255	4.04278e-07	-0.6359	0.125785	4.29371e-07
exm351519	rs41272321	ACAD11	Missense_K414T,Silent	3	132338346	G	T	0.1148	2516-57	CCL21	9	34709002	34710164	C-C motif chemokine 21	O00585	-0.4588	0.02843	1.38202e-58	-0.4588	0.0290976	5.19551e-56
exm1243565	rs41398344	CCL22	Missense_H40Y	16	57394393	C	T	0.02069	3508-78	CCL22	16	57392695	57400102	C-C motif chemokine 22	O00626	-1.194	0.06312	8.36511e-80	-1.20713	0.0652832	2.45216e-76
exm1243549	rs4359426	CCL22	Missense_D2A	16	57392733	A	C	0.05213	3508-78	CCL22	16	57392695	57400102	C-C motif chemokine 22	O00626	-0.3003	0.04091	2.12792e-13	-0.319964	0.0411257	7.24432e-15
exm1313395	rs75238886	CCL14	Missense_F25S	17	34313612	A	G	0.01261	2913-1	CCL23	17	34340096	34345005	C-C motif chemokine 23	P55773	-0.9318	0.08134	2.20385e-30	-1.3423	0.0882211	2.80368e-52
exm1313428	rs1003645	CCL23	Missense_V123M,Missense_V106M	17	34340284	C	T	0.132	2913-1	CCL23	17	34340096	34345005	C-C motif chemokine 23	P55773	0.1455	0.02707	7.66023e-08	0.438826	0.0340621	5.60201e-38
exm1313384	rs16971802	CCL14	Missense_K77E,Missense_K61E,Silent	17	34311387	C	T	0.05221	2913-1	CCL23	17	34340096	34345005	C-C motif chemokine 23	P55773	-0.1368	0.04145	0.000965602	-0.510358	0.0497552	1.09637e-24
exm1313395	rs75238886	CCL14	Missense_F25S	17	34313612	A	G	0.01261	3028-36	CCL23	17	34340096	34345005	Ck-beta-8-1	P55773	-1.06	0.0802	7.00401e-40	-0.873722	0.0873258	1.44435e-23
exm1313429	rs80219613	CCL23	Missense_R109H/L	17	34340325	T	C	0.008168	3028-36	CCL23	17	34340096	34345005	Ck-beta-8-1	P55773	-0.9784	0.1013	4.52704e-22	-1.02314	0.102274	1.46507e-23
exm1313429	rs80219613	CCL23	Missense_R109H/L	17	34340325	T	C	0.008168	2913-1	CCL23	17	34340096	34345005	C-C motif chemokine 23	P55773	-1.069	0.1022	1.32019e-25	-1.02103	0.103337	5.05431e-23
exm1313384	rs16971802	CCL14	Missense_K77E,Missense_K61E,Silent	17	34311387	C	T	0.05221	3028-36	CCL23	17	34340096	34345005	Ck-beta-8-1	P55773	-0.5268	0.04042	7.92644e-39	-0.368019	0.049246	7.83451e-14
exm1313428	rs1003645	CCL23	Missense_V123M,Missense_V106M	17	34340284	C	T	0.132	3028-36	CCL23	17	34340096	34345005	Ck-beta-8-1	P55773	-0.4233	0.02625	1.68302e-58	-0.223633	0.0337351	3.37757e-11
exm228878	rs16841277	NCKAP5	Missense_Y1093N	2	133541107	A	T	0.2813	2913-1	CCL23	17	34340096	34345005	C-C motif chemokine 23	P55773	-0.1006	0.02044	8.5786e-07	-0.1006	0.0204841	9.05573e-07
exm1417980	rs3848570	FBN3	Missense_R2471H	19	8145928	T	C	0.0443	2705-5	CCL25	19	8117224	8127547	C-C motif chemokine 25	O15444	-1.045	0.04467	4.94474e-121	-1.04358	0.0473712	1.49059e-107
exm1418595	rs17159388	CERS4	Missense_Q119R	19	8320555	A	G	0.0293	2705-5	CCL25	19	8117224	8127547	C-C motif chemokine 25	O15444	-0.4203	0.05616	7.2108e-14	-0.433905	0.056576	1.72781e-14
exm-rs492602	rs492602	FUT2	Synonymous_A68A,Synonymous_A68A	19	49206417	T	C	0.3983	2705-5	CCL25	19	8117224	8127547	C-C motif chemokine 25	O15444	0.1428	0.0196	3.1997e-13	0.1428	0.019696	4.16101e-13
exm1417882	rs2032887	CCL25	Missense_H101R,Missense_H101R	19	8121360	G	A	0.222	14068-29	CCL25	19	8117224	8127547	C-C motif chemokine 25	O15444	0.1608	0.02244	7.73475e-13	0.1608	0.0225471	9.91171e-13
exm893199	rs757081	NUCB2	Missense_Q338E	11	17351683	G	C	0.3643	2705-5	CCL25	19	8117224	8127547	C-C motif chemokine 25	O15444	-0.138	0.02003	5.59237e-12	-0.138	0.0201182	6.91264e-12
exm-rs507666	rs507666	ABO	Intronic	9	136149399	A	G	0.1216	2705-5	CCL25	19	8117224	8127547	C-C motif chemokine 25	O15444	-0.1987	0.02936	1.30836e-11	-0.1987	0.0294835	1.59091e-11
exm1417738	rs11542187	TIMM44	Missense_I372V	19	7992976	C	T	0.03409	2705-5	CCL25	19	8117224	8127547	C-C motif chemokine 25	O15444	0.35	0.05292	3.74688e-11	0.35779	0.0535984	2.46581e-11
exm1418102	rs12150963	FBN3	Missense_N1869K	19	8160897	C	G	0.1496	2705-5	CCL25	19	8117224	8127547	C-C motif chemokine 25	O15444	0.2316	0.02667	3.82376e-18	0.186264	0.028014	2.95164e-11
exm1418236	rs4804063	FBN3	Missense_S1293G	19	8176945	C	T	0.2025	2705-5	CCL25	19	8117224	8127547	C-C motif chemokine 25	O15444	-0.1498	0.02391	3.7244e-10	-0.153286	0.0248328	6.71195e-10
exm1067697	rs3742264	CPB2	Missense_A169T	13	46648094	T	C	0.347	14068-29	CCL25	19	8117224	8127547	C-C motif chemokine 25	O15444	0.1206	0.01958	7.30458e-10	0.1206	0.0196484	8.36119e-10
exm1417415	rs525420	FLJ22184	Missense_S641P	19	7936208	A	G	0.4234	2705-5	CCL25	19	8117224	8127547	C-C motif chemokine 25	O15444	0.08345	0.01959	2.04586e-05	0.0983669	0.0197553	6.38289e-07
exm2264095	rs941758	PF4V1	Upstream	4	74718941	C	A	0.2892	9168-31	CCL26	7	75398842	75419064	C-C motif chemokine 26	Q9Y258	0.1193	0.0201	2.93267e-09	0.1193	0.0201644	3.29154e-09
exm259476	rs3732083	GPR1	Missense_I307V,Missense_I307V,Missense_I307V,Missense_I307V,Missense_I307V,Missense_I307V	2	207041053	C	T	0.4438	2890-59	CCL28	5	43376747	43412488	C-C motif chemokine 28	Q9NRJ3	-0.3174	0.01882	8.13509e-64	-0.3174	0.0193169	1.1432e-60
exm-rs635634	rs635634	Intergenic	Intergenic	9	136155000	A	G	0.1229	2890-59	CCL28	5	43376747	43412488	C-C motif chemokine 28	Q9NRJ3	-0.2543	0.02896	1.61916e-18	-0.2543	0.0291664	2.80799e-18
exm-rs10506328	rs10506328	NFE2	Intronic	12	54687232	A	C	0.3545	2890-59	CCL28	5	43376747	43412488	C-C motif chemokine 28	Q9NRJ3	-0.1612	0.01973	3.07626e-16	-0.1612	0.0198495	4.61919e-16
exm-rs10761731	rs10761731	JMJD1C	Intronic	10	65027610	T	A	0.4427	2890-59	CCL28	5	43376747	43412488	C-C motif chemokine 28	Q9NRJ3	-0.0967	0.01935	5.81036e-07	-0.0967	0.0193941	6.16222e-07
exm-rs926070	rs926070	Intergenic	Intergenic	6	32257566	C	T	0.3742	2890-59	CCL28	5	43376747	43412488	C-C motif chemokine 28	Q9NRJ3	0.09712	0.01962	7.4194e-07	0.09712	0.0196627	7.84063e-07
exm1313428	rs1003645	CCL23	Missense_V123M,Missense_V106M	17	34340284	C	T	0.132	3040-59	CCL3	17	34415602	34417506	C-C motif chemokine 3	P10147	0.1486	0.02785	9.51624e-08	0.1486	0.0279207	1.02512e-07
exm1305265	rs704	VTN	Missense_T400M	17	26694861	G	A	0.4964	2783-18	CCL3L3	17	34522268	34524147	C-C motif chemokine 3-like 1	P16619	0.153	0.01714	4.39748e-19	0.153	0.017262	7.76036e-19
exm307669	rs112590754	CCR5	Missense_S185I,Missense_S185I	3	46414947	T	G	0.1154	2781-63	CCL4L1	17	34640034	34641841	C-C motif chemokine 4-like	Q8NHW4	0.6209	0.02771	3.35795e-111	0.6209	0.0289407	4.17289e-102
exm1313384	rs16971802	CCL14	Missense_K77E,Missense_K61E,Silent	17	34311387	C	T	0.05221	2781-63	CCL4L1	17	34640034	34641841	C-C motif chemokine 4-like	Q8NHW4	0.4302	0.04173	6.40787e-25	0.396801	0.0422885	6.39955e-21
exm-rs4796217	rs4796217	Intergenic	Intergenic	17	34819191	C	T	0.227	2781-63	CCL4L1	17	34640034	34641841	C-C motif chemokine 4-like	Q8NHW4	-0.2279	0.02219	9.58145e-25	-0.210063	0.0224859	9.45443e-21
exm1313288	rs2251660	RDM1	Missense_C104W,Missense_C104W,Silent,Silent,Silent,Missense_C127W,Missense_C127W,Silent,Missense_C127W,Silent,Missense_C104W,Missense_C127W,Missense_C104W	17	34252537	C	A	0.1701	5480-49	CCL5	17	34198495	34207377	C-C motif chemokine 5	P13501	-0.3716	0.02467	2.84352e-51	-0.3716	0.0251782	2.70133e-49
exm1313288	rs2251660	RDM1	Missense_C104W,Missense_C104W,Silent,Silent,Silent,Missense_C127W,Missense_C127W,Silent,Missense_C127W,Silent,Missense_C104W,Missense_C127W,Missense_C104W	17	34252537	C	A	0.1701	2523-31	CCL5	17	34198495	34207377	C-C motif chemokine 5	P13501	-0.468	0.02408	3.88775e-84	-0.311027	0.0328127	2.5706e-21
exm-rs342293	rs342293	Intergenic	Intergenic	7	106372219	G	C	0.4483	2523-31	CCL5	17	34198495	34207377	C-C motif chemokine 5	P13501	0.151	0.01868	6.29279e-16	0.151	0.0187899	9.26275e-16
exm1313171	rs2306630	C17orf66	Missense_S480F	17	34182341	A	G	0.1199	2523-31	CCL5	17	34198495	34207377	C-C motif chemokine 5	P13501	-0.5119	0.02789	3.0528e-75	-0.27814	0.0378658	2.05108e-13
exm-rs10761731	rs10761731	JMJD1C	Intronic	10	65027610	T	A	0.4427	2523-31	CCL5	17	34198495	34207377	C-C motif chemokine 5	P13501	0.1207	0.01909	2.57062e-10	0.1207	0.0191606	2.98839e-10
exm-rs12355784	rs12355784	JMJD1C	Intronic	10	65121565	C	A	0.4763	5480-49	CCL5	17	34198495	34207377	C-C motif chemokine 5	P13501	-0.1187	0.01904	4.53966e-10	-0.1187	0.0191075	5.22392e-10
exm-rs9494145	rs9494145	Intergenic	Intergenic	6	135432552	C	T	0.2522	2523-31	CCL5	17	34198495	34207377	C-C motif chemokine 5	P13501	0.1267	0.02163	4.69589e-09	0.1267	0.021697	5.23566e-09
exm2249218	rs9417256	Intergenic	Intergenic	10	37976990	G	A	0.4883	2523-31	CCL5	17	34198495	34207377	C-C motif chemokine 5	P13501	-0.1048	0.01904	3.70845e-08	-0.1048	0.0190933	4.04565e-08
exm1037423	rs3184504	SH2B3	Missense_W262R	12	111884608	T	C	0.386	2523-31	CCL5	17	34198495	34207377	C-C motif chemokine 5	P13501	0.1074	0.01956	4.00123e-08	0.1074	0.0196145	4.36175e-08
exm-rs342293	rs342293	Intergenic	Intergenic	7	106372219	G	C	0.4483	5480-49	CCL5	17	34198495	34207377	C-C motif chemokine 5	P13501	0.1022	0.01893	6.7074e-08	0.1022	0.0189788	7.24636e-08
exm1310997	rs34202026	CCL8	Missense_E49V	17	32647357	T	A	0.01784	4886-3	CCL7	17	32597235	32599261	C-C motif chemokine 7	P80098	1.525	0.06919	1.17161e-107	1.52022	0.0727503	5.77794e-97
exm-rs3091326	rs3091326	Intergenic	Intergenic	17	32601183	G	A	0.1624	4886-3	CCL7	17	32597235	32599261	C-C motif chemokine 7	P80098	-0.4455	0.0249	1.37197e-71	-0.60351	0.030933	8.98945e-85
exm-rs3091315	rs3091315	Intergenic	Upstream	17	32593665	G	A	0.3428	4886-3	CCL7	17	32597235	32599261	C-C motif chemokine 7	P80098	-0.04997	0.01991	0.0120802	0.239328	0.0241916	4.46222e-23
exm2264643	rs7207803	ASIC2	Intronic	17	32454246	C	A	0.1945	4886-3	CCL7	17	32597235	32599261	C-C motif chemokine 7	P80098	0.1008	0.02415	2.99412e-05	0.170367	0.0243811	2.79534e-12
exm1313006	rs201780117	MMP28	Missense_K129E	17	34100403	C	T	0.003285	4886-3	CCL7	17	32597235	32599261	C-C motif chemokine 7	P80098	-1.011	0.1686	2.01688e-09	-0.946479	0.169508	2.35474e-08
exm304627	rs2228467	CCBP2	Missense_V41A	3	42906116	C	T	0.05842	4886-3	CCL7	17	32597235	32599261	C-C motif chemokine 7	P80098	0.2225	0.04032	3.42191e-08	0.2225	0.0404291	3.72409e-08
exm1313228	rs116191233	C17orf66	Nonsense_R134X	17	34191815	A	G	0.01092	4886-3	CCL7	17	32597235	32599261	C-C motif chemokine 7	P80098	0.4609	0.0918	5.14843e-07	0.460597	0.0925257	6.42308e-07
exm1311253	rs142360145	CCT6B	Splicing	17	33269927	C	T	0.008256	4886-3	CCL7	17	32597235	32599261	C-C motif chemokine 7	P80098	0.5008	0.1042	1.53871e-06	0.511985	0.104484	9.57758e-07
exm-rs3091326	rs3091326	Intergenic	Intergenic	17	32601183	G	A	0.1624	13748-4	CCL8	17	32646066	32648421	C-C motif chemokine 8	P80075	-0.5845	0.02326	2.39936e-139	-0.818001	0.0296541	1.69658e-167
exm1310997	rs34202026	CCL8	Missense_E49V	17	32647357	T	A	0.01784	2785-15	CCL8	17	32646066	32648421	C-C motif chemokine 8	P80075	1.017	0.06179	7.23159e-61	0.981872	0.063486	5.88831e-54
exm1310997	rs34202026	CCL8	Missense_E49V	17	32647357	T	A	0.01784	13748-4	CCL8	17	32646066	32648421	C-C motif chemokine 8	P80075	-0.7634	0.06855	8.34268e-29	-0.793791	0.0698011	5.75248e-30
exm-rs3091315	rs3091315	Intergenic	Upstream	17	32593665	G	A	0.3428	13748-4	CCL8	17	32646066	32648421	C-C motif chemokine 8	P80075	-0.05926	0.01911	0.00192872	0.249678	0.0232277	5.98328e-27
exm2264643	rs7207803	ASIC2	Intronic	17	32454246	C	A	0.1945	13748-4	CCL8	17	32646066	32648421	C-C motif chemokine 8	P80075	0.1743	0.02309	4.39549e-14	0.223243	0.0234055	1.45497e-21
exm-rs3091326	rs3091326	Intergenic	Intergenic	17	32601183	G	A	0.1624	2785-15	CCL8	17	32646066	32648421	C-C motif chemokine 8	P80075	-0.208	0.02232	1.17446e-20	-0.184407	0.0225476	2.87214e-16
exm1313006	rs201780117	MMP28	Missense_K129E	17	34100403	C	T	0.003285	13748-4	CCL8	17	32646066	32648421	C-C motif chemokine 8	P80075	-0.9986	0.1617	6.58985e-10	-0.966398	0.16262	2.80401e-09
exm1313228	rs116191233	C17orf66	Nonsense_R134X	17	34191815	A	G	0.01092	13748-4	CCL8	17	32646066	32648421	C-C motif chemokine 8	P80075	0.5218	0.08799	3.0253e-09	0.492315	0.0887717	2.92525e-08
exm640247	rs141693812	STAG3	Missense_R667C	7	99798530	T	C	0.001687	13748-4	CCL8	17	32646066	32648421	C-C motif chemokine 8	P80075	-1.213	0.2301	1.35224e-07	-1.213	0.230714	1.45948e-07
exm1311434	rs35501315	LIG3	Missense_S887F	17	33329109	T	C	0.005593	13748-4	CCL8	17	32646066	32648421	C-C motif chemokine 8	P80075	0.4992	0.1208	3.58916e-05	0.634348	0.121135	1.63485e-07
exm1311840	rs142883160	UNC45B	Missense_D546V	17	33497222	T	A	0.005859	13748-4	CCL8	17	32646066	32648421	C-C motif chemokine 8	P80075	-0.5373	0.1211	9.12937e-06	-0.625136	0.121564	2.71157e-07
exm1305265	rs704	VTN	Missense_T400M	17	26694861	G	A	0.4964	12347-29	CCM2	7	45039345	45116069	Cerebral cavernous malformations 2 protein	Q9BSQ5	-0.118	0.01703	4.23979e-12	-0.118	0.0171026	5.21788e-12
exm314478	rs13068038	CCDC36	Missense_D440E,Missense_D440E	3	49294250	A	C	0.1012	12347-29	CCM2	7	45039345	45116069	Cerebral cavernous malformations 2 protein	Q9BSQ5	0.1557	0.02923	1.00003e-07	0.1557	0.0293076	1.08067e-07
exm141170	rs140206020	PIK3C2B	Missense_L202R	1	204438326	C	A	0.001243	12347-29	CCM2	7	45039345	45116069	Cerebral cavernous malformations 2 protein	Q9BSQ5	-1.208	0.2393	4.46326e-07	-1.208	0.23982	4.72591e-07
exm1305265	rs704	VTN	Missense_T400M	17	26694861	G	A	0.4964	9728-4	CCNB1IP1	14	20779527	20801471	E3 ubiquitin-protein ligase CCNB1IP1	Q9NPC3	0.279	0.01792	1.17879e-54	0.279	0.0183077	1.93377e-52
exm1305265	rs704	VTN	Missense_T400M	17	26694861	G	A	0.4964	7817-36	CCNC	6	99990263	100016849	Cyclin-C	P24863	0.1171	0.01875	4.22897e-10	0.1171	0.0188144	4.84801e-10
exm2264095	rs941758	PF4V1	Upstream	4	74718941	C	A	0.2892	13068-139	CCS	11	66360630	66373490	Copper chaperone for superoxide dismutase	O14618	0.09403	0.01543	1.10142e-09	0.09403	0.0154826	1.25338e-09
exm1531447	rs200326863	REM1	Missense_T135S	20	30065694	G	C	0.001243	12569-25	CCT5	5	10250041	10266501	T-complex protein 1 subunit epsilon	P48643	-1.403	0.2759	3.67286e-07	-1.403	0.276556	3.91357e-07
exm-rs6677604	rs6677604	CFH	Intronic	1	196686918	A	G	0.1673	12699-28	CCT8	21	30428647	30446010	T-complex protein 1 subunit theta	P50990	0.127	0.02561	7.08568e-07	0.127	0.0256665	7.49494e-07
exm561060	rs10455097	CD109	Missense_Y703S,Missense_Y626S,Missense_Y703S	6	74493432	C	A	0.4795	3290-50	CD109	6	74405508	74538041	CD109 antigen	Q6YHK3	0.5108	0.01726	1.76199e-192	0.349678	0.0249982	1.84192e-44
exm2275895	rs201022249	CD109	Missense_G972D/V	6	74512979	A	G	0.003375	3290-50	CD109	6	74405508	74538041	CD109 antigen	Q6YHK3	-1.931	0.1578	1.97166e-34	-1.65923	0.160232	3.96537e-25
exm561078	rs2351528	CD109	Missense_N797S,Missense_N720S,Missense_N797S	6	74497009	G	A	0.2983	3290-50	CD109	6	74405508	74538041	CD109 antigen	Q6YHK3	0.5182	0.01936	7.92938e-158	0.248762	0.0277193	2.85138e-19
exm-rs507666	rs507666	ABO	Intronic	9	136149399	A	G	0.1216	3290-50	CD109	6	74405508	74538041	CD109 antigen	Q6YHK3	-0.2573	0.02857	2.13806e-19	-0.24185	0.0289349	6.35765e-17
exm792703	rs8176741	ABO	Missense_T219M	9	136131461	A	G	0.06802	3290-50	CD109	6	74405508	74538041	CD109 antigen	Q6YHK3	0.2303	0.0374	7.37838e-10	0.19826	0.0377265	1.47879e-07
exm-rs653178	rs653178	ATXN2	Intronic	12	112007756	G	A	0.3891	3290-50	CD109	6	74405508	74538041	CD109 antigen	Q6YHK3	-0.09816	0.01941	4.25486e-07	-0.09816	0.0194557	4.52798e-07
exm482876	rs2286394	WDR55	Missense_S210F	5	140048544	T	C	0.287	8969-49	CD14	5	140011313	140013286	Monocyte differentiation antigen CD14	P08571	-0.1304	0.0179	3.2187e-13	-0.1304	0.0179867	4.17324e-13
exm-rs314253	rs314253	Intergenic	Intergenic	17	7091650	G	A	0.3511	5028-59	CD163	12	7623412	7656414	Scavenger receptor cysteine-rich type 1 protein M130	Q86VB7	0.1489	0.01994	8.17935e-14	0.1489	0.0200423	1.09177e-13
exm1552621	rs16981187	ZBP1	Missense_D79H	20	56189985	G	C	0.03738	6915-2	CD164L2	1	27705596	27709823	CD164 sialomucin-like 2 protein	Q6UWJ8	-0.2102	0.04129	3.56516e-07	-0.2102	0.0413843	3.78998e-07
exm1475553	rs45553433	CD177	Missense_H31L	19	43858044	T	A	0.06463	13116-25	CD177	19	43857825	43867480	CD177 antigen	Q8N6Q3	-0.8251	0.03809	4.69941e-104	-0.596195	0.0454477	2.58815e-39
exm1473911	rs34996020	LIPE	Missense_A194V	19	42930721	A	G	0.002131	13116-25	CD177	19	43857825	43867480	CD177 antigen	Q8N6Q3	2.34	0.2012	2.89355e-31	2.18236	0.204122	1.11658e-26
exm1475631	rs78718189	CD177	Missense_G431R	19	43866449	A	G	0.09476	13116-25	CD177	19	43857825	43867480	CD177 antigen	Q8N6Q3	-0.5613	0.03168	3.05617e-70	-0.323556	0.0367954	1.45139e-18
exm1473206	rs138700619	PRR19	Missense_P296L	19	42814708	T	C	0.008789	13116-25	CD177	19	43857825	43867480	CD177 antigen	Q8N6Q3	-0.6643	0.1044	1.97816e-10	-0.753676	0.105216	7.88483e-13
exm1474920	rs10414166	PSG11	Missense_N142D,Missense_N264D,Missense_N142D	19	43519442	T	C	0.3209	13116-25	CD177	19	43857825	43867480	CD177 antigen	Q8N6Q3	-0.2085	0.01997	1.61681e-25	-0.147632	0.0208051	1.28452e-12
exm1472802	rs55744031	GSK3A	Synonymous_D187D	19	42740863	A	G	0.005504	13116-25	CD177	19	43857825	43867480	CD177 antigen	Q8N6Q3	-0.7333	0.1299	1.65074e-08	-0.868758	0.130626	2.91643e-11
exm1474352	rs190921232	PSG8	Missense_S119Y	19	43268142	T	G	0.04386	13116-25	CD177	19	43857825	43867480	CD177 antigen	Q8N6Q3	0.2883	0.04672	6.79433e-10	0.306504	0.0473115	9.26783e-11
exm1463002	rs147213895	RYR1	Missense_N2342S	19	38989881	G	A	0.002397	13116-25	CD177	19	43857825	43867480	CD177 antigen	Q8N6Q3	1.409	0.1988	1.36531e-12	1.19825	0.200299	2.20005e-09
exm1482465	rs140269321	N/ANOS2	Missense_R26Q	19	46417875	T	C	0.007726	13116-25	CD177	19	43857825	43867480	CD177 antigen	Q8N6Q3	0.7226	0.1085	2.73999e-11	0.630783	0.109874	9.4129e-09
exm1476270	rs2302421	SRRM5	Missense_D694N	19	44118353	A	G	0.1655	13116-25	CD177	19	43857825	43867480	CD177 antigen	Q8N6Q3	-0.22	0.02583	1.63418e-17	-0.148056	0.0263837	2.004e-08
exm1476953	rs56023723	ZNF221	Missense_T342I	19	44470679	T	C	0.01474	13116-25	CD177	19	43857825	43867480	CD177 antigen	Q8N6Q3	-0.3072	0.08099	0.000148802	-0.45322	0.081541	2.72589e-08
exm1484478	rs4467185	C5AR1	Missense_D2N	19	47823038	G	A	0.006037	13116-25	CD177	19	43857825	43867480	CD177 antigen	Q8N6Q3	0.6645	0.1234	7.2474e-08	0.673704	0.124175	5.78065e-08
exm1476023	rs1799782	XRCC1	Missense_R194W	19	44057574	A	G	0.06038	13116-25	CD177	19	43857825	43867480	CD177 antigen	Q8N6Q3	0.2531	0.04033	3.48008e-10	0.208605	0.0408776	3.34045e-07
exm1480082	rs145255138	EXOC3L2	Missense_R558Q	19	45728082	T	C	0.003018	13116-25	CD177	19	43857825	43867480	CD177 antigen	Q8N6Q3	-0.8193	0.179	4.71477e-06	-0.911069	0.179574	3.90566e-07
exm2266316	rs9447370	Intergenic	Intergenic	6	75642415	A	G	0.009771	13116-25	CD177	19	43857825	43867480	CD177 antigen	Q8N6Q3	-0.4839	0.0958	4.39162e-07	-0.4839	0.0960109	4.65399e-07
exm841155	rs201898545	KIF20B	Missense_R1637T	10	91528087	C	G	0.002842	10814-7	CD1A	1	158218119	158228059	T-cell surface glycoprotein CD1a	P06126	-0.9001	0.1724	1.77962e-07	-0.9001	0.172818	1.90521e-07
exm-rs507666	rs507666	ABO	Intronic	9	136149399	A	G	0.1216	5112-73	CD200	3	112051194	112081659	OX-2 membrane glycoprotein	P41217	-0.3671	0.02816	7.61377e-39	-0.3671	0.0286049	1.06486e-37
exm337367	rs9828502	SLC9A10	Missense_I158V	3	111996554	C	T	0.2667	5112-73	CD200	3	112051194	112081659	OX-2 membrane glycoprotein	P41217	-0.1071	0.02084	2.75976e-07	-0.1071	0.0208887	2.94115e-07
exm-IND3-114028600	rs58161637	CD200R1L	Indel	3	112545911	D	I	0.3591	5103-30	CD200R1	3	112641532	112693950	Cell surface glycoprotein CD200 receptor 1	Q8TD46	0.1857	0.01975	5.32657e-21	0.1857	0.0199133	1.10552e-20
exm1479366	rs7412	APOE	Missense_R176C	19	45412079	T	C	0.06091	8980-19	CD200R1L	3	112534556	112564797	Cell surface glycoprotein CD200 receptor 2	Q6Q8B3	0.3562	0.03863	2.94856e-20	0.3562	0.0389263	5.66031e-20
exm1325332	rs151308193	CNTN/AP1	Missense_G945S	17	40845395	A	G	0.001864	3361-26	CD207	2	71057343	71062953	C-type lectin domain family 4 member K	Q9UJ71	1.088	0.1892	8.89649e-09	1.088	0.189795	9.89637e-09
exm-rs687621	rs687621	ABO	Intronic	9	136137065	C	T	0.2569	3029-52	CD209	19	7804879	7812499	CD209 antigen	Q9NNX6	0.9233	0.01813	0	1.02255	0.0244805	0
exm792722	rs1053878	ABO	Missense_R156W	9	136131651	A	G	0.06109	3029-52	CD209	19	7804879	7812499	CD209 antigen	Q9NNX6	0.3784	0.0402	4.82471e-21	-0.424481	0.04486	3.01066e-21
exm2252914	rs241771	Intergenic	Intergenic	17	26592946	T	C	0.4498	3029-52	CD209	19	7804879	7812499	CD209 antigen	Q9NNX6	-0.108	0.01912	1.6182e-08	-0.108	0.0191742	1.77532e-08
exm-rs1329424	rs1329424	CFH	Intronic	1	196646176	A	C	0.3975	2891-1	CD22	19	35820069	35838264	B-cell receptor CD22	P20273	0.09096	0.01727	1.38719e-07	0.09096	0.0173146	1.4934e-07
exm-rs387608	rs387608	STK19	Intronic	6	31941557	T	C	0.1427	2891-1	CD22	19	35820069	35838264	B-cell receptor CD22	P20273	0.1244	0.0238	1.72384e-07	0.1244	0.0238587	1.84776e-07
exm63376	rs12085435	C8B	Missense_L261P	1	57415310	A	G	0.04537	2891-1	CD22	19	35820069	35838264	B-cell receptor CD22	P20273	0.1988	0.04051	9.22774e-07	0.1988	0.0405998	9.75214e-07
exm1305265	rs704	VTN	Missense_T400M	17	26694861	G	A	0.4964	5062-60	CD226	18	67530192	67624412	CD226 antigen	Q15762	0.09302	0.01874	6.91578e-07	0.09302	0.0187801	7.30314e-07
exm116564	rs115868021	CD244	Missense_E127Q	1	160811374	G	C	0.01687	5063-12	CD244	1	160799950	160832692	Natural killer cell receptor 2B4	Q9BZW8	-0.6741	0.07291	2.33825e-20	-0.6741	0.0734928	4.62899e-20
exm121681	rs6027	F5	Missense_D2227G	1	169483561	C	T	0.02921	7241-12	CD247	1	167399877	167487847	T-cell surface glycoprotein CD3 zeta chain	P20963	-0.2594	0.04858	9.31283e-08	-0.2594	0.0487076	1.00587e-07
exm-rs3135353	rs3135353	Intergenic	Intergenic	6	32392877	A	G	0.1483	7241-12	CD247	1	167399877	167487847	T-cell surface glycoprotein CD3 zeta chain	P20963	0.1143	0.02311	7.57886e-07	0.1143	0.0231621	8.02425e-07
exm1305265	rs704	VTN	Missense_T400M	17	26694861	G	A	0.4964	5412-53	CD27	12	6554051	6560884	CD27 antigen	P26842	0.1914	0.01801	2.22152e-26	0.1914	0.0181918	6.89652e-26
exm371054	rs2228243	HRG	Missense_H340R	3	186395113	G	A	0.1593	5412-53	CD27	12	6554051	6560884	CD27 antigen	P26842	0.2062	0.02523	3.01288e-16	0.2062	0.0253865	4.56898e-16
exm1124564	rs6118	SERPIN/A5	Missense_A55V	14	95053863	T	C	0.1083	5412-53	CD27	12	6554051	6560884	CD27 antigen	P26842	0.1915	0.02933	6.61435e-11	0.1915	0.0294417	7.80198e-11
exm-rs9274407	rs9274407	HLA-DQB1	Missense_F41Y,Missense_F41Y	6	32632832	A	T	0.2611	12912-25	CD276	15	73976560	74006859	CD276 antigen	Q5ZPR3	-0.1278	0.02124	1.77735e-09	-0.13069	0.0213165	8.73764e-10
exm-rs4728142	rs4728142	Intergenic	Upstream	7	128573967	A	G	0.464	12912-25	CD276	15	73976560	74006859	CD276 antigen	Q5ZPR3	0.09863	0.01888	1.75055e-07	0.09863	0.0189264	1.8758e-07
exm953537	rs1800054	ATM	Missense_S49C	11	108098576	G	C	0.02459	12912-25	CD276	15	73976560	74006859	CD276 antigen	Q5ZPR3	-0.3167	0.06128	2.3651e-07	-0.3167	0.0614296	2.5296e-07
exm-rs3869132	rs3869132	Intergenic	Intergenic	6	31410948	A	G	0.2418	12912-25	CD276	15	73976560	74006859	CD276 antigen	Q5ZPR3	-0.1072	0.02214	1.28594e-06	-0.110892	0.0221952	5.84642e-07
exm1455869	rs10406069	CD22	Missense_G657D	19	35836530	A	G	0.231	12912-25	CD276	15	73976560	74006859	CD276 antigen	Q5ZPR3	-0.1103	0.02243	8.7647e-07	-0.1103	0.022479	9.25701e-07
exm1025757	rs2230281	GALNT4	Missense_I267T,Missense_I270T	12	89917518	A	G	0.2949	5630-48	CD300A	17	72462509	72480937	CMRF35-like molecule 8	Q9UGN4	0.2029	0.01979	1.15139e-24	0.310606	0.0221137	8.16553e-45
exm1025724	rs2230283	GALNT4	Missense_V334I,Missense_V503I,Missense_V506I	12	89916811	T	C	0.3167	5630-48	CD300A	17	72462509	72480937	CMRF35-like molecule 8	Q9UGN4	0.1166	0.01961	2.74865e-09	0.247579	0.0217719	5.79574e-30
exm1351966	rs783239	CD300LD	Missense_V89M	17	72584764	T	C	0.2305	5630-48	CD300A	17	72462509	72480937	CMRF35-like molecule 8	Q9UGN4	0.1144	0.02162	1.21386e-07	0.1144	0.021675	1.30615e-07
exm1025757	rs2230281	GALNT4	Missense_I267T,Missense_I270T	12	89917518	A	G	0.2949	5066-134	CD300C	17	72537204	72542310	CMRF35-like molecule 6	Q08708	0.2664	0.01998	1.48128e-40	0.411672	0.0224794	6.48474e-75
exm1025724	rs2230283	GALNT4	Missense_V334I,Missense_V503I,Missense_V506I	12	89916811	T	C	0.3167	5066-134	CD300C	17	72537204	72542310	CMRF35-like molecule 6	Q08708	0.1598	0.01986	8.53177e-16	0.333398	0.0221143	2.32418e-51
exm1346991	rs1801690	APOH	Missense_W335S	17	64208285	G	C	0.05425	13406-161	CD300C	17	72537204	72542310	CMRF35-like molecule 6	Q08708	0.3525	0.04277	1.69698e-16	0.357466	0.043054	1.01746e-16
exm1346997	rs1801689	APOH	Missense_C325G	17	64210580	C	A	0.01083	13406-161	CD300C	17	72537204	72542310	CMRF35-like molecule 6	Q08708	0.4457	0.09149	1.10715e-06	0.46309	0.0917021	4.41938e-07
exm1352059	rs581157	CD300E	Missense_K19T	17	72613589	G	T	0.444	8287-17	CD300E	17	72606022	72619897	CMRF35-like molecule 2	Q496F6	-0.2555	0.01922	2.52674e-40	-0.2555	0.0195409	4.56648e-39
exm1305265	rs704	VTN	Missense_T400M	17	26694861	G	A	0.4964	10798-4	CD300E	17	72606022	72619897	CMRF35-like molecule 2	Q496F6	-0.1609	0.01731	1.46923e-20	-0.1609	0.0174435	2.86108e-20
exm1562689	rs61750208	NRIP1	Missense_S803L	21	16338106	A	G	0.02184	10798-4	CD300E	17	72606022	72619897	CMRF35-like molecule 2	Q496F6	-0.2931	0.05976	9.36091e-07	-0.2931	0.0598857	9.8645e-07
exm-rs3865444	rs3865444	CD33	Upstream	19	51727962	T	G	0.3577	3166-92	CD33	19	51728335	51743274	Myeloid cell surface antigen CD33	P20138	-0.9857	0.01388	0	-0.9857	0.019056	0
exm1305265	rs704	VTN	Missense_T400M	17	26694861	G	A	0.4964	9023-9	CD34	1	208059883	208084742	Hematopoietic progenitor cell antigen CD34	P28906	-0.4093	0.01761	1.69498e-119	-0.4093	0.0184486	4.69452e-109
exm1305265	rs704	VTN	Missense_T400M	17	26694861	G	A	0.4964	11285-8	CD34	1	208059883	208084742	Hematopoietic progenitor cell antigen CD34	P28906	-0.2862	0.01745	1.87664e-60	-0.2862	0.0178694	9.84334e-58
exm-rs2731672	rs2731672	Intergenic	Intergenic	5	176842474	A	G	0.2485	9023-9	CD34	1	208059883	208084742	Hematopoietic progenitor cell antigen CD34	P28906	-0.1352	0.02163	4.08937e-10	-0.1352	0.0217069	4.7109e-10
exm1558745	rs56175056	CHRN/A4	Missense_R336C	20	61981757	A	G	0.001865	9023-9	CD34	1	208059883	208084742	Hematopoietic progenitor cell antigen CD34	P28906	-1.15	0.2222	2.2728e-07	-1.15	0.222762	2.43718e-07
exm-rs9969804	rs9969804	IPPK	Intronic	9	95429120	A	C	0.4297	9023-9	CD34	1	208059883	208084742	Hematopoietic progenitor cell antigen CD34	P28906	0.09514	0.01903	5.74868e-07	0.09514	0.0190732	6.09609e-07
exm792703	rs8176741	ABO	Missense_T219M	9	136131461	A	G	0.06802	2973-15	CD36	7	80231504	80308593	Platelet glycoprotein 4	P16671	0.6129	0.03633	7.43481e-64	0.634808	0.0374454	1.83122e-64
exm-rs635634	rs635634	Intergenic	Intergenic	9	136155000	A	G	0.1229	2973-15	CD36	7	80231504	80308593	Platelet glycoprotein 4	P16671	0.1473	0.02833	1.99895e-07	0.18978	0.0285096	2.8005e-11
exm1437858	rs34440547	PGLYRP2	Missense_R394Q	19	15582863	T	C	0.2114	11513-92	CD38	4	15779921	15850706	ADP-ribosyl cyclase/cyclic ADP-ribose hydrolase 1	P28907	-0.1077	0.02046	1.41008e-07	-0.1077	0.020511	1.51405e-07
exm1444268	rs35945810	MAST3	Missense_Q203R	19	18234810	A	G	0.002131	7924-7	CD3G	11	118215032	118224497	T-cell surface glycoprotein CD3 gamma chain	P09693	0.4116	0.05331	1.15531e-14	0.4116	0.0535871	1.57912e-14
exm217463	rs148364799	IL1R1	Missense_D481A	2	102792951	C	A	0.002486	7924-7	CD3G	11	118215032	118224497	T-cell surface glycoprotein CD3 gamma chain	P09693	0.39	0.05118	2.53353e-14	0.39	0.0514585	3.48443e-14
exm1066494	rs149216994	EPSTI1	Missense_L201S	13	43500527	A	G	0.001598	7924-7	CD3G	11	118215032	118224497	T-cell surface glycoprotein CD3 gamma chain	P09693	0.5051	0.06974	4.40114e-13	0.5051	0.0701491	6.00441e-13
exm283587	rs151196041	PASK	Missense_D857N	2	242065761	T	C	0.002397	7924-7	CD3G	11	118215032	118224497	T-cell surface glycoprotein CD3 gamma chain	P09693	0.3479	0.0503	4.62935e-12	0.3479	0.0505089	5.66215e-12
exm1134182	rs61737948	GPR132	Missense_A267T	14	105517675	T	C	0.001864	7924-7	CD3G	11	118215032	118224497	T-cell surface glycoprotein CD3 gamma chain	P09693	0.3575	0.05705	3.69412e-10	0.3575	0.0572435	4.23119e-10
exm429153	rs201178164	FHDC1	Missense_I1025V	4	153897516	A	G	0.001598	7924-7	CD3G	11	118215032	118224497	T-cell surface glycoprotein CD3 gamma chain	P09693	0.3826	0.06164	5.40027e-10	0.3826	0.0618452	6.15486e-10
exm2252813	rs150015583	ANKRD11	Synonymous_R1220R	16	89349290	T	C	0.001598	7924-7	CD3G	11	118215032	118224497	T-cell surface glycoprotein CD3 gamma chain	P09693	0.379	0.06339	2.24703e-09	0.379	0.0635966	2.53111e-09
exm1115170	rs149830672	KIAA0317	Missense_Q119E	14	75150125	C	G	0.001509	7924-7	CD3G	11	118215032	118224497	T-cell surface glycoprotein CD3 gamma chain	P09693	0.3773	0.0634	2.6634e-09	0.3773	0.0635933	2.97424e-09
exm1239367	rs12932594	PAPD5	Missense_Q670H	16	50263152	T	A	0.001864	7924-7	CD3G	11	118215032	118224497	T-cell surface glycoprotein CD3 gamma chain	P09693	0.3272	0.05734	1.15449e-08	0.3272	0.0575019	1.26855e-08
exm938704	rs144078282	CLPB	Missense_R378G	11	72013383	C	T	0.001509	7924-7	CD3G	11	118215032	118224497	T-cell surface glycoprotein CD3 gamma chain	P09693	0.3928	0.0699	1.91559e-08	0.3928	0.0701303	2.13112e-08
exm1453379	rs150713418	WDR88	Missense_R355Q	19	33651386	A	G	0.002042	7924-7	CD3G	11	118215032	118224497	T-cell surface glycoprotein CD3 gamma chain	P09693	0.3083	0.05581	3.3118e-08	0.3083	0.0559629	3.6086e-08
exm1256683	rs200181357	DHODH	Missense_R297H	16	72057134	A	G	0.001953	7924-7	CD3G	11	118215032	118224497	T-cell surface glycoprotein CD3 gamma chain	P09693	0.3152	0.05711	3.40598e-08	0.3152	0.0572664	3.71059e-08
exm190971	rs138555092	PREPL	Missense_N50S	2	44571084	C	T	0.001598	7924-7	CD3G	11	118215032	118224497	T-cell surface glycoprotein CD3 gamma chain	P09693	0.3601	0.06553	3.90283e-08	0.3601	0.0657217	4.27343e-08
exm1223598	rs147200211	LOC81691	Missense_T329I	16	20838700	T	C	0.002042	7924-7	CD3G	11	118215032	118224497	T-cell surface glycoprotein CD3 gamma chain	P09693	0.2951	0.05459	6.45371e-08	0.2951	0.0547268	6.95833e-08
exm1278214	rs35091524	SHPK	Missense_M413V	17	3514054	C	T	0.002397	7924-7	CD3G	11	118215032	118224497	T-cell surface glycoprotein CD3 gamma chain	P09693	0.2759	0.05145	8.20835e-08	0.2759	0.0515821	8.85634e-08
exm184247	rs143263384	GALNT14	Missense_R82Q	2	31215758	T	C	0.001243	7924-7	CD3G	11	118215032	118224497	T-cell surface glycoprotein CD3 gamma chain	P09693	0.3838	0.07249	1.19327e-07	0.3838	0.0726769	1.28544e-07
exm104246	rs41308375	ATP8B2	Missense_R1154C	1	154321382	T	C	0.00142	7924-7	CD3G	11	118215032	118224497	T-cell surface glycoprotein CD3 gamma chain	P09693	0.3626	0.06989	2.1239e-07	0.363591	0.0700737	2.11773e-07
exm97642	rs41263732	RORC	Missense_S229N	1	151787451	T	C	0.001332	7924-7	CD3G	11	118215032	118224497	T-cell surface glycoprotein CD3 gamma chain	P09693	0.3714	0.07231	2.80321e-07	0.372435	0.0724969	2.7877e-07
exm988264	rs34456980	CAPZA3	Missense_N167K	12	18891703	A	C	0.006214	7924-7	CD3G	11	118215032	118224497	T-cell surface glycoprotein CD3 gamma chain	P09693	0.1672	0.03284	3.55519e-07	0.1672	0.0329197	3.79364e-07
exm403575	rs144056072	UGT2A1	Missense_S654Y	4	70455211	T	G	0.002131	7924-7	CD3G	11	118215032	118224497	T-cell surface glycoprotein CD3 gamma chain	P09693	0.2773	0.0558	6.7114e-07	0.2773	0.0559279	7.11612e-07
exm650988	rs2074130	DOCK4	Missense_R853H	7	111487098	T	C	0.002042	7924-7	CD3G	11	118215032	118224497	T-cell surface glycoprotein CD3 gamma chain	P09693	0.2748	0.05591	8.87634e-07	0.2748	0.0560305	9.36787e-07
exm545471	rs138237630	TREML1	Missense_D228E	6	41117594	T	A	0.002397	3143-3	CD4	12	6898638	6929976	T-cell surface glycoprotein CD4	P01730	-0.8891	0.176	4.37885e-07	-0.8891	0.176383	4.63754e-07
exm1128734	rs34084056	MOK	Missense_D86N	14	102729910	T	C	0.01589	8667-42	CD40	20	44746899	44758384	Tumor necrosis factor receptor superfamily member 5	P25942	0.4421	0.07683	8.70208e-09	0.452456	0.0770892	4.37772e-09
exm1134928	rs4983413	MTA1	Missense_V372I,Missense_V372I	14	105930406	A	G	0.2568	8667-42	CD40	20	44746899	44758384	Tumor necrosis factor receptor superfamily member 5	P25942	0.1185	0.02185	5.84953e-08	0.121614	0.0219152	2.86823e-08
exm1111112	rs143606483	SMOC1	Missense_P77L	14	70418985	T	C	0.007457	8667-42	CD40	20	44746899	44758384	Tumor necrosis factor receptor superfamily member 5	P25942	-0.5768	0.1102	1.65773e-07	-0.5768	0.110471	1.77708e-07
exm612018	rs200923224	PLEKHA8	Missense_S313R	7	30094467	A	T	0.002131	9356-20	CD40	20	44746899	44758384	Tumor necrosis factor receptor superfamily member 5	P25942	0.9488	0.1906	6.42565e-07	0.9488	0.191021	6.80019e-07
exm1659397	rs148594123	CD40LG	Missense_G219R	23	135741443	A	G	0.01152	3534-14	CD40LG	23	135730281	135742549	CD40 ligand	P29965	-0.9025	0.09842	4.73528e-20	-0.916518	0.0993961	2.94725e-20
exm1659057	rs149243520	GPR112	Missense_E1035K	23	135428968	A	G	0.03185	3534-14	CD40LG	23	135730281	135742549	CD40 ligand	P29965	-0.3422	0.06057	1.60764e-08	-0.355717	0.0608082	4.9208e-09
exm1305265	rs704	VTN	Missense_T400M	17	26694861	G	A	0.4964	6653-58	CD47	3	107761941	107809935	Leukocyte surface antigen CD47	Q08722	0.2502	0.01656	1.41921e-51	0.2502	0.0168983	1.33618e-49
exm685590	rs13263632	ASAH1	Missense_S36N	8	17942204	T	C	0.05754	6653-58	CD47	3	107761941	107809935	Leukocyte surface antigen CD47	Q08722	-0.1843	0.03694	6.06388e-07	-0.1843	0.0370234	6.42655e-07
exm583951	rs144822430	UTRN	Missense_E2130K	6	144860448	A	G	0.01021	6643-62	CD47	3	108043091	108091031	Leukocyte surface antigen CD47	Q08722	0.4332	0.08848	9.77963e-07	0.4332	0.0886604	1.02874e-06
exm116300	rs150735389	CD48	Missense_M208T	1	160651021	A	G	0.00657	3292-75	CD48	1	160648536	160681641	CD48 antigen	P09326	-2.128	0.1153	4.64913e-76	-2.128	0.119165	2.5244e-71
exm1496405	rs2075803	SIGLEC9	Missense_K100E,Missense_K100E	19	51628529	A	G	0.4954	5596-75	CD5	11	60869930	60895324	T-cell surface glycoprotein CD5	P06127	0.3586	0.01822	3.09639e-86	0.36747	0.0188897	2.72465e-84
exm1496441	rs144680080	SIGLEC9	Stop_lost_*/S	19	51630437	A	C	0.002752	5596-75	CD5	11	60869930	60895324	T-cell surface glycoprotein CD5	P06127	-1.441	0.1843	5.33404e-15	-1.63371	0.185653	1.3708e-18
exm333142	rs2228056	CPOX	Missense_V294I	3	98307630	T	C	0.07555	5596-75	CD5	11	60869930	60895324	T-cell surface glycoprotein CD5	P06127	0.1646	0.03573	4.08966e-06	0.266897	0.0386063	4.73497e-12
exm333077	rs2230344	GPR15	Missense_P37S	3	98250986	T	C	0.1522	5596-75	CD5	11	60869930	60895324	T-cell surface glycoprotein CD5	P06127	-0.1064	0.02627	5.11635e-05	-0.163289	0.028385	8.78467e-09
exm333145	rs1131857	CPOX	Missense_N272H	3	98307696	G	T	0.1313	5596-75	CD5	11	60869930	60895324	T-cell surface glycoprotein CD5	P06127	0.155	0.02799	3.06484e-08	0.157758	0.0282875	2.44782e-08
exm-rs507666	rs507666	ABO	Intronic	9	136149399	A	G	0.1216	5596-75	CD5	11	60869930	60895324	T-cell surface glycoprotein CD5	P06127	-0.1471	0.029	3.92801e-07	-0.1471	0.0290675	4.17877e-07
exm2250517	rs1507765	CD55	Downstream	1	207535246	C	A	0.4077	5069-9	CD55	1	207494817	207534311	Complement decay-accelerating factor	P08174	0.2209	0.01821	7.26282e-34	0.192972	0.0190019	3.13473e-24
exm144743	rs17617	CR2	Missense_A1003E,Missense_A1062E	1	207653395	C	A	0.1521	5069-9	CD55	1	207494817	207534311	Complement decay-accelerating factor	P08174	-0.2235	0.02507	4.87649e-19	-0.160734	0.0259986	6.31254e-10
exm1305265	rs704	VTN	Missense_T400M	17	26694861	G	A	0.4964	10938-13	CD58	1	117057156	117113715	Lymphocyte function-associated antigen 3	P19256	-0.1305	0.01629	1.13733e-15	-0.1305	0.0163833	1.64658e-15
exm-rs653178	rs653178	ATXN2	Intronic	12	112007756	G	A	0.3891	10938-13	CD58	1	117057156	117113715	Lymphocyte function-associated antigen 3	P19256	-0.08772	0.01725	3.67205e-07	-0.08772	0.0172912	3.91414e-07
exm1305265	rs704	VTN	Missense_T400M	17	26694861	G	A	0.4964	10480-33	CD59	11	33724556	33758025	CD59 glycoprotein	P13987	-0.1197	0.01744	6.71784e-12	-0.1197	0.017513	8.20473e-12
exm-rs1329424	rs1329424	CFH	Intronic	1	196646176	A	C	0.3975	11514-196	CD59	11	33724556	33758025	CD59 glycoprotein	P13987	0.1161	0.01859	4.23006e-10	0.1161	0.0186578	4.88957e-10
exm111802	rs7522061	FCRL3	Missense_N28D	1	157668390	C	T	0.4668	3293-2	CD5L	1	157796861	157811634	CD5 antigen-like	O43866	-0.1204	0.01839	5.869e-11	-0.1204	0.0184627	6.97137e-11
exm-rs10774625	rs10774625	ATXN2	Intronic	12	111910219	A	G	0.3956	3293-2	CD5L	1	157796861	157811634	CD5 antigen-like	O43866	0.09963	0.01895	1.46011e-07	0.09963	0.0189985	1.57048e-07
exm1305265	rs704	VTN	Missense_T400M	17	26694861	G	A	0.4964	9190-7	CD63	12	56119227	56123457	CD63 antigen	P08962	0.2437	0.01753	6.16971e-44	0.2437	0.0178331	1.62944e-42
exm-rs2731672	rs2731672	Intergenic	Intergenic	5	176842474	A	G	0.2485	9190-7	CD63	12	56119227	56123457	CD63 antigen	P08962	-0.1869	0.0208	2.5738e-19	-0.1869	0.0209546	4.6932e-19
exm1369869	rs61738919	SECTM1	Missense_Y244D	17	80280054	C	A	0.04671	12008-3	CD7	17	80272746	80275480	T-cell antigen CD7	P09564	-0.8934	0.04293	3.46816e-96	-0.964043	0.0464751	1.41136e-95
exm1025724	rs2230283	GALNT4	Missense_V334I,Missense_V503I,Missense_V506I	12	89916811	T	C	0.3167	12008-3	CD7	17	80272746	80275480	T-cell antigen CD7	P09564	0.1079	0.02035	1.14408e-07	0.172311	0.0225812	2.33394e-14
exm1025757	rs2230281	GALNT4	Missense_I267T,Missense_I270T	12	89917518	A	G	0.2949	12008-3	CD7	17	80272746	80275480	T-cell antigen CD7	P09564	0.07769	0.02071	0.000175901	0.152745	0.02295	2.82225e-11
exm1370067	rs61742456	C17orf101	Missense_P42L	17	80373453	A	G	0.00364	12008-3	CD7	17	80272746	80275480	T-cell antigen CD7	P09564	-0.05738	0.1569	0.714581	0.889217	0.163389	5.25914e-08
exm2250543	rs2271636	STAB2	Synonymous_2401L	12	104153006	T	G	0.001092	7009-8	CD72	9	35609976	35618862	B-cell differentiation antigen CD72	P21854	0.4755	0.06634	7.6312e-13	0.4755	0.0665944	9.31708e-13
exm987140	rs139378466	C12orf69	Missense_V108D	12	14959292	A	T	0.001065	7009-8	CD72	9	35609976	35618862	B-cell differentiation antigen CD72	P21854	0.4792	0.07567	2.40813e-10	0.4792	0.0759558	2.80974e-10
exm1120204	rs148927677	TDP1	Missense_S79T	14	90429694	C	G	0.001243	7009-8	CD72	9	35609976	35618862	B-cell differentiation antigen CD72	P21854	0.4317	0.06967	5.7786e-10	0.4317	0.0699189	6.64583e-10
exm65311	rs72913293	DOCK7	Missense_K487R	1	63085630	C	T	0.002486	7009-8	CD72	9	35609976	35618862	B-cell differentiation antigen CD72	P21854	0.2795	0.04753	4.09038e-09	0.2795	0.0476716	4.54506e-09
exm566114	rs143395475	MDN1	Missense_I3090V	6	90406194	C	T	0.001776	7009-8	CD72	9	35609976	35618862	B-cell differentiation antigen CD72	P21854	0.358	0.06097	4.31244e-09	0.358	0.0611832	4.87814e-09
exm749097	rs45567235	C9orf100	Missense_C5F	9	35665153	A	C	0.08942	7009-8	CD72	9	35609976	35618862	B-cell differentiation antigen CD72	P21854	0.04887	0.00852	9.6987e-09	0.04887	0.00854545	1.07256e-08
exm352431	rs79619371	SLCO2A1	Missense_P283S	3	133670066	A	G	0.001154	7009-8	CD72	9	35609976	35618862	B-cell differentiation antigen CD72	P21854	0.3944	0.06969	1.51949e-08	0.3944	0.0698817	1.66312e-08
exm570151	rs138360237	LACE1	Missense_I371V	6	108831463	G	A	0.002841	7009-8	CD72	9	35609976	35618862	B-cell differentiation antigen CD72	P21854	0.2591	0.04756	5.09808e-08	0.2591	0.0476984	5.57119e-08
exm1066611	rs148828285	ENOX1	Missense_R249Q	13	43930132	T	C	0.001333	7009-8	CD72	9	35609976	35618862	B-cell differentiation antigen CD72	P21854	0.3944	0.07254	5.41851e-08	0.3944	0.0727699	5.9659e-08
exm395015	rs36058104	FAM114A1	Missense_S446L	4	38933869	T	C	0.003196	7009-8	CD72	9	35609976	35618862	B-cell differentiation antigen CD72	P21854	0.2262	0.04203	7.3716e-08	0.2262	0.0421347	7.93953e-08
exm177458	rs149540566	POMC	Missense_Y221C	2	25384092	C	T	0.001332	7009-8	CD72	9	35609976	35618862	B-cell differentiation antigen CD72	P21854	0.3486	0.06497	8.07014e-08	0.3486	0.0651305	8.68265e-08
exm840016	rs116575443	LIPJ	Missense_I342V	10	90366587	G	A	0.00142	7009-8	CD72	9	35609976	35618862	B-cell differentiation antigen CD72	P21854	0.3361	0.06289	9.07913e-08	0.3361	0.0630439	9.75606e-08
exm954355	rs142321169	DDX10	Missense_P271A	11	108550250	G	C	0.001598	7009-8	CD72	9	35609976	35618862	B-cell differentiation antigen CD72	P21854	0.3342	0.06284	1.04759e-07	0.3342	0.063011	1.13396e-07
exm402776	rs200962479	TMPRSS11E	Missense_H387Y	4	69362409	C	T	0.002042	7009-8	CD72	9	35609976	35618862	B-cell differentiation antigen CD72	P21854	0.3103	0.05939	1.74357e-07	0.3103	0.0595678	1.89669e-07
exm792557	rs75765336	GBGT1	Missense_R236H	9	136029301	T	C	0.003374	7009-8	CD72	9	35609976	35618862	B-cell differentiation antigen CD72	P21854	0.2194	0.04256	2.53529e-07	0.2194	0.0426649	2.71255e-07
exm1584211	rs151102020	TUBA8	Missense_V257M	22	18609712	A	G	0.001243	7009-8	CD72	9	35609976	35618862	B-cell differentiation antigen CD72	P21854	0.3404	0.06738	4.37335e-07	0.3404	0.0675273	4.63295e-07
exm864929	rs146930877	PTPRE	Missense_D422G	10	129868686	G	A	0.001776	7009-8	CD72	9	35609976	35618862	B-cell differentiation antigen CD72	P21854	0.2836	0.05626	4.63392e-07	0.2836	0.0563819	4.90527e-07
exm453046	rs141675593	FBXO4	Missense_Y237H	5	41934110	C	T	0.001243	7009-8	CD72	9	35609976	35618862	B-cell differentiation antigen CD72	P21854	0.3645	0.07264	5.22403e-07	0.3645	0.0728221	5.57612e-07
exm465311	rs144939909	VCAN	Missense_A285V	5	82808027	T	C	0.001065	7009-8	CD72	9	35609976	35618862	B-cell differentiation antigen CD72	P21854	0.3801	0.07585	5.40899e-07	0.3801	0.0760271	5.747e-07
exm1017046	rs201016615	ARHGEF25	Missense_R51S	12	58004404	A	C	0.001598	7009-8	CD72	9	35609976	35618862	B-cell differentiation antigen CD72	P21854	0.2936	0.05928	7.31657e-07	0.2936	0.0594037	7.71458e-07
exm1305265	rs704	VTN	Missense_T400M	17	26694861	G	A	0.4964	8748-45	CD74	5	149781200	149792543	HLA class II histocompatibility antigen gamma chain	P04233	0.1491	0.0187	1.5454e-15	0.1491	0.0188057	2.21889e-15
exm-rs653178	rs653178	ATXN2	Intronic	12	112007756	G	A	0.3891	8748-45	CD74	5	149781200	149792543	HLA class II histocompatibility antigen gamma chain	P04233	-0.1118	0.01978	1.58431e-08	-0.1118	0.0198386	1.74568e-08
exm1134928	rs4983413	MTA1	Missense_V372I,Missense_V372I	14	105930406	A	G	0.2568	8770-136	CD84	1	160510884	160549306	SLAM family member 5	Q9UIB8	0.1771	0.02212	1.18183e-15	0.180728	0.0222583	4.67789e-16
exm1305265	rs704	VTN	Missense_T400M	17	26694861	G	A	0.4964	3642-4	CD84	1	160510884	160549306	SLAM family member 5	Q9UIB8	0.1297	0.01849	2.30604e-12	0.1297	0.0185705	2.8649e-12
exm1128734	rs34084056	MOK	Missense_D86N	14	102729910	T	C	0.01589	8770-136	CD84	1	160510884	160549306	SLAM family member 5	Q9UIB8	0.4866	0.07801	4.4416e-10	0.50618	0.0783209	1.02721e-10
exm1134144	rs17852251	CDCA4	Missense_D93N	14	105477990	T	C	0.001776	8770-136	CD84	1	160510884	160549306	SLAM family member 5	Q9UIB8	1.139	0.229	6.56533e-07	1.15719	0.229521	4.61312e-07
exm1305265	rs704	VTN	Missense_T400M	17	26694861	G	A	0.4964	6232-54	CD86	3	121774209	121839990	T-lymphocyte activation antigen CD86	P42081	-0.1026	0.01849	2.87398e-08	-0.1026	0.0185399	3.12979e-08
exm-rs10484554	rs10484554	Intergenic	Intergenic	6	31274555	T	C	0.1191	5992-50	CD8A	2	87011728	87035519	T-cell surface glycoprotein CD8 alpha chain	P01732	0.4191	0.02885	8.18853e-48	0.368561	0.0300003	1.08728e-34
exm-rs1419881	rs1419881	TCF19	UTR3	6	31130593	T	C	0.4818	5992-50	CD8A	2	87011728	87035519	T-cell surface glycoprotein CD8 alpha chain	P01732	0.1792	0.01879	1.47041e-21	0.150151	0.0194898	1.31789e-14
exm-rs12333245	rs12333245	TNXB	Intronic	6	32019769	A	G	0.113	5992-50	CD8A	2	87011728	87035519	T-cell surface glycoprotein CD8 alpha chain	P01732	0.1596	0.03002	1.05808e-07	0.176139	0.0304504	7.27387e-09
exm208055	rs4832242	POLR1A	Missense_P150A	2	86317037	G	C	0.139	5992-50	CD8A	2	87011728	87035519	T-cell surface glycoprotein CD8 alpha chain	P01732	0.1379	0.02776	6.77939e-07	0.1379	0.0278223	7.17894e-07
exm1305221	rs9910163	SEBOX	Missense_L207S	17	26691321	A	G	0.2539	9310-2	CD8B	2	87042460	87089047	T-cell surface glycoprotein CD8 beta chain	P10966	-0.1186	0.01828	8.70035e-11	-0.1186	0.0183489	1.0225e-10
exm452468	rs121964920	C7	Missense_S521R	5	40959622	A	C	0.002752	9310-2	CD8B	2	87042460	87089047	T-cell surface glycoprotein CD8 beta chain	P10966	-0.8331	0.1522	4.40688e-08	-0.8331	0.152606	4.78367e-08
exm524166	rs149729430	HIST1H1B	Missense_P121H	6	27834946	T	G	0.001066	9310-2	CD8B	2	87042460	87089047	T-cell surface glycoprotein CD8 beta chain	P10966	1.282	0.2511	3.29859e-07	1.282	0.251711	3.52195e-07
exm1305265	rs704	VTN	Missense_T400M	17	26694861	G	A	0.4964	9735-44	CD96	3	111260926	111384843	T-cell surface protein tactile	P40200	-0.2916	0.01744	9.34311e-63	-0.2916	0.017876	8.05706e-60
exm1067697	rs3742264	CPB2	Missense_A169T	13	46648094	T	C	0.347	9560-56	CD96	3	111260926	111384843	T-cell surface protein tactile	P40200	-0.1679	0.01973	1.74108e-17	-0.160871	0.0199006	6.28086e-16
exm1067490	rs148627174	ZC3H13	Missense_V1165A	13	46543185	G	A	0.005504	9560-56	CD96	3	111260926	111384843	T-cell surface protein tactile	P40200	0.7537	0.1199	3.256e-10	0.693943	0.120514	8.50198e-09
exm-rs2731672	rs2731672	Intergenic	Intergenic	5	176842474	A	G	0.2485	9735-44	CD96	3	111260926	111384843	T-cell surface protein tactile	P40200	-0.1122	0.02095	8.52689e-08	-0.1122	0.0210043	9.2044e-08
exm-rs687621	rs687621	ABO	Intronic	9	136137065	C	T	0.2569	9560-56	CD96	3	111260926	111384843	T-cell surface protein tactile	P40200	0.1107	0.02156	2.82883e-07	0.1107	0.0216116	3.01922e-07
exm-rs1611350	rs1611350	HLA-F-AS1	ncRNA_Intronic	6	29698821	C	T	0.285	9735-44	CD96	3	111260926	111384843	T-cell surface protein tactile	P40200	-0.1011	0.02009	4.84493e-07	-0.1011	0.0201359	5.14326e-07
exm-rs1329424	rs1329424	CFH	Intronic	1	196646176	A	C	0.3975	2822-56	ADGRE5	19	14491403	14519537	CD97 antigen	P48960	0.168	0.01928	2.94132e-18	0.168	0.0194187	5.08372e-18
exm-rs541862	rs541862	CFB	Intronic	6	31916951	G	A	0.09961	2822-56	ADGRE5	19	14491403	14519537	CD97 antigen	P48960	0.2607	0.03136	9.32042e-17	0.24406	0.0316907	1.34674e-14
exm452468	rs121964920	C7	Missense_S521R	5	40959622	A	C	0.002752	2822-56	ADGRE5	19	14491403	14519537	CD97 antigen	P48960	-1.074	0.1768	1.2425e-09	-1.074	0.177384	1.40703e-09
exm533151	rs9332739	C2	Missense_E318D,Missense_E186D	6	31903804	C	G	0.04946	2822-56	ADGRE5	19	14491403	14519537	CD97 antigen	P48960	-0.2797	0.04241	4.24847e-11	-0.250164	0.0427459	4.84656e-09
exm1305265	rs704	VTN	Missense_T400M	17	26694861	G	A	0.4964	2822-56	ADGRE5	19	14491403	14519537	CD97 antigen	P48960	0.101	0.01839	3.97148e-08	0.101	0.0184386	4.31003e-08
exm63376	rs12085435	C8B	Missense_L261P	1	57415310	A	G	0.04537	2822-56	ADGRE5	19	14491403	14519537	CD97 antigen	P48960	0.2408	0.04542	1.14774e-07	0.2408	0.0455378	1.23718e-07
exm362807	rs1803274	BCHE	Missense_A567T	3	165491280	T	C	0.1881	2822-56	ADGRE5	19	14491403	14519537	CD97 antigen	P48960	0.1211	0.02388	3.95337e-07	0.1211	0.023935	4.20284e-07
exm1414393	rs147116781	C3	Missense_A1440D	19	6681983	G	T	0.003374	2822-56	ADGRE5	19	14491403	14519537	CD97 antigen	P48960	-0.8198	0.1631	4.99866e-07	-0.8198	0.163479	5.31122e-07
exm1305265	rs704	VTN	Missense_T400M	17	26694861	G	A	0.4964	10539-30	CD99L2	23	149934809	150067289	CD99 antigen-like protein 2	Q8TCZ2	-0.2456	0.01636	6.10645e-51	-0.2456	0.0166907	5.18033e-49
exm1305265	rs704	VTN	Missense_T400M	17	26694861	G	A	0.4964	12427-8	CDC25B	20	3767419	3786765	M-phase inducer phosphatase 2	P30305	-0.2158	0.01716	2.87035e-36	-0.2158	0.0174031	2.61145e-35
exm1562689	rs61750208	NRIP1	Missense_S803L	21	16338106	A	G	0.02184	12427-8	CDC25B	20	3767419	3786765	M-phase inducer phosphatase 2	P30305	-0.3315	0.05955	2.59533e-08	-0.3315	0.0597129	2.83128e-08
exm1305265	rs704	VTN	Missense_T400M	17	26694861	G	A	0.4964	12532-28	CDC34	19	531720	542087	Ubiquitin-conjugating enzyme E2 R1	P49427	-0.1254	0.01689	1.13197e-13	-0.1254	0.0169729	1.48795e-13
exm1305265	rs704	VTN	Missense_T400M	17	26694861	G	A	0.4964	12706-2	CDC42BPA	1	227177566	227506193	Serine/threonine-protein kinase MRCK alpha	Q5VT25	0.09598	0.01777	6.61825e-08	0.09598	0.0178155	7.14646e-08
exm980042	rs1126605	C1R	Missense_E184K	12	7242204	T	C	0.09529	12706-2	CDC42BPA	1	227177566	227506193	Serine/threonine-protein kinase MRCK alpha	Q5VT25	0.1653	0.03082	8.16697e-08	0.1653	0.0309007	8.82455e-08
exm1124179	rs28929474	SERPIN/A1	Missense_K366E	14	94844947	T	C	0.009411	12706-2	CDC42BPA	1	227177566	227506193	Serine/threonine-protein kinase MRCK alpha	Q5VT25	0.4746	0.09253	2.91058e-07	0.4746	0.092745	3.10014e-07
exm1305265	rs704	VTN	Missense_T400M	17	26694861	G	A	0.4964	3629-60	CDC42BPB	14	103398716	103523742	Serine/threonine-protein kinase MRCK beta	Q9Y5S2	0.2886	0.01717	2.11859e-63	0.2886	0.0176018	2.04056e-60
exm1305265	rs704	VTN	Missense_T400M	17	26694861	G	A	0.4964	8589-13	CDCP1	3	45123766	45187914	CUB domain-containing protein 1	Q9H5V8	0.2629	0.01724	1.66102e-52	0.2629	0.0175985	1.84296e-50
exm2264095	rs941758	PF4V1	Upstream	4	74718941	C	A	0.2892	8589-13	CDCP1	3	45123766	45187914	CUB domain-containing protein 1	Q9H5V8	0.1191	0.01968	1.4321e-09	0.1191	0.0197457	1.62265e-09
exm306137	rs138611262	KIF15	Missense_S1083L	3	44879843	T	C	0.01172	8589-13	CDCP1	3	45123766	45187914	CUB domain-containing protein 1	Q9H5V8	-0.4173	0.08285	4.73346e-07	-0.4173	0.0830388	5.0248e-07
exm1078803	rs76952704	MYO16	Missense_V533M	13	109550367	A	G	0.005327	14759-149	CDH1	16	68771128	68869445	Cadherin-1	P12830	0.6366	0.1224	1.9824e-07	0.6366	0.122684	2.1147e-07
exm1305265	rs704	VTN	Missense_T400M	17	26694861	G	A	0.4964	7763-25	CDH11	16	64916794	65160015	Cadherin-11	P55287	-0.2826	0.01663	9.19268e-65	-0.2826	0.0170585	1.21725e-61
exm1246298	rs141063325	CDH11	Missense_V475A	16	65005934	A	G	0.009499	9604-14	CDH11	16	64916794	65160015	Cadherin-11	P55287	-0.7798	0.09652	6.52173e-16	-0.762999	0.0975909	5.35229e-15
exm1246332	rs35195	CDH11	Missense_T255M	16	65025718	A	G	0.3409	9604-14	CDH11	16	64916794	65160015	Cadherin-11	P55287	0.1616	0.01967	2.11182e-16	0.137567	0.0199428	5.27173e-12
exm2272390	rs4967857	Intergenic	Intergenic	16	64886822	C	T	0.4087	9604-14	CDH11	16	64916794	65160015	Cadherin-11	P55287	-0.1298	0.0189	6.52339e-12	-0.126115	0.0190966	4.00041e-11
exm1305265	rs704	VTN	Missense_T400M	17	26694861	G	A	0.4964	10701-30	CDH12	5	21750870	22853731	Cadherin-12	P55289	0.4207	0.01673	1.54563e-139	0.4207	0.0176583	1.85927e-125
exm1305265	rs704	VTN	Missense_T400M	17	26694861	G	A	0.4964	11215-6	CDH15	16	89238163	89261900	Cadherin-15	P55291	0.276	0.01718	4.47476e-58	0.276	0.0175759	1.43493e-55
exm1305265	rs704	VTN	Missense_T400M	17	26694861	G	A	0.4964	5410-53	CDH15	16	89238163	89261900	Cadherin-15	P55291	0.2669	0.01667	1.07423e-57	0.2669	0.0170511	3.17156e-55
exm-rs2731672	rs2731672	Intergenic	Intergenic	5	176842474	A	G	0.2485	11215-6	CDH15	16	89238163	89261900	Cadherin-15	P55291	0.2652	0.02033	6.80697e-39	0.2652	0.020649	9.3866e-38
exm437968	rs3733402	KLKB1	Missense_S143N	4	187158034	A	G	0.4986	11215-6	CDH15	16	89238163	89261900	Cadherin-15	P55291	-0.1507	0.01762	1.20158e-17	-0.1507	0.017737	1.95622e-17
exm310217	rs140759311	SMARCC1	Missense_M582I	3	47717058	T	C	0.005771	11215-6	CDH15	16	89238163	89261900	Cadherin-15	P55291	-0.8662	0.1179	2.0285e-13	-0.8662	0.118489	2.66411e-13
exm-rs1008953	rs1008953	Intergenic	Upstream	20	43980726	A	G	0.2585	5410-53	CDH15	16	89238163	89261900	Cadherin-15	P55291	0.1007	0.0198	3.65967e-07	0.1007	0.0198463	3.8953e-07
exm1026749	rs115408156	PLXNC1	Missense_F1382Y	12	94692478	A	T	0.00657	11215-6	CDH15	16	89238163	89261900	Cadherin-15	P55291	-0.532	0.1079	8.20231e-07	-0.532	0.108125	8.64437e-07
exm1305265	rs704	VTN	Missense_T400M	17	26694861	G	A	0.4964	3797-1	CDH2	18	25530930	25757445	Cadherin-2	P19022	-0.2299	0.0178	3.66946e-38	-0.2299	0.0180653	4.2379e-37
exm1305265	rs704	VTN	Missense_T400M	17	26694861	G	A	0.4964	2643-57	CDH3	16	68678151	68732959	Cadherin-3	P22223	-0.4294	0.01677	1.33349e-144	-0.4294	0.0177348	1.64911e-129
exm1124575	rs6119	SERPIN/A5	Missense_K105E	14	95054012	G	A	0.1082	2643-57	CDH3	16	68678151	68732959	Cadherin-3	P22223	0.1941	0.02875	1.46522e-11	0.1941	0.0288683	1.77233e-11
exm792703	rs8176741	ABO	Missense_T219M	9	136131461	A	G	0.06802	2819-23	CDH5	16	66400525	66438689	Cadherin-5	P33151	0.8492	0.03527	4.34177e-128	0.822659	0.0373576	1.8054e-107
exm1488169	rs146216905	FUT1	Missense_L341P	19	49253517	A	G	0.00506	2819-23	CDH5	16	66400525	66438689	Cadherin-5	P33151	0.9478	0.1258	4.91408e-14	0.9478	0.126413	6.49739e-14
exm-rs507666	rs507666	ABO	Intronic	9	136149399	A	G	0.1216	2819-23	CDH5	16	66400525	66438689	Cadherin-5	P33151	-0.2642	0.02822	7.8127e-21	-0.200338	0.0285967	2.45882e-12
exm1305265	rs704	VTN	Missense_T400M	17	26694861	G	A	0.4964	3591-51	CDH6	5	31193762	31329253	Cadherin-6	P55285	0.392	0.01663	7.49385e-123	0.392	0.0174436	7.71968e-112
exm121681	rs6027	F5	Missense_D2227G	1	169483561	C	T	0.02921	7959-34	CDH7	18	63417488	63548175	Cadherin-7	Q9ULB5	-0.4422	0.05488	7.78196e-16	-0.469387	0.0555101	2.76979e-17
exm122086	rs6127	SELP	Missense_D603N	1	169566313	C	T	0.4779	7959-34	CDH7	18	63417488	63548175	Cadherin-7	Q9ULB5	0.1482	0.0185	1.13955e-15	0.142522	0.0186248	1.97418e-14
exm-rs2844575	rs2844575	Intergenic	Intergenic	6	31334945	G	A	0.4789	7959-34	CDH7	18	63417488	63548175	Cadherin-7	Q9ULB5	-0.1267	0.01852	7.85036e-12	-0.1267	0.0186005	9.65002e-12
exm121894	rs4525	F5	Missense_H865R	1	169511734	C	T	0.3034	7959-34	CDH7	18	63417488	63548175	Cadherin-7	Q9ULB5	-0.1026	0.01991	2.56093e-07	-0.11456	0.0200753	1.15307e-08
exm904010	rs2306029	LRP4	Missense_S1554G	11	46893108	T	C	0.4377	7959-34	CDH7	18	63417488	63548175	Cadherin-7	Q9ULB5	-0.0959	0.01852	2.24054e-07	-0.0959	0.0185646	2.39496e-07
exm1305265	rs704	VTN	Missense_T400M	17	26694861	G	A	0.4964	8372-29	CDHR1	10	85954391	85979377	Cadherin-related family member 1	Q96JP9	-0.1225	0.01846	3.22376e-11	-0.1225	0.0185318	3.83664e-11
exm750862	rs35142210	MELK	Missense_K219R	9	36607660	G	A	0.001776	9463-26	CDHR3	7	105517251	105676877	Cadherin-related family member 3	Q6ZTQ4	0.4972	0.06276	2.33263e-15	0.4972	0.0630717	3.19384e-15
exm808712	rs35524242	ITIH2	Missense_S467N	10	7772035	G	A	0.03117	8222-49	CDHR3	7	105517251	105676877	Cadherin-related family member 3	Q6ZTQ4	-0.423	0.05394	4.43261e-15	-0.421005	0.054251	8.47163e-15
exm2250482	rs150397242	ARL8A	Missense_H147Y	1	202104282	A	G	0.001065	9463-26	CDHR3	7	105517251	105676877	Cadherin-related family member 3	Q6ZTQ4	0.6682	0.0888	5.28113e-14	0.6682	0.0892775	7.18038e-14
exm322918	rs1042779	ITIH1	Missense_Q595R,Missense_Q453R,Missense_Q307R,Missense_Q307R	3	52821011	G	A	0.3935	8222-49	CDHR3	7	105517251	105676877	Cadherin-related family member 3	Q6ZTQ4	-0.129	0.01912	1.51077e-11	-0.129	0.0192001	1.8332e-11
exm2273379	rs201223643	U2SURP	UTR3	3	142775315	T	A	0.00142	9463-26	CDHR3	7	105517251	105676877	Cadherin-related family member 3	Q6ZTQ4	0.5028	0.07619	4.13128e-11	0.5028	0.0764969	4.93724e-11
exm26395	rs150401450	TMCO4	Missense_R189H	1	20073703	T	C	0.001154	9463-26	CDHR3	7	105517251	105676877	Cadherin-related family member 3	Q6ZTQ4	0.5355	0.08177	5.79793e-11	0.5355	0.0820734	6.81633e-11
exm1099602	rs140584714	MGAT2	Missense_K33N	14	50088085	T	G	0.001509	9463-26	CDHR3	7	105517251	105676877	Cadherin-related family member 3	Q6ZTQ4	0.4491	0.07157	3.49689e-10	0.4491	0.0718135	4.00855e-10
exm709515	rs113085952	SLC26A7	Missense_L349F	8	92355599	T	C	0.001776	9463-26	CDHR3	7	105517251	105676877	Cadherin-related family member 3	Q6ZTQ4	0.412	0.06601	4.33454e-10	0.412	0.0662324	4.95498e-10
exm1257824	rs62620235	ZFHX3	Missense_S544L	16	72992414	A	G	0.001243	9463-26	CDHR3	7	105517251	105676877	Cadherin-related family member 3	Q6ZTQ4	0.5017	0.08184	8.77388e-10	0.5017	0.082126	1.00319e-09
exm1072698	rs143345605	LMO7	Missense_E925D	13	76415283	T	G	0.002131	9463-26	CDHR3	7	105517251	105676877	Cadherin-related family member 3	Q6ZTQ4	0.358	0.059	1.29677e-09	0.358	0.0591796	1.45406e-09
exm813044	rs147058022	SLC39A12	Missense_L460F	10	18280190	C	G	0.001598	9463-26	CDHR3	7	105517251	105676877	Cadherin-related family member 3	Q6ZTQ4	0.4179	0.07159	5.30193e-09	0.4179	0.0718124	5.90831e-09
exm182984	rs200573296	TRMT61B	Missense_D323H	2	29084010	G	C	0.00142	9463-26	CDHR3	7	105517251	105676877	Cadherin-related family member 3	Q6ZTQ4	0.4299	0.07376	5.5974e-09	0.4299	0.0739754	6.19557e-09
exm906477	rs141012609	OR4X1	Missense_V143M	11	48285839	A	G	0.002219	9463-26	CDHR3	7	105517251	105676877	Cadherin-related family member 3	Q6ZTQ4	0.3599	0.06294	1.07694e-08	0.3599	0.063141	1.19848e-08
exm665809	rs149801284	GSTK1	Missense_H175R	7	142962325	A	G	0.00142	9463-26	CDHR3	7	105517251	105676877	Cadherin-related family member 3	Q6ZTQ4	0.4225	0.07617	2.9094e-08	0.4225	0.0763841	3.1795e-08
exm808729	rs41290291	ITIH2	Missense_A555V	10	7774317	C	T	0.003197	8222-49	CDHR3	7	105517251	105676877	Cadherin-related family member 3	Q6ZTQ4	-0.9552	0.1712	2.41295e-08	-0.946309	0.171722	3.57427e-08
exm1470374	rs201481142	CYP2A13	Missense_F450S	19	41601710	C	T	0.00293	9463-26	CDHR3	7	105517251	105676877	Cadherin-related family member 3	Q6ZTQ4	0.2892	0.0531	5.14204e-08	0.290434	0.0532444	4.90483e-08
exm127305	rs77758448	TDRD5	Missense_A144T	1	179562792	A	G	0.006126	9463-26	CDHR3	7	105517251	105676877	Cadherin-related family member 3	Q6ZTQ4	0.1931	0.03541	4.94542e-08	0.1931	0.0354991	5.34098e-08
exm1177412	rs150373765	FAM219B	Missense_P174A	15	75195037	C	G	0.001509	9463-26	CDHR3	7	105517251	105676877	Cadherin-related family member 3	Q6ZTQ4	0.4029	0.0739	4.98171e-08	0.4029	0.0741005	5.41208e-08
exm1666034	rs144754107	DN/ASE1L1	Missense_T98M	23	153633187	A	G	0.00237	9463-26	CDHR3	7	105517251	105676877	Cadherin-related family member 3	Q6ZTQ4	0.3593	0.06604	5.30889e-08	0.3593	0.0662638	5.88473e-08
exm897665	rs34913484	KIF18A	Missense_P334S	11	28106253	A	G	0.01243	9463-26	CDHR3	7	105517251	105676877	Cadherin-related family member 3	Q6ZTQ4	0.1394	0.02573	6.03368e-08	0.1394	0.025798	6.53489e-08
exm956688	rs74516960	USP28	Missense_T1073A	11	113669979	C	T	0.002575	9463-26	CDHR3	7	105517251	105676877	Cadherin-related family member 3	Q6ZTQ4	0.3006	0.05692	1.28413e-07	0.3006	0.0570662	1.38241e-07
exm469025	rs142842461	CHD1	Missense_T1650M	5	98192268	A	G	0.001864	9463-26	CDHR3	7	105517251	105676877	Cadherin-related family member 3	Q6ZTQ4	0.335	0.06446	2.02507e-07	0.335	0.0646087	2.15942e-07
exm1485745	rs200596763	TPRX1	Missense_V398M	19	48305076	T	C	0.001953	9463-26	CDHR3	7	105517251	105676877	Cadherin-related family member 3	Q6ZTQ4	0.3266	0.06318	2.349e-07	0.328145	0.0633257	2.19686e-07
exm967278	rs149262190	ROBO4	Missense_L698M	11	124757360	T	G	0.002042	9463-26	CDHR3	7	105517251	105676877	Cadherin-related family member 3	Q6ZTQ4	0.3257	0.06302	2.36359e-07	0.3257	0.0631704	2.52425e-07
exm517394	rs143092270	SIRT5	Missense_T264M	6	13601169	T	C	0.002663	9463-26	CDHR3	7	105517251	105676877	Cadherin-related family member 3	Q6ZTQ4	0.2882	0.0559	2.52773e-07	0.2882	0.0560362	2.7023e-07
exm1071396	rs61749965	PCDH20	Missense_R670Q	13	61986223	T	C	0.003285	9463-26	CDHR3	7	105517251	105676877	Cadherin-related family member 3	Q6ZTQ4	0.2598	0.05235	6.95018e-07	0.2598	0.0524773	7.3944e-07
exm-rs541862	rs541862	CFB	Intronic	6	31916951	G	A	0.09961	9962-1	CDHR5	11	616565	625067	Cadherin-related family member 5	Q9HBB8	0.1671	0.03115	8.12341e-08	0.1671	0.0312323	8.7841e-08
exm-rs1329424	rs1329424	CFH	Intronic	1	196646176	A	C	0.3975	9962-1	CDHR5	11	616565	625067	Cadherin-related family member 5	Q9HBB8	0.09624	0.01917	5.15789e-07	0.09624	0.0192146	5.48017e-07
exm940185	rs139317756	DN/AJB13	Missense_F125C	11	73675962	G	T	0.009059	3357-67	CDK2;CCNA2	12	56360556	56366573	Cyclin-dependent kinase 2:Cyclin-A2 complex	P24941 P20248	0.4592	0.09352	9.0993e-07	0.4592	0.0937235	9.60709e-07
exm-rs541862	rs541862	CFB	Intronic	6	31916951	G	A	0.09961	3358-51	CDK5;CDK5R1	7	150750899	150755052	Cyclin-dependent kinase 5:Cyclin-dependent kinase 5 activator 1 complex	Q00535 Q15078	0.2145	0.02857	6.00947e-14	0.2145	0.0287211	8.11849e-14
exm-rs1329424	rs1329424	CFH	Intronic	1	196646176	A	C	0.3975	3358-51	CDK5;CDK5R1	7	150750899	150755052	Cyclin-dependent kinase 5:Cyclin-dependent kinase 5 activator 1 complex	Q00535 Q15078	0.1312	0.01757	8.18733e-14	0.1312	0.0176628	1.10216e-13
exm452468	rs121964920	C7	Missense_S521R	5	40959622	A	C	0.002752	3358-51	CDK5;CDK5R1	7	150750899	150755052	Cyclin-dependent kinase 5:Cyclin-dependent kinase 5 activator 1 complex	Q00535 Q15078	-1.081	0.1631	3.40644e-11	-1.081	0.163766	4.08677e-11
exm63376	rs12085435	C8B	Missense_L261P	1	57415310	A	G	0.04537	3358-51	CDK5;CDK5R1	7	150750899	150755052	Cyclin-dependent kinase 5:Cyclin-dependent kinase 5 activator 1 complex	Q00535 Q15078	0.239	0.04137	7.59841e-09	0.239	0.0414991	8.45329e-09
exm-rs541862	rs541862	CFB	Intronic	6	31916951	G	A	0.09961	3359-11	CDK8;CCNC	13	26828262	26979375	Cyclin-dependent kinase 8:Cyclin-C complex	P49336 P24863	0.1926	0.02948	6.43606e-11	0.1926	0.0295973	7.64826e-11
exm1305265	rs704	VTN	Missense_T400M	17	26694861	G	A	0.4964	3359-11	CDK8;CCNC	13	26828262	26979375	Cyclin-dependent kinase 8:Cyclin-C complex	P49336 P24863	-0.1078	0.01721	3.75707e-10	-0.1078	0.0172696	4.31505e-10
exm-rs1329424	rs1329424	CFH	Intronic	1	196646176	A	C	0.3975	3359-11	CDK8;CCNC	13	26828262	26979375	Cyclin-dependent kinase 8:Cyclin-C complex	P49336 P24863	0.1081	0.01812	2.43463e-09	0.1081	0.0181803	2.74767e-09
exm452468	rs121964920	C7	Missense_S521R	5	40959622	A	C	0.002752	3359-11	CDK8;CCNC	13	26828262	26979375	Cyclin-dependent kinase 8:Cyclin-C complex	P49336 P24863	-0.8966	0.1657	6.26795e-08	-0.8966	0.166131	6.77892e-08
exm1552621	rs16981187	ZBP1	Missense_D79H	20	56189985	G	C	0.03738	3359-11	CDK8;CCNC	13	26828262	26979375	Cyclin-dependent kinase 8:Cyclin-C complex	P49336 P24863	-0.2337	0.04564	3.04713e-07	-0.2337	0.0457453	3.24355e-07
exm1305265	rs704	VTN	Missense_T400M	17	26694861	G	A	0.4964	9874-28	CDKN2B	9	22002902	22009312	Cyclin-dependent kinase 4 inhibitor B	P42772	0.2299	0.01655	7.15865e-44	0.2299	0.0168361	1.88007e-42
exm1124040	rs2232710	SERPIN/A10	Missense_Q424R	14	94750486	C	T	0.02601	9874-28	CDKN2B	9	22002902	22009312	Cyclin-dependent kinase 4 inhibitor B	P42772	0.317	0.05331	2.74185e-09	0.317	0.0534798	3.07644e-09
exm-rs653178	rs653178	ATXN2	Intronic	12	112007756	G	A	0.3891	12521-3	CDKN2C	1	51434367	51440309	Cyclin-dependent kinase 4 inhibitor C	P42773	-0.08898	0.01736	2.96629e-07	-0.08898	0.0174021	3.16809e-07
exm405240	rs150270324	ADAMTS3	Missense_N585S	4	73178175	C	T	0.003462	12521-3	CDKN2C	1	51434367	51440309	Cyclin-dependent kinase 4 inhibitor C	P42773	-0.7247	0.1444	5.20228e-07	-0.7247	0.144737	5.52801e-07
exm-rs1265754	rs1265754	C6orf10	Missense_I127V	6	32303692	T	A	0.07796	14178-18	CDKN3	14	54863657	54886936	Cyclin-dependent kinase inhibitor 3	Q16667	0.1927	0.03521	4.42787e-08	0.1927	0.0353064	4.81713e-08
exm810762	rs61738953	CDNF	Missense_W154S	10	14862082	G	C	0.04013	4962-52	CDNF	10	14861251	14879983	Cerebral dopamine neurotrophic factor	Q49AH0	-0.5575	0.04494	2.442e-35	-0.562963	0.0455704	4.65218e-35
exm812286	rs141164907	CUBN	Missense_L1119S	10	17088067	G	A	0.002042	4962-52	CDNF	10	14861251	14879983	Cerebral dopamine neurotrophic factor	Q49AH0	-1.284	0.1993	1.17483e-10	-1.32862	0.200083	3.12927e-11
exm159269	rs200216436	SIPA1L2	Missense_P714S	1	232607220	A	G	0.001065	13693-5	CDNF	10	14861251	14879983	Cerebral dopamine neurotrophic factor	Q49AH0	1.415	0.285	6.87321e-07	1.415	0.2856	7.25222e-07
exm968506	rs3740909	CDON	Missense_E162K,Missense_E162K	11	125889526	T	C	0.07484	4541-49	CDON	11	125826713	125933187	Cell adhesion molecule-related/down-regulated by oncogenes	Q4KMG0	-0.6569	0.03522	1.23164e-77	-0.6569	0.0363275	4.36137e-73
exm135664	rs34958390	CAMSAP2	Missense_M623T	1	200817765	C	T	0.003285	4541-49	CDON	11	125826713	125933187	Cell adhesion molecule-related/down-regulated by oncogenes	Q4KMG0	-0.8758	0.171	3.02894e-07	-0.8758	0.171418	3.23604e-07
exm114085	rs12075	DARC	Missense_G42D,Missense_G44D	1	159175354	G	A	0.4357	7085-81	CDSN	6	31082865	31088252	Corneodesmosin	Q15517	-0.5477	0.01755	8.30452e-214	-0.5477	0.0190349	4.60445e-182
exm304627	rs2228467	CCBP2	Missense_V41A	3	42906116	C	T	0.05842	7085-81	CDSN	6	31082865	31088252	Corneodesmosin	Q15517	0.3453	0.04028	1.01269e-17	0.289776	0.0413561	2.43765e-12
exm304686	rs2228468	CCBP2	Missense_Y373S	3	42907112	C	A	0.3662	7085-81	CDSN	6	31082865	31088252	Corneodesmosin	Q15517	-0.1669	0.01982	3.73963e-17	-0.138849	0.0203475	8.86069e-12
exm405247	rs141374503	ADAMTS3	Missense_R565Q	4	73179445	T	C	0.005238	7097-8	CDY1	24	27768264	27771049	Testis-specific chromodomain protein Y 1	Q9Y6F8	-0.6352	0.1291	8.64484e-07	-0.6352	0.129376	9.12044e-07
exm1339853	rs7208693	MPO	Missense_V53F	17	56357818	A	C	0.1155	10752-8	CDYL2	16	80637675	80838175	Chromodomain Y-like protein 2	Q8N8U2	-0.2784	0.02814	4.44707e-23	-0.2784	0.0283946	1.07503e-22
exm1134928	rs4983413	MTA1	Missense_V372I,Missense_V372I	14	105930406	A	G	0.2568	8031-11	CEACAM1	19	43011458	43032661	Carcinoembryonic antigen-related cell adhesion molecule 1	P13688	0.1904	0.02214	7.98417e-18	0.214318	0.0232276	2.78711e-20
exm1128734	rs34084056	MOK	Missense_D86N	14	102729910	T	C	0.01589	8031-11	CEACAM1	19	43011458	43032661	Carcinoembryonic antigen-related cell adhesion molecule 1	P13688	0.564	0.07803	4.90198e-13	0.583249	0.0784545	1.0518e-13
exm1134079	rs61745867	C14orf79	Missense_F222Y	14	105457923	A	T	0.0459	8031-11	CEACAM1	19	43011458	43032661	Carcinoembryonic antigen-related cell adhesion molecule 1	P13688	0.3608	0.04607	4.81851e-15	0.317053	0.0466574	1.08061e-11
exm1135159	rs34137879	C14orf80	Missense_R295Q,Missense_R293Q,Missense_R334Q,Missense_R367Q	14	105965102	A	G	0.04804	8031-11	CEACAM1	19	43011458	43032661	Carcinoembryonic antigen-related cell adhesion molecule 1	P13688	0.2274	0.04475	3.74339e-07	0.284936	0.0451494	2.7733e-10
exm1134736	rs111376436	PACS2	Missense_A99V	14	105833623	T	C	0.0174	8031-11	CEACAM1	19	43011458	43032661	Carcinoembryonic antigen-related cell adhesion molecule 1	P13688	-0.3203	0.07309	1.1745e-05	-0.454199	0.0750914	1.46091e-09
exm1131810	rs41304371	KIAA0284	Missense_A260V	14	105349570	T	C	0.002397	8031-11	CEACAM1	19	43011458	43032661	Carcinoembryonic antigen-related cell adhesion molecule 1	P13688	1.133	0.1924	3.89073e-09	0.97571	0.193778	4.77331e-07
exm630344	rs201013392	PCLO	Missense_D3574G	7	82579183	C	T	0.001332	7048-4	CEACAM19	19	45174724	45187631	Carcinoembryonic antigen-related cell adhesion molecule 19	Q7Z692	1.374	0.2679	2.91627e-07	1.374	0.268593	3.12843e-07
exm1305265	rs704	VTN	Missense_T400M	17	26694861	G	A	0.4964	10453-7	CEACAM20	19	45010211	45033548	Carcinoembryonic antigen-related cell adhesion molecule 20	Q6UY09	0.09739	0.01822	9.03048e-08	0.09739	0.0182655	9.71825e-08
exm1305265	rs704	VTN	Missense_T400M	17	26694861	G	A	0.4964	8999-19	CEACAM3	19	42300522	42315591	Carcinoembryonic antigen-related cell adhesion molecule 3	P40198	0.09934	0.01665	2.42595e-09	0.09934	0.0167024	2.72005e-09
exm133342	rs800292	CFH	Missense_V62I,Missense_V62I	1	196642233	A	G	0.2416	7184-13	CEACAM7	19	42177235	42192196	Carcinoembryonic antigen-related cell adhesion molecule 7	Q14002	0.3047	0.02158	2.87802e-45	0.3047	0.0219786	1.0544e-43
exm63376	rs12085435	C8B	Missense_L261P	1	57415310	A	G	0.04537	10337-83	CEBPB	20	48807120	48809227	CCAAT/enhancer-binding protein beta	P17676	0.228	0.0413	3.3788e-08	0.228	0.0414173	3.69285e-08
exm-rs1329424	rs1329424	CFH	Intronic	1	196646176	A	C	0.3975	10337-83	CEBPB	20	48807120	48809227	CCAAT/enhancer-binding protein beta	P17676	0.09439	0.01759	8.04497e-08	0.09439	0.0176372	8.71114e-08
exm1583277	rs2231495	CECR1	Missense_H94R,Missense_H335R	22	17669306	C	T	0.3901	6077-63	CECR1	22	17659681	17702744	Adenosine deaminase CECR1	Q9NZK5	-0.8808	0.01475	0	-0.8808	0.0188738	0
exm789478	rs138481447	LAMC3	Missense_A1225V	9	133952618	C	T	0.004883	9796-4	CEL	9	135936741	135947250	Bile salt-activated lipase	P19835	1.711	0.139	8.06677e-35	1.72387	0.141098	2.50399e-34
exm793776	rs145897018	ADAMTSL2	Missense_I129V	9	136401892	A	G	0.003196	9796-4	CEL	9	135936741	135947250	Bile salt-activated lipase	P19835	1.981	0.1615	1.37468e-34	1.99595	0.163637	3.20583e-34
exm-rs342293	rs342293	Intergenic	Intergenic	7	106372219	G	C	0.4483	9796-4	CEL	9	135936741	135947250	Bile salt-activated lipase	P19835	0.1617	0.01873	5.96544e-18	0.1617	0.0188558	9.85649e-18
exm-rs755109	rs755109	HEMGN	Intronic	9	100696203	C	T	0.3608	9796-4	CEL	9	135936741	135947250	Bile salt-activated lipase	P19835	0.1371	0.01963	2.86468e-12	0.1371	0.0197175	3.57015e-12
exm1455371	rs12110	FXYD5	Missense_R176H	19	35660508	G	A	0.2043	9796-4	CEL	9	135936741	135947250	Bile salt-activated lipase	P19835	0.1192	0.02317	2.68115e-07	0.1192	0.0232239	2.85687e-07
exm775913	rs1138545	TNC	Missense_R1066H	9	117835899	T	C	0.1763	6107-3	CELA1	12	51722227	51740463	Chymotrypsin-like elastase family member 1	Q9UNI1	-1.036	0.0202	0	-0.89434	0.0296518	7.60704e-200
exm-rs1000110	rs1000110	DEC1	Intronic	9	117908721	A	G	0.3021	6107-3	CELA1	12	51722227	51740463	Chymotrypsin-like elastase family member 1	Q9UNI1	-0.6235	0.01871	1.71007e-243	-0.214466	0.0246738	3.55847e-18
exm306137	rs138611262	KIF15	Missense_S1083L	3	44879843	T	C	0.01172	6357-83	CELA3B	1	22303418	22315847	Chymotrypsin-like elastase family member 3B	P08861	-0.3968	0.08093	9.43827e-07	-0.3968	0.0811029	9.95363e-07
exm326495	rs35677470	DN/ASE1L3	Missense_R176C,Missense_R206C	3	58183636	A	G	0.07494	7245-2	CELF2	10	10838851	11378674	CUGBP Elav-like family member 2	O95319	-0.1723	0.03379	3.41197e-07	-0.1723	0.0338721	3.64197e-07
exm1305265	rs704	VTN	Missense_T400M	17	26694861	G	A	0.4964	7843-152	CEND1	11	787110	790126	Cell cycle exit and neuronal differentiation protein 1	Q8N111	0.1096	0.01832	2.19694e-09	0.1096	0.0183777	2.46492e-09
exm1414617	rs2230199	C3	Missense_R102G	19	6718387	C	G	0.2348	8817-29	CENPV	17	16245831	16256812	Centromere protein V	Q7Z7K6	-0.1151	0.02241	2.80499e-07	-0.1151	0.0224636	2.99356e-07
exm1479366	rs7412	APOE	Missense_R176C	19	45412079	T	C	0.06091	11276-1	CEP57	11	95523625	95565857	Centrosomal protein of 57 kDa	Q86XR8	0.9082	0.03598	1.39347e-140	0.9082	0.0380101	3.56796e-126
exm1305265	rs704	VTN	Missense_T400M	17	26694861	G	A	0.4964	11276-1	CEP57	11	95523625	95565857	Centrosomal protein of 57 kDa	Q86XR8	-0.09716	0.0181	7.96341e-08	-0.09716	0.0181457	8.58198e-08
exm2257891	rs927332	Intergenic	Intergenic	6	6331873	T	C	0.499	9067-152	CEP57	11	95523625	95565857	Centrosomal protein of 57 kDa	Q86XR8	-0.09296	0.01883	7.94136e-07	-0.09296	0.0188718	8.39883e-07
exm1567193	rs142890975	IFN/AR1	Missense_R124C	21	34713474	T	C	0.0206	7182-1	CES1	16	55836763	55867098	Liver carboxylesterase 1	P23141	0.313	0.0601	1.90901e-07	0.313	0.0602439	2.04121e-07
exm1305265	rs704	VTN	Missense_T400M	17	26694861	G	A	0.4964	13078-3	CETN2	23	151995871	151999301	Centrin-2	P41208	-0.5097	0.01699	9.81343e-198	-0.5097	0.0183157	1.95935e-170
exm775913	rs1138545	TNC	Missense_R1066H	9	117835899	T	C	0.1763	7131-207	CETP	16	56995835	57017757	Cholesteryl ester transfer protein	P11597	-0.9439	0.02156	0	-0.723515	0.0301114	1.41917e-127
exm-rs1000110	rs1000110	DEC1	Intronic	9	117908721	A	G	0.3021	7131-207	CETP	16	56995835	57017757	Cholesteryl ester transfer protein	P11597	-0.6666	0.01888	4.55282e-273	-0.335695	0.0251327	1.07998e-40
exm692410	rs17058207	SCARA5	Missense_D316H	8	27767231	G	C	0.09526	7131-207	CETP	16	56995835	57017757	Cholesteryl ester transfer protein	P11597	0.2026	0.03215	2.94378e-10	0.229661	0.0326543	2.01968e-12
exm1305265	rs704	VTN	Missense_T400M	17	26694861	G	A	0.4964	7131-8	CETP	16	56995835	57017757	Cholesteryl ester transfer protein	P11597	-0.1135	0.01805	3.21398e-10	-0.1135	0.0181128	3.69783e-10
exm925762	rs17883283	CAPN1	Missense_G492R	11	64974054	A	G	0.002841	7131-8	CETP	16	56995835	57017757	Cholesteryl ester transfer protein	P11597	0.9751	0.1768	3.48242e-08	0.9751	0.17731	3.81088e-08
exm692523	rs13279787	C8orf80	Missense_S474N	8	27903069	T	C	0.2934	7131-207	CETP	16	56995835	57017757	Cholesteryl ester transfer protein	P11597	0.0905	0.02075	1.29206e-05	0.113269	0.0210352	7.25553e-08
exm969012	rs2298475	ST3GAL4	Synonymous_L147L,Synonymous_L143L,Synonymous_L147L,Synonymous_L146L	11	126278203	C	T	0.08169	7131-207	CETP	16	56995835	57017757	Cholesteryl ester transfer protein	P11597	-0.171	0.03424	5.90927e-07	-0.171	0.0343148	6.25164e-07
exm512223	rs146362030	EXOC2	Missense_A866S	6	491150	A	C	0.003196	7131-207	CETP	16	56995835	57017757	Cholesteryl ester transfer protein	P11597	-0.8151	0.1641	6.79639e-07	-0.8151	0.164446	7.17171e-07
exm944193	rs201631220	USP35	Missense_R609H	11	77920727	A	G	0.00142	6553-68	CFAP45	1	159842150	159869992	Cilia- and flagella-associated protein 45	Q9UL16	-1.16	0.2364	9.25095e-07	-1.16	0.236885	9.73612e-07
exm533151	rs9332739	C2	Missense_E318D,Missense_E186D	6	31903804	C	G	0.04946	4129-72	CFB	6	31913721	31919861	Complement factor B	P00751	-0.9599	0.04115	2.36777e-120	-0.973258	0.0436276	3.06789e-110
exm133342	rs800292	CFH	Missense_V62I,Missense_V62I	1	196642233	A	G	0.2416	4129-72	CFB	6	31913721	31919861	Complement factor B	P00751	0.2958	0.02186	1.01833e-41	0.2958	0.0222304	2.13365e-40
exm-rs541862	rs541862	CFB	Intronic	6	31916951	G	A	0.09961	4129-72	CFB	6	31913721	31919861	Complement factor B	P00751	0.3788	0.03156	3.44579e-33	0.255646	0.032719	5.56744e-15
exm-rs2857605	rs2857605	NFKBIL1	Intronic	6	31524851	G	A	0.2761	4129-72	CFB	6	31913721	31919861	Complement factor B	P00751	-0.1573	0.02106	8.07232e-14	-0.164934	0.0216433	2.52553e-14
exm533208	rs12614	CFB	Missense_R32W	6	31914179	T	C	0.07583	4129-72	CFB	6	31913721	31919861	Complement factor B	P00751	-0.2384	0.03579	2.71825e-11	-0.225127	0.0361951	4.97702e-10
exm-rs2731672	rs2731672	Intergenic	Intergenic	5	176842474	A	G	0.2485	3294-55	CFC1	2	131349738	131357148	Cryptic protein	P0CG37	-0.2194	0.02156	2.53123e-24	-0.2194	0.0217653	6.75543e-24
exm1305265	rs704	VTN	Missense_T400M	17	26694861	G	A	0.4964	2946-52	CFD	19	859665	863624	Complement factor D	P00746	0.09503	0.01776	8.75719e-08	0.09503	0.0178044	9.42661e-08
exm-rs1410996	rs1410996	CFH	Intronic	1	196696933	T	C	0.3885	4159-130	CFH	1	196621008	196716634	Complement factor H	P08603	0.2893	0.01801	4.61353e-58	0.522313	0.0252153	2.58407e-95
exm-rs380390	rs380390	CFH	Intronic	1	196701051	C	G	0.4337	4159-130	CFH	1	196621008	196716634	Complement factor H	P08603	-0.01477	0.01843	0.422894	0.348019	0.0252252	2.67579e-43
exm133478	rs201816520	CFH	Missense_R1002G	1	196711052	C	G	0.002397	4159-130	CFH	1	196621008	196716634	Complement factor H	P08603	-1.48	0.1904	7.65826e-15	-1.4708	0.191726	1.70183e-14
exm-rs1012411	rs1012411	Intergenic	Intergenic	6	30332555	C	A	0.2824	4159-130	CFH	1	196621008	196716634	Complement factor H	P08603	0.1031	0.02003	2.64292e-07	0.1031	0.0200776	2.82021e-07
exm2272012	rs7322971	RCBTB1	Intronic	13	50127719	C	T	0.4851	4159-130	CFH	1	196621008	196716634	Complement factor H	P08603	-0.09149	0.01793	3.34981e-07	-0.09149	0.0179713	3.56379e-07
exm-rs6677604	rs6677604	CFH	Intronic	1	196686918	A	G	0.1673	5982-50	CFHR1	1	196788861	196801319	Complement factor H-related protein 1	Q03591	-1.31	0.01719	0	-1.24392	0.0269221	0
exm-rs380390	rs380390	CFH	Intronic	1	196701051	C	G	0.4337	5982-50	CFHR1	1	196788861	196801319	Complement factor H-related protein 1	Q03591	0.4909	0.01757	8.80169e-172	0.130757	0.0203779	1.39375e-10
exm916002	rs200763152	DAK	Missense_R228Q	11	61109960	A	G	0.003285	5982-50	CFHR1	1	196788861	196801319	Complement factor H-related protein 1	Q03591	-0.8642	0.16	6.61781e-08	-0.8642	0.160415	7.15268e-08
exm133342	rs800292	CFH	Missense_V62I,Missense_V62I	1	196642233	A	G	0.2416	6471-53	CFHR4	1	196857144	196887843	Complement factor H-related protein 4	Q92496	-0.5736	0.02121	4.51204e-161	-0.628605	0.0233099	3.57187e-160
exm134032	rs3762271	ASPM	Missense_L2647I	1	197070442	T	G	0.4338	6471-53	CFHR4	1	196857144	196887843	Complement factor H-related protein 4	Q92496	0.3048	0.01907	1.67278e-57	0.354076	0.0207699	3.64313e-65
exm2265070	rs4418639	CRB1	Intronic	1	197359999	G	A	0.3918	6471-53	CFHR4	1	196857144	196887843	Complement factor H-related protein 4	Q92496	0.193	0.01967	1.0007e-22	0.213205	0.0201028	2.80271e-26
exm133790	rs139017763	CFHR5	Missense_S278G	1	196965193	A	G	0.009144	6471-53	CFHR4	1	196857144	196887843	Complement factor H-related protein 4	Q92496	0.4096	0.1021	6.02695e-05	1.04629	0.103998	8.24906e-24
exm-rs12134279	rs12134279	Intergenic	Intergenic	1	197781198	T	C	0.2706	6471-53	CFHR4	1	196857144	196887843	Complement factor H-related protein 4	Q92496	-0.118	0.02144	3.71836e-08	-0.197445	0.0217468	1.09307e-19
exm133727	rs41257904	CFHR2	Stop_gained_E/*	1	196927185	T	G	0.02745	6471-53	CFHR4	1	196857144	196887843	Complement factor H-related protein 4	Q92496	0.8152	0.0592	3.84771e-43	0.478496	0.0614011	6.54626e-15
exm133470	rs145975787	CFH	Missense_T956M	1	196709833	T	C	0.005504	6471-53	CFHR4	1	196857144	196887843	Complement factor H-related protein 4	Q92496	0.7933	0.1328	2.32011e-09	0.785939	0.133782	4.23439e-09
exm133968	rs36004306	ASPM	Missense_L1547R,Missense_L3132R	1	197061086	C	A	0.05735	6471-53	CFHR4	1	196857144	196887843	Complement factor H-related protein 4	Q92496	0.001711	0.04134	0.966986	-0.249754	0.0439263	1.3024e-08
exm131845	rs114629728	HMCN1	Missense_T5004I	1	186121996	T	C	0.01172	6471-53	CFHR4	1	196857144	196887843	Complement factor H-related protein 4	Q92496	-0.4832	0.08705	2.84312e-08	-0.4832	0.087279	3.08983e-08
exm133801	rs35662416	CFHR5	Missense_H356R	1	196967354	A	G	0.02601	3666-17	CFHR5	1	196946667	196978804	Complement factor H-related protein 5	Q9BXR6	-1.135	0.05938	1.92421e-81	-1.04194	0.0620048	2.27434e-63
exm133790	rs139017763	CFHR5	Missense_S278G	1	196965193	A	G	0.009144	7885-17	CFHR5	1	196946667	196978804	Complement factor H-related protein 5	Q9BXR6	-1.769	0.09296	9.68234e-81	-1.61154	0.0971101	7.58042e-62
exm133790	rs139017763	CFHR5	Missense_S278G	1	196965193	A	G	0.009144	3666-17	CFHR5	1	196946667	196978804	Complement factor H-related protein 5	Q9BXR6	-1.378	0.09802	6.84586e-45	-1.26218	0.100341	2.75717e-36
exm-rs380390	rs380390	CFH	Intronic	1	196701051	C	G	0.4337	3666-17	CFHR5	1	196946667	196978804	Complement factor H-related protein 5	Q9BXR6	0.2316	0.01894	2.20056e-34	0.209166	0.0198009	4.40152e-26
exm133342	rs800292	CFH	Missense_V62I,Missense_V62I	1	196642233	A	G	0.2416	7885-17	CFHR5	1	196946667	196978804	Complement factor H-related protein 5	Q9BXR6	-0.2934	0.02087	6.83604e-45	-0.211828	0.0217871	2.41461e-22
exm133911	rs6003	F13B	Missense_R115H	1	197031021	C	T	0.08931	3666-17	CFHR5	1	196946667	196978804	Complement factor H-related protein 5	Q9BXR6	0.261	0.03284	1.90121e-15	0.295036	0.0337742	2.42466e-18
exm133911	rs6003	F13B	Missense_R115H	1	197031021	C	T	0.08931	7885-17	CFHR5	1	196946667	196978804	Complement factor H-related protein 5	Q9BXR6	0.3327	0.03148	4.16602e-26	0.26594	0.0322734	1.71897e-16
exm-rs10033900	rs10033900	Intergenic	Intergenic	4	110659067	C	T	0.4782	2567-5	CFI	4	110661848	110723381	Complement factor I	P05156	0.2845	0.01835	3.2551e-54	0.2845	0.0187577	5.83621e-52
exm1479431	rs5167	APOC4	Missense_L96R	19	45448465	G	T	0.3232	4203-50	CFL1	11	65622282	65625804	Cofilin-1	P23528	0.1818	0.01826	2.36974e-23	0.1818	0.018424	5.75581e-23
exm63376	rs12085435	C8B	Missense_L261P	1	57415310	A	G	0.04537	4203-50	CFL1	11	65622282	65625804	Cofilin-1	P23528	0.2919	0.04214	4.30131e-12	0.2919	0.0423299	5.35478e-12
exm362807	rs1803274	BCHE	Missense_A567T	3	165491280	T	C	0.1881	4203-50	CFL1	11	65622282	65625804	Cofilin-1	P23528	0.1155	0.02214	1.82039e-07	0.1155	0.022194	1.94932e-07
exm-rs1410996	rs1410996	CFH	Intronic	1	196696933	T	C	0.3885	2960-66	CFP	23	47483612	47489704	Properdin	P27918	0.3007	0.01807	3.5263e-62	0.190042	0.0238395	1.56474e-15
exm-rs1329424	rs1329424	CFH	Intronic	1	196646176	A	C	0.3975	2960-66	CFP	23	47483612	47489704	Properdin	P27918	-0.3014	0.01843	4.08874e-60	-0.179344	0.0243223	1.66037e-13
exm-rs387608	rs387608	STK19	Intronic	6	31941557	T	C	0.1427	2960-66	CFP	23	47483612	47489704	Properdin	P27918	-0.2024	0.02587	5.12791e-15	-0.187096	0.026135	8.13582e-13
exm533151	rs9332739	C2	Missense_E318D,Missense_E186D	6	31903804	C	G	0.04946	2960-66	CFP	23	47483612	47489704	Properdin	P27918	0.2833	0.04125	6.51636e-12	0.254811	0.0416138	9.16948e-10
exm-rs3135388	rs3135388	HLA-DRA	Downstream	6	32413051	T	C	0.224	7717-95	CFTR	7	117120017	117308719	Cystic fibrosis transmembrane conductance regulator	P13569	0.1608	0.02243	7.5564e-13	0.1608	0.0225352	9.64252e-13
exm1305265	rs704	VTN	Missense_T400M	17	26694861	G	A	0.4964	14056-4	CGA	6	87795216	87804865	Glycoprotein hormones alpha chain	P01215	-0.1069	0.01828	4.97754e-09	-0.1069	0.0183348	5.52847e-09
exm-rs753307	rs753307	RUVBL2	Intronic	19	49518484	T	C	0.4375	4914-10	CGA;CGB3	6	87795216	87804865	Human Chorionic Gonadotropin	P01215,P01233	-0.276	0.01405	6.49017e-86	-0.245838	0.0149449	8.43378e-61
exm1488921	rs3765148	DHDH	Missense_G282R	19	49447713	A	G	0.05735	4914-10	CGA;CGB3	6	87795216	87804865	Human Chorionic Gonadotropin	P01215,P01233	0.3649	0.03093	4.01567e-32	0.325007	0.0316249	8.95283e-25
exm1490232	rs144293339	SLC6A16	Missense_V99I	19	49814310	T	C	0.007812	4914-10	CGA;CGB3	6	87795216	87804865	Human Chorionic Gonadotropin	P01215,P01233	0.7791	0.08052	3.81879e-22	0.737917	0.0816702	1.6351e-19
exm1490129	rs141327522	TRPM4	Missense_K1154R	19	49714099	G	A	0.00799	4914-10	CGA;CGB3	6	87795216	87804865	Human Chorionic Gonadotropin	P01215,P01233	0.6965	0.08256	3.27573e-17	0.568023	0.0841546	1.48101e-11
exm1489460	rs1017219	KCN/A7	Missense_M418T	19	49573438	G	A	0.3689	4914-10	CGA;CGB3	6	87795216	87804865	Human Chorionic Gonadotropin	P01215,P01233	0.08459	0.01483	1.17043e-08	0.0989295	0.0153031	1.01532e-10
exm1488169	rs146216905	FUT1	Missense_L341P	19	49253517	A	G	0.00506	4914-10	CGA;CGB3	6	87795216	87804865	Human Chorionic Gonadotropin	P01215,P01233	0.7576	0.09871	1.65409e-14	0.618821	0.0998238	5.67764e-10
exm1488302	rs117048185	BCAT2	Missense_Q100E	19	49309776	C	G	0.01394	4914-10	CGA;CGB3	6	87795216	87804865	Human Chorionic Gonadotropin	P01215,P01233	0.3143	0.06209	4.14866e-07	0.356672	0.0623328	1.05245e-08
exm1490444	rs200504503	CCDC155	Missense_L122F	19	49899054	C	T	0.003374	4914-10	CGA;CGB3	6	87795216	87804865	Human Chorionic Gonadotropin	P01215,P01233	0.8463	0.1252	1.38388e-11	0.697191	0.126558	3.61147e-08
exm690789	rs6185	GNRH1	Missense_W20S	8	25280800	G	C	0.276	4914-10	CGA;CGB3	6	87795216	87804865	Human Chorionic Gonadotropin	P01215,P01233	-0.07978	0.0161	7.22264e-07	-0.07978	0.0161348	7.63088e-07
exm-rs9388489	rs9388489	Intergenic	Intergenic	6	126698719	G	A	0.4281	3032-11	CGA;FSHB	6	87795216	87804865	Follicle stimulating hormone	P01215, P01225	0.06386	0.01177	5.77413e-08	0.06386	0.0118011	6.25458e-08
exm-rs753307	rs753307	RUVBL2	Intronic	19	49518484	T	C	0.4375	2953-31	CGA;LHB	6	87795216	87804865	Luteinizing hormone	P01215, P01229	0.1727	0.01443	5.21967e-33	0.157954	0.0149662	4.86516e-26
exm1488921	rs3765148	DHDH	Missense_G282R	19	49447713	A	G	0.05735	2953-31	CGA;LHB	6	87795216	87804865	Luteinizing hormone	P01215, P01229	-0.3328	0.03114	1.16821e-26	-0.302567	0.031726	1.47191e-21
exm1490232	rs144293339	SLC6A16	Missense_V99I	19	49814310	T	C	0.007812	2953-31	CGA;LHB	6	87795216	87804865	Luteinizing hormone	P01215, P01229	-0.5581	0.08123	6.3926e-12	-0.549535	0.0820132	2.07617e-11
exm1490129	rs141327522	TRPM4	Missense_K1154R	19	49714099	G	A	0.00799	2953-31	CGA;LHB	6	87795216	87804865	Luteinizing hormone	P01215, P01229	-0.6167	0.08306	1.1299e-13	-0.523632	0.0844954	5.74891e-10
exm1489460	rs1017219	KCN/A7	Missense_M418T	19	49573438	G	A	0.3689	2953-31	CGA;LHB	6	87795216	87804865	Luteinizing hormone	P01215, P01229	-0.08142	0.0149	4.64398e-08	-0.0943957	0.0152342	5.78009e-10
exm2253914	rs200505736	ARHGAP35	Synonymous_N396N	19	47423120	T	C	0.002397	2953-31	CGA;LHB	6	87795216	87804865	Luteinizing hormone	P01215, P01229	-0.6736	0.1543	1.2682e-05	-0.773082	0.154717	5.83053e-07
exm-rs17767419	rs17767419	Intergenic	Intergenic	16	79744548	T	C	0.2801	3521-16	CGA;TSHB	6	87795216	87804865	Thyroid Stimulating Hormone	P01215 P01222	-0.1506	0.0211	9.50846e-13	-0.1506	0.0211993	1.21193e-12
exm-rs12045440	rs12045440	CAPZB	Intronic	1	19765518	G	T	0.3398	3521-16	CGA;TSHB	6	87795216	87804865	Thyroid Stimulating Hormone	P01215 P01222	0.1046	0.0202	2.24016e-07	0.1046	0.0202499	2.39864e-07
exm-rs965513	rs965513	Intergenic	Intergenic	9	100556109	A	G	0.3524	3521-16	CGA;TSHB	6	87795216	87804865	Thyroid Stimulating Hormone	P01215 P01222	-0.101	0.01974	3.11233e-07	-0.101	0.0197862	3.31567e-07
exm-rs653178	rs653178	ATXN2	Intronic	12	112007756	G	A	0.3891	6213-10	CGB7	19	49557531	49561603	Choriogonadotropin subunit beta variant 2	Q6NT52	0.09947	0.019	1.6475e-07	0.09947	0.0190482	1.76978e-07
exm-rs9376090	rs9376090	Intergenic	Intergenic	6	135411228	C	T	0.2775	6213-10	CGB7	19	49557531	49561603	Choriogonadotropin subunit beta variant 2	Q6NT52	0.102	0.02028	4.91541e-07	0.102	0.0203254	5.21192e-07
exm-rs2731672	rs2731672	Intergenic	Intergenic	5	176842474	A	G	0.2485	6213-10	CGB7	19	49557531	49561603	Choriogonadotropin subunit beta variant 2	Q6NT52	-0.1052	0.02116	6.63873e-07	-0.1052	0.0212069	7.02599e-07
exm1101789	rs35657569	NID2	Missense_P354H	14	52520746	T	G	0.1044	6257-56	CGREF1	2	27322159	27341995	Cell growth regulator with EF hand domain protein 1	Q99674	0.2349	0.02932	1.13229e-15	0.20651	0.0299508	5.38791e-12
exm161501	rs10733133	NID1	Missense_V246I	1	236208773	T	C	0.3889	6257-56	CGREF1	2	27322159	27341995	Cell growth regulator with EF hand domain protein 1	Q99674	0.1209	0.01823	3.31336e-11	0.1209	0.0183006	3.9398e-11
exm848932	rs61751507	CPN1	Missense_G178D	10	101829514	T	C	0.0453	6257-56	CGREF1	2	27322159	27341995	Cell growth regulator with EF hand domain protein 1	Q99674	-0.2535	0.04306	3.9295e-09	-0.2535	0.0431925	4.38238e-09
exm-rs730532	rs730532	NID2	Intronic	14	52518811	C	T	0.2007	6257-56	CGREF1	2	27322159	27341995	Cell growth regulator with EF hand domain protein 1	Q99674	-0.1521	0.02249	1.35158e-11	-0.12448	0.0229357	5.71963e-08
exm585624	rs56348064	LATS1	Missense_W370R	6	150005117	A	G	0.003374	14005-2	CHD7	8	61591321	61780587	Chromodomain-helicase-DNA-binding protein 7	Q9P2D1	0.3578	0.05479	6.55992e-11	0.3578	0.0549984	7.73638e-11
exm1226640	rs61756147	PALB2	Missense_L100F	16	23647569	A	G	0.001598	14005-2	CHD7	8	61591321	61780587	Chromodomain-helicase-DNA-binding protein 7	Q9P2D1	0.4786	0.08083	3.19856e-09	0.4786	0.0810895	3.58853e-09
exm397228	rs200347842	GUF1	Missense_A185T	4	44684396	A	G	0.001688	14005-2	CHD7	8	61591321	61780587	Chromodomain-helicase-DNA-binding protein 7	Q9P2D1	0.4911	0.0832	3.57721e-09	0.4911	0.0834971	4.06221e-09
exm718565	rs117552523	WDR67	Missense_R94H	8	124094998	A	G	0.001154	14005-2	CHD7	8	61591321	61780587	Chromodomain-helicase-DNA-binding protein 7	Q9P2D1	0.5595	0.09629	6.22597e-09	0.5595	0.0965948	6.94554e-09
exm771371	rs144996297	SVEP1	Missense_E3386K	9	113148268	C	T	0.01092	14005-2	CHD7	8	61591321	61780587	Chromodomain-helicase-DNA-binding protein 7	Q9P2D1	0.1614	0.03081	1.61835e-07	0.1614	0.0308854	1.73437e-07
exm823559	rs188073065	WDFY4	Missense_T2559A	10	50151420	A	G	0.001154	14005-2	CHD7	8	61591321	61780587	Chromodomain-helicase-DNA-binding protein 7	Q9P2D1	0.4788	0.09241	2.20395e-07	0.4788	0.0926223	2.34868e-07
exm332042	rs192891419	EPHA6	Missense_R162T	3	96706208	C	G	0.001509	14005-2	CHD7	8	61591321	61780587	Chromodomain-helicase-DNA-binding protein 7	Q9P2D1	0.4142	0.0809	3.05696e-07	0.4142	0.0810816	3.2484e-07
exm1421535	rs182936649	MUC16	Missense_P5349S	19	9071401	A	G	0.001864	14005-2	CHD7	8	61591321	61780587	Chromodomain-helicase-DNA-binding protein 7	Q9P2D1	0.3709	0.07451	6.42927e-07	0.3709	0.0746752	6.80522e-07
exm2274266	rs115245242	FBXL13	Missense_R95W	7	102667940	A	G	0.001598	14005-2	CHD7	8	61591321	61780587	Chromodomain-helicase-DNA-binding protein 7	Q9P2D1	0.3914	0.07892	7.06921e-07	0.3914	0.079087	7.46043e-07
exm142642	rs150262445	SLC45A3	Missense_V296M	1	205632033	T	C	0.002042	14005-2	CHD7	8	61591321	61780587	Chromodomain-helicase-DNA-binding protein 7	Q9P2D1	0.3415	0.06954	9.06858e-07	0.3415	0.069683	9.54637e-07
exm1066988	rs151309735	KIAA1704	Missense_P197R	13	45589616	G	C	0.003462	2853-68	CHEK1	11	125495031	125546150	Serine/threonine-protein kinase Chk1	O14757	0.7501	0.1508	6.55386e-07	0.7501	0.151155	6.96027e-07
exm904010	rs2306029	LRP4	Missense_S1554G	11	46893108	T	C	0.4377	11320-29	CHFR	12	133416937	133481459	E3 ubiquitin-protein ligase CHFR	Q96EP1	0.1059	0.01894	2.25322e-08	0.1059	0.0189934	2.46655e-08
exm1305265	rs704	VTN	Missense_T400M	17	26694861	G	A	0.4964	11320-29	CHFR	12	133416937	133481459	E3 ubiquitin-protein ligase CHFR	Q96EP1	-0.09628	0.01852	2.00683e-07	-0.09628	0.0185636	2.14288e-07
exm1122740	rs9658667	CHGA	Missense_S382G	14	93399050	A	G	0.02424	11184-51	CHGA	14	93389445	93401638	Chromogranin-A	P10645	0.7952	0.05905	2.46087e-41	0.7952	0.0600157	4.52027e-40
exm1122740	rs9658667	CHGA	Missense_S382G	14	93399050	A	G	0.02424	8476-11	CHGA	14	93389445	93401638	Chromogranin-A	P10645	0.5586	0.06076	3.80092e-20	0.5586	0.0612224	7.23262e-20
exm904010	rs2306029	LRP4	Missense_S1554G	11	46893108	T	C	0.4377	11184-51	CHGA	14	93389445	93401638	Chromogranin-A	P10645	-0.1044	0.01873	2.49034e-08	-0.1044	0.0187824	2.72267e-08
exm139587	rs880633	CHI3L1	Missense_R145G	1	203152801	T	C	0.4438	11104-13	CHI3L1	1	203148059	203155978	Chitinase-3-like protein 1	P36222	0.9487	0.0137	0	0.952529	0.0186854	0
exm139374	rs61745017	MYOG	Missense_R147C	1	203054651	A	G	0.0293	11104-13	CHI3L1	1	203148059	203155978	Chitinase-3-like protein 1	P36222	-0.1766	0.05675	0.00185891	-0.292129	0.0568422	2.75764e-07
exm83441	rs11556868	CHI3L2	Missense_A172V,Missense_A182V,Missense_A103V	1	111778325	T	C	0.1321	9383-24	CHI3L2	1	111770281	111786062	Chitinase-3-like protein 2	Q15782	0.289	0.02421	7.57152e-33	0.289	0.0245234	4.68188e-32
exm-rs1269854	rs1269854	TNXB	Intronic	6	32070838	G	A	0.03605	9383-24	CHI3L2	1	111770281	111786062	Chitinase-3-like protein 2	Q15782	0.2297	0.04483	2.99437e-07	0.2297	0.0449359	3.19238e-07
exm1305265	rs704	VTN	Missense_T400M	17	26694861	G	A	0.4964	9383-24	CHI3L2	1	111770281	111786062	Chitinase-3-like protein 2	Q15782	-0.08183	0.01647	6.7498e-07	-0.08183	0.0165054	7.13104e-07
exm1124040	rs2232710	SERPIN/A10	Missense_Q424R	14	94750486	C	T	0.02601	10914-4	CHIC2	4	54874540	54931562	Cysteine-rich hydrophobic domain-containing protein 2	Q9UKJ5	-0.4917	0.05584	1.30252e-18	-0.4917	0.0562383	2.26694e-18
exm1305221	rs9910163	SEBOX	Missense_L207S	17	26691321	A	G	0.2539	10914-4	CHIC2	4	54874540	54931562	Cysteine-rich hydrophobic domain-containing protein 2	Q9UKJ5	-0.1205	0.02029	2.86965e-09	-0.1205	0.0203536	3.21297e-09
exm-rs1329424	rs1329424	CFH	Intronic	1	196646176	A	C	0.3975	10914-4	CHIC2	4	54874540	54931562	Cysteine-rich hydrophobic domain-containing protein 2	Q9UKJ5	0.1015	0.01853	4.31124e-08	0.1015	0.0185818	4.69919e-08
exm-rs387608	rs387608	STK19	Intronic	6	31941557	T	C	0.1427	10914-4	CHIC2	4	54874540	54931562	Cysteine-rich hydrophobic domain-containing protein 2	Q9UKJ5	0.129	0.02553	4.352e-07	0.129	0.0255885	4.62311e-07
exm139708	rs2297950	CHIT1	Missense_G102S,Missense_G102S	1	203194186	T	C	0.3209	10460-1	CHIT1	1	203185207	203198860	Chitotriosidase-1	Q13231	0.7236	0.01789	0	0.612585	0.0239224	1.26929e-144
exm139708	rs2297950	CHIT1	Missense_G102S,Missense_G102S	1	203194186	T	C	0.3209	3600-2	CHIT1	1	203185207	203198860	Chitotriosidase-1	Q13231	0.3107	0.01986	3.62137e-55	0.273763	0.0204495	7.18046e-41
exm2250489	rs3737875	MYBPH	Synonymous_N211N	1	203140671	A	G	0.1143	10460-1	CHIT1	1	203185207	203198860	Chitotriosidase-1	Q13231	-0.4978	0.0292	3.62039e-65	-0.388876	0.0303583	1.4495e-37
exm2250489	rs3737875	MYBPH	Synonymous_N211N	1	203140671	A	G	0.1143	3600-2	CHIT1	1	203185207	203198860	Chitotriosidase-1	Q13231	-0.4417	0.02914	6.72256e-52	-0.375035	0.030083	1.13492e-35
exm1305265	rs704	VTN	Missense_T400M	17	26694861	G	A	0.4964	3600-2	CHIT1	1	203185207	203198860	Chitotriosidase-1	Q13231	0.1889	0.0185	1.77376e-24	0.1889	0.0186724	4.6665e-24
exm139962	rs56219555	OPTC	Missense_R325W	1	203472822	T	C	0.02575	3600-2	CHIT1	1	203185207	203198860	Chitotriosidase-1	Q13231	-0.5446	0.0598	8.46731e-20	-0.45942	0.0612904	6.58971e-14
exm139962	rs56219555	OPTC	Missense_R325W	1	203472822	T	C	0.02575	10460-1	CHIT1	1	203185207	203198860	Chitotriosidase-1	Q13231	-0.6456	0.06	5.31702e-27	-0.462092	0.0616927	6.87554e-14
exm2263844	rs2802796	Intergenic	Intergenic	1	203440733	A	C	0.3673	10460-1	CHIT1	1	203185207	203198860	Chitotriosidase-1	Q13231	-0.1661	0.01972	3.67212e-17	-0.134107	0.0202244	3.33537e-11
exm139639	rs1065761	CHIT1	Missense_A423G,Silent,Silent,Missense_A397G,Missense_A442G	1	203186093	C	G	0.1194	10460-1	CHIT1	1	203185207	203198860	Chitotriosidase-1	Q13231	0.7139	0.028	2.15949e-143	0.215681	0.0346506	4.83213e-10
exm2263844	rs2802796	Intergenic	Intergenic	1	203440733	A	C	0.3673	3600-2	CHIT1	1	203185207	203198860	Chitotriosidase-1	Q13231	-0.1245	0.01964	2.31105e-10	-0.116787	0.0199962	5.20537e-09
exm139365	rs138360992	MYOG	Missense_A181T	1	203053787	T	C	0.02637	10460-1	CHIT1	1	203185207	203198860	Chitotriosidase-1	Q13231	-0.2545	0.05914	1.68236e-05	-0.316576	0.0595544	1.0622e-07
exm-rs12202428	rs12202428	Intergenic	Downstream	6	30719909	G	A	0.03178	10460-1	CHIT1	1	203185207	203198860	Chitotriosidase-1	Q13231	-0.2791	0.05475	3.43774e-07	-0.2791	0.0548796	3.66309e-07
exm1305265	rs704	VTN	Missense_T400M	17	26694861	G	A	0.4964	13117-232	CHKB	22	51017387	51021428	Choline/ethanolamine kinase	Q9Y259	0.5416	0.01716	1.23627e-218	0.5416	0.0186343	1.00422e-185
exm1305265	rs704	VTN	Missense_T400M	17	26694861	G	A	0.4964	7761-125	CHKB	22	51017387	51021428	Choline/ethanolamine kinase	Q9Y259	0.1024	0.01811	1.56451e-08	0.1024	0.0181608	1.71517e-08
exm285480	rs116421102	CHL1	Missense_A224V	3	383757	C	T	0.001776	8958-51	CHL1	3	238279	451100	Neural cell adhesion molecule L1-like protein	O00533	-1.981	0.2126	1.1859e-20	-1.95434	0.214242	7.3701e-20
exm2269392	rs1015456	Intergenic	Intergenic	3	107776	C	T	0.3768	3601-54	CHL1	3	238279	451100	Neural cell adhesion molecule L1-like protein	O00533	-0.1585	0.01939	2.97547e-16	-0.155953	0.0195136	1.32746e-15
exm285480	rs116421102	CHL1	Missense_A224V	3	383757	C	T	0.001776	3601-54	CHL1	3	238279	451100	Neural cell adhesion molecule L1-like protein	O00533	-1.73	0.2158	1.0864e-15	-1.70112	0.217039	4.58309e-15
exm2269392	rs1015456	Intergenic	Intergenic	3	107776	C	T	0.3768	8958-51	CHL1	3	238279	451100	Neural cell adhesion molecule L1-like protein	O00533	-0.1473	0.01918	1.59244e-14	-0.144374	0.0192883	7.15093e-14
exm-rs314253	rs314253	Intergenic	Intergenic	17	7091650	G	A	0.3511	8958-51	CHL1	3	238279	451100	Neural cell adhesion molecule L1-like protein	O00533	0.1048	0.01941	6.69094e-08	0.1048	0.0194614	7.24326e-08
exm181733	rs1260326	GCKR	Missense_L446P	2	27730940	T	C	0.3552	3601-54	CHL1	3	238279	451100	Neural cell adhesion molecule L1-like protein	O00533	-0.1003	0.01942	2.40724e-07	-0.1003	0.019466	2.56921e-07
exm904010	rs2306029	LRP4	Missense_S1554G	11	46893108	T	C	0.4377	12458-79	CHP1	15	41523341	41574085	Calcineurin B homologous protein 1	Q99653	0.09126	0.01775	2.72687e-07	0.09126	0.0177922	2.90972e-07
exm307845	rs61740470	LTF	Splicing	3	46491985	T	C	0.00799	13438-115	CHRD	3	184097861	184107617	Chordin	Q9H2X0	-0.845	0.1093	1.06692e-14	-0.845	0.109912	1.49505e-14
exm939423	rs2511241	P2RY2	Missense_P46L,Missense_P46L,Missense_P46L	11	72945341	C	T	0.08638	13438-115	CHRD	3	184097861	184107617	Chordin	Q9H2X0	-0.2288	0.0346	3.7733e-11	-0.2288	0.0347403	4.51777e-11
exm-rs5943057	rs5943057	CHRDL1	Intronic	23	109939205	G	T	0.4176	3362-61	CHRDL1	23	109917084	110039286	Chordin-like protein 1	Q9BU40	-0.1911	0.01887	4.18521e-24	-0.1911	0.0191078	1.50639e-23
exm1496336	rs2569491	KLK14	Missense_H45Y	19	51584916	A	G	0.3456	3362-61	CHRDL1	23	109917084	110039286	Chordin-like protein 1	Q9BU40	-0.09502	0.01715	3.01567e-08	-0.09502	0.0171978	3.29275e-08
exm942120	rs61761610	UVRAG	Missense_N249D	11	75694476	G	A	0.007457	6086-15	CHRDL2	11	74407474	74442227	Chordin-like protein 2	Q6WN34	-0.6231	0.1064	4.73569e-09	-0.603519	0.106803	1.59757e-08
exm2219453	rs643807	SPCS2	UTR5	11	74660292	G	A	0.3697	6086-15	CHRDL2	11	74407474	74442227	Chordin-like protein 2	Q6WN34	0.09937	0.01885	1.35226e-07	0.0954907	0.0189093	4.41986e-07
exm-rs10761731	rs10761731	JMJD1C	Intronic	10	65027610	T	A	0.4427	7779-86	CHST11	12	104850692	105155792	Carbohydrate sulfotransferase 11	Q9NPF2	-0.1133	0.01775	1.7354e-10	-0.1133	0.0178172	2.03062e-10
exm-rs507666	rs507666	ABO	Intronic	9	136149399	A	G	0.1216	6626-81	CHST12	7	2443195	2474242	Carbohydrate sulfotransferase 12	Q9NRB3	0.2213	0.02821	4.33866e-15	0.2213	0.0283705	6.17383e-15
exm-rs505922	rs505922	ABO	Intronic	9	136149229	C	T	0.2571	4469-78	CHST15	10	125765669	125853200	Carbohydrate sulfotransferase 15	Q7LFX5	-0.2427	0.02125	3.27767e-30	-0.324669	0.0242268	5.94556e-41
exm-rs505922	rs505922	ABO	Intronic	9	136149229	C	T	0.2571	14097-86	CHST15	10	125765669	125853200	Carbohydrate sulfotransferase 15	Q7LFX5	-0.225	0.02124	3.20377e-26	-0.301947	0.0241801	8.74689e-36
exm792703	rs8176741	ABO	Missense_T219M	9	136131461	A	G	0.06802	4469-78	CHST15	10	125765669	125853200	Carbohydrate sulfotransferase 15	Q7LFX5	0.04999	0.0376	0.183676	0.311312	0.0423581	1.98905e-13
exm792703	rs8176741	ABO	Missense_T219M	9	136131461	A	G	0.06802	14097-86	CHST15	10	125765669	125853200	Carbohydrate sulfotransferase 15	Q7LFX5	0.04874	0.03749	0.193574	0.291773	0.0422429	4.94893e-12
exm-rs17695224	rs17695224	FPR3	Intronic	19	52324216	A	G	0.2686	4469-78	CHST15	10	125765669	125853200	Carbohydrate sulfotransferase 15	Q7LFX5	-0.11	0.02106	1.75884e-07	-0.11	0.0211115	1.884e-07
exm-rs17695224	rs17695224	FPR3	Intronic	19	52324216	A	G	0.2686	14097-86	CHST15	10	125765669	125853200	Carbohydrate sulfotransferase 15	Q7LFX5	-0.1095	0.02101	1.87013e-07	-0.1095	0.0210611	2.00199e-07
exm-rs7172689	rs7172689	IL16	Intronic	15	81533695	T	C	0.2417	11646-4	CHST9	18	24494554	24765302	Carbohydrate sulfotransferase 9	Q7L1S5	-0.1168	0.02236	1.75465e-07	-0.1168	0.022416	1.88257e-07
exm-rs2929282	rs2929282	FRMD5	Intronic	15	44245931	T	A	0.03898	11646-4	CHST9	18	24494554	24765302	Carbohydrate sulfotransferase 9	Q7L1S5	0.2547	0.04877	1.76549e-07	0.2547	0.0488886	1.89041e-07
exm2257891	rs927332	Intergenic	Intergenic	6	6331873	T	C	0.499	5717-2	CILP	15	65488337	65503840	Cartilage intermediate layer protein 1	O75339	0.09547	0.01869	3.2545e-07	0.09547	0.0187345	3.47027e-07
exm1305265	rs704	VTN	Missense_T400M	17	26694861	G	A	0.4964	7745-3	CISD1	10	60028862	60050752	CDGSH iron-sulfur domain-containing protein 1	Q9NZ45	0.1089	0.01789	1.14903e-09	0.1089	0.0179483	1.29985e-09
exm1479366	rs7412	APOE	Missense_R176C	19	45412079	T	C	0.06091	5345-51	CKAP2	13	53029495	53050763	Cytoskeleton-associated protein 2	Q8WWK9	0.4733	0.03675	5.9164e-38	0.453012	0.037399	9.01937e-34
exm-rs769449	rs769449	APOE	Intronic	19	45410002	A	G	0.1249	5345-51	CKAP2	13	53029495	53050763	Cytoskeleton-associated protein 2	Q8WWK9	-0.231	0.02741	3.52883e-17	-0.206663	0.0276661	8.02482e-14
exm1305265	rs704	VTN	Missense_T400M	17	26694861	G	A	0.4964	5345-51	CKAP2	13	53029495	53050763	Cytoskeleton-associated protein 2	Q8WWK9	-0.1273	0.0177	6.38068e-13	-0.1273	0.0177814	8.11694e-13
exm362807	rs1803274	BCHE	Missense_A567T	3	165491280	T	C	0.1881	5345-51	CKAP2	13	53029495	53050763	Cytoskeleton-associated protein 2	Q8WWK9	0.1542	0.02295	1.83033e-11	0.1542	0.0230443	2.20941e-11
exm-rs541862	rs541862	CFB	Intronic	6	31916951	G	A	0.09961	5345-51	CKAP2	13	53029495	53050763	Cytoskeleton-associated protein 2	Q8WWK9	0.1858	0.03029	8.56762e-10	0.1858	0.0303955	9.79309e-10
exm-rs1329424	rs1329424	CFH	Intronic	1	196646176	A	C	0.3975	5345-51	CKAP2	13	53029495	53050763	Cytoskeleton-associated protein 2	Q8WWK9	0.1114	0.01866	2.37269e-09	0.1114	0.0187223	2.6793e-09
exm-rs6742078	rs6742078	UGT1A1	Intronic	2	234672639	T	G	0.3199	7221-56	CKAP4	12	106631659	106641713	Cytoskeleton-associated protein 4	Q07065	0.1859	0.02056	1.54072e-19	0.1859	0.0207175	2.88296e-19
exm1480286	rs11559024	CKM	Missense_E83G	19	45821183	C	T	0.0237	3714-49	CKB;CKM	14	103985995	103989196	Creatine kinase M-type:Creatine kinase B-type heterodimer	P12277 P06732	-0.6008	0.06187	2.7151e-22	-0.6008	0.0624319	6.37658e-22
exm1480286	rs11559024	CKM	Missense_E83G	19	45821183	C	T	0.0237	2670-67	CKM	19	45809671	45826302	Creatine kinase M-type	P06732	-0.5662	0.06131	2.58201e-20	-0.5662	0.0618132	5.19674e-20
exm1414393	rs147116781	C3	Missense_A1440D	19	6681983	G	T	0.003374	2670-67	CKM	19	45809671	45826302	Creatine kinase M-type	P06732	-0.8179	0.1601	3.24414e-07	-0.8179	0.160484	3.46092e-07
exm1305265	rs704	VTN	Missense_T400M	17	26694861	G	A	0.4964	2670-67	CKM	19	45809671	45826302	Creatine kinase M-type	P06732	0.0902	0.01807	5.98505e-07	0.0902	0.0181091	6.32862e-07
exm306137	rs138611262	KIF15	Missense_S1083L	3	44879843	T	C	0.01172	12530-14	CKS1B	1	154947118	154951725	Cyclin-dependent kinases regulatory subunit 1	P61024	-0.4148	0.0822	4.50616e-07	-0.4148	0.0823864	4.78326e-07
exm1305265	rs704	VTN	Missense_T400M	17	26694861	G	A	0.4964	11094-104	CLC	19	40221893	40228669	Galectin-10	Q05315	-0.1693	0.01743	2.65048e-22	-0.1693	0.0175771	5.86533e-22
exm1316345	rs79968874	STAC2	Missense_K302R	17	37370522	C	T	0.00506	11094-104	CLC	19	40221893	40228669	Galectin-10	Q05315	0.668	0.126	1.148e-07	0.668	0.126322	1.23613e-07
exm362343	rs199985412	OTOL1	Missense_G209R	3	161220921	A	G	0.001154	11094-104	CLC	19	40221893	40228669	Galectin-10	Q05315	1.391	0.2658	1.66548e-07	1.391	0.266474	1.78899e-07
exm1305265	rs704	VTN	Missense_T400M	17	26694861	G	A	0.4964	10496-11	CLCA1	1	86934526	86965977	Calcium-activated chloride channel regulator 1	A8K7I4	0.1659	0.01761	4.47734e-21	0.1659	0.0177499	9.05556e-21
exm-rs511294	rs511294	C2	Intronic	6	31888869	C	A	0.05679	10496-11	CLCA1	1	86934526	86965977	Calcium-activated chloride channel regulator 1	A8K7I4	-0.194	0.03898	6.46069e-07	-0.194	0.0390673	6.8422e-07
exm1305265	rs704	VTN	Missense_T400M	17	26694861	G	A	0.4964	8950-4	CLCA2	1	86889769	86922241	Calcium-activated chloride channel regulator 2	Q9UQC9	-0.2328	0.01666	2.25946e-44	-0.2328	0.0169514	6.40902e-43
exm1305265	rs704	VTN	Missense_T400M	17	26694861	G	A	0.4964	13683-18	CLCNKB	1	16370231	16383821	Chloride channel protein ClC-Kb	P51801	0.1707	0.01826	8.90658e-21	0.1707	0.0184023	1.75928e-20
exm-rs2734331	rs2734331	SKIV2L	Synonymous_T400T	6	31930351	C	T	0.0609	10955-4	CLEC10A	17	6977856	6983626	C-type lectin domain family 10 member A	Q8IUN9	-0.1995	0.03764	1.15668e-07	-0.1995	0.0377357	1.24495e-07
exm983191	rs1359082	CLEC12B	Missense_T6N,Missense_T6N	12	10163375	A	C	0.4019	11187-11	CLEC12A	12	10103915	10147704	C-type lectin domain family 12 member A	Q5QGZ9	0.9033	0.015	0	0.796556	0.0215582	7.54562e-299
exm983086	rs526680	CLEC2A	Missense_G136D	12	10069302	C	T	0.4021	11187-11	CLEC12A	12	10103915	10147704	C-type lectin domain family 12 member A	Q5QGZ9	-0.4214	0.01851	9.94706e-115	-0.171971	0.020896	1.87401e-16
exm982952	rs118152239	CLECL1	Missense_A135T	12	9875323	C	T	0.01855	11187-11	CLEC12A	12	10103915	10147704	C-type lectin domain family 12 member A	Q5QGZ9	0.7482	0.0706	3.05289e-26	0.557761	0.0724912	1.42398e-14
exm983211	rs637790	CLEC12B	Missense_V116L,Missense_V116L	12	10167277	G	C	0.0878	11187-11	CLEC12A	12	10103915	10147704	C-type lectin domain family 12 member A	Q5QGZ9	-0.6343	0.03268	6.42423e-84	-0.267271	0.0352342	3.31047e-14
exm983285	rs77910243	CLEC1A	Missense_R234S	12	10224073	G	T	0.01722	11187-11	CLEC12A	12	10103915	10147704	C-type lectin domain family 12 member A	Q5QGZ9	0.4123	0.07316	1.74457e-08	0.5292	0.0741064	9.25988e-13
exm-rs4763879	rs4763879	CD69	Intronic	12	9910164	A	G	0.3537	11187-11	CLEC12A	12	10103915	10147704	C-type lectin domain family 12 member A	Q5QGZ9	0.02011	0.02016	0.318512	0.129821	0.020424	2.06642e-10
exm982704	rs12230214	PZP	Missense_L379V	12	9346792	C	G	0.2679	11187-11	CLEC12A	12	10103915	10147704	C-type lectin domain family 12 member A	Q5QGZ9	0.231	0.02137	3.10201e-27	0.13776	0.021889	3.10203e-10
exm1305265	rs704	VTN	Missense_T400M	17	26694861	G	A	0.4964	10837-131	CLEC12B	12	10163231	10171399	C-type lectin domain family 12 member B	Q2HXU8	-0.2863	0.01777	2.12084e-58	-0.2863	0.0181812	7.19292e-56
exm-rs1329424	rs1329424	CFH	Intronic	1	196646176	A	C	0.3975	10837-131	CLEC12B	12	10163231	10171399	C-type lectin domain family 12 member B	Q2HXU8	0.1738	0.01902	6.37653e-20	0.1738	0.0191707	1.2355e-19
exm-rs541862	rs541862	CFB	Intronic	6	31916951	G	A	0.09961	10837-131	CLEC12B	12	10163231	10171399	C-type lectin domain family 12 member B	Q2HXU8	0.2564	0.03093	1.13547e-16	0.241505	0.0312554	1.10274e-14
exm452468	rs121964920	C7	Missense_S521R	5	40959622	A	C	0.002752	10837-131	CLEC12B	12	10163231	10171399	C-type lectin domain family 12 member B	Q2HXU8	-1.036	0.1745	2.90351e-09	-1.036	0.17505	3.25244e-09
exm533151	rs9332739	C2	Missense_E318D,Missense_E186D	6	31903804	C	G	0.04946	10837-131	CLEC12B	12	10163231	10171399	C-type lectin domain family 12 member B	Q2HXU8	-0.2533	0.04195	1.559e-09	-0.223937	0.0422567	1.16148e-07
exm777642	rs17612	C5	Missense_E1437D	9	123725926	G	T	0.05336	10837-131	CLEC12B	12	10163231	10171399	C-type lectin domain family 12 member B	Q2HXU8	0.2123	0.04081	1.96989e-07	0.2123	0.0409084	2.10692e-07
exm1200844	rs201921574	TPSG1	Missense_G36S	16	1273562	T	C	0.005957	10461-57	CLEC14A	14	38254000	38256093	C-type lectin domain family 14 member A	Q86T13	-0.5719	0.1168	9.76062e-07	-0.5719	0.117064	1.03248e-06
exm983211	rs637790	CLEC12B	Missense_V116L,Missense_V116L	12	10167277	G	C	0.0878	4332-6	CLEC1B	12	10145660	10153381	C-type lectin domain family 1 member B	Q9P126	0.4878	0.03211	4.02422e-52	0.411789	0.033869	5.18432e-34
exm983191	rs1359082	CLEC12B	Missense_T6N,Missense_T6N	12	10163375	A	C	0.4019	4332-6	CLEC1B	12	10145660	10153381	C-type lectin domain family 1 member B	Q9P126	-0.2339	0.01859	2.65117e-36	-0.174604	0.019479	3.13866e-19
exm-rs10774625	rs10774625	ATXN2	Intronic	12	111910219	A	G	0.3956	4332-6	CLEC1B	12	10145660	10153381	C-type lectin domain family 1 member B	Q9P126	0.0961	0.01922	5.73303e-07	0.0961	0.0192642	6.08442e-07
exm248659	rs2742347	TTN	Missense_R4842K	2	179600648	T	C	0.06241	10953-14	CLEC2A	12	10051272	10084980	C-type lectin domain family 2 member A	Q6UVW9	0.1891	0.03698	3.16118e-07	0.1891	0.0370657	3.36529e-07
exm1305265	rs704	VTN	Missense_T400M	17	26694861	G	A	0.4964	7054-87	CLEC2D	12	9822304	9852151	C-type lectin domain family 2 member D	Q9UHP7	-0.1663	0.01736	9.75224e-22	-0.1663	0.0175023	2.06704e-21
exm306137	rs138611262	KIF15	Missense_S1083L	3	44879843	T	C	0.01172	7054-87	CLEC2D	12	9822304	9852151	C-type lectin domain family 2 member D	Q9UHP7	-0.4064	0.08239	8.11267e-07	-0.4064	0.0825696	8.57039e-07
exm405247	rs141374503	ADAMTS3	Missense_R565Q	4	73179445	T	C	0.005238	8242-9	CLEC2L	7	139208674	139229731	C-type lectin domain family 2 member L	P0C7M8	-0.7117	0.1297	4.08174e-08	-0.7117	0.130048	4.43474e-08
exm305876	rs56084453	ZNF502	Missense_Q174R,Missense_Q174R,Missense_Q174R,Missense_Q174R	3	44762830	G	A	0.2213	5701-81	CLEC3B	3	45067759	45077563	Tetranectin	P05452	-0.1406	0.01901	1.40235e-13	-0.1406	0.019105	1.84846e-13
exm1305265	rs704	VTN	Missense_T400M	17	26694861	G	A	0.4964	8853-2	CLEC4A	12	8276228	8291203	C-type lectin domain family 4 member A	Q9UMR7	-0.1378	0.01852	1.00225e-13	-0.1378	0.018611	1.31905e-13
exm1488054	rs2287922	RASIP1	Missense_R601C	19	49232226	G	A	0.394	8853-2	CLEC4A	12	8276228	8291203	C-type lectin domain family 4 member A	Q9UMR7	0.1058	0.01935	4.55912e-08	0.1058	0.0194025	4.95531e-08
exm980733	rs77463173	CD163L1	Missense_V296I	12	7559359	T	C	0.01083	9094-5	CLEC4C	12	7880235	7902069	C-type lectin domain family 4 member C	Q8WTT0	0.6837	0.09188	9.97538e-14	0.690858	0.0924785	7.99054e-14
exm980042	rs1126605	C1R	Missense_E184K	12	7242204	T	C	0.09529	9094-5	CLEC4C	12	7880235	7902069	C-type lectin domain family 4 member C	Q8WTT0	0.1973	0.0324	1.13259e-09	0.225734	0.0326975	5.06664e-12
exm980946	rs2302516	GDF3	Missense_V328L	12	7842587	G	C	0.04066	9094-5	CLEC4C	12	7880235	7902069	C-type lectin domain family 4 member C	Q8WTT0	-0.2573	0.04782	7.42405e-08	-0.302501	0.0482972	3.76863e-10
exm-rs4917014	rs4917014	Intergenic	Upstream	7	50305863	G	T	0.2911	9094-5	CLEC4C	12	7880235	7902069	C-type lectin domain family 4 member C	Q8WTT0	-0.1233	0.02078	2.96381e-09	-0.1233	0.0208458	3.32149e-09
exm980915	rs61753204	APOBEC1	Missense_P108S	12	7805154	A	G	0.01998	9094-5	CLEC4C	12	7880235	7902069	C-type lectin domain family 4 member C	Q8WTT0	-0.3838	0.06763	1.38692e-08	-0.371297	0.0679123	4.56933e-08
exm978235	rs1639122	CHD4	Missense_E139D	12	6711147	A	C	0.4402	9094-5	CLEC4C	12	7880235	7902069	C-type lectin domain family 4 member C	Q8WTT0	0.08205	0.01887	1.37277e-05	0.0937553	0.0189653	7.67293e-07
exm452468	rs121964920	C7	Missense_S521R	5	40959622	A	C	0.002752	7752-31	CLEC4D	12	8666136	8674962	C-type lectin domain family 4 member D	Q8WXI8	-0.8412	0.1652	3.54288e-07	-0.8412	0.165579	3.76718e-07
exm647026	rs200476156	ARMC10	Missense_T67M	7	102716284	T	C	0.001154	7752-31	CLEC4D	12	8666136	8674962	C-type lectin domain family 4 member D	Q8WXI8	1.286	0.2604	7.87032e-07	1.286	0.260985	8.32906e-07
exm1134928	rs4983413	MTA1	Missense_V372I,Missense_V372I	14	105930406	A	G	0.2568	7077-9	CLEC4E	12	8685901	8693558	C-type lectin domain family 4 member E	Q9ULY5	0.1227	0.02198	2.37294e-08	0.1227	0.0220427	2.59971e-08
exm1305265	rs704	VTN	Missense_T400M	17	26694861	G	A	0.4964	10781-19	CLEC4G	19	7793843	7797057	C-type lectin domain family 4 member G	Q6UXB4	-0.2923	0.01787	3.87619e-60	-0.2923	0.0182962	1.87801e-57
exm980046	rs1801046	C1R	Missense_S152L	12	7242299	A	G	0.2233	3030-3	CLEC4M	19	7828035	7834491	C-type lectin domain family 4 member M	Q9H2X3	-0.124	0.02211	2.04298e-08	-0.124	0.0221738	2.2423e-08
exm856475	rs7080536	HABP2	Missense_E534G	10	115348046	A	G	0.03933	8282-15	CLEC5A	7	141627157	141646783	C-type lectin domain family 5 member A	Q9NY25	-0.9247	0.04651	5.85603e-88	-0.928127	0.0481642	9.58091e-83
exm856388	rs78201625	HABP2	Missense_R122W	10	115336941	T	C	0.003729	8282-15	CLEC5A	7	141627157	141646783	C-type lectin domain family 5 member A	Q9NY25	-1.088	0.1525	9.71917e-13	-1.11681	0.1532	3.10166e-13
exm2269322	rs4953954	ANKRD30BL	Intronic	2	132915518	T	C	0.1181	3603-60	CLEC7A	12	10269376	10282868	C-type lectin domain family 7 member A	Q9BXN2	-0.1592	0.02992	1.0328e-07	-0.1592	0.0299975	1.11375e-07
exm1305265	rs704	VTN	Missense_T400M	17	26694861	G	A	0.4964	14308-192	CLECL1	12	9868456	9885895	C-type lectin-like domain family 1	Q8IZS7	-0.103	0.0184	2.17056e-08	-0.103	0.0184505	2.37096e-08
exm63376	rs12085435	C8B	Missense_L261P	1	57415310	A	G	0.04537	10600-24	CLGN	4	141309607	141348815	Calmegin	O14967	0.5659	0.04534	9.44882e-36	0.574985	0.046032	8.36068e-36
exm63220	rs652785	C8A	Missense_Q93K	1	57340727	A	C	0.3612	10600-24	CLGN	4	141309607	141348815	Calmegin	O14967	0.1257	0.01957	1.3353e-10	0.132866	0.0196521	1.37129e-11
exm801052	rs908832	ABCA2	Synonymous_709D	9	139912484	A	G	0.02415	10600-24	CLGN	4	141309607	141348815	Calmegin	O14967	0.3181	0.06189	2.75084e-07	0.3181	0.06204	2.9387e-07
exm1305265	rs704	VTN	Missense_T400M	17	26694861	G	A	0.4964	5013-2	CLIC1	6	31698358	31705095	Chloride intracellular channel protein 1	O00299	-0.1523	0.01782	1.26793e-17	-0.1523	0.0179362	2.04491e-17
exm552071	rs35822882	CLIC5	Missense_P257H	6	45916999	T	G	0.02193	12475-48	CLIC5	6	45866188	46048085	Chloride intracellular channel protein 5	Q9NZA1	-1.279	0.05912	8.60593e-104	-1.29146	0.061706	2.90068e-97
exm552068	rs143360018	CLIC5	Missense_A273E/V	6	45909349	T	G	0.008079	12475-48	CLIC5	6	45866188	46048085	Chloride intracellular channel protein 5	Q9NZA1	-1.429	0.09595	3.65024e-50	-1.47828	0.0978505	1.44357e-51
exm552059	rs148377014	CLIC5	Missense_D318E	6	45882076	A	C	0.005149	12475-48	CLIC5	6	45866188	46048085	Chloride intracellular channel protein 5	Q9NZA1	-0.9658	0.1259	1.70438e-14	-0.956928	0.126614	4.09797e-14
exm1305265	rs704	VTN	Missense_T400M	17	26694861	G	A	0.4964	11327-56	CLK2	1	155232659	155243305	Dual specificity protein kinase CLK2	P49760	-0.3898	0.01726	6.22388e-113	-0.3898	0.0180385	1.46665e-103
exm-rs1329424	rs1329424	CFH	Intronic	1	196646176	A	C	0.3975	11327-56	CLK2	1	155232659	155243305	Dual specificity protein kinase CLK2	P49760	0.1526	0.01889	6.56499e-16	0.1526	0.0190066	9.84443e-16
exm-rs769449	rs769449	APOE	Intronic	19	45410002	A	G	0.1249	11327-56	CLK2	1	155232659	155243305	Dual specificity protein kinase CLK2	P49760	0.1796	0.02793	1.27301e-10	0.1796	0.0280376	1.49707e-10
exm-rs541862	rs541862	CFB	Intronic	6	31916951	G	A	0.09961	11327-56	CLK2	1	155232659	155243305	Dual specificity protein kinase CLK2	P49760	0.1957	0.03078	2.04365e-10	0.1957	0.0308955	2.38488e-10
exm362807	rs1803274	BCHE	Missense_A567T	3	165491280	T	C	0.1881	11327-56	CLK2	1	155232659	155243305	Dual specificity protein kinase CLK2	P49760	0.1477	0.02332	2.39476e-10	0.1477	0.0234048	2.77848e-10
exm811334	rs3814165	FAM171A1	Missense_P465S	10	15256194	A	G	0.1548	11327-56	CLK2	1	155232659	155243305	Dual specificity protein kinase CLK2	P49760	0.1256	0.02531	6.9604e-07	0.1256	0.025366	7.36406e-07
exm1305265	rs704	VTN	Missense_T400M	17	26694861	G	A	0.4964	9585-80	CLMP	11	122943020	123066007	CXADR-like membrane protein	Q9H6B4	-0.3659	0.0176	5.35639e-96	-0.3659	0.0182742	3.48795e-89
exm1329754	rs200381833	KIF18B	Missense_V134M/L	17	43012698	T	C	0.001154	9795-9	CLN5	13	77566059	77576652	Ceroid-lipofuscinosis neuronal protein 5	O75503	0.3778	0.04979	3.25209e-14	0.3778	0.05006	4.45599e-14
exm1072875	rs138611001	CLN5	Missense_K242N	13	77574606	A	C	0.01305	8874-53	CLN5	13	77566059	77576652	Ceroid-lipofuscinosis neuronal protein 5	O75503	-0.5096	0.07812	6.87783e-11	-0.523179	0.0784497	2.57601e-11
exm2251344	rs2297225	TUBA3C	Synonymous_332I	13	19751127	A	G	0.001954	9795-9	CLN5	13	77566059	77576652	Ceroid-lipofuscinosis neuronal protein 5	O75503	0.2436	0.03688	3.96965e-11	0.2436	0.0370195	4.69475e-11
exm279581	rs141164834	RAB17	Missense_V83I	2	238486709	T	C	0.001243	9795-9	CLN5	13	77566059	77576652	Ceroid-lipofuscinosis neuronal protein 5	O75503	0.3029	0.0462	5.51677e-11	0.3029	0.046372	6.49136e-11
exm2252534	rs9944296	KIAA0556	Synonymous_1263D	16	27772891	T	C	0.001332	9795-9	CLN5	13	77566059	77576652	Ceroid-lipofuscinosis neuronal protein 5	O75503	0.3127	0.04795	6.96651e-11	0.3127	0.0481539	8.37216e-11
exm205883	rs199681911	LRRTM4	Missense_T377S	2	77745866	A	T	0.001332	9795-9	CLN5	13	77566059	77576652	Ceroid-lipofuscinosis neuronal protein 5	O75503	0.2987	0.04623	1.03895e-10	0.2987	0.0464092	1.22486e-10
exm1825127	rs199735590	TUBGCP5	Missense_E478K	15	22853794	A	G	0.001154	9795-9	CLN5	13	77566059	77576652	Ceroid-lipofuscinosis neuronal protein 5	O75503	0.2997	0.04792	3.99626e-10	0.2997	0.0480817	4.57166e-10
exm656490	rs184018403	FLNC	Missense_I1882V	7	128491390	G	A	0.005859	9795-9	CLN5	13	77566059	77576652	Ceroid-lipofuscinosis neuronal protein 5	O75503	0.134	0.02172	6.8537e-10	0.134	0.021794	7.82252e-10
exm5301	rs146607591	C1orf86	Missense_W31R	1	2125543	G	A	0.001776	9795-9	CLN5	13	77566059	77576652	Ceroid-lipofuscinosis neuronal protein 5	O75503	0.2344	0.03874	1.44313e-09	0.2344	0.0388627	1.62456e-09
exm-rs11966040	rs11966040	Intergenic	Intergenic	6	30729487	G	T	0.01589	9795-9	CLN5	13	77566059	77576652	Ceroid-lipofuscinosis neuronal protein 5	O75503	0.07859	0.01327	3.17313e-09	0.0793624	0.0133124	2.49843e-09
exm700373	rs145542518	PXDNL	Missense_L1118V	8	52320832	C	G	0.005948	9795-9	CLN5	13	77566059	77576652	Ceroid-lipofuscinosis neuronal protein 5	O75503	0.1278	0.02141	2.38459e-09	0.1278	0.0214772	2.67321e-09
exm170467	rs145733257	TRAPPC12	Missense_T421M	2	3425749	T	C	0.002131	9795-9	CLN5	13	77566059	77576652	Ceroid-lipofuscinosis neuronal protein 5	O75503	0.2104	0.03533	2.59629e-09	0.2104	0.035438	2.90066e-09
exm315301	rs148674638	BSN	Missense_R2414Q	3	49694230	A	G	0.003107	9795-9	CLN5	13	77566059	77576652	Ceroid-lipofuscinosis neuronal protein 5	O75503	0.1726	0.02937	4.18412e-09	0.1726	0.029458	4.65108e-09
exm189579	rs56269749	THADA	Missense_R1353S	2	43625278	A	C	0.005415	9795-9	CLN5	13	77566059	77576652	Ceroid-lipofuscinosis neuronal protein 5	O75503	0.1349	0.02342	8.40969e-09	0.1349	0.0234944	9.36825e-09
exm2273508	rs9573974	CLN5	Intronic	13	77575137	G	A	0.05504	8874-53	CLN5	13	77566059	77576652	Ceroid-lipofuscinosis neuronal protein 5	O75503	-0.221	0.04015	3.70515e-08	-0.229173	0.0402819	1.2761e-08
exm938704	rs144078282	CLPB	Missense_R378G	11	72013383	C	T	0.001509	9795-9	CLN5	13	77566059	77576652	Ceroid-lipofuscinosis neuronal protein 5	O75503	0.2556	0.04625	3.26707e-08	0.2556	0.0463972	3.6098e-08
exm1029407	rs189042762	NR1H4	Missense_H219Y	12	100928724	T	C	0.00293	9795-9	CLN5	13	77566059	77576652	Ceroid-lipofuscinosis neuronal protein 5	O75503	0.177	0.03217	3.75463e-08	0.177	0.0322652	4.11616e-08
exm1633127	rs140427727	FTHL17	Missense_A48V	23	31089928	A	G	0.004177	9795-9	CLN5	13	77566059	77576652	Ceroid-lipofuscinosis neuronal protein 5	O75503	0.1662	0.03022	3.80505e-08	0.1662	0.0303323	4.2701e-08
exm544715	rs139112928	KIF6	Missense_R613W	6	39353422	A	G	0.003018	9795-9	CLN5	13	77566059	77576652	Ceroid-lipofuscinosis neuronal protein 5	O75503	0.1684	0.03069	4.08518e-08	0.168583	0.0307746	4.30177e-08
exm402505	rs146652094	TMPRSS11F	Missense_R210K	4	68934462	T	C	0.005593	9795-9	CLN5	13	77566059	77576652	Ceroid-lipofuscinosis neuronal protein 5	O75503	0.1211	0.02211	4.32207e-08	0.1211	0.0221682	4.68758e-08
exm434896	rs151159548	WDR17	Missense_N424K	4	177056360	A	C	0.002308	9795-9	CLN5	13	77566059	77576652	Ceroid-lipofuscinosis neuronal protein 5	O75503	0.1869	0.03461	6.65765e-08	0.1869	0.0346998	7.19638e-08
exm776363	rs55901693	PAPPA	Missense_V1383M	9	119115167	A	G	0.002042	9795-9	CLN5	13	77566059	77576652	Ceroid-lipofuscinosis neuronal protein 5	O75503	0.2079	0.03785	3.95758e-08	0.201543	0.0379778	1.11528e-07
exm149134	rs111033394	USH2A	Missense_N2377S	1	216108128	C	T	0.00799	9795-9	CLN5	13	77566059	77576652	Ceroid-lipofuscinosis neuronal protein 5	O75503	0.09927	0.01872	1.13987e-07	0.09927	0.0187671	1.226e-07
exm729377	rs200898220	PLEC	Missense_E2980K	8	144994955	T	C	0.003285	9795-9	CLN5	13	77566059	77576652	Ceroid-lipofuscinosis neuronal protein 5	O75503	0.1526	0.02889	1.27708e-07	0.1526	0.0289609	1.37043e-07
exm2262093	rs6930377	Intergenic	Upstream	6	169656029	G	T	0.001332	9795-9	CLN5	13	77566059	77576652	Ceroid-lipofuscinosis neuronal protein 5	O75503	0.2406	0.04624	1.95794e-07	0.2406	0.0463545	2.09807e-07
exm612399	rs8192492	CRHR2	Stop_gained	7	30693162	A	G	0.001776	9795-9	CLN5	13	77566059	77576652	Ceroid-lipofuscinosis neuronal protein 5	O75503	0.2115	0.04079	2.15905e-07	0.2115	0.040894	2.3172e-07
exm780653	rs145488745	NEK6	Missense_N34K	9	127064291	A	C	0.002397	9795-9	CLN5	13	77566059	77576652	Ceroid-lipofuscinosis neuronal protein 5	O75503	0.1753	0.03284	9.39762e-08	0.169619	0.0329352	2.60357e-07
exm1446333	rs139869066	DDX49	Missense_G21S	19	19030611	A	G	0.004439	9795-9	CLN5	13	77566059	77576652	Ceroid-lipofuscinosis neuronal protein 5	O75503	0.1266	0.02456	2.54006e-07	0.1266	0.0246159	2.70359e-07
exm985773	rs150775273	DUSP16	Missense_T458I	12	12630392	A	G	0.001154	9795-9	CLN5	13	77566059	77576652	Ceroid-lipofuscinosis neuronal protein 5	O75503	0.2795	0.05472	3.25894e-07	0.2795	0.0548784	3.52288e-07
exm2118501	rs199943654	HIST1H3A	Missense_Q126P	6	26021094	C	A	0.001776	9795-9	CLN5	13	77566059	77576652	Ceroid-lipofuscinosis neuronal protein 5	O75503	0.1919	0.03875	7.33572e-07	0.194331	0.0388331	5.60744e-07
exm438732	rs183343406	FAT1	Missense_P1614L	4	187542899	A	G	0.004084	9795-9	CLN5	13	77566059	77576652	Ceroid-lipofuscinosis neuronal protein 5	O75503	0.1289	0.02621	8.74462e-07	0.1289	0.0262667	9.23118e-07
exm1305265	rs704	VTN	Missense_T400M	17	26694861	G	A	0.4964	11860-3	CLPB	11	72003469	72145724	Caseinolytic peptidase B protein homolog	Q9H078	0.1174	0.01813	9.45266e-11	0.1174	0.0181971	1.1069e-10
exm1305265	rs704	VTN	Missense_T400M	17	26694861	G	A	0.4964	10655-43	CLPB	11	72003469	72145724	Caseinolytic peptidase B protein homolog	Q9H078	0.09336	0.01715	5.21758e-08	0.09336	0.0171945	5.64692e-08
exm1389707	rs52820871	MC4R	Missense_I251L	18	58038832	G	T	0.01758	10724-45	CLPB	11	72003469	72145724	Caseinolytic peptidase B protein homolog	Q9H078	-0.3377	0.06626	3.45828e-07	-0.3377	0.0664148	3.68191e-07
exm541653	rs35124200	SRPK1	Missense_R665Q	6	35803103	T	C	0.01784	5749-53	CLPS	6	35762759	35765121	Colipase	P04118	0.7211	0.07264	3.1755e-23	0.679926	0.0742441	5.28736e-20
exm2270309	rs6922865	Intergenic	Intergenic	6	36094188	T	G	0.3795	5749-53	CLPS	6	35762759	35765121	Colipase	P04118	-0.1484	0.02032	2.81108e-13	-0.143482	0.0206246	3.47981e-12
exm2266180	rs3800378	Intergenic	Intergenic	6	35411091	G	A	0.348	5749-53	CLPS	6	35762759	35765121	Colipase	P04118	0.1966	0.02008	1.23272e-22	0.141706	0.0212214	2.43046e-11
exm541562	rs34109614	CLPSL1	Missense_F15S	6	35748931	C	T	0.3223	5749-53	CLPS	6	35762759	35765121	Colipase	P04118	0.1515	0.02047	1.35087e-13	0.143311	0.0216796	3.83253e-11
exm1540419	rs2232613	LBP	Missense_P333L	20	36997655	T	C	0.104	9526-3	CLPSL1	6	35748831	35755841	Colipase-like protein 1	A2RUU4	-1.309	0.02459	0	-1.32149	0.0304045	0
exm1540359	rs138570528	LBP	Missense_D112V	20	36979309	A	T	0.004616	9526-3	CLPSL1	6	35748831	35755841	Colipase-like protein 1	A2RUU4	-1.484	0.1381	6.19975e-27	-1.65973	0.139681	1.46377e-32
exm1540428	rs5744213	LBP	Missense_R380W	20	36997795	T	C	0.001154	9526-3	CLPSL1	6	35748831	35755841	Colipase-like protein 1	A2RUU4	-1.254	0.2775	6.21562e-06	-1.44078	0.27805	2.19835e-07
exm1530919	rs150847797	NINL	Missense_R400H	20	25477410	T	C	0.00142	9526-3	CLPSL1	6	35748831	35755841	Colipase-like protein 1	A2RUU4	-1.229	0.2479	7.13531e-07	-1.229	0.248453	7.55149e-07
exm240430	rs147058423	LRP2	Missense_R1037K	2	170103295	T	C	0.001953	9526-3	CLPSL1	6	35748831	35755841	Colipase-like protein 1	A2RUU4	-1.029	0.2098	9.3584e-07	-1.029	0.21025	9.87228e-07
exm1305265	rs704	VTN	Missense_T400M	17	26694861	G	A	0.4964	7767-1	CLPSL2	6	35744343	35747329	Colipase-like protein 2	Q6UWE3	0.09694	0.01731	2.14066e-08	0.09694	0.0173577	2.33913e-08
exm584993	rs148125308	SASH1	Missense_Q108R	6	148761357	A	G	0.001065	13711-10	CLTC	17	57697050	57774317	Clathrin heavy chain 1	Q00610	0.5868	0.08327	1.82875e-12	0.5868	0.0836618	2.31682e-12
exm1145680	rs199964676	RYR3	Missense_I1503M	15	33952511	A	G	0.001332	13711-10	CLTC	17	57697050	57774317	Clathrin heavy chain 1	Q00610	0.4928	0.07385	2.50651e-11	0.4928	0.0741555	3.02195e-11
exm1389619	rs140459879	CCBE1	Missense_A234T	18	57115290	C	T	0.002841	13711-10	CLTC	17	57697050	57774317	Clathrin heavy chain 1	Q00610	0.3106	0.0482	1.16378e-10	0.3106	0.0483682	1.34875e-10
exm438338	rs1280097	FAT1	Missense_K4061N	4	187519206	C	G	0.001687	13711-10	CLTC	17	57697050	57774317	Clathrin heavy chain 1	Q00610	0.4374	0.06919	2.58663e-10	0.4374	0.0694747	3.05784e-10
exm1411704	rs150472516	SAFB2	Missense_G815S	19	5590371	T	C	0.001598	13711-10	CLTC	17	57697050	57774317	Clathrin heavy chain 1	Q00610	0.4037	0.06704	1.72511e-09	0.405113	0.0672623	1.71336e-09
exm341066	rs61756477	RABL3	Missense_R184Q	3	120413055	T	C	0.001332	13711-10	CLTC	17	57697050	57774317	Clathrin heavy chain 1	Q00610	0.4184	0.07133	4.47256e-09	0.4184	0.0715409	4.96309e-09
exm715907	rs189682035	PKHD1L1	Missense_R3279C	8	110499005	T	C	0.001243	13711-10	CLTC	17	57697050	57774317	Clathrin heavy chain 1	Q00610	0.465	0.07991	5.91843e-09	0.465	0.0801824	6.66004e-09
exm1284222	rs140628502	NLRP1	Missense_R308Q	17	5463093	T	C	0.001598	13711-10	CLTC	17	57697050	57774317	Clathrin heavy chain 1	Q00610	0.3869	0.06704	7.87177e-09	0.389232	0.0672447	7.11023e-09
exm1551026	rs202119672	ZNF217	Missense_S1023P	20	52188363	G	A	0.001687	13711-10	CLTC	17	57697050	57774317	Clathrin heavy chain 1	Q00610	0.3897	0.06711	6.36461e-09	0.3897	0.0673279	7.11898e-09
exm2252825	rs201012186	LMF1	Synonymous	16	904628	A	C	0.001154	13711-10	CLTC	17	57697050	57774317	Clathrin heavy chain 1	Q00610	0.4448	0.07983	2.52063e-08	0.446509	0.0800611	2.44546e-08
exm544515	rs142043367	KCNK5	Missense_V171I	6	39162068	T	C	0.001065	13711-10	CLTC	17	57697050	57774317	Clathrin heavy chain 1	Q00610	0.4359	0.07976	4.62527e-08	0.4359	0.0799636	5.00232e-08
exm653491	rs61757819	PTPRZ1	Missense_V1085A	7	121682694	C	T	0.004705	13711-10	CLTC	17	57697050	57774317	Clathrin heavy chain 1	Q00610	0.2271	0.04181	5.5815e-08	0.2271	0.0419376	6.12231e-08
exm1397614	rs113284122	PRTN3	Missense_S131N	19	846169	A	G	0.002486	13711-10	CLTC	17	57697050	57774317	Clathrin heavy chain 1	Q00610	0.2819	0.05234	7.20678e-08	0.28313	0.0524705	6.81485e-08
exm2250996	rs150775215	VDR	Synonymous_E311E	12	48240209	T	C	0.001953	13711-10	CLTC	17	57697050	57774317	Clathrin heavy chain 1	Q00610	0.3344	0.06196	6.77529e-08	0.3344	0.0621305	7.35718e-08
exm40578	rs200032113	TMEM234	Missense_Q7R	1	32687616	C	T	0.002486	13711-10	CLTC	17	57697050	57774317	Clathrin heavy chain 1	Q00610	0.2768	0.0534	2.17736e-07	0.2768	0.0535276	2.32642e-07
exm1200214	rs200520956	CACN/A1H	Missense_N270T	16	1250261	C	A	0.004173	13711-10	CLTC	17	57697050	57774317	Clathrin heavy chain 1	Q00610	0.2074	0.04091	3.98516e-07	0.208361	0.0410022	3.74067e-07
exm1277598	rs149826123	OR3A1	Missense_F34I	17	3195777	T	A	0.007457	13711-10	CLTC	17	57697050	57774317	Clathrin heavy chain 1	Q00610	0.1542	0.03058	4.59461e-07	0.155413	0.0306482	3.95993e-07
exm1234032	rs117480926	SRCAP	Missense_E1902G	16	30740333	G	A	0.004972	13711-10	CLTC	17	57697050	57774317	Clathrin heavy chain 1	Q00610	0.1854	0.03746	7.44888e-07	0.1854	0.0375398	7.86212e-07
exm360259	rs138218277	MME	Missense_Y347C	3	154859862	G	A	0.001243	13711-10	CLTC	17	57697050	57774317	Clathrin heavy chain 1	Q00610	0.3956	0.08007	7.78518e-07	0.3956	0.0802649	8.27877e-07
exm-rs1329424	rs1329424	CFH	Intronic	1	196646176	A	C	0.3975	4542-24	CLU	8	27454434	27472328	Clusterin	P10909	0.1059	0.01916	3.25493e-08	0.1059	0.0192145	3.5585e-08
exm1305265	rs704	VTN	Missense_T400M	17	26694861	G	A	0.4964	3423-59	CMA1	14	24974712	24977471	Chymase	P23946	-0.08397	0.01662	4.36415e-07	-0.08397	0.016657	4.62841e-07
exm1305265	rs704	VTN	Missense_T400M	17	26694861	G	A	0.4964	4786-58	CMPK1	1	47799469	47844511	UMP-CMP kinase	P30085	0.3105	0.01701	1.92411e-74	0.3105	0.0175134	2.49056e-70
exm534393	rs204896	TNXB	Missense_R511H	6	32064098	T	C	0.1127	8312-139	CMPK1	1	47799469	47844511	UMP-CMP kinase	P30085	0.2024	0.03012	1.8199e-11	0.204568	0.0302464	1.34796e-11
[truncated: 7,993 more rows]
