# Supplementary material for: Coding and regulatory variants are associated with serum protein levels and disease
Source: Nat Commun. 2022 Jan 25;13:481. doi: 10.1038/s41467-022-28081-6 (PMC8789809; doi:10.1038/s41467-022-28081-6)
Supplement: Supplementary file 6 — Supplementary Data 3 [file 41467_2022_28081_MOESM6_ESM.xlsx]

## Sheet: Data 3
Supplementary Data 3. We used the Ensemble Variant Effect Predictor (VEP) (https://www.ensembl.org/info/docs/tools/vep/index.html) to generate various pathogenicity prediction scores for all study-wide significant pQTLs in Supplementary Data 2 that included SIFT, PolyPhen, Likelihood Ratio Test (LRT), Variant Effect Scoring Tool (VEST), MutationAssessor and MutationTaster. GTEx gene expression da…
Exome array SNP	rsID	Chr. SNP	hg19_pos SNP	Gene	Consequence of SNP	Ensembl Variant Effect Predictor (VEP)						Aptamer	Aptamer_chr	Protein target	Tissue Specificity	Data (top 0.5% (Z>9.24)	Gene Ontology Term
						SIFT	Polyphen	VEST	MUTTASTER	MUTASSESOR	LRT
exm2264648	rs312893	17	75423198	40057	UTR5							12445-50	19	ANKRD27	No	N/A	guanyl-nucleotide exchange factor activity;GTPase activator activity;protein binding;cytoplasm;lysosome;early endosome;late endosome;plasma membrane;protein transport;membrane;Rab GTPase binding;cytoplasmic vesicle membrane;negative regulation of SNARE complex assembly;melanosome;positive regulation of GTPase activity;positive regulation of GTPase activity;early endosome to late endosome transpor…
exm622297	rs146350220	7	55914251	41883	Missense_R45T	SIFT=D(0.001)	PP2HDIV=P(0.774)	VEST=0.218,0.218	MUTTASTER=N(0.996543)	MUTASSESSOR=L(1.385)	LRT=N(0.018620)	8321-27	16	ZNF843	No	N/A	nucleic acid binding;protein binding;metal ion binding
exm622297	rs146350220	7	55914251	41883	Missense_R45T	SIFT=D(0.001)	PP2HDIV=P(0.774)	VEST=0.218,0.218	MUTTASTER=N(0.996543)	MUTASSESSOR=L(1.385)	LRT=N(0.018620)	7982-10	7	MRPL32	No	N/A	structural constituent of ribosome;mitochondrial inner membrane;mitochondrial ribosome;translation;organelle organization;large ribosomal subunit;mitochondrial translation;poly(A) RNA binding;mitochondrial translational initiation;mitochondrial translational elongation;mitochondrial translational termination
exm622297	rs146350220	7	55914251	41883	Missense_R45T	SIFT=D(0.001)	PP2HDIV=P(0.774)	VEST=0.218,0.218	MUTTASTER=N(0.996543)	MUTASSESSOR=L(1.385)	LRT=N(0.018620)	11593-21	4	CXCL9	No	N/A	positive regulation of leukocyte chemotaxis;cytokine activity;protein binding;extracellular region;extracellular space;chemotaxis;defense response;inflammatory response;immune response;cellular defense response;signal transduction;G-protein coupled receptor signaling pathway;cell-cell signaling;chemokine activity;external side of plasma membrane;T cell chemotaxis;positive regulation of cAMP metab…
exm1516318	rs145144275	19	58861808	A1BG	Missense_C374R	SIFT=D(0.002)	PP2HDIV=D(1.0)	VEST=0.875	MUTTASTER=D(0.999999)	MUTASSESSOR=M(2.97)	LRT=N(0.183470)	9482-110	4	NUDT9	No	N/A	intracellular;mitochondrial matrix;ADP-sugar diphosphatase activity;nucleobase-containing small molecule catabolic process;adenosine-diphosphatase activity;small molecule metabolic process;ADP catabolic process;IDP catabolic process;ADP-ribose diphosphatase activity;nucleobase-containing small molecule metabolic process;extracellular exosome
exm1516318	rs145144275	19	58861808	A1BG	Missense_C374R	SIFT=D(0.002)	PP2HDIV=D(1.0)	VEST=0.875	MUTTASTER=D(0.999999)	MUTASSESSOR=M(2.97)	LRT=N(0.183470)	7200-4	6	LRFN2	No	N/A	integral component of membrane;cell junction;postsynaptic membrane
exm982069	rs192221816	12	9002809	A2ML1	Missense_E725K	SIFT=T(0.065,0.424,0.425)	PP2HDIV=B(0.0)	VEST=0.191,0.192,0.066,0.122,0.121	MUTTASTER=N,N(1,1)	MUTASSESSOR=L(0.895)	LRT=N(0.000004)	12832-10	8	ASH2L	No	N/A	DNA binding;protein binding;nucleus;nucleus;nucleoplasm;chromatin organization;transcription, DNA-templated;regulation of transcription, DNA-templated;transcription from RNA polymerase II promoter;cellular response to DNA damage stimulus;positive regulation of cell proliferation;hemopoiesis;histone methyltransferase complex;histone methyltransferase complex;histone methyltransferase activity (H3-…
exm982156	rs7308811	12	9020489	A2ML1	Missense_M1257V	SIFT=T(0.148,0.033,0.028)	PP2HDIV=B(0.001)	VEST=0.107,0.093,0.038,0.068,0.068	MUTTASTER=P,P(1,1)	MUTASSESSOR=N(0)	LRT=N(0.057503)	9294-45	1	MFAP2	No	N/A	microfibril;fibronectin binding;extracellular region;extracellular matrix organization;platelet formation;fibrinogen binding
exm353826	rs199819446	3	137849730	A4GNT	Missense_S123R	SIFT=T(0.275)	PP2HDIV=B(0.009)	VEST=0.077,0.077	MUTTASTER=N(1)	MUTASSESSOR=N(0.57)	LRT=N(0.262712)	11616-9	8	HSF1	No	N/A	negative regulation of transcription from RNA polymerase II promoter;RNA polymerase II core promoter proximal region sequence-specific DNA binding;RNA polymerase II core promoter proximal region sequence-specific DNA binding transcription factor activity involved in negative regulation of transcription;RNA polymerase II intronic transcription regulatory region sequence-specific DNA binding;embryo…
exm16979	rs41279482	1	12785200	AADACL3	Missense_L27S			VEST=0.135,0.135,0.116	MUTTASTER=N,N(1,1)	MUTASSESSOR=N(-0.04)	LRT=N(0.076287)	9089-77	16	JPH3	No	N/A	molecular_function;plasma membrane;learning;memory;junctional sarcoplasmic reticulum membrane;calcium-release channel activity;integral component of membrane;junctional membrane complex;exploration behavior;locomotion;regulation of neuronal synaptic plasticity;neuromuscular process controlling balance;regulation of ryanodine-sensitive calcium-release channel activity;calcium ion transport into cy…
exm16979	rs41279482	1	12785200	AADACL3	Missense_L27S			VEST=0.135,0.135,0.116	MUTTASTER=N,N(1,1)	MUTASSESSOR=N(-0.04)	LRT=N(0.076287)	6575-79	9	ADAMTSL1	No	N/A	proteinaceous extracellular matrix;endoplasmic reticulum lumen;protein O-linked glycosylation;proteolysis;metallopeptidase activity;zinc ion binding;protein O-linked fucosylation;post-translational protein modification;cellular protein metabolic process
exm16961	rs3000859	1	12776344	AADACL3	Missense_M1L	SIFT=T(1.000000)	PP2HDIV=B(0.0)		MUTTASTER=P(1.000000)			13439-6	3	IQCF3	Testis	2387.66	NA
exm16913	rs146900669	1	12726169	AADACL4	Missense_Q216R	SIFT=T(0.071)	PP2HDIV=D(0.995)	VEST=0.236	MUTTASTER=N(1)	MUTASSESSOR=M(2.365)	LRT=N(0.003104)	5032-64	11	SSRP1	No	N/A	DNA binding;chromatin binding;protein binding;nucleus;nucleoplasm;chromosome;nucleolus;cytoplasm;DNA replication;DNA repair;chromatin remodeling;regulation of transcription, DNA-templated;transcription from RNA polymerase II promoter;transcription elongation from RNA polymerase II promoter;gene expression;viral process;poly(A) RNA binding;positive regulation of viral transcription
exm264724	rs139083943	2	219129896	AAMP	Missense_S359L	SIFT=D(0.034,0.024,0.048)	PP2HDIV=P(0.935)	VEST=0.492,0.335,0.492,0.492,0.492	MUTTASTER=D,D,D(0.999963,0.999963,0.999963)	MUTASSESSOR=L(1.24)	LRT=D(0.000158)	7136-107	11	HBE1	No	N/A	negative regulation of transcription from RNA polymerase II promoter;oxygen transporter activity;iron ion binding;cytosol;hemoglobin complex;blood coagulation;oxygen transport;oxygen binding;heme binding;hemoglobin alpha binding;protein heterooligomerization;blood microparticle
exm400856	rs115571683	4	57204945	AASDH	Missense_S974P	SIFT=T(0.080000)	PP2HDIV=D(0.971)		MUTTASTER=N(0.142127)	MUTASSESSOR=low(1.845)	LRT=N(0.057869)	5755-29	17	GIP	No	N/A	hormone activity;protein binding;extracellular region;extracellular space;endoplasmic reticulum lumen;signal transduction;female pregnancy;memory;adult locomotory behavior;response to glucose;response to selenium ion;positive regulation of glucose transport;response to organic cyclic compound;sensory perception of pain;endocrine pancreas development;positive regulation of insulin secretion;respon…
exm653597	rs74882337	7	121733190	AASS	Missense_P560S	SIFT=T(0.755)	PP2HDIV=P(0.804)	VEST=0.918,0.924,0.934,0.933	MUTTASTER=D,D(1,1)	MUTASSESSOR=M(2.37)	LRT=D(0.000000)	11173-29	17	MILR1	No	N/A	integral component of plasma membrane;negative regulation of mast cell activation;mast cell granule;mast cell granule;mast cell degranulation
exm769165	rs35819696	9	107589246	ABCA1	Missense_T774P	SIFT=T(0.237)	PP2HDIV=B(0.0)	VEST=0.509,0.509	MUTTASTER=N(0.987409)	MUTASSESSOR=L(1.01)	LRT=N(0.195503)	7220-20	16	IL32	No	N/A	cytokine activity;protein binding;extracellular space;defense response;immune response;cell adhesion;membrane
exm1349411	rs138716621	17	67161107	ABCA10	Missense_Q1094E	SIFT=T(0.925)		VEST=0.138,0.124,0.138	MUTTASTER=N,N(1,0.581972)	MUTASSESSOR=N(0)	LRT=U(0.001816)	7003-4	5	GALNT10	No	N/A	Golgi membrane;polypeptide N-acetylgalactosaminyltransferase activity;protein O-linked glycosylation;protein O-linked glycosylation;integral component of membrane;O-glycan processing;O-glycan processing;carbohydrate binding;post-translational protein modification;cellular protein metabolic process;metal ion binding
exm621033	rs75519473	7	48626765	ABCA13	Missense_I4841V	SIFT=T(0.370000)	PP2HDIV=B(0.001)		MUTTASTER=N(0.001646)	MUTASSESSOR=low(1.08)	LRT=N(0.012934)	5755-29	17	GIP	No	N/A	hormone activity;protein binding;extracellular region;extracellular space;endoplasmic reticulum lumen;signal transduction;female pregnancy;memory;adult locomotory behavior;response to glucose;response to selenium ion;positive regulation of glucose transport;response to organic cyclic compound;sensory perception of pain;endocrine pancreas development;positive regulation of insulin secretion;respon…
exm621033	rs75519473	7	48626765	ABCA13	Missense_I4841V	SIFT=T(0.370000)	PP2HDIV=B(0.001)		MUTTASTER=N(0.001646)	MUTASSESSOR=low(1.08)	LRT=N(0.012934)	12885-42	3	NR1D2	No	N/A	core promoter sequence-specific DNA binding;steroid hormone receptor activity;ligand-activated sequence-specific DNA binding RNA polymerase II transcription factor activity;protein binding;nucleus;nucleus;nucleoplasm;regulation of transcription, DNA-templated;transcription initiation from RNA polymerase II promoter;zinc ion binding;gene expression;regulation of lipid metabolic process;intracellul…
exm620999	rs79049908	7	48556448	ABCA13	Missense_R4590W	SIFT=D(0.001,0.076)	PP2HDIV=D(1.0)	VEST=0.726,0.545,0.753,0.543,0.884	MUTTASTER=N,N(1,0.999999)	MUTASSESSOR=M(2.3)	LRT=D(0.000395)	7847-66	12	TAC3	No	N/A	receptor binding;protein binding;extracellular region;extracellular space;tachykinin receptor signaling pathway;neuropeptide signaling pathway;female pregnancy;extracellular exosome
exm801052	rs908832	9	139912484	ABCA2	Synonymous_709D							7115-5	20	SEMG1	Prostate	132.118	structural molecule activity;protein binding;extracellular region;extracellular space;nucleus;insemination;secretory granule;extracellular exosome;negative regulation of calcium ion import;negative regulation of sperm motility
exm800846	rs200252232	9	139905532	ABCA2	Synonymous_P1983P							11254-13	14	PAPLN	No	N/A	metalloendopeptidase activity;serine-type endopeptidase inhibitor activity;basement membrane;proteolysis;zinc ion binding;negative regulation of endopeptidase activity
exm801052	rs908832	9	139912484	ABCA2	Synonymous_709D							10600-24	4	CLGN	Testis	14.8494	calcium ion binding;nuclear envelope;endoplasmic reticulum;endoplasmic reticulum membrane;protein folding;protein complex assembly;single fertilization;binding of sperm to zona pellucida;integral component of membrane;protein binding involved in protein folding;unfolded protein binding
exm1207381	rs148671332	16	2347468	ABCA3	Missense_R709W	SIFT=D(0.000000)	PP2HDIV=P(0.905)		MUTTASTER=N(0.045106)	MUTASSESSOR=low(1.52)	LRT=D(0.000103)	12428-2	1	LYPLAL1	No	N/A	protein depalmitoylation;lysophospholipase activity;cytoplasm;cytosol;biological_process;negative regulation of Golgi to plasma membrane protein transport;extracellular exosome
exm1207232	rs146709251	16	2329071	ABCA3	Missense_R1474W	SIFT=T(0.058,0.056)	PP2HDIV=P(0.689)	VEST=0.796,0.796,0.617,0.796	MUTTASTER=D,D(0.999989,0.999999)	MUTASSESSOR=M(2.33)	LRT=N(0.000002)	9986-14	16	NPW	No	N/A	G-protein coupled receptor binding;protein binding;extracellular region;G-protein coupled receptor signaling pathway;neuropeptide signaling pathway;feeding behavior
exm76253	rs61749440	1	94514477	ABCA4	Missense_T897I	SIFT=T(0.188)	PP2HDIV=B(0.054)	VEST=0.915,0.851,0.915	MUTTASTER=D,N(0.988622,0.970148)	MUTASSESSOR=L(1.1)	LRT=N(0.864992)	12726-3	13	RFXAP	No	N/A	DNA binding;sequence-specific DNA binding transcription factor activity;transcription coactivator activity;nucleus;positive regulation of transcription, DNA-templated
exm1349714	rs201584062	17	67283789	ABCA5	Missense_S669N		PP2HDIV=P(0.832)		MUTTASTER=D(0.667588)	MUTASSESSOR=medium(2.34)	LRT=D(0.000337)	13515-8	18	RPRD1A	No	N/A	protein binding;DNA-directed RNA polymerase II, holoenzyme;dephosphorylation of RNA polymerase II C-terminal domain
exm1349213	rs7212506	17	67101718	ABCA6	Missense_M875I	SIFT=T(0.480000)	PP2HDIV=B(0.0)		MUTTASTER=P(0.000210)	MUTASSESSOR=neutral(0.205)	LRT=N(0.198531)	8245-27	19	ICAM5	No	N/A	integrin binding;protein binding;plasma membrane;integral component of plasma membrane;phagocytosis;cell adhesion;single organismal cell-cell adhesion
exm1349213	rs7212506	17	67101718	ABCA6	Missense_M875I	SIFT=T(0.480000)	PP2HDIV=B(0.0)		MUTTASTER=P(0.000210)	MUTASSESSOR=neutral(0.205)	LRT=N(0.198531)	5124-62	19	ICAM5	No	N/A	integrin binding;protein binding;plasma membrane;integral component of plasma membrane;phagocytosis;cell adhesion;single organismal cell-cell adhesion
exm1348689	rs34987539	17	66878099	ABCA8	Missense_C1244Y	SIFT=T(0.630000)	PP2HDIV=P(0.855)		MUTTASTER=N(0.264299)	MUTASSESSOR=low(1.365)	LRT=D(0.000018)	9384-17	3	CAMP	Whole Blood	39.4185	innate immune response in mucosa;protein binding;extracellular space;cell wall;cytosol;antibacterial humoral response;defense response to bacterium;negative regulation of growth of symbiont on or near host surface;defense response to Gram-positive bacterium;interaction with host;killing by host of symbiont cells;extracellular exosome;phagosome maturation
exm1348653	rs35403175	17	66871837	ABCA8	Missense_G1430S	SIFT=T(0.830000)	PP2HDIV=D(0.996)		MUTTASTER=D(0.999632)	MUTASSESSOR=neutral(-0.065)	LRT=N(0.001705)	9384-17	3	CAMP	Whole Blood	39.4185	innate immune response in mucosa;protein binding;extracellular space;cell wall;cytosol;antibacterial humoral response;defense response to bacterium;negative regulation of growth of symbiont on or near host surface;defense response to Gram-positive bacterium;interaction with host;killing by host of symbiont cells;extracellular exosome;phagosome maturation
exm631775	rs2032582	7	87160618	ABCB1	Missense_S893A	SIFT=T(1.000000)	PP2HDIV=B(0.0)		MUTTASTER=P(0.000005)	MUTASSESSOR=neutral(-0.98)	LRT=N(0.000295)	7933-75	7	ADAM22	No	N/A	metalloendopeptidase activity;integrin binding;protein binding;proteolysis;cell adhesion;negative regulation of cell adhesion;central nervous system development;zinc ion binding;adult locomotory behavior;integral component of membrane;integral component of membrane;myelination in peripheral nervous system;axon
exm157411	rs143177165	1	229666150	ABCB10	Missense_V481I	SIFT=D(0.036)	PP2HDIV=B(0.194)	VEST=0.155	MUTTASTER=N(1)	MUTASSESSOR=N(0.635)	LRT=N(0.990982)	7136-107	11	HBE1	No	N/A	negative regulation of transcription from RNA polymerase II promoter;oxygen transporter activity;iron ion binding;cytosol;hemoglobin complex;blood coagulation;oxygen transport;oxygen binding;heme binding;hemoglobin alpha binding;protein heterooligomerization;blood microparticle
exm267688	rs57467915	2	220081416	ABCB6	Missense_W276R	SIFT=D(0.0)	PP2HDIV=D(1.0)	VEST=0.311,0.6,0.311,0.352	MUTTASTER=D,D(1,1)	MUTASSESSOR=M(3.5)	LRT=D(0.000000)	11248-43	10	UROS	No	N/A	uroporphyrinogen-III synthase activity;mitochondrion;cytosol;cytosol;porphyrin-containing compound metabolic process;uroporphyrinogen III biosynthetic process;protoporphyrinogen IX biosynthetic process;heme biosynthetic process;heme biosynthetic process;heme biosynthetic process;small molecule metabolic process;response to antibiotic;cofactor binding;cellular response to arsenic-containing substa…
exm267627	rs149363094	2	220078564	ABCB6	Missense_T521S	SIFT=T(0.207)	PP2HDIV=B(0.001)	VEST=0.139,0.33,0.139,0.153	MUTTASTER=N,N(0.996346,0.998366)	MUTASSESSOR=N(0.505)	LRT=D(0.000217)	5223-59	2	GCKR	Liver	52.6386	protein import into nucleus, translocation;cellular glucose homeostasis;enzyme inhibitor activity;protein binding;nucleoplasm;nucleoplasm;cytoplasm;mitochondrion;cytosol;carbohydrate metabolic process;hexose transport;response to fructose;regulation of glucose transport;glucose transport;enzyme binding;protein domain specific binding;carbohydrate binding;negative regulation of glucokinase activit…
exm267616	rs145526996	2	220078006	ABCB6	Missense_G588S	SIFT=D(0.0)	PP2HDIV=D(1.0)	VEST=0.643,0.485,0.643,0.606	MUTTASTER=D,D(1,1)	MUTASSESSOR=L(1.9)	LRT=N(0.000000)	11248-43	10	UROS	No	N/A	uroporphyrinogen-III synthase activity;mitochondrion;cytosol;cytosol;porphyrin-containing compound metabolic process;uroporphyrinogen III biosynthetic process;protoporphyrinogen IX biosynthetic process;heme biosynthetic process;heme biosynthetic process;heme biosynthetic process;small molecule metabolic process;response to antibiotic;cofactor binding;cellular response to arsenic-containing substa…
exm267702	rs149202834	2	220082505	ABCB6	Missense_R192W	SIFT=D(0.0)	PP2HDIV=D(0.999)	VEST=0.484,0.892,0.89,0.892	MUTTASTER=D,D(1,1)	MUTASSESSOR=M(2.415)	LRT=N(0.000001)	12445-50	19	ANKRD27	No	N/A	guanyl-nucleotide exchange factor activity;GTPase activator activity;protein binding;cytoplasm;lysosome;early endosome;late endosome;plasma membrane;protein transport;membrane;Rab GTPase binding;cytoplasmic vesicle membrane;negative regulation of SNARE complex assembly;melanosome;positive regulation of GTPase activity;positive regulation of GTPase activity;early endosome to late endosome transpor…
exm267702	rs149202834	2	220082505	ABCB6	Missense_R192W	SIFT=D(0.0)	PP2HDIV=D(0.999)	VEST=0.484,0.892,0.89,0.892	MUTTASTER=D,D(1,1)	MUTASSESSOR=M(2.415)	LRT=N(0.000001)	11254-13	14	PAPLN	No	N/A	metalloendopeptidase activity;serine-type endopeptidase inhibitor activity;basement membrane;proteolysis;zinc ion binding;negative regulation of endopeptidase activity
exm267694	rs148458820	2	220081525	ABCB6	Nonsense_W239X							12851-5	7	POLM	No	N/A	DNA binding;DNA-directed DNA polymerase activity;protein binding;nucleoplasm;DNA repair;DNA recombination;somatic hypermutation of immunoglobulin genes;B cell differentiation;metal ion binding;DNA biosynthetic process
exm1646769	rs147584361	23	74293709	ABCB7	Missense_R314Q	SIFT=D(.,1.0,1.0,1.0,1.0)		VEST=0.128,0.107,0.107,0.107,0.128,0.128,0.112,0.103	MUTTASTER=D,D,D(0.990926,0.995929,0.990926)	MUTASSESSOR=N(-1.08)	LRT=N(0.000013)	12875-28	5	UBTD2	No	N/A	cytoplasm
exm1220496	rs202167272	16	16230476	ABCC1	Missense_C1423S	SIFT=D(0.010000)	PP2HDIV=D(1.0)		MUTTASTER=D(0.999741)	MUTASSESSOR=neutral(0.39)	LRT=D(0.000000)	11254-13	14	PAPLN	No	N/A	metalloendopeptidase activity;serine-type endopeptidase inhibitor activity;basement membrane;proteolysis;zinc ion binding;negative regulation of endopeptidase activity
exm2252455	rs35605	16	16162019	ABCC1	Synonymous_L562L							10940-25	16	SRL	No	N/A	GTP binding;sarcoplasmic reticulum lumen
exm549840	rs62402415	6	43413652	ABCC10	Missense_V1116M	SIFT=D(0.000000)	PP2HDIV=P(0.934)		MUTTASTER=N(0.035053)	MUTASSESSOR=medium(2.72)	LRT=N(0.001842)	11716-28	10	LRIT2	No	N/A	integral component of membrane
exm549800	rs2125739	6	43412865	ABCC10	Missense_I948T,Missense_I920T	SIFT=T(1.0)	PP2HDIV=B(0.0)	VEST=0.024,0.018,0.024	MUTTASTER=P,P(0.999811,0.999577)	MUTASSESSOR=N(-0.205)	LRT=N(0.011868)	9359-9	6	DLK2	No	N/A	calcium ion binding;integral component of membrane;protein homodimerization activity;regulation of fat cell differentiation;negative regulation of Notch signaling pathway;protein heterodimerization activity;extracellular exosome
exm1238523	rs41280943	16	48221137	ABCC11	Missense_M970V	SIFT=T(0.647,0.66,0.66,0.66)	PP2HDIV=B(0.001)	VEST=0.085,0.085,0.085,0.085,0.085,0.085	MUTTASTER=N,N,N,N,N(1,1,1,1,1)	MUTASSESSOR=N(-0.435)	LRT=N(0.346545)	7267-2	14	SPTLC2	No	N/A	serine C-palmitoyltransferase activity;mitochondrion;endoplasmic reticulum membrane;sphingolipid metabolic process;sphingomyelin biosynthetic process;integral component of membrane;serine C-palmitoyltransferase complex;sphingolipid biosynthetic process;pyridoxal phosphate binding;small molecule metabolic process;sphinganine biosynthetic process;sphingosine biosynthetic process;ceramide biosynthet…
exm1337214	rs142288129	17	48752837	ABCC3	Missense_R905K	SIFT=T(0.108)	PP2HDIV=B(0.257)	VEST=0.624,0.624,0.624,0.175	MUTTASTER=D(0.999999)	MUTASSESSOR=M(2.66)	LRT=D(0.000209)	7156-2	8	FUT10	No	N/A	Golgi apparatus;protein folding;protein glycosylation;protein glycosylation;protein targeting;nervous system development;fertilization;embryo development;integral component of membrane;cerebral cortex radially oriented cell migration;hemopoiesis;Golgi cisterna membrane;fucosylation;fucosylation;wound healing;L-fucose catabolic process;alpha-(1->3)-fucosyltransferase activity;neuronal stem cell ma…
exm1337214	rs142288129	17	48752837	ABCC3	Missense_R905K	SIFT=T(0.108)	PP2HDIV=B(0.257)	VEST=0.624,0.624,0.624,0.175	MUTTASTER=D(0.999999)	MUTASSESSOR=M(2.66)	LRT=D(0.000209)	13515-8	18	RPRD1A	No	N/A	protein binding;DNA-directed RNA polymerase II, holoenzyme;dephosphorylation of RNA polymerase II C-terminal domain
exm1220571	rs2238472	16	16251599	ABCC6	Missense_R1268Q	SIFT=T(0.350000)	PP2HDIV=B(0.106)		MUTTASTER=P(0.803137)	MUTASSESSOR=neutral(0.54)	LRT=N(0.018411)	7152-5	5	HAVCR2	No	N/A	integral component of membrane;extracellular exosome
exm989721	rs61688134	12	22017410	ABCC9	Missense_V734I	SIFT=T(0.31,0.367,0.31)	PP2HDIV=B(0.0)	VEST=0.459,0.146,0.129,0.143	MUTTASTER=D,D,D(0.989823,0.989823,0.989823)	MUTASSESSOR=N(0.75)	LRT=N(0.044189)	7092-7	16	PDILT	No	N/A	protein disulfide isomerase activity;endoplasmic reticulum;protein folding;multicellular organismal development;spermatid development;cell migration;peptidyl-proline 4-dioxygenase activity;response to endoplasmic reticulum stress;cell redox homeostasis;regulation of oxidative stress-induced intrinsic apoptotic signaling pathway
exm-rs2269710	rs2269710	6	30539952	ABCF1	Intronic							3069-52	14	IGHM IGJ IGK@ IGL@	No	N/A	N/A
exm190165	rs140374206	2	44040347	ABCG5	Missense_V622M	SIFT=T(0.531,0.633)	PP2HDIV=B(0.0)	VEST=0.048,0.086,0.067	MUTTASTER=N,N,N(1,1,1)	MUTASSESSOR=N(0.345)	LRT=N(0.216745)	14034-22	1	TACSTD2	No	N/A	receptor activity;protein binding;extracellular space;nucleus;cytosol;integral component of plasma membrane;cell surface receptor signaling pathway;visual perception;cell proliferation;basal plasma membrane;negative regulation of epithelial cell migration;membrane;lateral plasma membrane;regulation of epithelial cell proliferation;negative regulation of stress fiber assembly;ureteric bud morphoge…
exm190429	rs145125968	2	44104952	ABCG8	Missense_Y641F	SIFT=T(0.459)	PP2HDIV=P(0.531)	VEST=0.237	MUTTASTER=N(0.999781)	MUTASSESSOR=M(2)	LRT=N(0.012094)	5754-76	9	INSL6	Testis	883.111	hormone activity;cellular_component;extracellular region;spermatid development;biological_process;male gonad development;fertilization;sperm motility;negative regulation of apoptotic process
exm1441919	rs147808769	19	17412365	ABHD8	Missense_V21M	SIFT=D(0.0,.,.)		VEST=0.434,0.434	MUTTASTER=D(0.999987)	MUTASSESSOR=L(1.04)	LRT=D(0.000007)	8362-102	4	IGJ	No	N/A	retina homeostasis;adaptive immune response;glomerular filtration;single-stranded DNA binding;antigen binding;extracellular region;extracellular space;immune response;antibacterial humoral response;IgA binding;phosphatidylcholine binding;positive regulation of protein oligomerization;immunoglobulin receptor binding;immunoglobulin receptor binding;protein homodimerization activity;peptidoglycan bi…
exm1441919	rs147808769	19	17412365	ABHD8	Missense_V21M	SIFT=D(0.0,.,.)		VEST=0.434,0.434	MUTTASTER=D(0.999987)	MUTASSESSOR=L(1.04)	LRT=D(0.000007)	12885-42	3	NR1D2	No	N/A	core promoter sequence-specific DNA binding;steroid hormone receptor activity;ligand-activated sequence-specific DNA binding RNA polymerase II transcription factor activity;protein binding;nucleus;nucleus;nucleoplasm;regulation of transcription, DNA-templated;transcription initiation from RNA polymerase II promoter;zinc ion binding;gene expression;regulation of lipid metabolic process;intracellul…
exm788911	rs34549764	9	133738340	ABL1	Missense_K266R	SIFT=T(0.16,0.169)	PP2HDIV=B(0.005)	VEST=0.16,0.16,0.16,0.27	MUTTASTER=D,D(1,1)	MUTASSESSOR=L(1.58)	LRT=N(0.000000)	8272-22	1	HSD17B7	No	N/A	3-keto sterol reductase activity;estradiol 17-beta-dehydrogenase activity;prolactin receptor binding;endoplasmic reticulum membrane;plasma membrane;cholesterol biosynthetic process;estrogen biosynthetic process;integral component of membrane;small molecule metabolic process;oxidation-reduction process
exm788911	rs34549764	9	133738340	ABL1	Missense_K266R	SIFT=T(0.16,0.169)	PP2HDIV=B(0.005)	VEST=0.16,0.16,0.16,0.27	MUTTASTER=D,D(1,1)	MUTASSESSOR=L(1.58)	LRT=N(0.000000)	12832-10	8	ASH2L	No	N/A	DNA binding;protein binding;nucleus;nucleus;nucleoplasm;chromatin organization;transcription, DNA-templated;regulation of transcription, DNA-templated;transcription from RNA polymerase II promoter;cellular response to DNA damage stimulus;positive regulation of cell proliferation;hemopoiesis;histone methyltransferase complex;histone methyltransferase complex;histone methyltransferase activity (H3-…
exm493544	rs148670601	5	148622075	ABLIM3	Missense_R442Q	SIFT=T(0.080000)	PP2HDIV=D(0.992)		MUTTASTER=D(0.997585)	MUTASSESSOR=medium(2.12)	LRT=D(0.000001)	3497-13	9	IFNA2	Cells - EBV-transformed lymphocytes	91.6252	cytokine activity;type I interferon receptor binding;protein binding;extracellular region;extracellular space;apoptotic process;inflammatory response;cell surface receptor signaling pathway;cell-cell signaling;blood coagulation;negative regulation of gene expression;cytokine-mediated signaling pathway;positive regulation of tyrosine phosphorylation of Stat3 protein;innate immune response;negative…
exm792714	rs7853989	9	136131592	ABO	Missense_C175W			VEST=0.536		MUTASSESSOR=M(1.975)		5680-54	9	OBP2B	No	N/A	odorant binding;cellular_component;extracellular region;transport;sensory perception of smell;chemosensory behavior
exm792719	rs55756402	9	136131630	ABO	Missense_T161M			VEST=0.387		MUTASSESSOR=L(1.15)		5754-76	9	INSL6	Testis	883.111	hormone activity;cellular_component;extracellular region;spermatid development;biological_process;male gonad development;fertilization;sperm motility;negative regulation of apoptotic process
exm792722	rs1053878	9	136131651	ABO	Missense_R156W			VEST=0.308		MUTASSESSOR=M(2.28)		5735-54	23	C1GALT1C1	No	N/A	Golgi membrane;polypeptide N-acetylgalactosaminyltransferase activity;protein binding;protein O-linked glycosylation;protein O-linked glycosylation;integral component of membrane;O-glycan processing;platelet activation;platelet morphogenesis;post-translational protein modification;cellular protein metabolic process;positive regulation of transferase activity;extracellular exosome
exm792722	rs1053878	9	136131651	ABO	Missense_R156W			VEST=0.308		MUTASSESSOR=M(2.28)		3029-52	19	CD209	No	N/A	stimulatory C-type lectin receptor signaling pathway;protein binding;mannose binding;cytoplasm;plasma membrane;endocytosis;heterophilic cell-cell adhesion via plasma membrane cell adhesion molecules;leukocyte cell-cell adhesion;cell surface;cell-cell recognition;membrane;integral component of membrane;modulation by virus of host morphology or physiology;virion attachment to host cell;viral genome…
exm792722	rs1053878	9	136131651	ABO	Missense_R156W			VEST=0.308		MUTASSESSOR=M(2.28)		14756-29	17	ICAM2	No	N/A	uropod;stimulatory C-type lectin receptor signaling pathway;integrin binding;plasma membrane;integral component of plasma membrane;cell adhesion;membrane;single organismal cell-cell adhesion;extracellular matrix organization;innate immune response;regulation of immune response;extracellular exosome
exm792722	rs1053878	9	136131651	ABO	Missense_R156W			VEST=0.308		MUTASSESSOR=M(2.28)		13499-30	23	F8	No	N/A	platelet degranulation;serine-type endopeptidase activity;copper ion binding;protein binding;extracellular region;extracellular region;extracellular space;plasma membrane;proteolysis;acute-phase response;blood coagulation;blood coagulation, intrinsic pathway;oxidoreductase activity;platelet activation;platelet alpha granule lumen;oxidation-reduction process
exm792722	rs1053878	9	136131651	ABO	Missense_R156W			VEST=0.308		MUTASSESSOR=M(2.28)		13242-134	22	SHANK3	No	N/A	MAPK cascade;actin binding;protein binding;cytoplasm;plasma membrane;synapse assembly;learning;learning;memory;protein C-terminus binding;zinc ion binding;SH3 domain binding;striatal medium spiny neuron differentiation;cell junction;GKAP/Homer scaffold activity;adult behavior;negative regulation of actin filament bundle assembly;social behavior;social behavior;ionotropic glutamate receptor bindin…
exm-rs8176746	rs8176746	9	136131322	ABO	Synonymous_T265T			VEST=0.661		MUTASSESSOR=N(-0.345)		9595-11	1	B4GALT2	No	N/A	Golgi membrane;beta-N-acetylglucosaminylglycopeptide beta-1,4-galactosyltransferase activity;N-acetyllactosamine synthase activity;lactose synthase activity;carbohydrate metabolic process;galactosyltransferase activity;integral component of membrane;keratan sulfate biosynthetic process;protein N-linked glycosylation via asparagine;glycosaminoglycan metabolic process;Golgi cisterna membrane;kerata…
exm-rs8176746	rs8176746	9	136131322	ABO	Synonymous_T265T			VEST=0.661		MUTASSESSOR=N(-0.345)		8983-7	9	GOLM1	No	N/A	protein binding;extracellular space;Golgi apparatus;integral component of plasma membrane;nucleus organization;regulation of lipid metabolic process;extracellular exosome
exm-rs8176746	rs8176746	9	136131322	ABO	Synonymous_T265T			VEST=0.661		MUTASSESSOR=N(-0.345)		8397-147	9	QSOX2	No	N/A	extracellular region;plasma membrane;integral component of membrane;thiol oxidase activity;nuclear membrane;cell redox homeostasis;oxidation-reduction process
exm-rs8176746	rs8176746	9	136131322	ABO	Synonymous_T265T			VEST=0.661		MUTASSESSOR=N(-0.345)		7049-2	2	ADAM23	No	N/A	metalloendopeptidase activity;integrin binding;protein binding;extracellular region;integral component of plasma membrane;proteolysis;cell adhesion;central nervous system development;metallopeptidase activity;zinc ion binding
exm-rs8176746	rs8176746	9	136131322	ABO	Synonymous_T265T			VEST=0.661		MUTASSESSOR=N(-0.345)		6957-14	10	PNLIPRP2	No	N/A	phospholipase activity;triglyceride lipase activity;calcium ion binding;extracellular region;extracellular space;triglyceride metabolic process;phospholipid catabolic process;galactolipid catabolic process;lipid digestion;small molecule metabolic process;acylglycerol lipase activity;galactolipase activity
exm-rs8176746	rs8176746	9	136131322	ABO	Synonymous_T265T			VEST=0.661		MUTASSESSOR=N(-0.345)		13744-37	23	IL3RA	No	N/A	interleukin-3 receptor activity;plasma membrane;integral component of membrane;cellular response to interleukin-3;interleukin-3-mediated signaling pathway
exm-rs505922	rs505922	9	136149229	ABO	Intronic							9802-27	11	PNPLA2	No	N/A	triglyceride lipase activity;endoplasmic reticulum membrane;lipid particle;cytosol;plasma membrane;phospholipid metabolic process;negative regulation of sequestering of triglyceride;positive regulation of triglyceride catabolic process;integral component of membrane;triglyceride catabolic process;lipid storage;lipid particle organization;acylglycerol acyl-chain remodeling;intracellular membrane-b…
exm-rs507666	rs507666	9	136149399	ABO	Intronic							9715-15	1	IGSF3	No	N/A	molecular_function;cell surface;integral component of membrane;lacrimal gland development
exm-rs687621	rs687621	9	136137065	ABO	Intronic							9560-56	3	CD96	No	N/A	plasma membrane;integral component of plasma membrane;immune response;cell adhesion;regulation of immune response
exm792703	rs8176741	9	136131461	ABO	Missense_T219M							9484-75	18	DSG2	No	N/A	desmosome organization;Purkinje myocyte development;calcium ion binding;plasma membrane;plasma membrane;cell-cell junction;apoptotic process;cellular component disassembly involved in execution phase of apoptosis;cell adhesion;homophilic cell adhesion via plasma membrane adhesion molecules;cell surface;programmed cell death;intercalated disc;integral component of membrane;apical plasma membrane;l…
exm-rs507666	rs507666	9	136149399	ABO	Intronic							9461-2	19	ICAM4	No	N/A	integrin binding;protein binding;extracellular space;cytoplasm;plasma membrane;integral component of plasma membrane;cell adhesion;integral component of membrane;single organismal cell-cell adhesion;extracellular matrix organization;regulation of immune response
exm-rs507666	rs507666	9	136149399	ABO	Intronic							9451-20	16	UMOD	Kidney - Cortex	1030.41	spindle pole;calcium ion binding;extracellular space;Golgi apparatus;cellular defense response;heterophilic cell-cell adhesion via plasma membrane cell adhesion molecules;leukocyte cell-cell adhesion;excretion;negative regulation of cell proliferation;response to organic substance;basolateral plasma membrane;apical plasma membrane;IgG binding;extrinsic component of membrane;anchored component of …
exm-rs687621	rs687621	9	136137065	ABO	Intronic							9253-52	9	ABO	No	N/A	glycoprotein-fucosylgalactoside alpha-N-acetylgalactosaminyltransferase activity;fucosylgalactoside 3-alpha-galactosyltransferase activity;extracellular region;protein glycosylation;integral component of membrane;Golgi cisterna membrane;metal ion binding
exm792685	rs8176749	9	136131188	ABO	Missense_C310Y							9253-52	9	ABO	No	N/A	glycoprotein-fucosylgalactoside alpha-N-acetylgalactosaminyltransferase activity;fucosylgalactoside 3-alpha-galactosyltransferase activity;extracellular region;protein glycosylation;integral component of membrane;Golgi cisterna membrane;metal ion binding
exm-rs507666	rs507666	9	136149399	ABO	Intronic							9232-1	11	ROBO4	No	N/A	angiogenesis;receptor activity;external side of plasma membrane;integral component of membrane;cell differentiation;regulation of cell migration;negative regulation of cell migration;extracellular exosome
exm792703	rs8176741	9	136131461	ABO	Missense_T219M							9232-1	11	ROBO4	No	N/A	angiogenesis;receptor activity;external side of plasma membrane;integral component of membrane;cell differentiation;regulation of cell migration;negative regulation of cell migration;extracellular exosome
exm-rs507666	rs507666	9	136149399	ABO	Intronic							9177-6	21	FAM3B	No	N/A	cytokine activity;extracellular region;extracellular space;apoptotic process;insulin secretion;extracellular exosome
exm-rs687621	rs687621	9	136137065	ABO	Intronic							8983-7	9	GOLM1	No	N/A	protein binding;extracellular space;Golgi apparatus;integral component of plasma membrane;nucleus organization;regulation of lipid metabolic process;extracellular exosome
exm-rs687621	rs687621	9	136137065	ABO	Intronic							8838-10	15	CASC4	No	N/A	Golgi apparatus;integral component of membrane
exm-rs507666	rs507666	9	136149399	ABO	Intronic							8528-74	15	ISLR2	No	N/A	plasma membrane;cell surface;integral component of membrane;positive regulation of axon extension
exm792703	rs8176741	9	136131461	ABO	Missense_T219M							8528-74	15	ISLR2	No	N/A	plasma membrane;cell surface;integral component of membrane;positive regulation of axon extension
exm-rs514659	rs514659	9	136142203	ABO	Intronic							8397-147	9	QSOX2	No	N/A	extracellular region;plasma membrane;integral component of membrane;thiol oxidase activity;nuclear membrane;cell redox homeostasis;oxidation-reduction process
exm-rs507666	rs507666	9	136149399	ABO	Intronic							8275-31	1	PEAR1	No	N/A	phagocytic cup;integral component of membrane;recognition of apoptotic cell
exm792703	rs8176741	9	136131461	ABO	Missense_T219M							8275-31	1	PEAR1	No	N/A	phagocytic cup;integral component of membrane;recognition of apoptotic cell
exm-rs507666	rs507666	9	136149399	ABO	Intronic							8245-27	19	ICAM5	No	N/A	integrin binding;protein binding;plasma membrane;integral component of plasma membrane;phagocytosis;cell adhesion;single organismal cell-cell adhesion
exm-rs507666	rs507666	9	136149399	ABO	Intronic							8039-41	14	FAM177A1	No	N/A	NA
exm-rs507666	rs507666	9	136149399	ABO	Intronic							7945-10	5	SEMA6A	No	N/A	receptor activity;protein binding;plasma membrane;apoptotic process;cytoskeleton organization;cell surface receptor signaling pathway;nervous system development;axon guidance;axon guidance;organ morphogenesis;integral component of membrane;axon
exm792703	rs8176741	9	136131461	ABO	Missense_T219M							7945-10	5	SEMA6A	No	N/A	receptor activity;protein binding;plasma membrane;apoptotic process;cytoskeleton organization;cell surface receptor signaling pathway;nervous system development;axon guidance;axon guidance;organ morphogenesis;integral component of membrane;axon
exm-rs507666	rs507666	9	136149399	ABO	Intronic							7808-5	15	GLCE	No	N/A	Golgi membrane;Golgi apparatus;carbohydrate metabolic process;glycosaminoglycan biosynthetic process;heparan sulfate proteoglycan biosynthetic process;heparan sulfate proteoglycan biosynthetic process;heparan sulfate proteoglycan biosynthetic process;integral component of membrane;racemase and epimerase activity, acting on carbohydrates and derivatives;glycosaminoglycan metabolic process;heparin …
exm-rs687621	rs687621	9	136137065	ABO	Intronic							7551-33	11	LRRC32	No	N/A	integral component of plasma membrane;positive regulation of gene expression;negative regulation of activated T cell proliferation;negative regulation of cytokine secretion
exm-rs507666	rs507666	9	136149399	ABO	Intronic							7218-87	17	ATP1B2	No	N/A	ATPase activator activity;sodium:potassium-exchanging ATPase activity;sodium:potassium-exchanging ATPase activity;protein binding;cytoplasm;plasma membrane;sodium:potassium-exchanging ATPase complex;transport;cellular sodium ion homeostasis;cell adhesion;blood coagulation;potassium ion import;apical plasma membrane;cellular potassium ion homeostasis;positive regulation of ATPase activity;ion tran…
exm-rs507666	rs507666	9	136149399	ABO	Intronic							7190-50	2	EPHA4	No	N/A	protein kinase activity;GPI-linked ephrin receptor activity;transmembrane-ephrin receptor activity;protein binding;ATP binding;cytoplasm;mitochondrial outer membrane;endoplasmic reticulum;Golgi apparatus;plasma membrane;integral component of plasma membrane;cell adhesion;axon guidance;adult walking behavior;motor neuron axon guidance;glial cell migration;cell surface;postsynaptic density;peptidyl…
exm792703	rs8176741	9	136131461	ABO	Missense_T219M							7190-50	2	EPHA4	No	N/A	protein kinase activity;GPI-linked ephrin receptor activity;transmembrane-ephrin receptor activity;protein binding;ATP binding;cytoplasm;mitochondrial outer membrane;endoplasmic reticulum;Golgi apparatus;plasma membrane;integral component of plasma membrane;cell adhesion;axon guidance;adult walking behavior;motor neuron axon guidance;glial cell migration;cell surface;postsynaptic density;peptidyl…
exm792703	rs8176741	9	136131461	ABO	Missense_T219M							6920-1	6	GFRAL	Adipose - Subcutaneous	11.6263	plasma membrane;integral component of membrane;stress-activated protein kinase signaling cascade;negative regulation of neuron apoptotic process;negative regulation of extrinsic apoptotic signaling pathway in absence of ligand
exm-rs507666	rs507666	9	136149399	ABO	Intronic							6626-81	7	CHST12	No	N/A	Golgi membrane;carbohydrate metabolic process;membrane;carbohydrate biosynthetic process;integral component of Golgi membrane;glycosaminoglycan metabolic process;chondroitin sulfate metabolic process;chondroitin sulfate biosynthetic process;chondroitin sulfate biosynthetic process;dermatan sulfate biosynthetic process;small molecule metabolic process;chondroitin 4-sulfotransferase activity;3'-pho…
exm-rs507666	rs507666	9	136149399	ABO	Intronic							6550-4	19	ICAM4	No	N/A	integrin binding;protein binding;extracellular space;cytoplasm;plasma membrane;integral component of plasma membrane;cell adhesion;integral component of membrane;single organismal cell-cell adhesion;extracellular matrix organization;regulation of immune response
exm792726	rs201105186	9	136131740	ABO	Missense_T126M							6443-68	19	KLK1	Pancreas	147.716	serine-type endopeptidase activity;nucleus;proteolysis;extracellular exosome
exm-rs507666	rs507666	9	136149399	ABO	Intronic							6409-57	6	ADGRF5	No	N/A	N/A
exm792703	rs8176741	9	136131461	ABO	Missense_T219M							6409-57	6	ADGRF5	No	N/A	N/A
exm792703	rs8176741	9	136131461	ABO	Missense_T219M							6383-90	4	TLL1	No	N/A	skeletal system development;metalloendopeptidase activity;calcium ion binding;collagen binding;extracellular region;proteolysis;zinc ion binding;extracellular matrix disassembly;cell differentiation;extracellular matrix organization
exm-rs507666	rs507666	9	136149399	ABO	Intronic							5837-49	5	LIFR	No	N/A	ciliary neurotrophic factor receptor activity;leukemia inhibitory factor receptor activity;leukemia inhibitory factor receptor activity;oncostatin-M receptor activity;ciliary neurotrophic factor receptor binding;integral component of plasma membrane;cell surface receptor signaling pathway;positive regulation of cell proliferation;cytokine-mediated signaling pathway;growth factor binding;response …
exm-rs507666	rs507666	9	136149399	ABO	Intronic							5703-26	9	OLFM1	No	N/A	beta-amyloid binding;atrioventricular valve formation;protein binding;extracellular space;cell;nervous system development;positive regulation of gene expression;negative regulation of gene expression;positive regulation of epithelial to mesenchymal transition;cell junction;alpha-amino-3-hydroxy-5-methyl-4-isoxazolepropionic acid selective glutamate receptor complex;synapse;protein oligomerization…
exm-rs507666	rs507666	9	136149399	ABO	Intronic							5596-75	11	CD5	No	N/A	receptor activity;transmembrane signaling receptor activity;scavenger receptor activity;protein binding;plasma membrane;integral component of plasma membrane;receptor-mediated endocytosis;cell recognition;cell proliferation;external side of plasma membrane;T cell costimulation;apoptotic signaling pathway
exm792703	rs8176741	9	136131461	ABO	Missense_T219M							5586-66	10	MINPP1	No	N/A	ossification;acid phosphatase activity;endoplasmic reticulum;endoplasmic reticulum lumen;polyphosphate metabolic process;phosphohistidine phosphatase activity;dephosphorylation;dephosphorylation;dephosphorylation;bone mineralization;bisphosphoglycerate 3-phosphatase activity;inositol phosphate metabolic process;small molecule metabolic process;inositol hexakisphosphate 2-phosphatase activity;extr…
exm-rs507666	rs507666	9	136149399	ABO	Intronic							5486-73	17	ICAM2	No	N/A	uropod;stimulatory C-type lectin receptor signaling pathway;integrin binding;plasma membrane;integral component of plasma membrane;cell adhesion;membrane;single organismal cell-cell adhesion;extracellular matrix organization;innate immune response;regulation of immune response;extracellular exosome
exm792703	rs8176741	9	136131461	ABO	Missense_T219M							5132-71	19	IL27RA	No	N/A	positive regulation of T-helper 1 type immune response;negative regulation of type 2 immune response;transmembrane signaling receptor activity;integral component of plasma membrane;immune response;cell surface receptor signaling pathway;positive regulation of interferon-gamma production;interleukin-27 receptor activity;regulation of isotype switching to IgG isotypes;defense response to Gram-posit…
exm-rs507666	rs507666	9	136149399	ABO	Intronic							5124-62	19	ICAM5	No	N/A	integrin binding;protein binding;plasma membrane;integral component of plasma membrane;phagocytosis;cell adhesion;single organismal cell-cell adhesion
exm-rs507666	rs507666	9	136149399	ABO	Intronic							5122-92	5	SEMA6A	No	N/A	receptor activity;protein binding;plasma membrane;apoptotic process;cytoskeleton organization;cell surface receptor signaling pathway;nervous system development;axon guidance;axon guidance;organ morphogenesis;integral component of membrane;axon
exm792703	rs8176741	9	136131461	ABO	Missense_T219M							5121-3	19	SEMA6B	No	N/A	receptor activity;plasma membrane;nervous system development;integral component of membrane;cell differentiation;semaphorin receptor binding
exm-rs507666	rs507666	9	136149399	ABO	Intronic							5112-73	3	CD200	No	N/A	protein binding;plasma membrane;integral component of plasma membrane;regulation of immune response
exm792703	rs8176741	9	136131461	ABO	Missense_T219M							5107-7	9	NOTCH1	No	N/A	negative regulation of transcription from RNA polymerase II promoter;Golgi membrane;core promoter binding;RNA polymerase II transcription factor binding transcription factor activity involved in positive regulation of transcription;acrosomal vesicle;in utero embryonic development;cell fate specification;epithelial to mesenchymal transition;liver development;heart looping;sprouting angiogenesis;po…
exm-rs507666	rs507666	9	136149399	ABO	Intronic							5092-51	20	JAG1	No	N/A	angiogenesis;cell fate determination;blood vessel remodeling;morphogenesis of an epithelial sheet;T cell mediated immunity;pulmonary valve morphogenesis;cardiac right ventricle morphogenesis;Notch binding;structural molecule activity;calcium ion binding;protein binding;extracellular region;plasma membrane;plasma membrane;integral component of plasma membrane;Notch signaling pathway;Notch signalin…
exm-rs507666	rs507666	9	136149399	ABO	Intronic							4908-6	9	ENG	No	N/A	negative regulation of transcription from RNA polymerase II promoter;chronological cell aging;chronological cell aging;patterning of blood vessels;vasculogenesis;response to hypoxia;positive regulation of protein phosphorylation;negative regulation of endothelial cell proliferation;heart looping;positive regulation of systemic arterial blood pressure;cell migration involved in endocardial cushion…
exm792703	rs8176741	9	136131461	ABO	Missense_T219M							4908-6	9	ENG	No	N/A	negative regulation of transcription from RNA polymerase II promoter;chronological cell aging;chronological cell aging;patterning of blood vessels;vasculogenesis;response to hypoxia;positive regulation of protein phosphorylation;negative regulation of endothelial cell proliferation;heart looping;positive regulation of systemic arterial blood pressure;cell migration involved in endocardial cushion…
exm-rs505922	rs505922	9	136149229	ABO	Intronic							4469-78	10	CHST15	No	N/A	Golgi membrane;carbohydrate metabolic process;integral component of membrane;hexose biosynthetic process;glycosaminoglycan metabolic process;chondroitin sulfate metabolic process;chondroitin sulfate biosynthetic process;small molecule metabolic process;3'-phosphoadenosine 5'-phosphosulfate binding;N-acetylgalactosamine 4-sulfate 6-O-sulfotransferase activity
exm792703	rs8176741	9	136131461	ABO	Missense_T219M							4469-78	10	CHST15	No	N/A	Golgi membrane;carbohydrate metabolic process;integral component of membrane;hexose biosynthetic process;glycosaminoglycan metabolic process;chondroitin sulfate metabolic process;chondroitin sulfate biosynthetic process;small molecule metabolic process;3'-phosphoadenosine 5'-phosphosulfate binding;N-acetylgalactosamine 4-sulfate 6-O-sulfotransferase activity
exm-rs507666	rs507666	9	136149399	ABO	Intronic							4342-10	19	ICAM1	No	N/A	ovarian follicle development;virus receptor activity;immunological synapse;regulation of leukocyte mediated cytotoxicity;response to amphetamine;T cell activation via T cell receptor contact with antigen bound to MHC molecule on antigen presenting cell;acute inflammatory response to antigenic stimulus;T cell antigen processing and presentation;positive regulation of cellular extravasation;recepto…
exm-rs507666	rs507666	9	136149399	ABO	Intronic							4328-2	3	BOC	No	N/A	protein binding;plasma membrane;cell adhesion;smoothened signaling pathway;axon guidance;integral component of membrane;muscle cell differentiation;neuronal cell body;axonal growth cone;positive regulation of myoblast differentiation;positive regulation of muscle cell differentiation;activation of mitophagy in response to mitochondrial depolarization
exm-rs507666	rs507666	9	136149399	ABO	Intronic							4246-40	23	L1CAM	No	N/A	integrin binding;plasma membrane;focal adhesion;chemotaxis;cell adhesion;homophilic cell adhesion via plasma membrane adhesion molecules;heterophilic cell-cell adhesion via plasma membrane cell adhesion molecules;leukocyte cell-cell adhesion;cell surface receptor signaling pathway;nervous system development;axon guidance;blood coagulation;external side of plasma membrane;cell surface;integral com…
exm-rs507666	rs507666	9	136149399	ABO	Intronic							4232-19	15	IGF1R	No	N/A	G-protein alpha-subunit binding;protein tyrosine kinase activity;protein tyrosine kinase activity;protein tyrosine kinase activity;insulin-like growth factor-activated receptor activity;insulin receptor binding;protein binding;insulin-like growth factor binding;ATP binding;plasma membrane;integral component of plasma membrane;caveola;immune response;signal transduction;axonogenesis;brain developm…
exm-rs507666	rs507666	9	136149399	ABO	Intronic							4154-57	1	SELP	No	N/A	lipopolysaccharide binding;glycoprotein binding;platelet degranulation;positive regulation of leukocyte migration;protein binding;extracellular space;nucleoplasm;cytoplasm;plasma membrane;integral component of plasma membrane;inflammatory response;cell adhesion;heterophilic cell-cell adhesion via plasma membrane cell adhesion molecules;leukocyte cell-cell adhesion;blood coagulation;heparin bindin…
exm792703	rs8176741	9	136131461	ABO	Missense_T219M							3773-15	9	TEK	No	N/A	angiogenesis;response to hypoxia;stress fiber;positive regulation of protein phosphorylation;positive regulation of protein phosphorylation;endothelial cell proliferation;positive regulation of endothelial cell proliferation;endochondral ossification;sprouting angiogenesis;positive regulation of cytokine secretion involved in immune response;protein kinase activity;protein tyrosine kinase activit…
exm-rs507666	rs507666	9	136149399	ABO	Intronic							3651-50	4	KDR	No	N/A	angiogenesis;ovarian follicle development;vasculogenesis;positive regulation of protein phosphorylation;positive regulation of endothelial cell proliferation;lymph vessel development;cell migration involved in sprouting angiogenesis;positive regulation of mesenchymal cell proliferation;endothelium development;protein tyrosine kinase activity;protein tyrosine kinase activity;transmembrane receptor…
exm-rs505922	rs505922	9	136149229	ABO	Intronic							3616-3	12	GNS	No	N/A	protein binding;carbohydrate metabolic process;glycosaminoglycan catabolic process;N-acetylglucosamine-6-sulfatase activity;sulfuric ester hydrolase activity;glycosaminoglycan metabolic process;keratan sulfate metabolic process;keratan sulfate catabolic process;lysosomal lumen;small molecule metabolic process;metal ion binding;extracellular exosome
exm-rs507666	rs507666	9	136149399	ABO	Intronic							3470-1	1	SELE	Fallopian Tube	12.3435	positive regulation of receptor internalization;leukocyte migration involved in inflammatory response;positive regulation of leukocyte migration;transmembrane signaling receptor activity;protein binding;extracellular space;plasma membrane;caveola;coated pit;inflammatory response;heterophilic cell-cell adhesion via plasma membrane cell adhesion molecules;leukocyte cell-cell adhesion;activation of …
exm792685	rs8176749	9	136131188	ABO	Missense_C310Y							3470-1	1	SELE	Fallopian Tube	12.3435	positive regulation of receptor internalization;leukocyte migration involved in inflammatory response;positive regulation of leukocyte migration;transmembrane signaling receptor activity;protein binding;extracellular space;plasma membrane;caveola;coated pit;inflammatory response;heterophilic cell-cell adhesion via plasma membrane cell adhesion molecules;leukocyte cell-cell adhesion;activation of …
exm-rs507666	rs507666	9	136149399	ABO	Intronic							3448-13	19	INSR	No	N/A	activation of MAPK activity;positive regulation of protein phosphorylation;heart morphogenesis;protein tyrosine kinase activity;protein tyrosine kinase activity;receptor signaling protein tyrosine kinase activity;insulin-activated receptor activity;insulin-like growth factor receptor binding;protein binding;ATP binding;GTP binding;plasma membrane;plasma membrane;integral component of plasma membr…
exm-rs505922	rs505922	9	136149229	ABO	Intronic							3415-61	4	IBSP	Pituitary	31.0751	osteoblast differentiation;molecular_function;extracellular region;extracellular space;cell adhesion;membrane;extracellular matrix organization;extracellular matrix organization;biomineral tissue development;membrane-bounded vesicle;cellular response to growth factor stimulus
exm-rs507666	rs507666	9	136149399	ABO	Intronic							3290-50	6	CD109	Cells - Transformed fibroblasts	13.9997	negative regulation of protein phosphorylation;hair follicle development;serine-type endopeptidase inhibitor activity;extracellular space;plasma membrane;cell surface;negative regulation of keratinocyte proliferation;negative regulation of endopeptidase activity;negative regulation of transforming growth factor beta receptor signaling pathway;anchored component of membrane;regulation of keratinoc…
exm792703	rs8176741	9	136131461	ABO	Missense_T219M							3290-50	6	CD109	Cells - Transformed fibroblasts	13.9997	negative regulation of protein phosphorylation;hair follicle development;serine-type endopeptidase inhibitor activity;extracellular space;plasma membrane;cell surface;negative regulation of keratinocyte proliferation;negative regulation of endopeptidase activity;negative regulation of transforming growth factor beta receptor signaling pathway;anchored component of membrane;regulation of keratinoc…
exm-rs514659	rs514659	9	136142203	ABO	Intronic							3050-7	12	VWF	No	N/A	liver development;placenta development;glycoprotein binding;protease binding;protease binding;platelet degranulation;integrin binding;protein binding;collagen binding;extracellular region;extracellular region;extracellular region;proteinaceous extracellular matrix;endoplasmic reticulum;cell adhesion;blood coagulation;blood coagulation;blood coagulation, intrinsic pathway;hemostasis;response to wo…
exm-rs687621	rs687621	9	136137065	ABO	Intronic							3029-52	19	CD209	No	N/A	stimulatory C-type lectin receptor signaling pathway;protein binding;mannose binding;cytoplasm;plasma membrane;endocytosis;heterophilic cell-cell adhesion via plasma membrane cell adhesion molecules;leukocyte cell-cell adhesion;cell surface;cell-cell recognition;membrane;integral component of membrane;modulation by virus of host morphology or physiology;virion attachment to host cell;viral genome…
exm-rs687621	rs687621	9	136137065	ABO	Intronic							3000-66	10	MBL2	No	N/A	complement activation, lectin pathway;complement activation, lectin pathway;complement activation, lectin pathway;receptor binding;calcium ion binding;protein binding;mannose binding;mannose binding;mannose binding;extracellular region;collagen trimer;extracellular space;acute-phase response;complement activation;complement activation, classical pathway;response to oxidative stress;opsonization;c…
exm-rs507666	rs507666	9	136149399	ABO	Intronic							2982-82	19	LGALS4	Colon - Transverse	16.9891	cytosol;plasma membrane;cell adhesion;carbohydrate binding
exm792703	rs8176741	9	136131461	ABO	Missense_T219M							2981-9	11	ESAM	No	N/A	plasma membrane;adherens junction;bicellular tight junction;homophilic cell adhesion via plasma membrane adhesion molecules;blood coagulation;integral component of membrane;single organismal cell-cell adhesion;leukocyte migration;extracellular exosome
exm792703	rs8176741	9	136131461	ABO	Missense_T219M							2973-15	7	CD36	No	N/A	negative regulation of transcription from RNA polymerase II promoter;positive regulation of cell-matrix adhesion;toll-like receptor signaling pathway;antigen processing and presentation of peptide antigen via MHC class I;antigen processing and presentation of exogenous peptide antigen via MHC class I, TAP-dependent;platelet degranulation;MyD88-dependent toll-like receptor signaling pathway;low-de…
exm-rs657152	rs657152	9	136139265	ABO	Intronic							2848-2	12	WIF1	No	N/A	protein binding;extracellular region;signal transduction;multicellular organismal development;Wnt signaling pathway;positive regulation of fat cell differentiation;negative regulation of canonical Wnt signaling pathway
exm792703	rs8176741	9	136131461	ABO	Missense_T219M							2844-53	1	TIE1	No	N/A	angiogenesis;vasculogenesis;in utero embryonic development;transmembrane receptor protein tyrosine kinase activity;protein binding;ATP binding;integral component of plasma membrane;signal transduction;mesoderm development;negative regulation of angiogenesis;peptidyl-tyrosine phosphorylation;peptidyl-tyrosine phosphorylation;negative regulation of cell migration;response to retinoic acid;plasma me…
exm-rs507666	rs507666	9	136149399	ABO	Intronic							2837-3	7	MET	No	N/A	activation of MAPK activity;endothelial cell morphogenesis;liver development;placenta development;protein tyrosine kinase activity;protein tyrosine kinase activity;hepatocyte growth factor-activated receptor activity;protein binding;ATP binding;extracellular region;plasma membrane;integral component of plasma membrane;signal transduction;cell surface receptor signaling pathway;axon guidance;brain…
exm-rs507666	rs507666	9	136149399	ABO	Intronic							2819-23	16	CDH5	No	N/A	blood vessel maturation;receptor binding;calcium ion binding;protein binding;plasma membrane;cell-cell junction;adherens junction;bicellular tight junction;homophilic cell adhesion via plasma membrane adhesion molecules;beta-catenin binding;negative regulation of cell proliferation;membrane;integral component of membrane;protein phosphatase binding;cell junction;cell junction assembly;adherens ju…
exm792703	rs8176741	9	136131461	ABO	Missense_T219M							2819-23	16	CDH5	No	N/A	blood vessel maturation;receptor binding;calcium ion binding;protein binding;plasma membrane;cell-cell junction;adherens junction;bicellular tight junction;homophilic cell adhesion via plasma membrane adhesion molecules;beta-catenin binding;negative regulation of cell proliferation;membrane;integral component of membrane;protein phosphatase binding;cell junction;cell junction assembly;adherens ju…
exm792703	rs8176741	9	136131461	ABO	Missense_T219M							2816-50	19	BCAM	No	N/A	transmembrane signaling receptor activity;laminin receptor activity;protein binding;plasma membrane;integral component of plasma membrane;cell adhesion;cell-matrix adhesion;signal transduction;protein C-terminus binding;external side of plasma membrane;laminin binding;extracellular exosome
exm-rs507666	rs507666	9	136149399	ABO	Intronic							2728-62	18	LAMA1 LAMB1 LAMC1	No	N/A	N/A
exm-rs507666	rs507666	9	136149399	ABO	Intronic							2705-5	19	CCL25	Small Intestine - Terminal Ileum	142.566	positive regulation of cell-matrix adhesion;hormone activity;extracellular region;extracellular space;chemotaxis;inflammatory response;immune response;cell surface receptor signaling pathway;G-protein coupled receptor signaling pathway;chemokine activity;CCR10 chemokine receptor binding;chemokine receptor binding;leukocyte migration;cell chemotaxis;negative regulation of leukocyte tethering or ro…
exm-rs507666	rs507666	9	136149399	ABO	Intronic							2620-4	5	IL6ST	No	N/A	positive regulation of acute inflammatory response;positive regulation of adaptive immune response;ciliary neurotrophic factor receptor activity;interleukin-6 receptor activity;interleukin-11 receptor activity;leukemia inhibitory factor receptor activity;oncostatin-M receptor activity;ciliary neurotrophic factor receptor binding;interleukin-6 receptor binding;protein binding;extracellular region;…
exm-rs507666	rs507666	9	136149399	ABO	Intronic							2358-19	5	FLT4	No	N/A	positive regulation of protein phosphorylation;positive regulation of endothelial cell proliferation;vasculature development;lymph vessel development;lymphangiogenesis;lymphangiogenesis;sprouting angiogenesis;transmembrane receptor protein tyrosine kinase activity;vascular endothelial growth factor-activated receptor activity;vascular endothelial growth factor-activated receptor activity;protein …
exm-rs507666	rs507666	9	136149399	ABO	Intronic							14643-27	10	KIN	No	N/A	DNA binding;double-stranded DNA binding;RNA binding;nucleus;cytoplasm;DNA replication;DNA repair;DNA recombination;mRNA processing;cellular response to DNA damage stimulus;viral process;nuclear matrix;intracellular membrane-bounded organelle;metal ion binding
exm-rs507666	rs507666	9	136149399	ABO	Intronic							14134-49	12	AMIGO2	No	N/A	protein binding;nucleus;plasma membrane;homophilic cell adhesion via plasma membrane adhesion molecules;heterophilic cell-cell adhesion via plasma membrane cell adhesion molecules;brain development;integral component of membrane;negative regulation of apoptotic process;negative regulation of programmed cell death;cell-cell adhesion
exm-rs507666	rs507666	9	136149399	ABO	Intronic							14131-37	13	EFNB2	No	N/A	lymph vessel development;cell migration involved in sprouting angiogenesis;protein binding;plasma membrane;plasma membrane;integral component of plasma membrane;focal adhesion;cell adhesion;cell-cell signaling;axon guidance;axon guidance;anatomical structure morphogenesis;organ morphogenesis;negative regulation of keratinocyte proliferation;viral process;ephrin receptor binding;ephrin receptor si…
exm-rs505922	rs505922	9	136149229	ABO	Intronic							14097-86	10	CHST15	No	N/A	Golgi membrane;carbohydrate metabolic process;integral component of membrane;hexose biosynthetic process;glycosaminoglycan metabolic process;chondroitin sulfate metabolic process;chondroitin sulfate biosynthetic process;small molecule metabolic process;3'-phosphoadenosine 5'-phosphosulfate binding;N-acetylgalactosamine 4-sulfate 6-O-sulfotransferase activity
exm792703	rs8176741	9	136131461	ABO	Missense_T219M							14097-86	10	CHST15	No	N/A	Golgi membrane;carbohydrate metabolic process;integral component of membrane;hexose biosynthetic process;glycosaminoglycan metabolic process;chondroitin sulfate metabolic process;chondroitin sulfate biosynthetic process;small molecule metabolic process;3'-phosphoadenosine 5'-phosphosulfate binding;N-acetylgalactosamine 4-sulfate 6-O-sulfotransferase activity
exm-rs507666	rs507666	9	136149399	ABO	Intronic							13744-37	23	IL3RA	No	N/A	interleukin-3 receptor activity;plasma membrane;integral component of membrane;cellular response to interleukin-3;interleukin-3-mediated signaling pathway
exm-rs687621	rs687621	9	136137065	ABO	Intronic							13499-30	23	F8	No	N/A	platelet degranulation;serine-type endopeptidase activity;copper ion binding;protein binding;extracellular region;extracellular region;extracellular space;plasma membrane;proteolysis;acute-phase response;blood coagulation;blood coagulation, intrinsic pathway;oxidoreductase activity;platelet activation;platelet alpha granule lumen;oxidation-reduction process
exm792685	rs8176749	9	136131188	ABO	Missense_C310Y							13377-3	1	CYB561D1	No	N/A	integral component of membrane;metal ion binding;oxidation-reduction process
exm-rs514659	rs514659	9	136142203	ABO	Intronic							13242-134	22	SHANK3	No	N/A	MAPK cascade;actin binding;protein binding;cytoplasm;plasma membrane;synapse assembly;learning;learning;memory;protein C-terminus binding;zinc ion binding;SH3 domain binding;striatal medium spiny neuron differentiation;cell junction;GKAP/Homer scaffold activity;adult behavior;negative regulation of actin filament bundle assembly;social behavior;social behavior;ionotropic glutamate receptor bindin…
exm-rs687621	rs687621	9	136137065	ABO	Intronic							13102-1	3	FAM3D	No	N/A	cytokine activity;extracellular region;negative regulation of insulin secretion
exm792685	rs8176749	9	136131188	ABO	Missense_C310Y							13102-1	3	FAM3D	No	N/A	cytokine activity;extracellular region;negative regulation of insulin secretion
exm-rs507666	rs507666	9	136149399	ABO	Intronic							11814-29	7	MET	No	N/A	activation of MAPK activity;endothelial cell morphogenesis;liver development;placenta development;protein tyrosine kinase activity;protein tyrosine kinase activity;hepatocyte growth factor-activated receptor activity;protein binding;ATP binding;extracellular region;plasma membrane;integral component of plasma membrane;signal transduction;cell surface receptor signaling pathway;axon guidance;brain…
exm-rs507666	rs507666	9	136149399	ABO	Intronic							11145-72	11	KIAA1549L	No	N/A	positive regulation of defense response to virus by host;integral component of membrane;activation of mitophagy in response to mitochondrial depolarization
exm-rs507666	rs507666	9	136149399	ABO	Intronic							10714-7	17	ACE	No	N/A	kidney development;blood vessel remodeling;angiotensin maturation;angiotensin catabolic process in blood;regulation of renal output by angiotensin;neutrophil mediated immunity;antigen processing and presentation of peptide antigen via MHC class I;regulation of systemic arterial blood pressure by renin-angiotensin;regulation of systemic arterial blood pressure by renin-angiotensin;actin binding;en…
exm-rs687621	rs687621	9	136137065	ABO	Intronic							10613-33	15	CASC4	No	N/A	Golgi apparatus;integral component of membrane
exm-rs507666	rs507666	9	136149399	ABO	Intronic							10576-7	10	PLXDC2	No	N/A	receptor activity;protein binding;multicellular organismal development;integral component of membrane;extracellular exosome
exm671326	rs201145932	7	150554726	ABP1	Missense_D390N	SIFT=T(0.113,0.113,0.113,0.101,.)	PP2HDIV=D(0.999)	VEST=0.315,0.315,0.315,0.315,0.315,0.315	MUTTASTER=D,D,D,D(1,1,1,1)	MUTASSESSOR=M(2.595)	LRT=D(0.000000)	6209-2	7	AOC1	No	N/A	receptor activity;cation channel activity;sodium channel activity;copper ion binding;calcium ion binding;extracellular space;peroxisome;plasma membrane;bicellular tight junction;primary amine oxidase activity;drug binding;heparin binding;zinc ion binding;amine metabolic process;protein complex binding;sodium ion transmembrane transport;cellular response to copper ion starvation;response to drug;p…
exm671260	rs10156191	7	150553605	ABP1	Missense_T16M,Missense_T16M	SIFT=T(0.208,0.208,0.346,0.208,0.206,0.27,.)	PP2HDIV=B(0.0)	VEST=0.023,0.023,0.032,0.032,0.023,0.023,0.023,0.271	MUTTASTER=P,P,P,P(1,1,1,1)	MUTASSESSOR=N(-0.895)	LRT=N(0.157613)	6209-2	7	AOC1	No	N/A	receptor activity;cation channel activity;sodium channel activity;copper ion binding;calcium ion binding;extracellular space;peroxisome;plasma membrane;bicellular tight junction;primary amine oxidase activity;drug binding;heparin binding;zinc ion binding;amine metabolic process;protein complex binding;sodium ion transmembrane transport;cellular response to copper ion starvation;response to drug;p…
exm1034810	rs118018469	12	109577776	ACACB	Missense_R189Q	SIFT=T(0.15)	PP2HDIV=D(0.985)	VEST=0.335,0.335,0.335,0.335	MUTTASTER=N,N,N(1,1,1)	MUTASSESSOR=L(1.735)	LRT=N(0.006510)	11173-29	17	MILR1	No	N/A	integral component of plasma membrane;negative regulation of mast cell activation;mast cell granule;mast cell granule;mast cell degranulation
exm351519	rs41272321	3	132338346	ACAD11	Missense_K414T,Silent	SIFT=T(1.000000)	PP2HDIV=B(0.0)		MUTTASTER=N(0.004049)	MUTASSESSOR=neutral(-1.495)		4922-13	9	CCL19	No	N/A	establishment of T cell polarity;immunological synapse formation;dendritic cell chemotaxis;myeloid dendritic cell chemotaxis;positive regulation of dendritic cell antigen processing and presentation;extracellular region;extracellular space;cellular calcium ion homeostasis;inflammatory response;immune response;cell communication;activation of JUN kinase activity;chemokine activity;response to viru…
exm351519	rs41272321	3	132338346	ACAD11	Missense_K414T,Silent	SIFT=T(1.000000)	PP2HDIV=B(0.0)		MUTTASTER=N(0.004049)	MUTASSESSOR=neutral(-1.495)		2516-57	9	CCL21	Thyroid	11.5372	establishment of T cell polarity;immunological synapse formation;positive regulation of cell-matrix adhesion;dendritic cell chemotaxis;positive regulation of dendritic cell antigen processing and presentation;extracellular region;extracellular space;inflammatory response;immune response;G-protein coupled receptor signaling pathway;cell-cell signaling;chemokine activity;positive regulation of glyc…
exm69261	rs77931234	1	76226846	ACADM	Missense_K329E	SIFT=T(0.208,0.172,0.174,0.171)	PP2HDIV=P(0.831)	VEST=0.957,0.957,0.94,0.949,0.957,0.94,0.957	MUTTASTER=D,D,D,D,D(1,1,1,1,1)	MUTASSESSOR=N(-0.21)	LRT=D(0.000000)	8845-2	4	ADAMTS3	No	N/A	endopeptidase activity;metalloendopeptidase activity;protein binding;extracellular region;proteinaceous extracellular matrix;extracellular space;heparin binding;zinc ion binding;vascular endothelial growth factor production;protein processing;extracellular matrix organization;collagen fibril organization;collagen fibril organization;collagen catabolic process;extracellular matrix;collagen biosynt…
exm69261	rs77931234	1	76226846	ACADM	Missense_K329E	SIFT=T(0.208,0.172,0.174,0.171)	PP2HDIV=P(0.831)	VEST=0.957,0.957,0.94,0.949,0.957,0.94,0.957	MUTTASTER=D,D,D,D,D(1,1,1,1,1)	MUTASSESSOR=N(-0.21)	LRT=D(0.000000)	11254-13	14	PAPLN	No	N/A	metalloendopeptidase activity;serine-type endopeptidase inhibitor activity;basement membrane;proteolysis;zinc ion binding;negative regulation of endopeptidase activity
exm-rs13072883	rs13072883	3	194994754	ACAP2	Downstream							6375-75	3	XXYLT1	No	N/A	endoplasmic reticulum membrane;metabolic process;integral component of membrane;transferase activity, transferring pentosyl groups
exm2328	rs61744741	1	1231208	ACAP3	Missense_C538Y	SIFT=T(0.332,1.0)	PP2HDIV=B(0.283)	VEST=0.866,0.855,0.866	MUTTASTER=D,D(0.920778,0.95074)	MUTASSESSOR=L(0.895)	LRT=N(0.823163)	14034-22	1	TACSTD2	No	N/A	receptor activity;protein binding;extracellular space;nucleus;cytosol;integral component of plasma membrane;cell surface receptor signaling pathway;visual perception;cell proliferation;basal plasma membrane;negative regulation of epithelial cell migration;membrane;lateral plasma membrane;regulation of epithelial cell proliferation;negative regulation of stress fiber assembly;ureteric bud morphoge…
exm901644	rs33952257	11	44089352	ACCS	Missense_D59N	SIFT=T(0.343,0.328,0.271)	PP2HDIV=B(0.023)	VEST=0.004,0.008,0.044,0.006,0.044,0.007	MUTTASTER=P,P(1,1)	MUTASSESSOR=N(-0.29)	LRT=N(0.388436)	9384-17	3	CAMP	Whole Blood	39.4185	innate immune response in mucosa;protein binding;extracellular space;cell wall;cytosol;antibacterial humoral response;defense response to bacterium;negative regulation of growth of symbiont on or near host surface;defense response to Gram-positive bacterium;interaction with host;killing by host of symbiont cells;extracellular exosome;phagosome maturation
exm901580	rs202077224	11	44072937	ACCSL	Nonsense_R230X							12486-8	1	GLRX2	No	N/A	protein disulfide isomerase activity;nucleus;nucleoplasm;mitochondrion;regulation of transcription, DNA-templated;protein folding;glutathione metabolic process;apoptotic process;arsenate reductase (glutaredoxin) activity;electron carrier activity;response to temperature stimulus;regulation of signal transduction;response to organic substance;protein disulfide oxidoreductase activity;glutathione d…
exm1344071	rs138418851	17	61559883	ACE	Missense_M392T	SIFT=D(0.000000)	PP2HDIV=D(0.999)		MUTTASTER=D(0.984487)	MUTASSESSOR=high(3.785)	LRT=D(0.000000)	7136-107	11	HBE1	No	N/A	negative regulation of transcription from RNA polymerase II promoter;oxygen transporter activity;iron ion binding;cytosol;hemoglobin complex;blood coagulation;oxygen transport;oxygen binding;heme binding;hemoglobin alpha binding;protein heterooligomerization;blood microparticle
exm1344071	rs138418851	17	61559883	ACE	Missense_M392T	SIFT=D(0.000000)	PP2HDIV=D(0.999)		MUTTASTER=D(0.984487)	MUTASSESSOR=high(3.785)	LRT=D(0.000000)	12882-7	12	PARP11	No	N/A	NAD+ ADP-ribosyltransferase activity;metabolic process
exm1344031	rs3730025	17	61557773	ACE	Missense_Y244C	SIFT=D(0.002,0.002,.)	PP2HDIV=P(0.891)	VEST=0.747,0.762,0.741,0.707	MUTTASTER=D,D,D(0.999989,0.999997,0.999997)	MUTASSESSOR=M(3.135)	LRT=D(0.000000)	10714-7	17	ACE	No	N/A	kidney development;blood vessel remodeling;angiotensin maturation;angiotensin catabolic process in blood;regulation of renal output by angiotensin;neutrophil mediated immunity;antigen processing and presentation of peptide antigen via MHC class I;regulation of systemic arterial blood pressure by renin-angiotensin;regulation of systemic arterial blood pressure by renin-angiotensin;actin binding;en…
exm1344195	rs3730043	17	61568577	ACE	Missense_T916M	SIFT=D(0.005,0.005,0.004,0.004,.,.)	PP2HDIV=D(1.0)	VEST=0.654,0.385,0.621,0.395,0.637,0.621,0.621,0.609,0.639	MUTTASTER=D,D,D,D,D,D(1,1,1,0.999992,1,0.999996)	MUTASSESSOR=H(3.59)	LRT=D(0.000002)	11175-45	16	LPCAT2	No	N/A	Golgi membrane;1-acylglycerol-3-phosphate O-acyltransferase activity;calcium ion binding;endoplasmic reticulum;endoplasmic reticulum;endoplasmic reticulum membrane;Golgi stack;lipid particle;phospholipid metabolic process;platelet activating factor biosynthetic process;integral component of membrane;phosphatidylcholine acyl-chain remodeling;phosphatidylcholine acyl-chain remodeling;small molecule…
exm-rs4343	rs4343	17	61566031	ACE	Synonymous_T776T,Synonymous_T202T,Synonymous_T202T							10714-7	17	ACE	No	N/A	kidney development;blood vessel remodeling;angiotensin maturation;angiotensin catabolic process in blood;regulation of renal output by angiotensin;neutrophil mediated immunity;antigen processing and presentation of peptide antigen via MHC class I;regulation of systemic arterial blood pressure by renin-angiotensin;regulation of systemic arterial blood pressure by renin-angiotensin;actin binding;en…
exm1113628	rs146020227	14	74062207	ACOT4	Missense_A372V	SIFT=T(0.136)	PP2HDIV=D(0.976)	VEST=0.081,0.084	MUTTASTER=D(0.999704)	MUTASSESSOR=L(1.6)	LRT=N(0.000996)	7741-111	15	RTF1	No	N/A	negative regulation of transcription from RNA polymerase II promoter;endodermal cell fate commitment;single-stranded DNA binding;protein binding;nucleolus;DNA-templated transcription, initiation;Wnt signaling pathway;Cdc73/Paf1 complex;stem cell maintenance;positive regulation of transcription elongation from RNA polymerase II promoter;poly(A) RNA binding;positive regulation of transcription from…
exm326801	rs143228600	3	58508273	ACOX2	Missense_Q528E	SIFT=T(0.291,0.262)		VEST=0.063,0.063,0.063	MUTTASTER=N,N(1,1)	MUTASSESSOR=N(0.2)	LRT=N(0.707073)	5758-49	19	KLK9	Skin - Sun Exposed (Lower leg)	11.5363	serine-type endopeptidase activity;extracellular region;proteolysis
exm326801	rs143228600	3	58508273	ACOX2	Missense_Q528E	SIFT=T(0.291,0.262)		VEST=0.063,0.063,0.063	MUTTASTER=N,N(1,1)	MUTASSESSOR=N(0.2)	LRT=N(0.707073)	11110-4	12	TMEM119	No	N/A	osteoblast differentiation;molecular_function;cellular_component;endoplasmic reticulum;biological_process;integral component of membrane
exm220598	rs1554005	2	111598958	ACOXL	Missense_T255M	SIFT=D(0.042,0.098,0.089,0.048)		VEST=0.1,0.208,0.147,0.1,0.185,0.1	MUTTASTER=P,P,P(0.987567,0.987567,0.987567)	MUTASSESSOR=L(1.785)	LRT=N(0.028432)	2436-49	17	CXCL16	No	N/A	low-density lipoprotein receptor activity;scavenger receptor activity;extracellular region;extracellular space;plasma membrane;receptor-mediated endocytosis;chemotaxis;chemokine activity;chemokine activity;T cell chemotaxis;membrane;integral component of membrane;positive regulation of cell growth;positive regulation of cell migration;response to cytokine;response to interferon-gamma;response to …
exm169348	rs7576247	2	277003	ACP1	Missense_Q106R,Silent,Missense_Q106R							3858-5	2	ACP1	No	N/A	acid phosphatase activity;non-membrane spanning protein tyrosine phosphatase activity;protein binding;cytoplasm;cytoplasmic side of plasma membrane;peptidyl-tyrosine dephosphorylation;extracellular exosome
exm904626	rs41275182	11	47270313	ACP2	Missense_R10W	SIFT=D(0.021,0.017,0.004,0.015,0.018,0.016)	PP2HDIV=D(0.991)	VEST=0.195,0.11,0.125,0.119,0.126,0.109,0.181,0.455,0.109,0.128	MUTTASTER=D,N,N,N,N,N,N(0.999962,0.999997,0.999999,0.999997,0.999997,0.999997,0.999997)	MUTASSESSOR=N(0.345)	LRT=N(0.841931)	11107-25	4	TENM3	No	N/A	homophilic cell adhesion via plasma membrane adhesion molecules;signal transduction;positive regulation of neuron projection development;membrane;integral component of membrane;axon;protein homodimerization activity;protein heterodimerization activity;camera-type eye morphogenesis;self proteolysis
exm92623	rs201893716	1	147126416	ACP6	Missense_Q225E	SIFT=D(.,.,0.468)		VEST=0.177,0.197	MUTTASTER=D,D(0.999615,0.999102)	MUTASSESSOR=M(2.38)	LRT=D(0.000012)	11173-29	17	MILR1	No	N/A	integral component of plasma membrane;negative regulation of mast cell activation;mast cell granule;mast cell granule;mast cell degranulation
exm92626	rs140566115	1	147126437	ACP6	Missense_W218R		PP2HDIV=D(1.0)	VEST=0.167,0.192	MUTTASTER=N,N(0.569441,0.846076)	MUTASSESSOR=M(2.33)	LRT=D(0.000072)	5742-14	1	ACP6	No	N/A	acid phosphatase activity;cytoplasm;mitochondrion;phospholipid metabolic process;dephosphorylation;dephosphorylation;lysophosphatidic acid phosphatase activity;lysobisphosphatidic acid metabolic process
exm2249886	rs1344	1	147119273	ACP6	Synonymous_H413H							5742-14	1	ACP6	No	N/A	acid phosphatase activity;cytoplasm;mitochondrion;phospholipid metabolic process;dephosphorylation;dephosphorylation;lysophosphatidic acid phosphatase activity;lysobisphosphatidic acid metabolic process
exm1180096	rs146939982	15	78466028	ACSBG1	Missense_R662W	SIFT=D(0.000000)	PP2HDIV=P(0.905)		MUTTASTER=N(0.007852)	MUTASSESSOR=low(1.585)	LRT=N(0.180278)	8644-46	15	CTSH	No	N/A	outer dense fiber;metanephros development;acrosomal vesicle;T cell mediated cytotoxicity;adaptive immune response;immune response-regulating signaling pathway;endopeptidase activity;aminopeptidase activity;cysteine-type endopeptidase activity;cysteine-type endopeptidase activity;serine-type endopeptidase activity;protein binding;extracellular space;lysosome;cytosol;proteolysis;proteolysis;activat…
exm1413359	rs139677949	19	6183157	ACSBG2	Missense_A399V		PP2HDIV=D(0.998)	VEST=0.255,0.255	MUTTASTER=D,D,D,D,D(0.940503,0.940503,0.940503,0.940503,0.940503)	MUTASSESSOR=H(3.665)	LRT=N(0.413193)	11540-37	6	FOXO3	No	N/A	negative regulation of transcription from RNA polymerase II promoter;sequence-specific DNA binding RNA polymerase II transcription factor activity;core promoter binding;transcription cofactor binding;RNA polymerase II transcription regulatory region sequence-specific DNA binding transcription factor activity involved in negative regulation of transcription;ovulation from ovarian follicle;initiati…
exm1223196	rs77863699	16	20563528	ACSM2B	Missense_T278A	SIFT=T(0.644,.,0.587,0.644,0.644,.,0.569)	PP2HDIV=B(0.0)	VEST=0.016,0.039,0.051,0.039,0.039,0.02,0.051	MUTTASTER=P,P,P,P(0.99999,0.99999,0.99999,0.99999)	MUTASSESSOR=N(0.425)	LRT=N(0.900949)	12832-10	8	ASH2L	No	N/A	DNA binding;protein binding;nucleus;nucleus;nucleoplasm;chromatin organization;transcription, DNA-templated;regulation of transcription, DNA-templated;transcription from RNA polymerase II promoter;cellular response to DNA damage stimulus;positive regulation of cell proliferation;hemopoiesis;histone methyltransferase complex;histone methyltransferase complex;histone methyltransferase activity (H3-…
exm456255	rs150894951	5	56777481	ACTBL2	Missense_T352A	SIFT=D(0.000000)	PP2HDIV=B(0.091)			MUTASSESSOR=medium(2.84)	LRT=D(0.000003)	7137-8	8	MSRA	No	N/A	nucleoplasm;cytoplasm;mitochondrion;cellular protein modification process;methionine metabolic process;response to oxidative stress;peptide-methionine (S)-S-oxide reductase activity;actin cytoskeleton;membrane;protein repair;oxidation-reduction process;extracellular exosome
exm234463	rs56188432	2	158406865	ACVR1C	Missense_I195T	SIFT=D(0.0)		VEST=0.825,0.803,0.803,0.486,0.802,0.806,0.828	MUTTASTER=D,D,D,D(1,0.999999,1,1)	MUTASSESSOR=H(3.86)	LRT=D(0.000042)	6634-4	17	NTN1	No	N/A	neuron migration;protein binding;extracellular region;basement membrane;cytoplasm;apoptotic process;axon guidance;positive regulation of cell proliferation;single organismal cell-cell adhesion;regulation of cell migration;negative regulation of axon extension;anterior/posterior axon guidance;establishment of nucleus localization;inner ear morphogenesis;positive regulation of axon extension;mammar…
exm231608	rs140428453	2	148657112	ACVR2A	Missense_F117I	SIFT=T(0.459,0.485,0.459)		VEST=0.429,0.411,0.441,0.416	MUTTASTER=D,D,D(0.931214,0.931214,0.538891)	MUTASSESSOR=N(0.345)	LRT=N(0.002755)	12786-61	20	GPCPD1	No	N/A	cytosol;phospholipid metabolic process;skeletal muscle tissue development;small molecule metabolic process;glycerophospholipid biosynthetic process;glycerophosphocholine phosphodiesterase activity;starch binding
exm319797	rs121912698	3	52022837	ACY1	Missense_R543C	SIFT=D(0.0,0.001,0.0,0.0,0.0)		VEST=0.956,0.929,0.963,0.971,0.963,0.972,0.963,0.956,0.952,0.968,0.971	MUTTASTER=A,A,A,A,A,A(1,1,1,1,0.999938,1)	MUTASSESSOR=H(3.62)	LRT=D(0.000000)	3343-1	3	ACY1	No	N/A	aminoacylase activity;cytosol;proteolysis;cellular amino acid metabolic process;xenobiotic metabolic process;metallopeptidase activity;small molecule metabolic process;metal ion binding;extracellular exosome
exm1155861	rs118163361	15	43641232	ADAL	Missense_R254Q	SIFT=T(0.395,0.329,.,.,0.38)	PP2HDIV=B(0.006)	VEST=0.102,0.105,0.111,0.102,0.095,0.111,0.329	MUTTASTER=N,N,N,N(1,1,1,1)	MUTASSESSOR=N(0.58)	LRT=N(0.340950)	9121-28	19	FUT2	Minor Salivary Gland	12.9288	Golgi apparatus;carbohydrate metabolic process;protein glycosylation;protein glycosylation;protein glycosylation;galactoside 2-alpha-L-fucosyltransferase activity;galactoside 2-alpha-L-fucosyltransferase activity;fucosyltransferase activity;integral component of membrane;Golgi cisterna membrane;fucosylation;L-fucose catabolic process;extracellular exosome
exm864127	rs77297117	10	127737958	ADAM12	Missense_N597S	SIFT=T(0.053,0.127)	PP2HDIV=D(0.999)	VEST=0.149,0.138,0.139	MUTTASTER=D,D(0.999995,0.999995)	MUTASSESSOR=L(1.67)	LRT=D(0.000000)	9128-34	20	FLRT3	No	N/A	receptor signaling protein activity;proteinaceous extracellular matrix;extracellular space;integral component of plasma membrane;cell adhesion;axon guidance;biological_process;protein binding, bridging;intracellular signal transduction;chemorepellent activity;negative chemotaxis
exm499637	rs56384823	5	156929816	ADAM19	Missense_E435K	SIFT=T(0.171,0.458)		VEST=0.412,0.356,0.356,0.32,0.369	MUTTASTER=D,D,D,D(0.874958,0.874958,0.88169,0.874958)	MUTASSESSOR=L(1.32)	LRT=N(0.013106)	7970-315	4	ART3	No	N/A	NAD+ ADP-ribosyltransferase activity;NAD(P)+-protein-arginine ADP-ribosyltransferase activity;integral component of plasma membrane;protein ADP-ribosylation;anchored component of membrane;extracellular exosome
exm499637	rs56384823	5	156929816	ADAM19	Missense_E435K	SIFT=T(0.171,0.458)		VEST=0.412,0.356,0.356,0.32,0.369	MUTTASTER=D,D,D,D(0.874958,0.874958,0.88169,0.874958)	MUTASSESSOR=L(1.32)	LRT=N(0.013106)	10970-3	4	ART3	No	N/A	NAD+ ADP-ribosyltransferase activity;NAD(P)+-protein-arginine ADP-ribosyltransferase activity;integral component of plasma membrane;protein ADP-ribosylation;anchored component of membrane;extracellular exosome
exm499599	rs34882961	5	156918638	ADAM19	Missense_P694S	SIFT=D(0.010000)	PP2HDIV=D(1.0)		MUTTASTER=N(0.071948)	MUTASSESSOR=medium(2.395)	LRT=D(0.000013)	12882-7	12	PARP11	No	N/A	NAD+ ADP-ribosyltransferase activity;metabolic process
exm499627	rs151006818	5	156923974	ADAM19	Missense_G508S	SIFT=T(0.215)	PP2HDIV=B(0.155)	VEST=0.11,0.114,0.114,0.292,0.134	MUTTASTER=D,D,D,D(0.98861,0.98861,0.998273,0.98861)	MUTASSESSOR=L(1.03)	LRT=N(0.010345)	11110-4	12	TMEM119	No	N/A	osteoblast differentiation;molecular_function;cellular_component;endoplasmic reticulum;biological_process;integral component of membrane
exm-rs2277027	rs2277027	5	156932376	ADAM19	Intronic							8948-13	5	ADAM19	No	N/A	metalloendopeptidase activity;membrane protein ectodomain proteolysis;heart development;zinc ion binding;integral component of membrane;SH3 domain binding
exm697380	rs139093110	8	39624438	ADAM2	Missense_L479P	SIFT=T(0.281,0.265,0.283,0.274,.)	PP2HDIV=B(0.001)	VEST=0.15,0.136,0.132,0.132,0.132	MUTTASTER=N,N,N,N(1,1,1,1)	MUTASSESSOR=N(-0.14)		8336-267	3	GRAMD1C	No	N/A	protein binding;integral component of membrane
exm1111499	rs144548693	14	70989377	ADAM20	Missense_L750F	SIFT=T(0.184)		VEST=0.164,0.164	MUTTASTER=N(1)	MUTASSESSOR=N(0.42)	LRT=U(0.293005)	8336-267	3	GRAMD1C	No	N/A	protein binding;integral component of membrane
exm689994	rs145612420	8	24187586	ADAM28	Missense_C354Y/S/F	SIFT=D(0.0,0.001)	PP2HDIV=D(1.0)	VEST=0.839,0.86,0.843,0.839,0.836,0.862	MUTTASTER=D,D,D,D(1,1,1,1)	MUTASSESSOR=H(3.69)		7136-107	11	HBE1	No	N/A	negative regulation of transcription from RNA polymerase II promoter;oxygen transporter activity;iron ion binding;cytosol;hemoglobin complex;blood coagulation;oxygen transport;oxygen binding;heme binding;hemoglobin alpha binding;protein heterooligomerization;blood microparticle
exm434700	rs143384232	4	175897314	ADAM29	Missense_R213H	SIFT=D(.,0.078,0.078,.,0.078,0.078)	PP2HDIV=P(0.518)	VEST=0.243,0.243,0.243,0.244,0.243,0.241,0.243,0.243	MUTTASTER=N,N,N,N(1,1,1,1)	MUTASSESSOR=M(2.16)	LRT=U(0.275633)	8272-22	1	HSD17B7	No	N/A	3-keto sterol reductase activity;estradiol 17-beta-dehydrogenase activity;prolactin receptor binding;endoplasmic reticulum membrane;plasma membrane;cholesterol biosynthetic process;estrogen biosynthetic process;integral component of membrane;small molecule metabolic process;oxidation-reduction process
exm448399	rs61753559	5	33546207	ADAMTS12	Missense_N1468S	SIFT=T(0.08,0.071)	PP2HDIV=B(0.063)	VEST=0.108,0.108,0.111	MUTTASTER=N,N(0.9182,0.9182)	MUTASSESSOR=L(1.615)	LRT=N(0.000721)	2823-7	20	COMMD7	No	N/A	protein binding;transcription, DNA-templated;cytoplasmic membrane-bounded vesicle;negative regulation of NF-kappaB transcription factor activity;tumor necrosis factor-mediated signaling pathway;negative regulation of transcription, DNA-templated;NF-kappaB binding;extracellular exosome
exm448608	rs117518215	5	33881252	ADAMTS12	Missense_T154M	SIFT=T(0.295,0.183,0.164)	PP2HDIV=P(0.789)	VEST=0.18,0.221,0.183,0.171	MUTTASTER=N,N,N(1,1,1)	MUTASSESSOR=L(1.74)	LRT=N(0.010063)	8832-55	19	BST2	No	N/A	negative regulation of plasmacytoid dendritic cell cytokine production;signal transducer activity;protein binding;cytoplasm;cytoplasm;multivesicular body;Golgi apparatus;plasma membrane;integral component of plasma membrane;humoral immune response;cell-cell signaling;multicellular organismal development;metalloendopeptidase inhibitor activity;cell proliferation;response to virus;cell surface;cell…
exm448465	rs200898724	5	33576943	ADAMTS12	Missense_G1063D	SIFT=T(0.748,0.736)	PP2HDIV=B(0.0)	VEST=0.132,0.132,0.082	MUTTASTER=N,N(1,1)	MUTASSESSOR=N(-0.895)	LRT=N(0.688054)	11173-29	17	MILR1	No	N/A	integral component of plasma membrane;negative regulation of mast cell activation;mast cell granule;mast cell granule;mast cell degranulation
exm793418	rs145825553	9	136298777	ADAMTS13	Missense_R421C	SIFT=D(0.001,.,0.001,0.001)	PP2HDIV=D(1.0)	VEST=0.319,0.33,0.295,0.291,0.284,0.255	MUTTASTER=N,N,N,N,N(0.999996,0.999996,0.999996,0.999996,0.999891)	MUTASSESSOR=M(2.98)		3175-51	9	ADAMTS13	No	N/A	metalloendopeptidase activity;integrin binding;calcium ion binding;protein binding;proteinaceous extracellular matrix;extracellular space;endoplasmic reticulum lumen;protein O-linked glycosylation;proteolysis;cell-matrix adhesion;integrin-mediated signaling pathway;metallopeptidase activity;zinc ion binding;glycoprotein metabolic process;response to toxic substance;cell surface;protein processing…
exm793423	rs2301612	9	136301982	ADAMTS13	Missense_Q417E,Missense_Q448E,Missense_Q448E	SIFT=T(1.0,.,1.0,1.0)	PP2HDIV=B(0.0)	VEST=0.122,0.047,0.098,0.122,0.05,0.05	MUTTASTER=P,P,P,P,P(0.99988,0.999852,0.999967,0.99988,1.30379e-19)	MUTASSESSOR=N(-1.215)		3175-51	9	ADAMTS13	No	N/A	metalloendopeptidase activity;integrin binding;calcium ion binding;protein binding;proteinaceous extracellular matrix;extracellular space;endoplasmic reticulum lumen;protein O-linked glycosylation;proteolysis;cell-matrix adhesion;integrin-mediated signaling pathway;metallopeptidase activity;zinc ion binding;glycoprotein metabolic process;response to toxic substance;cell surface;protein processing…
exm793538	rs28503257	9	136319589	ADAMTS13	Missense_T1033A	SIFT=T(0.184,0.183,0.189)	PP2HDIV=D(0.999)	VEST=0.24,0.232,0.22,0.237,0.228	MUTTASTER=D,D,D,D(0.899709,0.899709,0.899709,1)	MUTASSESSOR=L(1.04)		3175-51	9	ADAMTS13	No	N/A	metalloendopeptidase activity;integrin binding;calcium ion binding;protein binding;proteinaceous extracellular matrix;extracellular space;endoplasmic reticulum lumen;protein O-linked glycosylation;proteolysis;cell-matrix adhesion;integrin-mediated signaling pathway;metallopeptidase activity;zinc ion binding;glycoprotein metabolic process;response to toxic substance;cell surface;protein processing…
exm793548	rs142572218	9	136319670	ADAMTS13	Missense_R1060W	SIFT=D(0.001,0.007,0.004)	PP2HDIV=D(0.998)	VEST=0.657,0.7,0.708,0.796,0.665	MUTTASTER=D,N,N,N(0.999834,0.933707,0.933707,0.933707)	MUTASSESSOR=M(3.18)		5758-49	19	KLK9	Skin - Sun Exposed (Lower leg)	11.5363	serine-type endopeptidase activity;extracellular region;proteolysis
exm793548	rs142572218	9	136319670	ADAMTS13	Missense_R1060W	SIFT=D(0.001,0.007,0.004)	PP2HDIV=D(0.998)	VEST=0.657,0.7,0.708,0.796,0.665	MUTTASTER=D,N,N,N(0.999834,0.933707,0.933707,0.933707)	MUTASSESSOR=M(3.18)		3175-51	9	ADAMTS13	No	N/A	metalloendopeptidase activity;integrin binding;calcium ion binding;protein binding;proteinaceous extracellular matrix;extracellular space;endoplasmic reticulum lumen;protein O-linked glycosylation;proteolysis;cell-matrix adhesion;integrin-mediated signaling pathway;metallopeptidase activity;zinc ion binding;glycoprotein metabolic process;response to toxic substance;cell surface;protein processing…
exm793548	rs142572218	9	136319670	ADAMTS13	Missense_R1060W	SIFT=D(0.001,0.007,0.004)	PP2HDIV=D(0.998)	VEST=0.657,0.7,0.708,0.796,0.665	MUTTASTER=D,N,N,N(0.999834,0.933707,0.933707,0.933707)	MUTASSESSOR=M(3.18)		3082-9	6	ULBP2	No	N/A	antigen processing and presentation of peptide antigen via MHC class I;extracellular space;cell surface;natural killer cell activation;natural killer cell mediated cytotoxicity;peptide antigen binding;anchored component of plasma membrane;natural killer cell lectin-like receptor binding
exm793548	rs142572218	9	136319670	ADAMTS13	Missense_R1060W	SIFT=D(0.001,0.007,0.004)	PP2HDIV=D(0.998)	VEST=0.657,0.7,0.708,0.796,0.665	MUTTASTER=D,N,N,N(0.999834,0.933707,0.933707,0.933707)	MUTASSESSOR=M(3.18)		12781-2	12	TARBP2	No	N/A	double-stranded RNA binding;protein binding;nucleus;nucleoplasm;cytoplasm;cytosol;regulation of translation;negative regulation of protein kinase activity;gene expression;RISC complex;enzyme binding;production of siRNA involved in RNA interference;targeting of mRNA for destruction involved in RNA interference;pre-miRNA processing;micro-ribonucleoprotein complex;production of miRNAs involved in ge…
exm793463	rs28647808	9	136305530	ADAMTS13	Missense_P587A,Missense_P618A,Missense_P618A	SIFT=T(0.05,.,0.048,0.092)		VEST=0.192,0.222,0.682,0.192,0.197,0.197	MUTTASTER=P,P,P,P,P(2.71291e-05,2.71291e-05,2.71291e-05,9.63361e-05,1e-37)	MUTASSESSOR=M(2.785)		3175-51	9	ADAMTS13	No	N/A	metalloendopeptidase activity;integrin binding;calcium ion binding;protein binding;proteinaceous extracellular matrix;extracellular space;endoplasmic reticulum lumen;protein O-linked glycosylation;proteolysis;cell-matrix adhesion;integrin-mediated signaling pathway;metallopeptidase activity;zinc ion binding;glycoprotein metabolic process;response to toxic substance;cell surface;protein processing…
exm831482	rs74797959	10	72462119	ADAMTS14	Missense_R192W	SIFT=T(0.138,0.139)	PP2HDIV=P(0.687)	VEST=0.306,0.306,0.306,0.306	MUTTASTER=D,D(0.734594,0.734594)	MUTASSESSOR=N(0.78)	LRT=N(0.064025)	9576-58	7	MNX1	No	N/A	neuron migration;sequence-specific DNA binding transcription factor activity;nucleus;transcription, DNA-templated;regulation of transcription from RNA polymerase II promoter;humoral immune response;motor neuron axon guidance;anatomical structure morphogenesis;post-embryonic development;spinal cord motor neuron cell fate specification;nerve development;dorsal/ventral neural tube patterning;endocri…
exm831482	rs74797959	10	72462119	ADAMTS14	Missense_R192W	SIFT=T(0.138,0.139)	PP2HDIV=P(0.687)	VEST=0.306,0.306,0.306,0.306	MUTTASTER=D,D(0.734594,0.734594)	MUTASSESSOR=N(0.78)	LRT=N(0.064025)	7003-4	5	GALNT10	No	N/A	Golgi membrane;polypeptide N-acetylgalactosaminyltransferase activity;protein O-linked glycosylation;protein O-linked glycosylation;integral component of membrane;O-glycan processing;O-glycan processing;carbohydrate binding;post-translational protein modification;cellular protein metabolic process;metal ion binding
exm970800	rs116897071	11	130332457	ADAMTS15	Missense_H442Y	SIFT=D(0.0)	PP2HDIV=D(1.0)	VEST=0.936	MUTTASTER=D(1)	MUTASSESSOR=M(3.195)		4533-76	11	ADAMTS15	No	N/A	metalloendopeptidase activity;proteinaceous extracellular matrix;proteolysis;zinc ion binding
exm442943	rs16875122	5	5242218	ADAMTS16	Missense_R859L	SIFT=T(0.340000)	PP2HDIV=P(0.532)		MUTTASTER=P(0.989628)	MUTASSESSOR=medium(1.95)	LRT=N(0.009332)	6921-24	1	B4GALT3	No	N/A	Golgi membrane;beta-N-acetylglucosaminylglycopeptide beta-1,4-galactosyltransferase activity;N-acetyllactosamine synthase activity;cytoplasm;Golgi apparatus;carbohydrate metabolic process;galactosyltransferase activity;integral component of membrane;keratan sulfate biosynthetic process;protein N-linked glycosylation via asparagine;glycosaminoglycan metabolic process;Golgi cisterna membrane;kerata…
exm442844	rs61748184	5	5182286	ADAMTS16	Missense_P211S	SIFT=T(0.317,0.404)	PP2HDIV=B(0.006)	VEST=0.093,0.094,0.094	MUTTASTER=N,N(1,1)	MUTASSESSOR=N(0.755)	LRT=N(0.238346)	9844-138	1	ACTN2	Muscle - Skeletal	9.37954	platelet degranulation;integrin binding;calcium ion binding;protein binding;extracellular region;cytosol;cytoskeleton;actin filament;focal adhesion;cell adhesion;synaptic transmission;blood coagulation;cytoskeletal protein binding;structural constituent of muscle;Z disc;microspike assembly;muscle filament sliding;platelet activation;filopodium;LIM domain binding;thyroid hormone receptor coactivat…
exm509417	rs188566209	5	178557098	ADAMTS2	Synonymous_A764A							8955-60	3	GLT8D1	No	N/A	metabolic process;membrane;integral component of membrane;transferase activity, transferring glycosyl groups
exm405247	rs141374503	4	73179445	ADAMTS3	Missense_R565Q	SIFT=D(0.000000)	PP2HDIV=D(1.0)		MUTTASTER=D(0.974095)	MUTASSESSOR=medium(2.1)	LRT=D(0.000000)	9115-78	8	ADAMDEC1	Small Intestine - Terminal Ileum	14.6072	metalloendopeptidase activity;cellular_component;extracellular region;proteolysis;immune response;negative regulation of cell adhesion;zinc ion binding
exm405247	rs141374503	4	73179445	ADAMTS3	Missense_R565Q	SIFT=D(0.000000)	PP2HDIV=D(1.0)		MUTTASTER=D(0.974095)	MUTASSESSOR=medium(2.1)	LRT=D(0.000000)	9055-81	15	MYZAP	No	N/A	protein binding;Z disc;cell junction;cortical actin cytoskeleton;extrinsic component of cytoplasmic side of plasma membrane;I band;intracellular signal transduction
exm405247	rs141374503	4	73179445	ADAMTS3	Missense_R565Q	SIFT=D(0.000000)	PP2HDIV=D(1.0)		MUTTASTER=D(0.974095)	MUTASSESSOR=medium(2.1)	LRT=D(0.000000)	9054-8	15	FAM174B	No	N/A	integral component of membrane
exm405247	rs141374503	4	73179445	ADAMTS3	Missense_R565Q	SIFT=D(0.000000)	PP2HDIV=D(1.0)		MUTTASTER=D(0.974095)	MUTASSESSOR=medium(2.1)	LRT=D(0.000000)	8699-43	2	CRIM1	No	N/A	regulation of cell growth;serine-type endopeptidase inhibitor activity;insulin-like growth factor-activated receptor activity;insulin-like growth factor binding;plasma membrane;nervous system development;negative regulation of endopeptidase activity;integral component of membrane;PDZ domain binding;insulin-like growth factor receptor signaling pathway;extracellular exosome
exm405247	rs141374503	4	73179445	ADAMTS3	Missense_R565Q	SIFT=D(0.000000)	PP2HDIV=D(1.0)		MUTTASTER=D(0.974095)	MUTASSESSOR=medium(2.1)	LRT=D(0.000000)	8242-9	7	CLEC2L	No	N/A	integral component of membrane;carbohydrate binding
exm405247	rs141374503	4	73179445	ADAMTS3	Missense_R565Q	SIFT=D(0.000000)	PP2HDIV=D(1.0)		MUTTASTER=D(0.974095)	MUTASSESSOR=medium(2.1)	LRT=D(0.000000)	7097-8	24	CDY1	No	N/A	histone acetyltransferase activity;nucleus;spermatogenesis;histone acetylation;methylated histone binding
exm405247	rs141374503	4	73179445	ADAMTS3	Missense_R565Q	SIFT=D(0.000000)	PP2HDIV=D(1.0)		MUTTASTER=D(0.974095)	MUTASSESSOR=medium(2.1)	LRT=D(0.000000)	6517-14	10	GDF10	No	N/A	skeletal system development;cytokine activity;transforming growth factor beta receptor binding;extracellular space;transforming growth factor beta receptor signaling pathway;growth factor activity;positive regulation of pathway-restricted SMAD protein phosphorylation;positive regulation of pathway-restricted SMAD protein phosphorylation;growth;regulation of apoptotic process;regulation of MAPK ca…
exm405247	rs141374503	4	73179445	ADAMTS3	Missense_R565Q	SIFT=D(0.000000)	PP2HDIV=D(1.0)		MUTTASTER=D(0.974095)	MUTASSESSOR=medium(2.1)	LRT=D(0.000000)	5335-73	5	ANXA6	No	N/A	calcium ion binding;protein binding;GTP binding;calcium-dependent phospholipid binding;lysosomal membrane;focal adhesion;calcium ion transport;regulation of muscle contraction;lipid binding;ligand-gated ion channel activity;cholesterol binding;membrane;late endosome membrane;ion transmembrane transport;melanosome;protein homodimerization activity;calcium-dependent protein binding;perinuclear regi…
exm405247	rs141374503	4	73179445	ADAMTS3	Missense_R565Q	SIFT=D(0.000000)	PP2HDIV=D(1.0)		MUTTASTER=D(0.974095)	MUTASSESSOR=medium(2.1)	LRT=D(0.000000)	5228-25	15	KIF23	No	N/A	mitotic spindle elongation;mitotic cell cycle;mitotic cytokinesis;cytokinesis;microtubule motor activity;protein binding;ATP binding;nucleus;nucleoplasm;nucleoplasm;centrosome;spindle;cytosol;kinesin complex;microtubule;focal adhesion;microtubule-based movement;microtubule-based movement;blood coagulation;microtubule binding;metabolic process;metabolic process;metabolic process;ATPase activity;an…
exm405247	rs141374503	4	73179445	ADAMTS3	Missense_R565Q	SIFT=D(0.000000)	PP2HDIV=D(1.0)		MUTTASTER=D(0.974095)	MUTASSESSOR=medium(2.1)	LRT=D(0.000000)	4904-7	7	CASP2	No	N/A	luteolysis;neural retina development;cysteine-type endopeptidase activity;protein binding;nucleus;cytoplasm;mitochondrion;cytosol;apoptotic process;activation of cysteine-type endopeptidase activity involved in apoptotic process;DNA damage response, signal transduction by p53 class mediator resulting in cell cycle arrest;brain development;aging;intrinsic apoptotic signaling pathway in response to…
exm405247	rs141374503	4	73179445	ADAMTS3	Missense_R565Q	SIFT=D(0.000000)	PP2HDIV=D(1.0)		MUTTASTER=D(0.974095)	MUTASSESSOR=medium(2.1)	LRT=D(0.000000)	4889-82	3	WNT7A	No	N/A	embryonic axis specification;cartilage condensation;angiogenesis;chondrocyte differentiation;receptor binding;frizzled binding;cytokine activity;extracellular region;proteinaceous extracellular matrix;extracellular space;endoplasmic reticulum lumen;Golgi lumen;plasma membrane;neurotransmitter secretion;sex differentiation;asymmetric protein localization;dorsal/ventral pattern formation;cell surfa…
exm405247	rs141374503	4	73179445	ADAMTS3	Missense_R565Q	SIFT=D(0.000000)	PP2HDIV=D(1.0)		MUTTASTER=D(0.974095)	MUTASSESSOR=medium(2.1)	LRT=D(0.000000)	4545-53	3	DNAJC19	No	N/A	protein binding;mitochondrion;mitochondrial inner membrane;protein folding;protein targeting to mitochondrion;protein targeting to mitochondrion;visual perception;integral component of membrane;protein complex;cellular protein metabolic process;genitalia development
exm405247	rs141374503	4	73179445	ADAMTS3	Missense_R565Q	SIFT=D(0.000000)	PP2HDIV=D(1.0)		MUTTASTER=D(0.974095)	MUTASSESSOR=medium(2.1)	LRT=D(0.000000)	3891-56	3	MBD4	No	N/A	chromatin;satellite DNA binding;endodeoxyribonuclease activity;protein binding;nucleus;nucleoplasm;nucleoplasm;cytoplasm;DNA repair;base-excision repair;base-excision repair, AP site formation;mitotic G2 DNA damage checkpoint;pyrimidine-specific mismatch base pair DNA N-glycosylase activity;intrinsic apoptotic signaling pathway in response to DNA damage;response to radiation;depyrimidination
exm405247	rs141374503	4	73179445	ADAMTS3	Missense_R565Q	SIFT=D(0.000000)	PP2HDIV=D(1.0)		MUTTASTER=D(0.974095)	MUTASSESSOR=medium(2.1)	LRT=D(0.000000)	2734-49	6	NCR2	Cells - EBV-transformed lymphocytes	72.4311	transmembrane signaling receptor activity;plasma membrane;integral component of plasma membrane;cellular defense response;signal transduction;innate immune response
exm405247	rs141374503	4	73179445	ADAMTS3	Missense_R565Q	SIFT=D(0.000000)	PP2HDIV=D(1.0)		MUTTASTER=D(0.974095)	MUTASSESSOR=medium(2.1)	LRT=D(0.000000)	2468-62	2	CCL20	No	N/A	protein binding;extracellular region;extracellular space;chemotaxis;inflammatory response;immune response;signal transduction;cell-cell signaling;chemokine activity;wound healing;defense response to bacterium;positive regulation of interleukin-1 alpha biosynthetic process;positive regulation of nitric-oxide synthase biosynthetic process;cell chemotaxis;cell chemotaxis;cellular response to lipopol…
exm405247	rs141374503	4	73179445	ADAMTS3	Missense_R565Q	SIFT=D(0.000000)	PP2HDIV=D(1.0)		MUTTASTER=D(0.974095)	MUTASSESSOR=medium(2.1)	LRT=D(0.000000)	2447-7	1	PLA2G2E	Testis	12.2028	phospholipase A2 activity;calcium ion binding;extracellular region;phospholipid metabolic process;phosphatidic acid biosynthetic process;inflammatory response;lipid catabolic process;phosphatidylglycerol acyl-chain remodeling;phosphatidylinositol acyl-chain remodeling;phosphatidylserine acyl-chain remodeling;phosphatidylcholine acyl-chain remodeling;phosphatidylethanolamine acyl-chain remodeling;…
exm405247	rs141374503	4	73179445	ADAMTS3	Missense_R565Q	SIFT=D(0.000000)	PP2HDIV=D(1.0)		MUTTASTER=D(0.974095)	MUTASSESSOR=medium(2.1)	LRT=D(0.000000)	13409-9	5	NSG2	No	N/A	N/A
exm405247	rs141374503	4	73179445	ADAMTS3	Missense_R565Q	SIFT=D(0.000000)	PP2HDIV=D(1.0)		MUTTASTER=D(0.974095)	MUTASSESSOR=medium(2.1)	LRT=D(0.000000)	11279-42	6	GABBR1	No	N/A	G-protein coupled GABA receptor activity;G-protein coupled GABA receptor activity;protein binding;extracellular region;cytoplasm;plasma membrane;integral component of plasma membrane;adenylate cyclase-inhibiting G-protein coupled receptor signaling pathway;negative regulation of adenylate cyclase activity;gamma-aminobutyric acid signaling pathway;synaptic transmission;cell junction;dendrite;G-pro…
exm405255	rs139921635	4	73181637	ADAMTS3	Missense_P513T	SIFT=D(0.005,.)	PP2HDIV=D(0.994)	VEST=0.607	MUTTASTER=D(1)	MUTASSESSOR=L(0.92)	LRT=D(0.000000)	3495-15	4	CXCL6	No	N/A	neutrophil mediated immunity;positive regulation of leukocyte chemotaxis;extracellular region;extracellular space;chemotaxis;inflammatory response;immune response;signal transduction;G-protein coupled receptor signaling pathway;cell-cell signaling;chemokine activity;heparin binding;response to lipopolysaccharide;regulation of cell proliferation;defense response to bacterium;CXCR chemokine recepto…
exm405186	rs201524333	4	73149358	ADAMTS3	Missense_S1038F	SIFT=D(0.013,.)	PP2HDIV=B(0.368)	VEST=0.762	MUTTASTER=D(1)	MUTASSESSOR=L(1.67)	LRT=D(0.000000)	6575-79	9	ADAMTSL1	No	N/A	proteinaceous extracellular matrix;endoplasmic reticulum lumen;protein O-linked glycosylation;proteolysis;metallopeptidase activity;zinc ion binding;protein O-linked fucosylation;post-translational protein modification;cellular protein metabolic process
exm405240	rs150270324	4	73178175	ADAMTS3	Missense_N585S	SIFT=T(0.281,.)	PP2HDIV=D(0.988)	VEST=0.156	MUTTASTER=D(0.999999)	MUTASSESSOR=M(2.21)	LRT=D(0.000000)	7810-20	11	C1QTNF5	No	N/A	collagen trimer;extracellular exosome
exm405240	rs150270324	4	73178175	ADAMTS3	Missense_N585S	SIFT=T(0.281,.)	PP2HDIV=D(0.988)	VEST=0.156	MUTTASTER=D(0.999999)	MUTASSESSOR=M(2.21)	LRT=D(0.000000)	3877-67	17	CAMKK1	No	N/A	calmodulin-dependent protein kinase activity;protein binding;calmodulin binding;ATP binding;nucleus;cytosol;protein phosphorylation;synaptic transmission
exm405240	rs150270324	4	73178175	ADAMTS3	Missense_N585S	SIFT=T(0.281,.)	PP2HDIV=D(0.988)	VEST=0.156	MUTTASTER=D(0.999999)	MUTASSESSOR=M(2.21)	LRT=D(0.000000)	12521-3	1	CDKN2C	No	N/A	regulation of cyclin-dependent protein serine/threonine kinase activity;G1/S transition of mitotic cell cycle;mitotic cell cycle;cyclin-dependent protein serine/threonine kinase inhibitor activity;protein binding;nucleus;cytoplasm;cytosol;cell cycle arrest;negative regulation of cell proliferation;protein kinase binding;negative regulation of cell growth;negative regulation of phosphorylation;oli…
exm117537	rs137881629	1	161166029	ADAMTS4	Missense_L341P	SIFT=D(0.013)	PP2HDIV=D(0.983)	VEST=0.911,0.911	MUTTASTER=D,D(1,1)	MUTASSESSOR=M(2.48)	LRT=D(0.000006)	5487-7	1	SLAMF7	Cells - EBV-transformed lymphocytes	46.44	receptor activity;cell adhesion;integral component of membrane;natural killer cell activation;natural killer cell mediated cytotoxicity
exm117537	rs137881629	1	161166029	ADAMTS4	Missense_L341P	SIFT=D(0.013)	PP2HDIV=D(0.983)	VEST=0.911,0.911	MUTTASTER=D,D(1,1)	MUTASSESSOR=M(2.48)	LRT=D(0.000006)	12832-10	8	ASH2L	No	N/A	DNA binding;protein binding;nucleus;nucleus;nucleoplasm;chromatin organization;transcription, DNA-templated;regulation of transcription, DNA-templated;transcription from RNA polymerase II promoter;cellular response to DNA damage stimulus;positive regulation of cell proliferation;hemopoiesis;histone methyltransferase complex;histone methyltransferase complex;histone methyltransferase activity (H3-…
exm117559	rs61747494	1	161167981	ADAMTS4	Missense_G146E	SIFT=T(0.25,0.242)	PP2HDIV=B(0.046)	VEST=0.329,0.196,0.329	MUTTASTER=D,N(0.63337,0.643844)	MUTASSESSOR=L(1.245)	LRT=D(0.000650)	3836-51	13	UFM1	No	N/A	nucleus;cytoplasm;regulation of intracellular estrogen receptor signaling pathway;response to endoplasmic reticulum stress;extracellular exosome;protein ufmylation;protein polyufmylation
exm117559	rs61747494	1	161167981	ADAMTS4	Missense_G146E	SIFT=T(0.25,0.242)	PP2HDIV=B(0.046)	VEST=0.329,0.196,0.329	MUTTASTER=D,N(0.63337,0.643844)	MUTASSESSOR=L(1.245)	LRT=D(0.000650)	3310-62	1	FCGR2B	No	N/A	protein binding;plasma membrane;immune response;signal transduction;integral component of membrane;viral process;IgG binding;regulation of immune response
exm117559	rs61747494	1	161167981	ADAMTS4	Missense_G146E	SIFT=T(0.25,0.242)	PP2HDIV=B(0.046)	VEST=0.329,0.196,0.329	MUTTASTER=D,N(0.63337,0.643844)	MUTASSESSOR=L(1.245)	LRT=D(0.000650)	3309-2	1	FCGR2A	No	N/A	protein binding;plasma membrane;integral component of membrane;IgG binding;Fc-gamma receptor signaling pathway involved in phagocytosis;innate immune response;extracellular exosome
exm117501	rs150093855	1	161163439	ADAMTS4	Missense_T576A	SIFT=T(0.591)	PP2HDIV=B(0.0)	VEST=0.048,0.048	MUTTASTER=N(1)	MUTASSESSOR=N(-0.205)	LRT=N(0.879494)	3310-62	1	FCGR2B	No	N/A	protein binding;plasma membrane;immune response;signal transduction;integral component of membrane;viral process;IgG binding;regulation of immune response
exm1563911	rs2830585	21	28305212	ADAMTS5	Missense_R614H	SIFT=D(0.001)	PP2HDIV=D(1.0)	VEST=0.456	MUTTASTER=P(1.51575e-08)	MUTASSESSOR=M(2.87)	LRT=D(0.000000)	3168-8	21	ADAMTS5	No	N/A	metalloendopeptidase activity;integrin binding;protein binding;extracellular region;proteinaceous extracellular matrix;endoplasmic reticulum lumen;protein O-linked glycosylation;proteolysis;metallopeptidase activity;zinc ion binding;extracellular matrix disassembly;extracellular matrix organization;protein O-linked fucosylation;defense response to bacterium;post-translational protein modification…
exm1563904	rs226794	21	28302355	ADAMTS5	Missense_L692P	SIFT=T(1.0)	PP2HDIV=B(0.0)	VEST=0.153	MUTTASTER=P(0.000986401)	MUTASSESSOR=N(-1.775)	LRT=N(0.000000)	3168-8	21	ADAMTS5	No	N/A	metalloendopeptidase activity;integrin binding;protein binding;extracellular region;proteinaceous extracellular matrix;endoplasmic reticulum lumen;protein O-linked glycosylation;proteolysis;metallopeptidase activity;zinc ion binding;extracellular matrix disassembly;extracellular matrix organization;protein O-linked fucosylation;defense response to bacterium;post-translational protein modification…
exm1180921	rs139513941	15	79058687	ADAMTS7	MissenseT1189N/I	SIFT=T(0.550000)	PP2HDIV=B(0.029)		MUTTASTER=N(0.008408)	MUTASSESSOR=neutral(-0.345)	LRT=N(0.273621)	8644-46	15	CTSH	No	N/A	outer dense fiber;metanephros development;acrosomal vesicle;T cell mediated cytotoxicity;adaptive immune response;immune response-regulating signaling pathway;endopeptidase activity;aminopeptidase activity;cysteine-type endopeptidase activity;cysteine-type endopeptidase activity;serine-type endopeptidase activity;protein binding;extracellular space;lysosome;cytosol;proteolysis;proteolysis;activat…
exm1180921	rs139513941	15	79058687	ADAMTS7	MissenseT1189N/I	SIFT=T(0.550000)	PP2HDIV=B(0.029)		MUTTASTER=N(0.008408)	MUTASSESSOR=neutral(-0.345)	LRT=N(0.273621)	8465-52	15	CTSH	No	N/A	outer dense fiber;metanephros development;acrosomal vesicle;T cell mediated cytotoxicity;adaptive immune response;immune response-regulating signaling pathway;endopeptidase activity;aminopeptidase activity;cysteine-type endopeptidase activity;cysteine-type endopeptidase activity;serine-type endopeptidase activity;protein binding;extracellular space;lysosome;cytosol;proteolysis;proteolysis;activat…
exm970658	rs61754851	11	130278773	ADAMTS8	Missense_G605R	SIFT=D(0.018)	PP2HDIV=D(0.993)	VEST=0.326,0.326	MUTTASTER=D(1)	MUTASSESSOR=M(2.6)	LRT=D(0.000000)	8475-15	11	MMP7	Minor Salivary Gland	9.878	antibacterial peptide secretion;antibacterial peptide biosynthetic process;metalloendopeptidase activity;extracellular region;proteinaceous extracellular matrix;extracellular space;proteolysis;zinc ion binding;extracellular matrix disassembly;extracellular matrix organization;collagen catabolic process;regulation of cell proliferation;response to drug;defense response to Gram-negative bacterium;d…
exm970608	rs61753089	11	130275533	ADAMTS8	Missense_G864S	SIFT=T(0.286)	PP2HDIV=B(0.419)	VEST=0.542,0.541	MUTTASTER=D(1)	MUTASSESSOR=M(2.68)	LRT=D(0.000000)	5223-59	2	GCKR	Liver	52.6386	protein import into nucleus, translocation;cellular glucose homeostasis;enzyme inhibitor activity;protein binding;nucleoplasm;nucleoplasm;cytoplasm;mitochondrion;cytosol;carbohydrate metabolic process;hexose transport;response to fructose;regulation of glucose transport;glucose transport;enzyme binding;protein domain specific binding;carbohydrate binding;negative regulation of glucokinase activit…
exm970608	rs61753089	11	130275533	ADAMTS8	Missense_G864S	SIFT=T(0.286)	PP2HDIV=B(0.419)	VEST=0.542,0.541	MUTTASTER=D(1)	MUTASSESSOR=M(2.68)	LRT=D(0.000000)	12428-2	1	LYPLAL1	No	N/A	protein depalmitoylation;lysophospholipase activity;cytoplasm;cytosol;biological_process;negative regulation of Golgi to plasma membrane protein transport;extracellular exosome
exm328023	rs139158421	3	64532501	ADAMTS9	Missense_I1666S	SIFT=T(0.104,0.138)	PP2HDIV=B(0.026)	VEST=0.193,0.193,0.307,0.188	MUTTASTER=D,D(0.988391,0.988391)	MUTASSESSOR=L(1.32)	LRT=D(0.000062)	7092-7	16	PDILT	No	N/A	protein disulfide isomerase activity;endoplasmic reticulum;protein folding;multicellular organismal development;spermatid development;cell migration;peptidyl-proline 4-dioxygenase activity;response to endoplasmic reticulum stress;cell redox homeostasis;regulation of oxidative stress-induced intrinsic apoptotic signaling pathway
exm328235	rs146464879	3	64666930	ADAMTS9	Missense_R209H	SIFT=T(0.698,0.631,0.419)	PP2HDIV=B(0.0)	VEST=0.079,0.078,0.073,0.078	MUTTASTER=N,N,N(0.999999,0.999999,1)	MUTASSESSOR=N(0)	LRT=N(0.580676)	12726-3	13	RFXAP	No	N/A	DNA binding;sequence-specific DNA binding transcription factor activity;transcription coactivator activity;nucleus;positive regulation of transcription, DNA-templated
exm741359	rs200745129	9	18776826	ADAMTSL1	Missense_R867G	SIFT=D(0.025)	PP2HDIV=B(0.146)	VEST=0.44,0.522	MUTTASTER=N(1)	MUTASSESSOR=L(1.04)	LRT=U(0.277403)	6921-24	1	B4GALT3	No	N/A	Golgi membrane;beta-N-acetylglucosaminylglycopeptide beta-1,4-galactosyltransferase activity;N-acetyllactosamine synthase activity;cytoplasm;Golgi apparatus;carbohydrate metabolic process;galactosyltransferase activity;integral component of membrane;keratan sulfate biosynthetic process;protein N-linked glycosylation via asparagine;glycosaminoglycan metabolic process;Golgi cisterna membrane;kerata…
exm793776	rs145897018	9	136401892	ADAMTSL2	Missense_I129V	SIFT=T(0.377,0.22,0.377)		VEST=0.153,0.162,0.153,0.183,0.162	MUTTASTER=N,N,N(0.999949,0.99978,0.999949)	MUTASSESSOR=N(0.695)	LRT=U(0.950178)	9796-4	9	CEL	Pancreas	815.441	catalytic activity;sterol esterase activity;sterol esterase activity;triglyceride lipase activity;protein binding;extracellular region;extracellular space;cytoplasm;lipid metabolic process;triglyceride metabolic process;cholesterol catabolic process;cholesterol catabolic process;heparin binding;fatty acid catabolic process;hydrolase activity;protein esterification;pancreatic juice secretion;intes…
exm1184163	rs140206840	15	84651057	ADAMTSL3	Missense_E893K	SIFT=T(1.000000)	PP2HDIV=B(0.002)		MUTTASTER=N(0.181805)	MUTASSESSOR=neutral(0.695)	LRT=N(0.011831)	9355-26	3	LAMP3	No	N/A	immune system process;lysosomal membrane;cell proliferation;integral component of membrane;alveolar lamellar body membrane
exm805854	rs149857202	10	1279779	ADARB2	Missense_R457H	SIFT=T(0.067)	PP2HDIV=P(0.945)	VEST=0.165	MUTTASTER=D(0.867658)	MUTASSESSOR=M(2.295)	LRT=N(0.006249)	11716-28	10	LRIT2	No	N/A	integral component of membrane
exm1259772	rs3743598	16	75646685	ADAT1	Missense_N167H	SIFT=T(0.667)	PP2HDIV=B(0.0)	VEST=0.012,0.024	MUTTASTER=P(1)	MUTASSESSOR=N(-1.575)	LRT=N(0.136191)	12494-99	16	GABARAPL2	No	N/A	autophagic vacuole assembly;Golgi membrane;Golgi membrane;SNARE binding;pre-autophagosomal structure;autophagic vacuole membrane;mitochondrion degradation;protein binding;intracellular;cytoplasm;autophagic vacuole;Golgi apparatus;cytosol;cytosol;intra-Golgi vesicle-mediated transport;autophagy;cellular response to nitrogen starvation;microtubule binding;microtubule binding;protein transport;extri…
exm1118310	rs141847250	14	78398005	ADCK1	Missense_A383T	SIFT=T(0.406,0.355)	PP2HDIV=P(0.698)	VEST=0.469,0.469,0.469,0.469	MUTTASTER=D,D(0.999784,0.999784)	MUTASSESSOR=L(1.475)	LRT=D(0.000004)	7003-4	5	GALNT10	No	N/A	Golgi membrane;polypeptide N-acetylgalactosaminyltransferase activity;protein O-linked glycosylation;protein O-linked glycosylation;integral component of membrane;O-glycan processing;O-glycan processing;carbohydrate binding;post-translational protein modification;cellular protein metabolic process;metal ion binding
exm1093835	rs78654006	14	24798267	ADCY4	Splicing							5128-53	1	SLAMF6	Cells - EBV-transformed lymphocytes	11.686	receptor activity;plasma membrane;integral component of membrane;extracellular exosome
exm720999	rs140797450	8	131880138	ADCY8	Missense_V722I	SIFT=D(0.005)	PP2HDIV=D(0.961)	VEST=0.925,0.925	MUTTASTER=D,D(0.99958,1)	MUTASSESSOR=L(1.39)	LRT=D(0.000017)	8832-55	19	BST2	No	N/A	negative regulation of plasmacytoid dendritic cell cytokine production;signal transducer activity;protein binding;cytoplasm;cytoplasm;multivesicular body;Golgi apparatus;plasma membrane;integral component of plasma membrane;humoral immune response;cell-cell signaling;multicellular organismal development;metalloendopeptidase inhibitor activity;cell proliferation;response to virus;cell surface;cell…
exm1212815	rs2230739	16	4033436	ADCY9	Missense_I772M	SIFT=T(0.450000)	PP2HDIV=B(0.001)		MUTTASTER=P(0.152696)	MUTASSESSOR=neutral(0.205)	LRT=N(0.086357)	13985-12	17	SMURF2	No	N/A	negative regulation of transcription from RNA polymerase II promoter;ubiquitin ligase complex;ubiquitin-protein transferase activity;ubiquitin-protein transferase activity;transforming growth factor beta receptor binding;protein binding;nucleus;nucleus;nucleoplasm;cytoplasm;cytosol;plasma membrane;transcription, DNA-templated;transcription initiation from RNA polymerase II promoter;ubiquitin-depe…
exm383228	rs146536048	4	2910308	ADD1	Missense_V559M	SIFT=T(0.060000)	PP2HDIV=B(0.2)		MUTTASTER=D(0.994678)	MUTASSESSOR=medium(2.125)	LRT=N(0.000050)	14139-16	15	NRG4	No	N/A	receptor binding;protein binding;extracellular region;extracellular space;plasma membrane;epidermal growth factor receptor signaling pathway;growth factor activity;fibroblast growth factor receptor signaling pathway;integral component of membrane;intracellular signal transduction;Fc-epsilon receptor signaling pathway;innate immune response;neurotrophin TRK receptor signaling pathway;phosphatidyli…
exm855376	rs148633520	10	111890151	ADD3	Missense_P547S	SIFT=T(0.461,0.316,0.461,.)	PP2HDIV=B(0.001)	VEST=0.265,0.259,0.265,0.259,0.259,0.265	MUTTASTER=D,D,D(0.99242,0.99242,0.99242)	MUTASSESSOR=N(0.72)	LRT=D(0.000862)	14139-16	15	NRG4	No	N/A	receptor binding;protein binding;extracellular region;extracellular space;plasma membrane;epidermal growth factor receptor signaling pathway;growth factor activity;fibroblast growth factor receptor signaling pathway;integral component of membrane;intracellular signal transduction;Fc-epsilon receptor signaling pathway;innate immune response;neurotrophin TRK receptor signaling pathway;phosphatidyli…
exm415134	rs75967634	4	100229016	ADH1B	Missense_R370H	SIFT=D(0.000000)	PP2HDIV=P(0.93)		MUTTASTER=D(0.999972)	MUTASSESSOR=high(3.99)	LRT=D(0.000034)	10880-38	9	FAM163B	No	N/A	integral component of membrane
exm414947	rs1126673	4	100045616	ADH4	Missense_V374I	SIFT=T(1.000000)	PP2HDIV=B(0.004)		MUTTASTER=P(0.000252)	MUTASSESSOR=neutral(-0.505)	LRT=N(0.003142)	11369-23	4	ADH5	No	N/A	retinoid metabolic process;respiratory system process;alcohol dehydrogenase (NAD) activity;fatty acid binding;nucleus;mitochondrion;ethanol catabolic process;ethanol oxidation;aging;zinc ion binding;electron carrier activity;peptidyl-cysteine S-nitrosylation;formaldehyde dehydrogenase activity;response to lipopolysaccharide;protein homodimerization activity;positive regulation of blood pressure;f…
exm415036	rs56710682	4	100131291	ADH6	Missense_L172R	SIFT=D(0.000000)	PP2HDIV=D(1.0)		MUTTASTER=D(0.916818)	MUTASSESSOR=high(4.315)	LRT=N(0.032493)	14139-16	15	NRG4	No	N/A	receptor binding;protein binding;extracellular region;extracellular space;plasma membrane;epidermal growth factor receptor signaling pathway;growth factor activity;fibroblast growth factor receptor signaling pathway;integral component of membrane;intracellular signal transduction;Fc-epsilon receptor signaling pathway;innate immune response;neurotrophin TRK receptor signaling pathway;phosphatidyli…
exm415306	rs1573496	4	100349669	ADH7	Missense_G92A,Missense_G100A	SIFT=D(0.0)	PP2HDIV=D(0.973)	VEST=0.11,0.289,0.098,0.098,0.119,0.129	MUTTASTER=P,P,P,P(9.8633e-07,1.89316e-05,4.18007e-06,1.89316e-05)	MUTASSESSOR=M(1.93)	LRT=N(0.002660)	11377-19	4	ADH7	Esophagus - Mucosa	606.046	retinoid metabolic process;alcohol dehydrogenase (NAD) activity;alcohol dehydrogenase activity, zinc-dependent;aldehyde oxidase activity;retinol dehydrogenase activity;extracellular region;cytosol;ethanol catabolic process;ethanol oxidation;ethanol oxidation;xenobiotic metabolic process;zinc ion binding;response to bacterium;fatty acid omega-oxidation;retinol binding;ethanol binding;retinol metab…
exm371358	rs62625753	3	186572026	ADIPOQ	Missense_G90S	SIFT=D(0.0)	PP2HDIV=D(1.0)	VEST=0.998,0.998,0.998,0.998,0.998	MUTTASTER=D,D,D(1,1,1)	MUTASSESSOR=H(3.56)	LRT=D(0.000000)	3367-8	3	FETUB	No	N/A	molecular_function;cysteine-type endopeptidase inhibitor activity;extracellular space;single fertilization;binding of sperm to zona pellucida;biological_process;metalloendopeptidase inhibitor activity;negative regulation of endopeptidase activity;extracellular exosome
exm371358	rs62625753	3	186572026	ADIPOQ	Missense_G90S	SIFT=D(0.0)	PP2HDIV=D(1.0)	VEST=0.998,0.998,0.998,0.998,0.998	MUTTASTER=D,D,D(1,1,1)	MUTASSESSOR=H(3.56)	LRT=D(0.000000)	11671-19	3	BRPF1	No	N/A	DNA binding;protein binding;nucleus;nucleoplasm;cytoplasm;chromatin organization;transcription, DNA-templated;zinc ion binding;histone H3 acetylation;positive regulation of transcription, DNA-templated;MOZ/MORF histone acetyltransferase complex
exm371338	rs114155159	3	186570873	ADIPOQ	Missense_L9Q	SIFT=D(0.033)	PP2HDIV=D(0.995)	VEST=0.709,0.723,0.733,0.728,0.733	MUTTASTER=D,D,D(0.700654,0.700654,0.700654)	MUTASSESSOR=L(0.805)	LRT=N(0.296974)	3554-24	3	ADIPOQ	No	N/A	response to hypoxia;positive regulation of protein phosphorylation;receptor binding;cytokine activity;hormone activity;protein binding;extracellular region;collagen trimer;extracellular space;endoplasmic reticulum;glucose metabolic process;generation of precursor metabolites and energy;fatty acid beta-oxidation;response to nutrient;circadian rhythm;response to sucrose;response to glucose;positive…
exm-rs17366568	rs17366568	3	186570453	ADIPOQ	Intronic							3554-24	3	ADIPOQ	No	N/A	response to hypoxia;positive regulation of protein phosphorylation;receptor binding;cytokine activity;hormone activity;protein binding;extracellular region;collagen trimer;extracellular space;endoplasmic reticulum;glucose metabolic process;generation of precursor metabolites and energy;fatty acid beta-oxidation;response to nutrient;circadian rhythm;response to sucrose;response to glucose;positive…
exm1622958	rs199634529	22	50921305	ADM2	Missense_E140D	SIFT=T(0.058)	PP2HDIV=P(0.636)	VEST=0.062,0.062,0.062,0.064	MUTTASTER=N,N,N(0.716004,0.716004,0.997006)	MUTASSESSOR=L(1.795)		11716-28	10	LRIT2	No	N/A	integral component of membrane
exm139431	rs75070458	1	203134682	ADORA1	Missense_N212S	SIFT=T(0.851,0.851,0.851,.)	PP2HDIV=B(0.0)	VEST=0.012,0.012,0.012,0.018,0.012	MUTTASTER=D,D,D,D(0.999805,0.999805,0.999805,1)	MUTASSESSOR=L(1.205)	LRT=N(0.000431)	2620-4	5	IL6ST	No	N/A	positive regulation of acute inflammatory response;positive regulation of adaptive immune response;ciliary neurotrophic factor receptor activity;interleukin-6 receptor activity;interleukin-11 receptor activity;leukemia inhibitory factor receptor activity;oncostatin-M receptor activity;ciliary neurotrophic factor receptor binding;interleukin-6 receptor binding;protein binding;extracellular region;…
exm83911	rs143542184	1	112029241	ADORA3	Missense_A280V	SIFT=D(0.002,0.004,0.014)	PP2HDIV=B(0.012)	VEST=0.081,0.221,0.037,0.063,0.031	MUTTASTER=N,N(1,1)	MUTASSESSOR=L(0.895)	LRT=N(0.753690)	7136-107	11	HBE1	No	N/A	negative regulation of transcription from RNA polymerase II promoter;oxygen transporter activity;iron ion binding;cytosol;hemoglobin complex;blood coagulation;oxygen transport;oxygen binding;heme binding;hemoglobin alpha binding;protein heterooligomerization;blood microparticle
exm691387	rs56233953	8	26721990	ADRA1A	Missense_R166K	SIFT=T(1.0)	PP2HDIV=B(0.002)	VEST=0.131,0.128,0.122,0.123,0.117,0.119,0.123,0.129,0.124,0.119,0.129,0.117	MUTTASTER=D,D,D,D,D,D,D,D,D,D(0.973035,0.973035,0.973035,0.973035,0.973035,0.973035,0.973035,0.973035,0.973035,0.973035)	MUTASSESSOR=N(-0.92)	LRT=D(0.000002)	7950-142	5	BTNL9	No	N/A	integral component of membrane
exm516699	rs138175677	6	11768482	ADTRP	Synonymous_T114T							8927-6	7	C7orf73	No	N/A	extracellular region
exm411586	rs61734706	4	88035946	AFF1	Missense_T654M	SIFT=T(0.350000)	PP2HDIV=P(0.953)		MUTTASTER=D(0.990435)	MUTASSESSOR=low(1.585)	LRT=D(0.000004)	8832-55	19	BST2	No	N/A	negative regulation of plasmacytoid dendritic cell cytokine production;signal transducer activity;protein binding;cytoplasm;cytoplasm;multivesicular body;Golgi apparatus;plasma membrane;integral component of plasma membrane;humoral immune response;cell-cell signaling;multicellular organismal development;metalloendopeptidase inhibitor activity;cell proliferation;response to virus;cell surface;cell…
exm411586	rs61734706	4	88035946	AFF1	Missense_T654M	SIFT=T(0.350000)	PP2HDIV=P(0.953)		MUTTASTER=D(0.990435)	MUTASSESSOR=low(1.585)	LRT=D(0.000004)	6921-24	1	B4GALT3	No	N/A	Golgi membrane;beta-N-acetylglucosaminylglycopeptide beta-1,4-galactosyltransferase activity;N-acetyllactosamine synthase activity;cytoplasm;Golgi apparatus;carbohydrate metabolic process;galactosyltransferase activity;integral component of membrane;keratan sulfate biosynthetic process;protein N-linked glycosylation via asparagine;glycosaminoglycan metabolic process;Golgi cisterna membrane;kerata…
exm1661072	rs150996735	23	147743744	AFF2	Missense_P166S	SIFT=T(0.356,0.525,0.422,.)	PP2HDIV=B(0.0)	VEST=0.053,0.053,0.052,0.065,0.052,0.053,0.061	MUTTASTER=N,N,N,N(1,1,1,1)	MUTASSESSOR=L(0.895)	LRT=N(0.698484)	3003-29	6	NCR3	No	N/A	integral component of plasma membrane;inflammatory response;immune response;cell recognition;positive regulation of natural killer cell mediated cytotoxicity
exm-rs4785763	rs4785763	16	90066936	AFG3L1P	Downstream							6472-40	12	PMEL	No	N/A	protein binding;extracellular region;endoplasmic reticulum membrane;Golgi apparatus;plasma membrane;integral component of membrane;melanosome organization;multivesicular body membrane;melanin biosynthetic process;melanosome
exm405855	rs41265665	4	74361142	AFM	Missense_H395R	SIFT=T(0.15)	PP2HDIV=B(0.033)	VEST=0.036,0.036	MUTTASTER=N(1)	MUTASSESSOR=L(1.79)	LRT=N(0.755068)	4763-31	4	AFM	Liver	457.281	extracellular region;extracellular space;vitamin E binding;vitamin transport;extracellular exosome;blood microparticle
exm405717	rs35765619	4	74308089	AFP	Missense_K187Q	SIFT=T(0.205,0.204)	PP2HDIV=P(0.79)	VEST=0.215,0.181,0.181	MUTTASTER=D,D(0.645196,0.645196)	MUTASSESSOR=M(2.3)	LRT=D(0.000023)	10661-4	11	TMEM41B	No	N/A	nervous system development;integral component of membrane
exm405796	rs182003350	4	74321009	AFP	Splicing							7267-2	14	SPTLC2	No	N/A	serine C-palmitoyltransferase activity;mitochondrion;endoplasmic reticulum membrane;sphingolipid metabolic process;sphingomyelin biosynthetic process;integral component of membrane;serine C-palmitoyltransferase complex;sphingolipid biosynthetic process;pyridoxal phosphate binding;small molecule metabolic process;sphinganine biosynthetic process;sphingosine biosynthetic process;ceramide biosynthet…
exm1185989	rs201130765	15	86807504	AGBL1	Missense_L322V	SIFT=T(0.504)	PP2HDIV=B(0.016)	VEST=0.043,0.041,0.042,0.043	MUTTASTER=N,N,N(1,1,1)	MUTASSESSOR=N(0)	LRT=N(0.000731)	2871-73	15	RAD51	No	N/A	nuclear chromosome;double-strand break repair via homologous recombination;double-strand break repair via homologous recombination;double-strand break repair via homologous recombination;DNA recombinase assembly;condensed chromosome;condensed nuclear chromosome;lateral element;damaged DNA binding;double-stranded DNA binding;single-stranded DNA binding;protein binding;ATP binding;nucleus;nucleus;n…
exm179487	rs200002074	2	27277659	AGBL5	Missense_R238H	SIFT=T(0.079,.)	PP2HDIV=B(0.013)	VEST=0.142,0.136,0.136,0.133,0.136	MUTTASTER=D,D(0.999883,0.999883)	MUTASSESSOR=L(1.5)	LRT=N(0.002094)	10074-128	6	BRD2	No	N/A	chromatin binding;protein binding;nucleus;cytoplasm;nucleosome assembly;transcription, DNA-templated;regulation of transcription from RNA polymerase II promoter;spermatogenesis;chromatin modification;lysine-acetylated histone binding
exm534819	rs2070600	6	32151443	AGER	Missense_S82G	SIFT=D(0.010000)	PP2HDIV=P(0.864)		MUTTASTER=P(0.826290)	MUTASSESSOR=medium(2.255)	LRT=D(0.000056)	4125-52	6	AGER	Lung	58.7484	receptor activity;transmembrane signaling receptor activity;protein binding;extracellular region;plasma membrane;integral component of plasma membrane;inflammatory response;cell surface receptor signaling pathway;response to wounding;neuron projection development;identical protein binding;S100 protein binding;innate immune response;induction of positive chemotaxis;positive regulation of NF-kappaB…
exm534759	rs3176931	6	32149140	AGER	Missense_R355Q	SIFT=T(0.609,.,.,0.532,0.0)	PP2HDIV=B(0.007)	VEST=0.071,0.074,0.062,0.069,0.06,0.069	MUTTASTER=N,N,N,N,N,N,N,N(1,1,1,1,1,1,1,1)	MUTASSESSOR=N(0.55)	LRT=N(0.375220)	12721-4	7	TAX1BP1	No	N/A	protein binding;cytosol;apoptotic process;kinase binding;negative regulation of NF-kappaB transcription factor activity;negative regulation of type I interferon production;negative regulation of apoptotic process;innate immune response;metal ion binding;extracellular exosome
exm641022	rs17855473	7	100160264	AGFG2	Missense_M349T	SIFT=T(1.0)	PP2HDIV=B(0.0)	VEST=0.009,0.475	MUTTASTER=P,P(1,1)	MUTASSESSOR=N(-1.67)	LRT=N(0.723737)	6402-8	7	PILRA	Whole Blood	20.7605	protein binding;plasma membrane;signal transduction;integral component of membrane;viral process;extracellular exosome
exm641022	rs17855473	7	100160264	AGFG2	Missense_M349T	SIFT=T(1.0)	PP2HDIV=B(0.0)	VEST=0.009,0.475	MUTTASTER=P,P(1,1)	MUTASSESSOR=N(-1.67)	LRT=N(0.723737)	10816-150	7	PILRA	Whole Blood	20.7605	protein binding;plasma membrane;signal transduction;integral component of membrane;viral process;extracellular exosome
exm662948	rs201584377	7	141333767	AGK	Missense_V219I	SIFT=T(0.381,.,0.388)	PP2HDIV=P(0.518)	VEST=0.051,0.051,0.093,0.056,0.093	MUTTASTER=D,D,D(0.893058,0.932739,0.893058)	MUTASSESSOR=L(1.7)	LRT=N(0.005893)	7982-10	7	MRPL32	No	N/A	structural constituent of ribosome;mitochondrial inner membrane;mitochondrial ribosome;translation;organelle organization;large ribosomal subunit;mitochondrial translation;poly(A) RNA binding;mitochondrial translational initiation;mitochondrial translational elongation;mitochondrial translational termination
exm662948	rs201584377	7	141333767	AGK	Missense_V219I	SIFT=T(0.381,.,0.388)	PP2HDIV=P(0.518)	VEST=0.051,0.051,0.093,0.056,0.093	MUTTASTER=D,D,D(0.893058,0.932739,0.893058)	MUTASSESSOR=L(1.7)	LRT=N(0.005893)	12428-2	1	LYPLAL1	No	N/A	protein depalmitoylation;lysophospholipase activity;cytoplasm;cytosol;biological_process;negative regulation of Golgi to plasma membrane protein transport;extracellular exosome
exm-rs2269423	rs2269423	6	32145707	AGPAT1	Intronic							6961-14	19	IGFL3	No	N/A	extracellular region
exm-rs2269423	rs2269423	6	32145707	AGPAT1	Intronic							12480-9	23	OTUD5	No	N/A	ubiquitin-specific protease activity;cytosol;negative regulation of type I interferon production;response to lipopolysaccharide;innate immune response;protein K63-linked deubiquitination;protein K48-linked deubiquitination
exm-rs2269423	rs2269423	6	32145707	AGPAT1	Intronic							11294-7	12	TMCC3	No	N/A	integral component of membrane
exm-rs1061808	rs1061808	6	32136547	AGPAT1	UTR3							10457-3	2	IL18RAP	No	N/A	receptor activity;inflammatory response;immune response;cell surface receptor signaling pathway;integral component of membrane
exm607072	rs145337555	7	16901035	AGR3	Nonsense_Q114X	SIFT=T(0.460000)	MUTTASTER=D(0.850634)			MUTASSESSOR=low(1.665)	LRT=N(0.001368)	5668-49	7	AGR3	No	N/A	dystroglycan binding;protein binding;extracellular region;biological_process
exm1170	rs150132566	1	982213	AGRN	Missense_L1088F	SIFT=D(.,0.72)	PP2HDIV=B(0.0)	VEST=0.039	MUTTASTER=N(1)	MUTASSESSOR=N(0)	LRT=N(0.879834)	6385-63	1	VWA1	No	N/A	basement membrane;interstitial matrix;extracellular space;extracellular matrix organization;identical protein binding;behavioral response to pain;extracellular exosome
exm158139	rs61731497	1	230846446	AGT	Missense_C51R	SIFT=D(0.004)	PP2HDIV=D(1.0)	VEST=0.762,0.763	MUTTASTER=D(1)	MUTASSESSOR=M(2.175)	LRT=D(0.000000)	3484-60	1	AGT	No	N/A	ovarian follicle rupture;regulation of cell growth;blood vessel development;branching involved in ureteric bud morphogenesis;positive regulation of cytokine production;kidney development;blood vessel remodeling;angiotensin mediated vasoconstriction involved in regulation of systemic arterial blood pressure;renal response to blood flow involved in circulatory renin-angiotensin regulation of system…
exm158123	rs61762539	1	230846185	AGT	Missense_S138A	SIFT=T(0.937)	PP2HDIV=B(0.009)	VEST=0.132,0.133	MUTTASTER=N(1)	MUTASSESSOR=L(1.155)	LRT=N(0.315396)	8955-60	3	GLT8D1	No	N/A	metabolic process;membrane;integral component of membrane;transferase activity, transferring glycosyl groups
exm158123	rs61762539	1	230846185	AGT	Missense_S138A	SIFT=T(0.937)	PP2HDIV=B(0.009)	VEST=0.132,0.133	MUTTASTER=N(1)	MUTASSESSOR=L(1.155)	LRT=N(0.315396)	11716-28	10	LRIT2	No	N/A	integral component of membrane
exm158099	rs699	1	230845794	AGT	Missense_M268T	SIFT=T(1.0)	PP2HDIV=B(0.0)	VEST=0.057,0.057	MUTTASTER=P(1)	MUTASSESSOR=N(-1.445)	LRT=N(0.877893)	7258-5	11	PRG2	No	N/A	defense response to nematode;extracellular region;immune response;heparin binding;transport vesicle;carbohydrate binding;negative regulation of interleukin-10 production;positive regulation of interleukin-4 production;regulation of cytokine biosynthetic process;defense response to bacterium;extracellular exosome
exm158099	rs699	1	230845794	AGT	Missense_M268T	SIFT=T(1.0)	PP2HDIV=B(0.0)	VEST=0.057,0.057	MUTTASTER=P(1)	MUTASSESSOR=N(-1.445)	LRT=N(0.877893)	3484-60	1	AGT	No	N/A	ovarian follicle rupture;regulation of cell growth;blood vessel development;branching involved in ureteric bud morphogenesis;positive regulation of cytokine production;kidney development;blood vessel remodeling;angiotensin mediated vasoconstriction involved in regulation of systemic arterial blood pressure;renal response to blood flow involved in circulatory renin-angiotensin regulation of system…
exm165683	rs150298389	1	247019123	AHCTF1	Missense_I1430M	SIFT=T(0.136,0.13)	PP2HDIV=P(0.73)	VEST=0.049,0.049,0.049,0.049	MUTTASTER=N,N,N(1,1,1)	MUTASSESSOR=L(1.5)	LRT=N(0.521680)	8832-55	19	BST2	No	N/A	negative regulation of plasmacytoid dendritic cell cytokine production;signal transducer activity;protein binding;cytoplasm;cytoplasm;multivesicular body;Golgi apparatus;plasma membrane;integral component of plasma membrane;humoral immune response;cell-cell signaling;multicellular organismal development;metalloendopeptidase inhibitor activity;cell proliferation;response to virus;cell surface;cell…
exm918164	rs75066541	11	62297462	AHN/AK	Missense_V1476A	SIFT=D(0.039)	PP2HDIV=B(0.38)	VEST=0.301,0.301	MUTTASTER=D,D,N(1,1,0.849591)	MUTASSESSOR=L(1.135)		11254-13	14	PAPLN	No	N/A	metalloendopeptidase activity;serine-type endopeptidase inhibitor activity;basement membrane;proteolysis;zinc ion binding;negative regulation of endopeptidase activity
exm917677	rs140363085	11	62287107	AHN/AK	Missense_P4928S	SIFT=T(0.141)	PP2HDIV=B(0.264)	VEST=0.467,0.467	MUTTASTER=D,D,D(0.993712,1,1)	MUTASSESSOR=L(1.86)	LRT=N(0.024876)	7137-8	8	MSRA	No	N/A	nucleoplasm;cytoplasm;mitochondrion;cellular protein modification process;methionine metabolic process;response to oxidative stress;peptide-methionine (S)-S-oxide reductase activity;actin cytoskeleton;membrane;protein repair;oxidation-reduction process;extracellular exosome
exm1132233	rs77215854	14	105407327	AHN/AK2	Missense_P4821S	SIFT=T(0.759)	PP2HDIV=B(0.021)	VEST=0.045	MUTTASTER=N,N(1,0.999993)	MUTASSESSOR=N(0)		8675-79	7	PILRA	Whole Blood	20.7605	protein binding;plasma membrane;signal transduction;integral component of membrane;viral process;extracellular exosome
exm1132233	rs77215854	14	105407327	AHN/AK2	Missense_P4821S	SIFT=T(0.759)	PP2HDIV=B(0.021)	VEST=0.045	MUTTASTER=N,N(1,0.999993)	MUTASSESSOR=N(0)		8429-16	17	AXIN2	No	N/A	positive regulation of protein phosphorylation;intramembranous ossification;secondary heart field specification;chondrocyte differentiation involved in endochondral bone morphogenesis;GTPase activator activity;protein binding;nucleus;nucleoplasm;cytoplasm;Golgi apparatus;centrosome;cytosol;cytoplasmic microtubule;plasma membrane;cell cortex;beta-catenin binding;beta-catenin binding;cell prolifera…
exm1132233	rs77215854	14	105407327	AHN/AK2	Missense_P4821S	SIFT=T(0.759)	PP2HDIV=B(0.021)	VEST=0.045	MUTTASTER=N,N(1,0.999993)	MUTASSESSOR=N(0)		6522-57	4	AMBN	No	N/A	proteinaceous extracellular matrix;cell adhesion;growth factor activity;cell proliferation;structural constituent of tooth enamel;biomineral tissue development;odontogenesis of dentin-containing tooth
exm1132233	rs77215854	14	105407327	AHN/AK2	Missense_P4821S	SIFT=T(0.759)	PP2HDIV=B(0.021)	VEST=0.045	MUTTASTER=N,N(1,0.999993)	MUTASSESSOR=N(0)		5960-49	NA	SCGB1C1	No	N/A	N/A
exm1132240	rs76611205	14	105407525	AHN/AK2	Missense_P4755S	SIFT=T(0.05)	PP2HDIV=B(0.05)	VEST=0.052	MUTTASTER=N,N(1,1)	MUTASSESSOR=N(0.69)		6386-4	19	IGFL1	Esophagus - Mucosa	89.8602	protein binding;extracellular space
exm1132240	rs76611205	14	105407525	AHN/AK2	Missense_P4755S	SIFT=T(0.05)	PP2HDIV=B(0.05)	VEST=0.052	MUTTASTER=N,N(1,1)	MUTASSESSOR=N(0.69)		6300-14	9	RLN1	Prostate	10.2369	hormone activity;extracellular region;signal transduction;female pregnancy
exm1132240	rs76611205	14	105407525	AHN/AK2	Missense_P4755S	SIFT=T(0.05)	PP2HDIV=B(0.05)	VEST=0.052	MUTTASTER=N,N(1,1)	MUTASSESSOR=N(0.69)		6277-55	14	ISM2	No	N/A	extracellular region
exm1132240	rs76611205	14	105407525	AHN/AK2	Missense_P4755S	SIFT=T(0.05)	PP2HDIV=B(0.05)	VEST=0.052	MUTTASTER=N,N(1,1)	MUTASSESSOR=N(0.69)		6115-40	1	CTBS	No	N/A	chitinase activity;extracellular space;lysosome;chitin catabolic process;chitin binding;oligosaccharide catabolic process;extracellular exosome
exm1132240	rs76611205	14	105407525	AHN/AK2	Missense_P4755S	SIFT=T(0.05)	PP2HDIV=B(0.05)	VEST=0.052	MUTTASTER=N,N(1,1)	MUTASSESSOR=N(0.69)		14084-191	2	ICOS	No	N/A	T cell tolerance induction;extracellular region;plasma membrane;integral component of plasma membrane;immune response;external side of plasma membrane;single organismal cell-cell adhesion;T cell costimulation
exm1133986	rs2278607	14	105420215	AHN/AK2	Missense_T525A	SIFT=T(0.730000)	PP2HDIV=B(0.03)			MUTASSESSOR=neutral(0.55)		7057-18	4	SHISA3	No	N/A	protein binding;endoplasmic reticulum membrane;multicellular organismal development;integral component of membrane
exm1133986	rs2278607	14	105420215	AHN/AK2	Missense_T525A	SIFT=T(0.730000)	PP2HDIV=B(0.03)			MUTASSESSOR=neutral(0.55)		10548-35	12	KLRG1	Spleen	10.1591	receptor activity;protein binding;plasma membrane;inflammatory response;cellular defense response;cell surface receptor signaling pathway;integral component of membrane;carbohydrate binding;innate immune response;regulation of immune response
exm370896	rs35457250	3	186338564	AHSG	Missense_C318R	SIFT=D(0.000000)	PP2HDIV=D(1.0)		MUTTASTER=D(0.724748)	MUTASSESSOR=medium(2.415)	LRT=N(0.126003)	9482-110	4	NUDT9	No	N/A	intracellular;mitochondrial matrix;ADP-sugar diphosphatase activity;nucleobase-containing small molecule catabolic process;adenosine-diphosphatase activity;small molecule metabolic process;ADP catabolic process;IDP catabolic process;ADP-ribose diphosphatase activity;nucleobase-containing small molecule metabolic process;extracellular exosome
exm370896	rs35457250	3	186338564	AHSG	Missense_C318R	SIFT=D(0.000000)	PP2HDIV=D(1.0)		MUTTASTER=D(0.724748)	MUTASSESSOR=medium(2.415)	LRT=N(0.126003)	8851-42	2	FAM171B	No	N/A	DNA binding;integral component of membrane
exm370896	rs35457250	3	186338564	AHSG	Missense_C318R	SIFT=D(0.000000)	PP2HDIV=D(1.0)		MUTTASTER=D(0.724748)	MUTASSESSOR=medium(2.415)	LRT=N(0.126003)	7948-129	17	GLTPD2	No	N/A	cytoplasm;glycolipid transporter activity;glycolipid transport;glycolipid binding
exm370896	rs35457250	3	186338564	AHSG	Missense_C318R	SIFT=D(0.000000)	PP2HDIV=D(1.0)		MUTTASTER=D(0.724748)	MUTASSESSOR=medium(2.415)	LRT=N(0.126003)	7161-25	1	H6PD	No	N/A	glucose-6-phosphate dehydrogenase activity;endoplasmic reticulum lumen;glucose metabolic process;pentose-phosphate shunt;6-phosphogluconolactonase activity;glucose 1-dehydrogenase [NAD(P)] activity;NADP binding;oxidation-reduction process
exm370896	rs35457250	3	186338564	AHSG	Missense_C318R	SIFT=D(0.000000)	PP2HDIV=D(1.0)		MUTTASTER=D(0.724748)	MUTASSESSOR=medium(2.415)	LRT=N(0.126003)	7110-2	3	DNAJB11	No	N/A	protein binding;nucleus;endoplasmic reticulum;endoplasmic reticulum;endoplasmic reticulum lumen;protein folding;membrane;mRNA modification;endoplasmic reticulum unfolded protein response;IRE1-mediated unfolded protein response;cellular protein metabolic process;unfolded protein binding
exm370896	rs35457250	3	186338564	AHSG	Missense_C318R	SIFT=D(0.000000)	PP2HDIV=D(1.0)		MUTTASTER=D(0.724748)	MUTASSESSOR=medium(2.415)	LRT=N(0.126003)	5598-3	1	GREM2	No	N/A	cytokine activity;extracellular region;extracellular space;heparin binding;embryonic body morphogenesis;cytokine-mediated signaling pathway;BMP signaling pathway;BMP binding;sequestering of BMP from receptor via BMP binding;protein homodimerization activity;determination of dorsal identity;regulation of cytokine activity
exm370896	rs35457250	3	186338564	AHSG	Missense_C318R	SIFT=D(0.000000)	PP2HDIV=D(1.0)		MUTTASTER=D(0.724748)	MUTASSESSOR=medium(2.415)	LRT=N(0.126003)	4437-56	14	ENTPD5	No	N/A	guanosine-diphosphatase activity;protein binding;endoplasmic reticulum;protein N-linked glycosylation;cell proliferation;regulation of phosphatidylinositol 3-kinase signaling;cell growth;uridine-diphosphatase activity;positive regulation of glycolytic process;ATP metabolic process;'de novo' posttranslational protein folding;extracellular exosome
exm370881	rs4917	3	186337713	AHSG	Missense_M248T	SIFT=T(1.000000)	MUTTASTER=P(0.000001)				LRT=N(0.620018)	3581-53	3	AHSG	No	N/A	skeletal system development;ossification;cysteine-type endopeptidase inhibitor activity;extracellular region;extracellular space;extracellular space;pinocytosis;acute-phase response;negative regulation of endopeptidase activity;kinase inhibitor activity;regulation of bone mineralization;negative regulation of bone mineralization;negative regulation of phosphorylation;negative regulation of insuli…
exm370881	rs4917	3	186337713	AHSG	Missense_M248T	SIFT=T(1.000000)	MUTTASTER=P(0.000001)				LRT=N(0.620018)	10966-1	3	AHSG	No	N/A	skeletal system development;ossification;cysteine-type endopeptidase inhibitor activity;extracellular region;extracellular space;extracellular space;pinocytosis;acute-phase response;negative regulation of endopeptidase activity;kinase inhibitor activity;regulation of bone mineralization;negative regulation of bone mineralization;negative regulation of phosphorylation;negative regulation of insuli…
exm933498	rs148986773	11	67258367	AIP	Missense_A299V	SIFT=T(0.113)	PP2HDIV=P(0.801)	VEST=0.14	MUTTASTER=D(0.533365)	MUTASSESSOR=L(0.975)	LRT=N(0.035968)	9956-7	1	ADAM15	No	N/A	angiogenesis;acrosomal vesicle;negative regulation of cell-matrix adhesion;metalloendopeptidase activity;integrin binding;protein binding;plasma membrane;adherens junction;proteolysis;apoptotic process;cell-matrix adhesion;integrin-mediated signaling pathway;metallopeptidase activity;zinc ion binding;cell surface;integral component of membrane;SH3 domain binding;extracellular matrix disassembly;e…
exm1284473	rs144822294	17	6337271	AIPL1	Missense_Y82H	SIFT=D(0.009,0.119,.,.,.,.,.,.,.)	PP2HDIV=P(0.728)	VEST=0.658,0.499,0.689,0.696,0.658,0.683,0.696,0.689,0.694,0.463	MUTTASTER=N,N,N,N,N,N,N,N(1,1,1,1,1,1,1,1)	MUTASSESSOR=N(0.695)	LRT=N(0.228390)	9956-7	1	ADAM15	No	N/A	angiogenesis;acrosomal vesicle;negative regulation of cell-matrix adhesion;metalloendopeptidase activity;integrin binding;protein binding;plasma membrane;adherens junction;proteolysis;apoptotic process;cell-matrix adhesion;integrin-mediated signaling pathway;metallopeptidase activity;zinc ion binding;cell surface;integral component of membrane;SH3 domain binding;extracellular matrix disassembly;e…
exm1284473	rs144822294	17	6337271	AIPL1	Missense_Y82H	SIFT=D(0.009,0.119,.,.,.,.,.,.,.)	PP2HDIV=P(0.728)	VEST=0.658,0.499,0.689,0.696,0.658,0.683,0.696,0.689,0.694,0.463	MUTTASTER=N,N,N,N,N,N,N,N(1,1,1,1,1,1,1,1)	MUTASSESSOR=N(0.695)	LRT=N(0.228390)	13745-10	4	PKD2	No	N/A	branching involved in ureteric bud morphogenesis;liver development;embryonic placenta development;heart looping;polycystin complex;detection of nodal flow;receptor binding;voltage-gated ion channel activity;voltage-gated calcium channel activity;voltage-gated sodium channel activity;potassium channel activity;calcium ion binding;protein binding;cytoplasm;cytoplasm;endoplasmic reticulum;endoplasmi…
exm783851	rs8192462	9	130630749	AK1	Missense_E123Q	SIFT=T(0.081,0.081,0.084)		VEST=0.207,0.384,0.161,0.147,0.161,0.048	MUTTASTER=D,D,D(1,1,1)	MUTASSESSOR=M(1.96)	LRT=D(0.000000)	5012-67	9	AK1	No	N/A	outer dense fiber;adenylate kinase activity;nucleoside diphosphate kinase activity;ATP binding;cytoplasm;cytosol;plasma membrane;nucleoside diphosphate phosphorylation;ADP biosynthetic process;cell cycle arrest;nucleoside triphosphate biosynthetic process;nucleobase-containing small molecule interconversion;sperm flagellum;small molecule metabolic process;AMP metabolic process;ATP metabolic proce…
exm791790	rs146348434	9	135702318	AK8	Missense_V227G	SIFT=T(0.476)	PP2HDIV=B(0.091)	VEST=0.196	MUTTASTER=N(1)	MUTASSESSOR=N(0.49)	LRT=N(0.958611)	7193-98	5	PCDHAC1	No	N/A	calcium ion binding;integral component of plasma membrane;cell adhesion;homophilic cell adhesion via plasma membrane adhesion molecules;nervous system development
exm791814	rs199656850	9	135730288	AK8	Nonsense_Q120X							5680-54	9	OBP2B	No	N/A	odorant binding;cellular_component;extracellular region;transport;sensory perception of smell;chemosensory behavior
exm1185371	rs114358244	15	86122765	AKAP13	Missense_P489L	SIFT=D(0.010000)	PP2HDIV=B(0.001)		MUTTASTER=N(0.036402)	MUTASSESSOR=neutral(0.695)		13613-23	1	AK5	No	N/A	adenylate kinase activity;nucleoside diphosphate kinase activity;ATP binding;cytoplasm;microtubule organizing center;cytosol;nucleoside diphosphate phosphorylation;ADP biosynthetic process;dADP biosynthetic process;nucleoside triphosphate biosynthetic process;pyrimidine ribonucleotide biosynthetic process;nucleobase-containing small molecule interconversion;nucleoside kinase activity;small molecu…
exm975860	rs71579261	12	4737404	AKAP3	Missense_E222K	SIFT=D(0.043)		VEST=0.48,0.44,0.48	MUTTASTER=N,N(0.753523,0.753523)	MUTASSESSOR=M(2.08)	LRT=N(0.001682)	12885-42	3	NR1D2	No	N/A	core promoter sequence-specific DNA binding;steroid hormone receptor activity;ligand-activated sequence-specific DNA binding RNA polymerase II transcription factor activity;protein binding;nucleus;nucleus;nucleoplasm;regulation of transcription, DNA-templated;transcription initiation from RNA polymerase II promoter;zinc ion binding;gene expression;regulation of lipid metabolic process;intracellul…
exm975817	rs75515830	12	4736272	AKAP3	Missense_R599Q	SIFT=T(1.0)	PP2HDIV=B(0.393)	VEST=0.356,0.342,0.356	MUTTASTER=D,D(0.778558,0.778558)	MUTASSESSOR=N(0.445)	LRT=N(0.063447)	9823-2	5	DHFR	No	N/A	G1/S transition of mitotic cell cycle;regulation of transcription involved in G1/S transition of mitotic cell cycle;mitotic cell cycle;mRNA binding;dihydrofolate reductase activity;dihydrofolate reductase activity;cellular_component;nucleoplasm;cytosol;glycine biosynthetic process;one-carbon metabolic process;vitamin metabolic process;water-soluble vitamin metabolic process;drug binding;nucleotid…
exm571179	rs143140337	6	109954145	AKD1	Missense_A412V	SIFT=D(0.006,0.003,0.003)	PP2HDIV=D(1.0)	VEST=0.918,0.841,0.73,0.918,0.73	MUTTASTER=D,D,D,D(0.979293,0.999905,0.999623,1)	MUTASSESSOR=M(1.905)	LRT=D(0.000000)	11107-25	4	TENM3	No	N/A	homophilic cell adhesion via plasma membrane adhesion molecules;signal transduction;positive regulation of neuron projection development;membrane;integral component of membrane;axon;protein homodimerization activity;protein heterodimerization activity;camera-type eye morphogenesis;self proteolysis
exm775094	rs2250242	9	117103973	AKN/A	Missense_S1303P	SIFT=T(1.0)		VEST=0.025,0.036,0.032,0.058,0.025,0.033	MUTTASTER=P,P,P,P,P(1,1,1,1,1)	MUTASSESSOR=N(-0.805)	LRT=N(0.005639)	4878-3	13	F10	No	N/A	serine-type endopeptidase activity;serine-type endopeptidase activity;serine-type endopeptidase activity;calcium ion binding;protein binding;phospholipid binding;extracellular region;extracellular region;endoplasmic reticulum lumen;Golgi lumen;plasma membrane;proteolysis;blood coagulation;blood coagulation;blood coagulation, intrinsic pathway;blood coagulation, extrinsic pathway;peptidyl-glutamic…
exm775094	rs2250242	9	117103973	AKN/A	Missense_S1303P	SIFT=T(1.0)		VEST=0.025,0.036,0.032,0.058,0.025,0.033	MUTTASTER=P,P,P,P,P(1,1,1,1,1)	MUTASSESSOR=N(-0.805)	LRT=N(0.005639)	3336-50	2	TFPI	No	N/A	endopeptidase inhibitor activity;serine-type endopeptidase inhibitor activity;extracellular region;extracellular space;endoplasmic reticulum;plasma membrane;blood coagulation;blood coagulation, extrinsic pathway;cell surface;negative regulation of endopeptidase activity;negative regulation of endopeptidase activity;organelle membrane;anchored component of membrane
exm775094	rs2250242	9	117103973	AKN/A	Missense_S1303P	SIFT=T(1.0)		VEST=0.025,0.036,0.032,0.058,0.025,0.033	MUTTASTER=P,P,P,P,P(1,1,1,1,1)	MUTASSESSOR=N(-0.805)	LRT=N(0.005639)	3077-66	13	F10	No	N/A	serine-type endopeptidase activity;serine-type endopeptidase activity;serine-type endopeptidase activity;calcium ion binding;protein binding;phospholipid binding;extracellular region;extracellular region;endoplasmic reticulum lumen;Golgi lumen;plasma membrane;proteolysis;blood coagulation;blood coagulation;blood coagulation, intrinsic pathway;blood coagulation, extrinsic pathway;peptidyl-glutamic…
exm55344	rs2229540	1	46032311	AKR1A1	Missense_N52S,Missense_N52S,Missense_N52S,Missense_N52S	SIFT=D(0.0,.,0.0,.,0.0,.)	PP2HDIV=D(1.0)	VEST=0.189,0.48,0.473,0.473,0.491,0.468,0.468	MUTTASTER=D,D(1,1)	MUTASSESSOR=M(2.525)	LRT=D(0.000000)	4192-10	1	AKR1A1	No	N/A	alditol:NADP+ 1-oxidoreductase activity;extracellular space;cytosol;glucose metabolic process;cellular aldehyde metabolic process;electron carrier activity;apical plasma membrane;L-ascorbic acid biosynthetic process;D-glucuronate catabolic process;aldehyde catabolic process;L-glucuronate reductase activity;oxidation-reduction process;extracellular exosome
exm55380	rs61757676	1	46034879	AKR1A1	Missense_I297R	SIFT=D(0.0,.,0.0)	PP2HDIV=D(0.998)	VEST=0.927,0.92,0.927,0.923,0.927,0.922	MUTTASTER=D,D(1,1)	MUTASSESSOR=N(0.55)	LRT=D(0.000000)	4192-10	1	AKR1A1	No	N/A	alditol:NADP+ 1-oxidoreductase activity;extracellular space;cytosol;glucose metabolic process;cellular aldehyde metabolic process;electron carrier activity;apical plasma membrane;L-ascorbic acid biosynthetic process;D-glucuronate catabolic process;aldehyde catabolic process;L-glucuronate reductase activity;oxidation-reduction process;extracellular exosome
exm55380	rs61757676	1	46034879	AKR1A1	Missense_I297R	SIFT=D(0.0,.,0.0)	PP2HDIV=D(0.998)	VEST=0.927,0.92,0.927,0.923,0.927,0.922	MUTTASTER=D,D(1,1)	MUTASSESSOR=N(0.55)	LRT=D(0.000000)	2844-53	1	TIE1	No	N/A	angiogenesis;vasculogenesis;in utero embryonic development;transmembrane receptor protein tyrosine kinase activity;protein binding;ATP binding;integral component of plasma membrane;signal transduction;mesoderm development;negative regulation of angiogenesis;peptidyl-tyrosine phosphorylation;peptidyl-tyrosine phosphorylation;negative regulation of cell migration;response to retinoic acid;plasma me…
exm659176	rs2229542	7	134135621	AKR1B1	Missense_K90E	SIFT=T(0.549)		VEST=0.158,0.153,0.145	MUTTASTER=D(0.999789)	MUTASSESSOR=N(-0.425)	LRT=D(0.000029)	9854-36	7	AKR1B1	Adrenal Gland	95.4426	alditol:NADP+ 1-oxidoreductase activity;aldo-keto reductase (NADP) activity;extracellular space;nucleoplasm;cytoplasm;cytosol;carbohydrate metabolic process;fructose metabolic process;C21-steroid hormone biosynthetic process;response to stress;steroid metabolic process;electron carrier activity;glyceraldehyde oxidoreductase activity;small molecule metabolic process;daunorubicin metabolic process;…
exm26034	rs1043657	1	19635011	AKR7A2	Missense_A142T	SIFT=D(0.022,0.031)	PP2HDIV=D(0.998)	VEST=0.331,0.163,0.24	MUTTASTER=P(0.999995)	MUTASSESSOR=M(2.02)	LRT=D(0.000292)	4188-1	1	AKR7A2	No	N/A	alditol:NADP+ 1-oxidoreductase activity;mitochondrion;Golgi apparatus;cytosol;carbohydrate metabolic process;cellular aldehyde metabolic process;xenobiotic metabolic process;electron carrier activity;phenanthrene-9,10-epoxide hydrolase activity;small molecule metabolic process;daunorubicin metabolic process;doxorubicin metabolic process;oxidation-reduction process;extracellular exosome
exm320028	rs201312610	3	52240620	ALAS1	Missense_A340S	SIFT=D(0.002)	PP2HDIV=D(1.0)	VEST=0.769,0.772,0.772,0.769,0.772,0.769	MUTTASTER=D,D,D,D(1,1,1,1)	MUTASSESSOR=M(3.305)	LRT=D(0.000000)	4407-10	3	MST1	No	N/A	molecular_function;serine-type endopeptidase activity;proteolysis;biological_process;extracellular exosome
exm405616	rs149432908	4	74275120	ALB	Missense_E177D	SIFT=D(0.000000)	PP2HDIV=B(0.416)			MUTASSESSOR=medium(2.4)	LRT=N(0.013051)	7853-19	17	SCO1	No	N/A	copper ion binding;mitochondrion;mitochondrial inner membrane;generation of precursor metabolites and energy;copper ion transport;cellular copper ion homeostasis;respiratory chain complex IV assembly;myofibril
exm405616	rs149432908	4	74275120	ALB	Missense_E177D	SIFT=D(0.000000)	PP2HDIV=B(0.416)			MUTASSESSOR=medium(2.4)	LRT=N(0.013051)	13595-20	14	THTPA	No	N/A	magnesium ion binding;cytosol;generation of precursor metabolites and energy;vitamin metabolic process;water-soluble vitamin metabolic process;thiamine metabolic process;dephosphorylation;hydrolase activity;thiamine diphosphate metabolic process;thiamine-containing compound metabolic process;small molecule metabolic process;thiamin-triphosphatase activity;thiamin-triphosphatase activity
exm1490822	rs150414818	19	49969006	ALDH16A1	Missense_P476R	SIFT=T(0.271,0.192,0.047)	PP2HDIV=D(0.98)	VEST=0.723,0.668,0.723,0.695	MUTTASTER=D,D,D,D(0.995538,0.995538,0.995538,0.986197)	MUTASSESSOR=N(0)	LRT=N(0.443512)	9370-69	8	GGH	No	N/A	extracellular space;nucleus;lysosome;cytosol;proteolysis;proteolysis;proteolysis;glutamine metabolic process;exopeptidase activity;omega peptidase activity;response to zinc ion;response to insulin;gamma-glutamyl-peptidase activity;melanosome;response to drug;response to ethanol;extracellular exosome
exm1490822	rs150414818	19	49969006	ALDH16A1	Missense_P476R	SIFT=T(0.271,0.192,0.047)	PP2HDIV=D(0.98)	VEST=0.723,0.668,0.723,0.695	MUTTASTER=D,D,D,D(0.995538,0.995538,0.995538,0.986197)	MUTASSESSOR=N(0)	LRT=N(0.443512)	14086-11	6	SMPDL3A	No	N/A	sphingomyelin phosphodiesterase activity;protein binding;extracellular space;sphingomyelin catabolic process;biological_process;hydrolase activity, acting on glycosyl bonds;extracellular exosome
exm1303378	rs887241	17	19645938	ALDH3A1	Missense_S134A,Missense_S134A,Missense_S134A	SIFT=D(0.002,.,0.094,0.094,0.094,0.1,.)	PP2HDIV=B(0.0)	VEST=0.085,0.112,0.085,0.084,0.085,0.083,0.132,0.1,0.085,0.085	MUTTASTER=P,P,P,P,P(1,1,1,1,1)	MUTASSESSOR=N(-0.885)	LRT=D(0.000004)	11480-1	17	ALDH3A1	Esophagus - Mucosa	26.1873	response to hypoxia;3-chloroallyl aldehyde dehydrogenase activity;aldehyde dehydrogenase (NAD) activity;aldehyde dehydrogenase [NAD(P)+] activity;extracellular space;nucleoplasm;cytoplasm;endoplasmic reticulum;cytosol;plasma membrane;cellular aldehyde metabolic process;aging;response to nutrient;alcohol dehydrogenase (NADP+) activity;positive regulation of cell proliferation;benzaldehyde dehydrog…
exm1232333	rs142759891	16	30080955	ALDOA	Missense_I308V	SIFT=T(0.068,.,0.059,0.068,0.068,0.068,0.068,0.068,0.059,0.062,0.066,.)	PP2HDIV=P(0.551)	VEST=0.36,0.551,0.551,0.503,0.521,0.551,0.521,0.313,0.551,0.482,0.519,0.495,0.551,0.494,0.551,0.521,0.551	MUTTASTER=D,D,D,D,D,D,D,D,D,D(1,1,1,1,1,1,1,1,1,1)	MUTASSESSOR=L(1.125)	LRT=D(0.000000)	5864-10	16	ALDOA	Muscle - Skeletal	14.3172	platelet degranulation;actin binding;fructose-bisphosphate aldolase activity;protein binding;extracellular region;extracellular space;nucleus;cytosol;carbohydrate metabolic process;fructose metabolic process;glucose metabolic process;gluconeogenesis;glycolytic process;ATP biosynthetic process;striated muscle contraction;actin filament organization;blood coagulation;cytoskeletal protein binding;re…
exm767823	rs10123355	9	104189904	ALDOB	Missense_R134S	SIFT=D(0.0,.)	PP2HDIV=D(1.0)	VEST=0.895,0.894,0.895	MUTTASTER=D,D(1,1)	MUTASSESSOR=M(3.13)	LRT=D(0.000000)	8076-4	17	SPACA3	Testis	391.812	acrosomal membrane;lysozyme activity;protein binding;extracellular region;lysosome;peptidoglycan catabolic process;response to virus;integral component of membrane;cell wall macromolecule catabolic process;secretory granule;sperm-egg recognition;monocyte activation;positive regulation of macrophage activation;positive regulation of phagocytosis;defense response to Gram-positive bacterium
exm944031	rs139832787	11	77832110	ALG8	Downstream							12633-3	15	PTPN9	No	N/A	protein tyrosine phosphatase activity;non-membrane spanning protein tyrosine phosphatase activity;protein binding;cytoplasm;protein dephosphorylation;peptidyl-tyrosine dephosphorylation;peptidyl-tyrosine dephosphorylation;peptidyl-tyrosine dephosphorylation
exm170759	rs115017990	2	3726083	ALLC	Missense_H37P	SIFT=T(0.111)		VEST=0.103,0.103	MUTTASTER=N(1)	MUTASSESSOR=M(2.005)	LRT=N(0.099952)	12882-7	12	PARP11	No	N/A	NAD+ ADP-ribosyltransferase activity;metabolic process
exm170759	rs115017990	2	3726083	ALLC	Missense_H37P	SIFT=T(0.111)		VEST=0.103,0.103	MUTTASTER=N(1)	MUTASSESSOR=M(2.005)	LRT=N(0.099952)	11107-25	4	TENM3	No	N/A	homophilic cell adhesion via plasma membrane adhesion molecules;signal transduction;positive regulation of neuron projection development;membrane;integral component of membrane;axon;protein homodimerization activity;protein heterodimerization activity;camera-type eye morphogenesis;self proteolysis
exm1290711	rs145344421	17	7979631	ALOX12B	Missense_G465V	SIFT=T(0.227)	PP2HDIV=B(0.0)	VEST=0.16	MUTTASTER=D(0.955457)	MUTASSESSOR=N(0.075)	LRT=N(0.330521)	11716-28	10	LRIT2	No	N/A	integral component of membrane
exm1290673	rs7225107	17	7951878	ALOX15B	Missense_I647V	SIFT=T(0.080000)	PP2HDIV=P(0.808)		MUTTASTER=P(0.867616)	MUTASSESSOR=medium(2.345)	LRT=D(0.000000)	5754-76	9	INSL6	Testis	883.111	hormone activity;cellular_component;extracellular region;spermatid development;biological_process;male gonad development;fertilization;sperm motility;negative regulation of apoptotic process
exm1290587	rs139800287	17	7945725	ALOX15B	Missense_D163G	SIFT=D(0.038,.,0.038,.)	PP2HDIV=B(0.005)	VEST=0.368,0.406,0.401,0.406,0.37,0.406,0.406	MUTTASTER=N,N,N,N(1,1,1,1)	MUTASSESSOR=M(2.81)	LRT=N(0.138442)	11716-28	10	LRIT2	No	N/A	integral component of membrane
exm1290940	rs3027232	17	8022065	ALOXE3	Missense_P11L	SIFT=T(0.703)	PP2HDIV=B(0.001)	VEST=0.096,0.118,0.1	MUTTASTER=P(1)			2637-77	10	MRC1	No	N/A	receptor activity;transmembrane signaling receptor activity;protein binding;mannose binding;plasma membrane;integral component of plasma membrane;receptor-mediated endocytosis;signal transduction;cell surface;endosome membrane;cellular response to lipopolysaccharide;cellular response to interferon-gamma;cellular response to interleukin-4
exm419193	rs188866014	4	113303616	ALPK1	Missense_M62V	SIFT=D(0.000000)	PP2HDIV=D(1.0)		MUTTASTER=D(0.839548)	MUTASSESSOR=medium(2.34)	LRT=D(0.000000)	11254-13	14	PAPLN	No	N/A	metalloendopeptidase activity;serine-type endopeptidase inhibitor activity;basement membrane;proteolysis;zinc ion binding;negative regulation of endopeptidase activity
exm1389109	rs200533766	18	56246639	ALPK2	Missense_A457P	SIFT=D(0.0)	PP2HDIV=D(1.0)	VEST=0.65,0.65	MUTTASTER=D(0.977566)	MUTASSESSOR=L(1.845)		7136-107	11	HBE1	No	N/A	negative regulation of transcription from RNA polymerase II promoter;oxygen transporter activity;iron ion binding;cytosol;hemoglobin complex;blood coagulation;oxygen transport;oxygen binding;heme binding;hemoglobin alpha binding;protein heterooligomerization;blood microparticle
exm1388904	rs56146550	18	56191247	ALPK2	Missense_P1850L	SIFT=T(0.200000)	PP2HDIV=B(0.012)		MUTTASTER=N(0.004522)	MUTASSESSOR=low(1.21)	LRT=N(0.049336)	8345-27	1	GPX7	No	N/A	response to reactive oxygen species;catalase activity;peroxidase activity;glutathione peroxidase activity;protein binding;extracellular region;endoplasmic reticulum;endoplasmic reticulum lumen;oxidation-reduction process
exm1388926	rs145798849	18	56202338	ALPK2	Missense_R1694Q	SIFT=T(1.0)	PP2HDIV=B(0.0)	VEST=0.083,0.083	MUTTASTER=N(1)	MUTASSESSOR=N(-1.65)	LRT=N(0.000000)	6599-5	18	APCDD1	No	N/A	hair follicle development;integral component of plasma membrane;Wnt signaling pathway;Wnt-protein binding;negative regulation of Wnt signaling pathway;astrocyte cell migration
exm274998	rs13026692	2	233243981	ALPP	Missense_I89L	SIFT=D(0.045)	PP2HDIV=B(0.0)	VEST=0.03,0.022	MUTTASTER=P(0.999997)	MUTASSESSOR=N(-0.695)	LRT=N(0.001939)	7813-6	2	ALPP	Lung	58.3089	N/A
exm274998	rs13026692	2	233243981	ALPP	Missense_I89L	SIFT=D(0.045)	PP2HDIV=B(0.0)	VEST=0.03,0.022	MUTTASTER=P(0.999997)	MUTASSESSOR=N(-0.695)	LRT=N(0.001939)	6715-63	2	ALPPL2	No	N/A	alkaline phosphatase activity;plasma membrane;dephosphorylation;dephosphorylation;anchored component of membrane;metal ion binding
exm274998	rs13026692	2	233243981	ALPP	Missense_I89L	SIFT=D(0.045)	PP2HDIV=B(0.0)	VEST=0.03,0.022	MUTTASTER=P(0.999997)	MUTASSESSOR=N(-0.695)	LRT=N(0.001939)	6706-18	2	ALPPL2	No	N/A	alkaline phosphatase activity;plasma membrane;dephosphorylation;dephosphorylation;anchored component of membrane;metal ion binding
exm1025031	rs115596276	12	85674230	ALX1	Missense_R64L	SIFT=D(0.02)	PP2HDIV=D(0.962)	VEST=0.894,0.896	MUTTASTER=D(0.999866)	MUTASSESSOR=N(0.345)	LRT=D(0.000540)	8927-6	7	C7orf73	No	N/A	extracellular region
exm448821	rs34677	5	33998768	AMACR	Missense_Q239H	SIFT=D(0.027,0.033,0.022,.,.)	PP2HDIV=P(0.76)	VEST=0.595,0.567,0.569,0.573,0.573	MUTTASTER=P,P,P,P,P(0.984764,8.43873e-06,8.43873e-06,8.43873e-06,0.984764)	MUTASSESSOR=L(1.795)	LRT=D(0.000000)	7251-64	5	C1QTNF3	No	N/A	molecular_function;protein binding;collagen trimer;extracellular space;negative regulation of gene expression;membrane;cellular triglyceride homeostasis;negative regulation of NF-kappaB import into nucleus;fat cell differentiation;negative regulation of gluconeogenesis;positive regulation of cytokine secretion;negative regulation of inflammatory response;extracellular exosome;positive regulation …
exm774384	rs141738059	9	116832007	AMBP	Missense_G192E	SIFT=D(0.005,.)		VEST=0.426,0.426,0.257	MUTTASTER=D,D(0.998929,0.999763)	MUTASSESSOR=M(2.32)	LRT=D(0.000288)	9778-45	12	TMEM52B	Kidney - Cortex	205.794	molecular_function;biological_process;integral component of membrane;extracellular exosome
exm774384	rs141738059	9	116832007	AMBP	Missense_G192E	SIFT=D(0.005,.)		VEST=0.426,0.426,0.257	MUTTASTER=D,D(0.998929,0.999763)	MUTASSESSOR=M(2.32)	LRT=D(0.000288)	7012-35	6	VNN2	Whole Blood	72.7085	plasma membrane;movement of cell or subcellular component;pantothenate metabolic process;pantetheine hydrolase activity;anchored component of membrane
exm774384	rs141738059	9	116832007	AMBP	Missense_G192E	SIFT=D(0.005,.)		VEST=0.426,0.426,0.257	MUTTASTER=D,D(0.998929,0.999763)	MUTASSESSOR=M(2.32)	LRT=D(0.000288)	12894-3	7	PAXIP1	No	N/A	positive regulation of histone H3-K36 methylation;vasculogenesis;protein binding;nucleus;DNA repair;DNA recombination;transcription, DNA-templated;response to ionizing radiation;nuclear matrix;DNA damage response, signal transduction by p53 class mediator;positive regulation of protein ubiquitination;positive regulation of histone acetylation;histone methyltransferase complex;endothelial cell mig…
exm774384	rs141738059	9	116832007	AMBP	Missense_G192E	SIFT=D(0.005,.)		VEST=0.426,0.426,0.257	MUTTASTER=D,D(0.998929,0.999763)	MUTASSESSOR=M(2.32)	LRT=D(0.000288)	12488-9	23	MCTS1	No	N/A	formation of translation preinitiation complex;IRES-dependent translational initiation;translation initiation factor activity;cytoplasm;plasma membrane;transcription, DNA-templated;regulation of transcription, DNA-templated;cellular response to DNA damage stimulus;cell cycle;positive regulation of cell proliferation;cytosolic small ribosomal subunit;ribosome disassembly;regulation of growth
exm774384	rs141738059	9	116832007	AMBP	Missense_G192E	SIFT=D(0.005,.)		VEST=0.426,0.426,0.257	MUTTASTER=D,D(0.998929,0.999763)	MUTASSESSOR=M(2.32)	LRT=D(0.000288)	10041-3	20	HNF4A	No	N/A	RNA polymerase II core promoter sequence-specific DNA binding;RNA polymerase II core promoter proximal region sequence-specific DNA binding transcription factor activity involved in positive regulation of transcription;RNA polymerase II activating transcription factor binding;DNA binding;sequence-specific DNA binding transcription factor activity;RNA polymerase II distal enhancer sequence-specifi…
exm774382	rs147941577	9	116831989	AMBP	Missense_I198T	SIFT=T(1.0,.)	PP2HDIV=B(0.001)	VEST=0.045,0.045,0.031	MUTTASTER=N,N(1,1)	MUTASSESSOR=N(-0.895)	LRT=N(0.788071)	9778-45	12	TMEM52B	Kidney - Cortex	205.794	molecular_function;biological_process;integral component of membrane;extracellular exosome
exm1027712	rs146251081	12	96360132	AMDHD1	Missense_V347I	SIFT=D(0.004)	PP2HDIV=D(0.999)	VEST=0.96	MUTTASTER=D(1)	MUTASSESSOR=M(3.405)	LRT=D(0.000000)	11716-28	10	LRIT2	No	N/A	integral component of membrane
exm1208021	rs146802053	16	2578297	AMDHD2	Missense_R260C	SIFT=D(0.001,0.001,0.002,0.001,0.053,0.052)	PP2HDIV=D(0.999)	VEST=0.523,0.35,0.184,0.35,0.184,0.523,0.35,0.444	MUTTASTER=D,D,D,D(0.997775,0.997775,0.997775,0.942825)	MUTASSESSOR=L(1.15)	LRT=N(0.011103)	12633-3	15	PTPN9	No	N/A	protein tyrosine phosphatase activity;non-membrane spanning protein tyrosine phosphatase activity;protein binding;cytoplasm;protein dephosphorylation;peptidyl-tyrosine dephosphorylation;peptidyl-tyrosine dephosphorylation;peptidyl-tyrosine dephosphorylation
exm959643	rs17121881	11	118081345	AMICA1	Missense_I84N,Missense_I94N	SIFT=T(0.06,0.063,0.06,0.064,0.075,0.068)	PP2HDIV=P(0.952)	VEST=0.262,0.136,0.132,0.132,0.171,0.159,0.132,0.136	MUTTASTER=P,P,P,P(1,1,1,1)	MUTASSESSOR=M(1.955)	LRT=N(0.404776)	8232-90	11	AMICA1	Whole Blood	22.3778	integrin binding;plasma membrane;plasma membrane;bicellular tight junction;heterophilic cell-cell adhesion via plasma membrane cell adhesion molecules;heterophilic cell-cell adhesion via plasma membrane cell adhesion molecules;blood coagulation;integral component of membrane;neutrophil chemotaxis;monocyte extravasation;protein homodimerization activity;gamma-delta T cell activation;regulation of …
exm959602	rs2298831	11	118068752	AMICA1	Missense_I312M,Missense_I322M	SIFT=T(0.24,0.251,0.246,0.238)	PP2HDIV=B(0.021)	VEST=0.015,0.014,0.014,0.013,0.014,0.015	MUTTASTER=P,P,P,P(0.999922,0.999956,0.999956,0.999956)	MUTASSESSOR=N(-0.345)	LRT=N(0.961138)	8232-90	11	AMICA1	Whole Blood	22.3778	integrin binding;plasma membrane;plasma membrane;bicellular tight junction;heterophilic cell-cell adhesion via plasma membrane cell adhesion molecules;heterophilic cell-cell adhesion via plasma membrane cell adhesion molecules;blood coagulation;integral component of membrane;neutrophil chemotaxis;monocyte extravasation;protein homodimerization activity;gamma-delta T cell activation;regulation of …
exm996985	rs145725599	12	47471980	AMIGO2	Missense_S269L	SIFT=T(0.724)	PP2HDIV=B(0.003)	VEST=0.266,0.266,0.266,0.249,0.234,0.266	MUTTASTER=N,N,N,N(1,1,1,1)	MUTASSESSOR=L(0.895)	LRT=N(0.290104)	14134-49	12	AMIGO2	No	N/A	protein binding;nucleus;plasma membrane;homophilic cell adhesion via plasma membrane adhesion molecules;heterophilic cell-cell adhesion via plasma membrane cell adhesion molecules;brain development;integral component of membrane;negative regulation of apoptotic process;negative regulation of programmed cell death;cell-cell adhesion
exm81619	rs28362581	1	110163879	AMPD2	Missense_A82T	SIFT=D(0.004)	PP2HDIV=B(0.059)	VEST=0.15,0.063,0.171,0.123,0.079	MUTTASTER=P,P,P,P(0.97039,0.97039,9.53433e-12,9.53433e-12)	MUTASSESSOR=N(0.345)	LRT=N(0.117151)	9748-31	1	GSTM3	Testis	17.7683	glutathione transferase activity;nucleus;cytoplasm;cytosol;glutathione metabolic process;xenobiotic metabolic process;establishment of blood-nerve barrier;nitrobenzene metabolic process;enzyme binding;sperm fibrous sheath;xenobiotic catabolic process;identical protein binding;protein homodimerization activity;protein homodimerization activity;glutathione binding;response to estrogen;small molecul…
exm890353	rs144613367	11	10508808	AMPD3	Missense_N120S	SIFT=T(0.697,0.739,0.792,0.783,0.792)	PP2HDIV=P(0.948)	VEST=0.135,0.135,0.104,0.108,0.165,0.165,0.169,0.173,0.165,0.173,0.135,0.107,0.165,0.105	MUTTASTER=D,D,D,D,D(0.999999,0.999999,0.999999,0.999999,0.999999)	MUTASSESSOR=L(0.805)	LRT=D(0.000000)	11110-4	12	TMEM119	No	N/A	osteoblast differentiation;molecular_function;cellular_component;endoplasmic reticulum;biological_process;integral component of membrane
exm-rs11715915	rs11715915	3	49455330	AMT	Synonymous_R318R,Silent,Synonymous_R318R,Synonymous_R262R,Synonymous_R274R							11667-29	12	TNS2	No	N/A	N/A
exm404326	rs146006787	4	71390647	AMTN	Missense_G88E	SIFT=T(0.310000)	PP2HDIV=B(0.013)		MUTTASTER=N(0.000936)	MUTASSESSOR=neutral(0.695)	LRT=N(0.074023)	6921-24	1	B4GALT3	No	N/A	Golgi membrane;beta-N-acetylglucosaminylglycopeptide beta-1,4-galactosyltransferase activity;N-acetyllactosamine synthase activity;cytoplasm;Golgi apparatus;carbohydrate metabolic process;galactosyltransferase activity;integral component of membrane;keratan sulfate biosynthetic process;protein N-linked glycosylation via asparagine;glycosaminoglycan metabolic process;Golgi cisterna membrane;kerata…
exm-rs16877106	rs16877106	4	25403266	AN/APC4	Intronic							8463-2	4	SOD3	No	N/A	response to reactive oxygen species;response to hypoxia;superoxide dismutase activity;superoxide dismutase activity;copper ion binding;protein binding;extracellular region;extracellular space;nucleus;cytoplasm;Golgi lumen;trans-Golgi network;heparin binding;zinc ion binding;removal of superoxide radicals;extracellular matrix;response to copper ion;oxidation-reduction process;extracellular exosome
exm1085312	rs121909536	14	21161845	ANG	Missense_K41I	SIFT=D(0.048)	PP2HDIV=B(0.128)	VEST=0.752,0.657,0.752,0.657	MUTTASTER=A,A,A,A,A(1.04007e-07,1.04007e-07,1.04007e-07,8.43632e-11,8.43632e-11)	MUTASSESSOR=M(2.8)	LRT=U(0.500088)	4874-3	14	ANG	No	N/A	angiogenesis;angiogenesis;angiogenesis;ovarian follicle development;oocyte maturation;response to hypoxia;response to hypoxia;placenta development;positive regulation of endothelial cell proliferation;DNA binding;actin binding;endonuclease activity;ribonuclease activity;receptor binding;copper ion binding;protein binding;basal lamina;extracellular space;nucleus;nucleolus;diacylglycerol biosynthet…
exm147605	rs143386835	1	213173696	ANGEL2	Missense_Q431K	SIFT=T(1.0,1.0,.)		VEST=0.022,0.029,0.022,0.029	MUTTASTER=D,N,N,N,N(0.999978,0.99993,0.99993,0.99993,0.99993)	MUTASSESSOR=N(-0.345)	LRT=N(0.431435)	7003-4	5	GALNT10	No	N/A	Golgi membrane;polypeptide N-acetylgalactosaminyltransferase activity;protein O-linked glycosylation;protein O-linked glycosylation;integral component of membrane;O-glycan processing;O-glycan processing;carbohydrate binding;post-translational protein modification;cellular protein metabolic process;metal ion binding
exm715137	rs141029929	8	108334162	ANGPT1	Missense_T257K	SIFT=D(0.01,0.083,0.009,0.08)	PP2HDIV=P(0.883)	VEST=0.499,0.484,0.486,0.486,0.499	MUTTASTER=D,D,D,D(0.999989,0.999989,0.999996,0.999996)	MUTASSESSOR=M(2.19)	LRT=D(0.000000)	2811-27	8	ANGPT1	No	N/A	in utero embryonic development;negative regulation of protein phosphorylation;regulation of endothelial cell proliferation;sprouting angiogenesis;positive regulation of receptor internalization;negative regulation of cytokine secretion involved in immune response;extracellular region;extracellular space;plasma membrane;microvillus;negative regulation of cell adhesion;activation of transmembrane r…
exm126615	rs138256408	1	178834155	ANGPTL1	Missense_P253S	SIFT=T(0.36)	PP2HDIV=B(0.245)	VEST=0.33,0.356,0.306,0.306	MUTTASTER=D,D,D,D,D,D(0.999991,0.999991,0.999991,1,1,1)	MUTASSESSOR=L(1.7)	LRT=N(0.009072)	5638-23	19	COLGALT1	No	N/A	endoplasmic reticulum lumen;endoplasmic reticulum lumen;membrane;extracellular matrix organization;procollagen galactosyltransferase activity
exm1424329	rs182345321	19	10204530	ANGPTL6	Missense_R264C	SIFT=D(.,.,0.022)	PP2HDIV=P(0.876)	VEST=0.264,0.264	MUTTASTER=N,N,N(1,1,1)	MUTASSESSOR=L(1.1)	LRT=N(0.763652)	12781-2	12	TARBP2	No	N/A	double-stranded RNA binding;protein binding;nucleus;nucleoplasm;cytoplasm;cytosol;regulation of translation;negative regulation of protein kinase activity;gene expression;RISC complex;enzyme binding;production of siRNA involved in RNA interference;targeting of mRNA for destruction involved in RNA interference;pre-miRNA processing;micro-ribonucleoprotein complex;production of miRNAs involved in ge…
exm14410	rs28991002	1	11252369	ANGPTL7	Missense_R140L	SIFT=D(0.016)	PP2HDIV=P(0.644)	VEST=0.569	MUTTASTER=D,D(0.976266,1)	MUTASSESSOR=L(1.815)	LRT=N(0.007340)	8336-267	3	GRAMD1C	No	N/A	protein binding;integral component of membrane
exm14418	rs143435072	1	11253688	ANGPTL7	Stop_gained_R177*							5755-29	17	GIP	No	N/A	hormone activity;protein binding;extracellular region;extracellular space;endoplasmic reticulum lumen;signal transduction;female pregnancy;memory;adult locomotory behavior;response to glucose;response to selenium ion;positive regulation of glucose transport;response to organic cyclic compound;sensory perception of pain;endocrine pancreas development;positive regulation of insulin secretion;respon…
exm14418	rs143435072	1	11253688	ANGPTL7	Stop_gained_R177*							12781-2	12	TARBP2	No	N/A	double-stranded RNA binding;protein binding;nucleus;nucleoplasm;cytoplasm;cytosol;regulation of translation;negative regulation of protein kinase activity;gene expression;RISC complex;enzyme binding;production of siRNA involved in RNA interference;targeting of mRNA for destruction involved in RNA interference;pre-miRNA processing;micro-ribonucleoprotein complex;production of miRNAs involved in ge…
exm698009	rs141069023	8	41554216	ANK1	Missense_V905M	SIFT=D(0.015,0.024,0.016)	PP2HDIV=P(0.832)	VEST=0.688,0.806,0.806,0.771,0.688,0.688,0.808,0.184,0.771,0.771,0.771,0.736,0.688	MUTTASTER=D,D,D,D,D,D,D(0.999999,0.999999,0.999999,0.999999,0.999999,0.999999,0.999999)	MUTASSESSOR=M(2.85)	LRT=D(0.000000)	9231-23	8	IMPAD1	No	N/A	endochondral ossification;chondrocyte development;Golgi apparatus;inositol biosynthetic process;3'-nucleotidase activity;3'(2'),5'-bisphosphate nucleotidase activity;inositol monophosphate 1-phosphatase activity;post-embryonic development;membrane;integral component of membrane;dephosphorylation;chondroitin sulfate metabolic process;embryonic digit morphogenesis;phosphatidylinositol phosphorylati…
exm420056	rs141191319	4	114276906	ANK2	Missense_K2378E		PP2HDIV=B(0.335)			MUTASSESSOR=low(1.04)	LRT=N(0.037367)	7920-30	15	ST8SIA2	No	N/A	Golgi membrane;ganglioside biosynthetic process;alpha-N-acetylneuraminate alpha-2,8-sialyltransferase activity;early endosome;carbohydrate metabolic process;cellular protein modification process;protein glycosylation;dolichol-linked oligosaccharide biosynthetic process;N-glycan processing;nervous system development;axon guidance;oligosaccharide metabolic process;protein N-linked glycosylation via…
exm420019	rs149645600	4	114275980	ANK2	Missense_H2069R		PP2HDIV=D(0.975)			MUTASSESSOR=low(1.87)	LRT=N(0.515913)	6443-68	19	KLK1	Pancreas	147.716	serine-type endopeptidase activity;nucleus;proteolysis;extracellular exosome
exm420115	rs145895389	4	114278128	ANK2	Missense_S2785L			MUTASSESSOR=low(1.61)		LRT=N(0.184927)		12851-5	7	POLM	No	N/A	DNA binding;DNA-directed DNA polymerase activity;protein binding;nucleoplasm;DNA repair;DNA recombination;somatic hypermutation of immunoglobulin genes;B cell differentiation;metal ion binding;DNA biosynthetic process
exm826808	rs148904927	10	61833414	ANK3	Missense_S2409P	SIFT=D(0.001)	PP2HDIV=D(0.998)	VEST=0.559,0.559	MUTTASTER=D,D,D,D(0.998664,1,1,1)	MUTASSESSOR=L(1.67)	LRT=D(0.000811)	4234-8	2	IL1RL1	Lung	12.9963	interleukin-33 binding;interleukin-33 receptor activity;negative regulation of T-helper 1 type immune response;cytokine receptor activity;interleukin-1 receptor activity;receptor signaling protein activity;protein binding;extracellular region;immune response;signal transduction;external side of plasma membrane;integral component of membrane;extracellular matrix;negative regulation of interferon-g…
exm252649	rs17271239	2	190554462	ANKAR	Missense_N271D	SIFT=T(0.172)	PP2HDIV=B(0.012)	VEST=0.115,0.074,0.195,0.061,0.16,0.104,0.163,0.061	MUTTASTER=D,D,D,D,D(0.846998,0.846998,0.846998,0.846998,0.846998)	MUTASSESSOR=L(1.155)	LRT=D(0.000021)	12537-88	5	PURA	No	N/A	nuclear chromosome, telomeric region;translation repressor activity, nucleic acid binding;double-stranded telomeric DNA binding;single-stranded DNA binding;RNA polymerase II distal enhancer sequence-specific DNA binding transcription factor activity;protein binding;nucleus;DNA replication factor A complex;cytoplasm;DNA unwinding involved in DNA replication;DNA replication initiation;regulation of…
exm1338469	rs149688029	17	54543772	ANKFN1	Missense_R541Q	SIFT=T(0.196,.)	PP2HDIV=D(0.997)	VEST=0.848,0.904	MUTTASTER=D,D(0.999979,0.999979)	MUTASSESSOR=M(2.075)	LRT=D(0.000001)	8778-3	17	NOG	No	N/A	negative regulation of transcription from RNA polymerase II promoter;skeletal system development;osteoblast differentiation;in utero embryonic development;endoderm formation;mesoderm formation;epithelial to mesenchymal transition;neural plate morphogenesis;neural tube closure;protein binding;extracellular region;extracellular space;nervous system development;motor neuron axon guidance;dorsal/vent…
exm1441755	rs150417313	19	17394098	ANKLE1	Missense_C175W			VEST=0.232,0.304,0.232,0.24,0.231	MUTTASTER=N,N,N,N(1,1,1,1)	MUTASSESSOR=N(0.345)	LRT=N(0.000062)	12445-50	19	ANKRD27	No	N/A	guanyl-nucleotide exchange factor activity;GTPase activator activity;protein binding;cytoplasm;lysosome;early endosome;late endosome;plasma membrane;protein transport;membrane;Rab GTPase binding;cytoplasmic vesicle membrane;negative regulation of SNARE complex assembly;melanosome;positive regulation of GTPase activity;positive regulation of GTPase activity;early endosome to late endosome transpor…
exm841315	rs145387010	10	92678707	ANKRD1	Missense_T123M	SIFT=T(0.189)	PP2HDIV=B(0.003)	VEST=0.67,0.671	MUTTASTER=N(1)	MUTASSESSOR=N(0.645)	LRT=N(0.637544)	8034-6	10	DRGX	No	N/A	neuron migration;nucleus;transcription, DNA-templated;regulation of transcription, DNA-templated;axon guidance;detection of chemical stimulus;detection of temperature stimulus;dorsal spinal cord development;trigeminal nerve development;sequence-specific DNA binding;sensory perception of mechanical stimulus
exm1270463	rs138898373	16	89350710	ANKRD11	Missense_S747L	SIFT=T(0.320000)	PP2HDIV=B(0.003)		MUTTASTER=N(0.000000)	MUTASSESSOR=neutral(-0.06)	LRT=N(0.101093)	12832-10	8	ASH2L	No	N/A	DNA binding;protein binding;nucleus;nucleus;nucleoplasm;chromatin organization;transcription, DNA-templated;regulation of transcription, DNA-templated;transcription from RNA polymerase II promoter;cellular response to DNA damage stimulus;positive regulation of cell proliferation;hemopoiesis;histone methyltransferase complex;histone methyltransferase complex;histone methyltransferase activity (H3-…
exm2252813	rs150015583	16	89349290	ANKRD11	Synonymous_R1220R							7924-7	11	CD3G	No	N/A	transmembrane signaling receptor activity;plasma membrane;integral component of plasma membrane;protein complex assembly;establishment or maintenance of cell polarity;cell surface receptor signaling pathway;protein transport;receptor signaling complex scaffold activity;T cell costimulation;Fc-gamma receptor signaling pathway involved in phagocytosis;T cell receptor complex;alpha-beta T cell recep…
exm1374875	rs200122107	18	9257802	ANKRD12	Missense_Y1490H	SIFT=T(0.184,.)	PP2HDIV=P(0.547)	VEST=0.159,0.159,0.159,0.159,0.108,0.156	MUTTASTER=N,N,N(0.999915,0.999915,0.999915)	MUTASSESSOR=L(0.805)	LRT=N(0.229651)	6599-5	18	APCDD1	No	N/A	hair follicle development;integral component of plasma membrane;Wnt signaling pathway;Wnt-protein binding;negative regulation of Wnt signaling pathway;astrocyte cell migration
exm807623	rs1052420	10	5920121	ANKRD16	Missense_Q353R	SIFT=T(0.384)	PP2HDIV=B(0.001)	VEST=0.037,0.037,0.054,0.053	MUTTASTER=P,P,P(0.530927,0.530927,1.38463e-12)	MUTASSESSOR=N(0.205)	LRT=N(0.166055)	5082-51	23	IL1RAPL2	No	N/A	interleukin-1 receptor activity;interleukin-1, Type II, blocking receptor activity;central nervous system development;integral component of membrane;cytokine-mediated signaling pathway;cytokine-mediated signaling pathway
exm1452477	rs2287669	19	33110204	ANKRD27	Missense_S657G	SIFT=T(0.229)	PP2HDIV=B(0.435)	VEST=0.011,0.011	MUTTASTER=P(1)	MUTASSESSOR=L(1.78)	LRT=N(0.148754)	12517-52	19	PDCD5	No	N/A	DNA binding;protein binding;nucleus;cytoplasm;heparin binding;negative regulation of cell proliferation;positive regulation of gene expression;acetyltransferase activator activity;positive regulation of apoptotic process;positive regulation of cysteine-type endopeptidase activity involved in apoptotic process;beta-tubulin binding;extracellular exosome;cellular response to transforming growth fact…
exm1378603	rs143279851	18	21181236	ANKRD29	Missense_R287H		PP2HDIV=D(0.997)	VEST=0.692,0.761,0.692	MUTTASTER=D,D,D(0.99652,0.997421,0.997421)	MUTASSESSOR=N(0.015)	LRT=D(0.000148)	8475-15	11	MMP7	Minor Salivary Gland	9.878	antibacterial peptide secretion;antibacterial peptide biosynthetic process;metalloendopeptidase activity;extracellular region;proteinaceous extracellular matrix;extracellular space;proteolysis;zinc ion binding;extracellular matrix disassembly;extracellular matrix organization;collagen catabolic process;regulation of cell proliferation;response to drug;defense response to Gram-negative bacterium;d…
exm1378603	rs143279851	18	21181236	ANKRD29	Missense_R287H		PP2HDIV=D(0.997)	VEST=0.692,0.761,0.692	MUTTASTER=D,D,D(0.99652,0.997421,0.997421)	MUTASSESSOR=N(0.015)	LRT=D(0.000148)	11671-19	3	BRPF1	No	N/A	DNA binding;protein binding;nucleus;nucleoplasm;cytoplasm;chromatin organization;transcription, DNA-templated;zinc ion binding;histone H3 acetylation;positive regulation of transcription, DNA-templated;MOZ/MORF histone acetyltransferase complex
exm2269322	rs4953954	2	132915518	ANKRD30BL	Intronic							3603-60	12	CLEC7A	No	N/A	pattern recognition receptor signaling pathway;stimulatory C-type lectin receptor signaling pathway;protein binding;cytoplasm;plasma membrane;phagocytosis, recognition;inflammatory response;cell recognition;signaling pattern recognition receptor activity;carbohydrate mediated signaling;integral component of membrane;carbohydrate binding;T cell activation;MHC protein binding;defense response to pr…
exm2269322	rs4953954	2	132915518	ANKRD30BL	Intronic							3587-53	2	BMP10	Heart - Atrial Appendage	3008.57	cytokine activity;transforming growth factor beta receptor binding;hormone activity;protein binding;extracellular region;extracellular space;cytoplasm;cell adhesion;adult heart development;growth factor activity;cell surface;negative regulation of endothelial cell migration;positive regulation of cardiac muscle hypertrophy;negative regulation of cardiac muscle hypertrophy;positive regulation of p…
exm91443	rs200164348	1	145549328	ANKRD35	Missense_I4M							12832-10	8	ASH2L	No	N/A	DNA binding;protein binding;nucleus;nucleus;nucleoplasm;chromatin organization;transcription, DNA-templated;regulation of transcription, DNA-templated;transcription from RNA polymerase II promoter;cellular response to DNA damage stimulus;positive regulation of cell proliferation;hemopoiesis;histone methyltransferase complex;histone methyltransferase complex;histone methyltransferase activity (H3-…
exm565669	rs3748085	6	90315789	ANKRD6	Missense_I128V	SIFT=T(0.960000)	PP2HDIV=B(0.0)		MUTTASTER=P(0.000000)	MUTASSESSOR=neutral(0.54)	LRT=N(0.005536)	7233-73	22	P2RX6	No	N/A	purinergic nucleotide receptor activity;transmembrane signaling receptor activity;extracellular ATP-gated cation channel activity;ATP binding;integral component of nuclear inner membrane;cytoplasm;integral component of plasma membrane;transport;cation transport;muscle contraction;signal transduction;postsynaptic density;channel activity;cell junction;response to ATP;purinergic nucleotide receptor…
exm3350	rs904589	1	1354515	ANKRD65	Missense_E389Q	SIFT=T(1.0,.)		VEST=0.145,0.145	MUTTASTER=P,P,P(1,0.999997,0.999997)	MUTASSESSOR=N(0.695)		6385-63	1	VWA1	No	N/A	basement membrane;interstitial matrix;extracellular space;extracellular matrix organization;identical protein binding;behavioral response to pain;extracellular exosome
exm267859	rs13007650	2	220096678	ANKZF1	Missense_R59S	SIFT=T(0.746,0.746,0.275,0.054)	PP2HDIV=B(0.003)	VEST=0.051,0.051,0.075,0.051,0.069,0.188,0.051,0.051,0.051,0.075,0.051,0.069,0.188,0.051	MUTTASTER=N,N,N(0.999995,0.999995,0.540112)	MUTASSESSOR=L(1.39)	LRT=N(0.271230)	12832-10	8	ASH2L	No	N/A	DNA binding;protein binding;nucleus;nucleus;nucleoplasm;chromatin organization;transcription, DNA-templated;regulation of transcription, DNA-templated;transcription from RNA polymerase II promoter;cellular response to DNA damage stimulus;positive regulation of cell proliferation;hemopoiesis;histone methyltransferase complex;histone methyltransferase complex;histone methyltransferase activity (H3-…
exm896689	rs7481951	11	22271870	ANO5	Missense_L321F,Missense_L322F	SIFT=T(0.136)	PP2HDIV=B(0.011)	VEST=0.071,0.071	MUTTASTER=P(1)	MUTASSESSOR=L(1.3)	LRT=N(0.288911)	9844-138	1	ACTN2	Muscle - Skeletal	9.37954	platelet degranulation;integrin binding;calcium ion binding;protein binding;extracellular region;cytosol;cytoskeleton;actin filament;focal adhesion;cell adhesion;synaptic transmission;blood coagulation;cytoskeletal protein binding;structural constituent of muscle;Z disc;microspike assembly;muscle filament sliding;platelet activation;filopodium;LIM domain binding;thyroid hormone receptor coactivat…
exm896689	rs7481951	11	22271870	ANO5	Missense_L321F,Missense_L322F	SIFT=T(0.136)	PP2HDIV=B(0.011)	VEST=0.071,0.071	MUTTASTER=P(1)	MUTASSESSOR=L(1.3)	LRT=N(0.288911)	13979-3	8	SLC26A7	No	N/A	gastric acid secretion;chloride channel activity;cytoplasm;endosome;plasma membrane;ion transport;anion transport;chloride transport;secondary active sulfate transmembrane transporter activity;sulfate transport;bicarbonate transmembrane transporter activity;sulfate transmembrane transporter activity;anion:anion antiporter activity;bicarbonate transport;integral component of membrane;basolateral p…
exm896689	rs7481951	11	22271870	ANO5	Missense_L321F,Missense_L322F	SIFT=T(0.136)	PP2HDIV=B(0.011)	VEST=0.071,0.071	MUTTASTER=P(1)	MUTASSESSOR=L(1.3)	LRT=N(0.288911)	13534-20	8	MYOM2	No	N/A	protein binding;mitochondrion;muscle contraction;structural constituent of muscle;M band;myosin filament
exm284033	rs148954456	2	242154318	ANO7	Splicing							8955-60	3	GLT8D1	No	N/A	metabolic process;membrane;integral component of membrane;transferase activity, transferring glycosyl groups
exm1188771	rs17240212	15	90344353	ANPEP	Missense_I603K	SIFT=T(0.592)	PP2HDIV=B(0.0)	VEST=0.054,0.054	MUTTASTER=P(1)	MUTASSESSOR=N(-1.18)	LRT=N(0.000000)	7092-7	16	PDILT	No	N/A	protein disulfide isomerase activity;endoplasmic reticulum;protein folding;multicellular organismal development;spermatid development;cell migration;peptidyl-proline 4-dioxygenase activity;response to endoplasmic reticulum stress;cell redox homeostasis;regulation of oxidative stress-induced intrinsic apoptotic signaling pathway
exm-rs4333130	rs4333130	4	80949829	ANTXR2	Intronic							5088-175	1	IL23R	No	N/A	positive regulation of T cell mediated cytotoxicity;positive regulation of defense response to virus by host;positive regulation of defense response to virus by host;positive regulation of T-helper 1 type immune response;positive regulation of T-helper 1 type immune response;interleukin-12 receptor binding;protein binding;inflammatory response;positive regulation of activation of JAK2 kinase acti…
exm408773	rs41278059	4	79507418	ANXA3	Missense_A106V	SIFT=T(0.173,0.302,0.302,0.351,0.202)	PP2HDIV=B(0.0)	VEST=0.202,0.282,0.006,0.036,0.011,0.008	MUTTASTER=N,N,N(1,1,1)	MUTASSESSOR=L(0.92)	LRT=N(0.234424)	8272-22	1	HSD17B7	No	N/A	3-keto sterol reductase activity;estradiol 17-beta-dehydrogenase activity;prolactin receptor binding;endoplasmic reticulum membrane;plasma membrane;cholesterol biosynthetic process;estrogen biosynthetic process;integral component of membrane;small molecule metabolic process;oxidation-reduction process
exm1325945	rs148420019	17	41002147	AOC2	Missense_E658K	SIFT=D(0.0)	PP2HDIV=D(1.0)	VEST=0.941,0.941	MUTTASTER=D,D(1,1)	MUTASSESSOR=M(3.275)	LRT=N(0.037299)	7267-2	14	SPTLC2	No	N/A	serine C-palmitoyltransferase activity;mitochondrion;endoplasmic reticulum membrane;sphingolipid metabolic process;sphingomyelin biosynthetic process;integral component of membrane;serine C-palmitoyltransferase complex;sphingolipid biosynthetic process;pyridoxal phosphate binding;small molecule metabolic process;sphinganine biosynthetic process;sphingosine biosynthetic process;ceramide biosynthet…
exm1598020	rs142354304	22	29726395	AP1B1	Missense_R906Q	SIFT=T(0.063,0.063,0.063,0.067,0.063,0.063)	PP2HDIV=P(0.742)	VEST=0.573,0.419,0.577,0.573,0.51,0.573,0.573,0.338,0.563,0.357,0.357,0.563,0.573	MUTTASTER=D,D,D,D,D,D,D(0.999984,0.999984,0.999984,0.999984,0.999984,0.999984,0.999984)	MUTASSESSOR=L(1.5)	LRT=D(0.000000)	13631-1	1	RBBP5	No	N/A	protein binding;nucleus;nucleoplasm;nucleolus;chromatin organization;transcription, DNA-templated;regulation of transcription, DNA-templated;cellular response to DNA damage stimulus;methylated histone binding;histone methyltransferase complex;histone methyltransferase complex;histone methyltransferase activity (H3-K4 specific);response to estrogen;transcription regulatory region DNA binding;Set1C…
exm1091209	rs12897422	14	24033027	AP1G2	Missense_S377F	SIFT=D(0.006)	PP2HDIV=P(0.567)	VEST=0.287,0.316,0.287,0.287,0.365	MUTTASTER=P,P,P(0.0328177,0.0328177,0.0423119)	MUTASSESSOR=M(2.765)	LRT=D(0.000700)	12714-38	14	AP1G2	No	N/A	Golgi membrane;protein binding;Golgi apparatus;Golgi-associated vesicle;intracellular protein transport;post-Golgi vesicle-mediated transport;protein transporter activity;endosome membrane;membrane;viral process;vesicle-mediated transport;AP-1 adaptor complex;transport vesicle;membrane organization
exm2252954	rs226441	17	34033072	AP2B1	Intronic							7795-14	12	KLRC3	No	N/A	transmembrane signaling receptor activity;cellular defense response;signal transduction;integral component of membrane;carbohydrate binding
exm2252954	rs226441	17	34033072	AP2B1	Intronic							4913-78	17	CCL16	Liver	78.7717	6360
exm2252954	rs226441	17	34033072	AP2B1	Intronic							10572-65	20	CST8	No	N/A	cysteine-type endopeptidase inhibitor activity;extracellular region;cytoplasm;cell surface;negative regulation of endopeptidase activity;negative regulation of endopeptidase activity
exm85597	rs141417436	1	114442885	AP4B1	Missense_V252A	SIFT=T(0.078,0.074,0.074,0.035,0.037,0.03)	PP2HDIV=D(0.967)	VEST=0.442,0.504,0.49,0.504,0.511,0.518,0.511,0.422,0.504,0.504	MUTTASTER=D,D,D,D(0.999574,0.999574,0.999574,0.999574)	MUTASSESSOR=M(2.185)	LRT=D(0.000036)	4987-17	19	FCAR	Whole Blood	57.3198	extracellular region;plasma membrane;integral component of plasma membrane;immune response;IgA binding
exm85544	rs114734921	1	114438448	AP4B1	Missense_I575V	SIFT=T(0.4,0.346,0.346)	PP2HDIV=B(0.003)	VEST=0.073,0.073,0.073,0.073,0.094,0.073	MUTTASTER=N,N,N(1,1,1)	MUTASSESSOR=N(0.46)	LRT=D(0.000898)	12832-10	8	ASH2L	No	N/A	DNA binding;protein binding;nucleus;nucleus;nucleoplasm;chromatin organization;transcription, DNA-templated;regulation of transcription, DNA-templated;transcription from RNA polymerase II promoter;cellular response to DNA damage stimulus;positive regulation of cell proliferation;hemopoiesis;histone methyltransferase complex;histone methyltransferase complex;histone methyltransferase activity (H3-…
exm928046	rs201041158	11	65546763	AP5B1	Missense_L401F	SIFT=T(0.207)		VEST=0.604,0.4,0.474	MUTTASTER=D(0.916492)	MUTASSESSOR=L(0.975)		5687-5	19	PRKCSH	No	N/A	protein kinase C binding;calcium ion binding;intracellular;endoplasmic reticulum;endoplasmic reticulum lumen;protein folding;N-glycan processing;protein N-linked glycosylation via asparagine;intracellular signal transduction;post-translational protein modification;cellular protein metabolic process;ion channel binding;innate immune response;phosphoprotein binding
exm1028725	rs145807191	12	99100279	APAF1	Missense_S871L	SIFT=D(0.017,0.014,0.006,0.018,0.006,0.006)		VEST=0.382,0.382,0.384,0.391,0.399,0.382,0.391,0.382,0.393,0.399,0.382	MUTTASTER=N,N,N,N,N,N,N,N,N(0.99995,0.99995,0.99995,0.99995,0.99995,0.99995,0.99995,0.998264,0.998264)	MUTASSESSOR=M(2.255)	LRT=N(0.109860)	7096-30	8	RMDN1	No	N/A	spindle pole;mitochondrion;centrosome;microtubule
exm1028696	rs73142307	12	99071283	APAF1	Missense_E625V	SIFT=T(0.125,0.144,0.142,0.129,0.142,0.146)	PP2HDIV=B(0.091)	VEST=0.386,0.386,0.366,0.366,0.386,0.386,0.366,0.386,0.365,0.386,0.386	MUTTASTER=N,N,N,N,N,N,N,N,N(0.999866,0.999936,0.999866,0.999936,0.999866,0.999936,0.999866,0.970103,0.970103)	MUTASSESSOR=N(0.725)	LRT=N(0.685744)	9121-28	19	FUT2	Minor Salivary Gland	12.9288	Golgi apparatus;carbohydrate metabolic process;protein glycosylation;protein glycosylation;protein glycosylation;galactoside 2-alpha-L-fucosyltransferase activity;galactoside 2-alpha-L-fucosyltransferase activity;fucosyltransferase activity;integral component of membrane;Golgi cisterna membrane;fucosylation;L-fucose catabolic process;extracellular exosome
exm1407031	rs117197891	19	3752927	APBA3	Missense_R358Q	SIFT=T(0.446)	PP2HDIV=B(0.0)	VEST=0.042,0.058	MUTTASTER=N(1)	MUTASSESSOR=N(0.525)	LRT=N(0.134906)	13570-43	2	HDLBP	No	N/A	protein binding;nucleus;cytoplasm;plasma membrane;lipid transport;cholesterol metabolic process;lipid binding;high-density lipoprotein particle;poly(A) RNA binding
exm2256857	rs2229994	5	112178492	APC	Synonymous_L2383L	SIFT=T(0.075)	PP2HDIV=P(0.476)	VEST=0.36,0.365,0.358,0.365,0.365,0.365	MUTTASTER=N,N,N(0.820742,0.820742,0.820742)	MUTASSESSOR=L(1.61)	LRT=D(0.000003)	11254-13	14	PAPLN	No	N/A	metalloendopeptidase activity;serine-type endopeptidase inhibitor activity;basement membrane;proteolysis;zinc ion binding;negative regulation of endopeptidase activity
exm1400839	rs202202490	19	1468467	APC2	Missense_G1723R	SIFT=D(0.001)	PP2HDIV=D(0.984)	VEST=0.489,0.55,0.55,0.55	MUTTASTER=D,N,N,N(1,0.977012,0.977012,0.970275)	MUTASSESSOR=L(1.895)	LRT=N(0.037815)	3514-49	19	PRTN3	Whole Blood	9.68623	serine-type endopeptidase activity;extracellular space;cytosol;plasma membrane;plasma membrane;proteolysis;blood coagulation;serine-type peptidase activity;positive regulation of cell proliferation;enzyme binding;collagen catabolic process;extracellular matrix;negative regulation of phagocytosis;extracellular exosome;mature conventional dendritic cell differentiation
exm2253654	rs34953512	19	1460193	APC2	Synonymous_A439A							2761-49	5	FGF18	No	N/A	angiogenesis;regulation of endothelial cell proliferation;intramembranous ossification;endochondral ossification;chondrocyte development;type 1 fibroblast growth factor receptor binding;type 2 fibroblast growth factor receptor binding;extracellular region;extracellular space;nucleolus;signal transduction;epidermal growth factor receptor signaling pathway;cell-cell signaling;nervous system develop…
exm-rs9822268	rs9822268	3	49719729	APEH	Intronic							4407-10	3	MST1	No	N/A	molecular_function;serine-type endopeptidase activity;proteolysis;biological_process;extracellular exosome
exm-rs9822268	rs9822268	3	49719729	APEH	Intronic							14197-2	6	PRDM1	No	N/A	negative regulation of transcription from RNA polymerase II promoter;RNA polymerase II core promoter proximal region sequence-specific DNA binding;RNA polymerase II core promoter proximal region sequence-specific DNA binding transcription factor activity involved in negative regulation of transcription;maternal placenta development;sequence-specific DNA binding transcription factor activity;prote…
exm1642055	rs147390902	23	55033665	APEX2	Missense_R452W	SIFT=D(0.018)	PP2HDIV=D(0.991)	VEST=0.212,0.221,0.221	MUTTASTER=N(1)	MUTASSESSOR=L(1.61)	LRT=N(0.958010)	7125-4	11	RIC3	No	N/A	Golgi membrane;endoplasmic reticulum membrane;protein folding;positive regulation of cytosolic calcium ion concentration;synaptic transmission, cholinergic;integral component of membrane;acetylcholine receptor binding;cellular protein complex assembly;protein binding involved in protein folding
exm109540	rs7516274	1	156561651	APOA1BP	Missense_L19V	SIFT=T(1.0)	PP2HDIV=B(0.0)	VEST=0.007,0.016,0.008,0.007	MUTTASTER=P,P,P(1,1,1)	MUTASSESSOR=N(-1.1)	LRT=N(0.083830)	3461-58	1	BCAN	No	N/A	skeletal system development;extracellular matrix structural constituent;hyaluronic acid binding;extracellular region;proteinaceous extracellular matrix;Golgi lumen;carbohydrate metabolic process;cell adhesion;central nervous system development;hippocampus development;extracellular matrix disassembly;extracellular matrix organization;glycosaminoglycan metabolic process;chondroitin sulfate metaboli…
exm957777	rs147610191	11	116692393	APOA4	Missense_N127K	SIFT=D(0.036)	PP2HDIV=B(0.137)	VEST=0.267,0.267	MUTTASTER=N(1)	MUTASSESSOR=M(2.03)	LRT=N(0.069260)	8321-27	16	ZNF843	No	N/A	nucleic acid binding;protein binding;metal ion binding
exm957773	rs5104	11	116692334	APOA4	Missense_S147N	SIFT=T(1.0)		VEST=0.004,0.004	MUTTASTER=P(1)		LRT=N(0.992434)	2418-55	19	APOE	No	N/A	response to reactive oxygen species;retinoid metabolic process;beta-amyloid binding;negative regulation of endothelial cell proliferation;response to dietary excess;lipid transporter activity;protein binding;phospholipid binding;extracellular region;extracellular space;nucleus;nuclear envelope;cytoplasm;cytoplasm;lysosome;early endosome;late endosome;endoplasmic reticulum;Golgi apparatus;microtub…
exm957687	rs3135507	11	116661488	APOA5	Missense_V153M	SIFT=T(0.114,0.114,0.183)	PP2HDIV=B(0.044)	VEST=0.029,0.028,0.029,0.029,0.029	MUTTASTER=P,P(0.99944,0.99944)	MUTASSESSOR=L(0.98)	LRT=N(0.415013)	4459-68	11	PCSK7	No	N/A	serine-type endopeptidase activity;peptidase activity;protein processing;peptide hormone processing;integral component of Golgi membrane
exm176008	rs679899	2	21250914	APOB	Missense_A618V	SIFT=D(0.005,.,0.187)	PP2HDIV=D(1.0)	VEST=0.351,0.242,0.242,0.792	MUTTASTER=P,P(1.44603e-05,2.73428e-05)	MUTASSESSOR=M(2.205)	LRT=D(0.000042)	8905-20	3	KCNMB3	No	N/A	action potential;detection of calcium ion;plasma membrane;integral component of plasma membrane;potassium ion transport;synaptic transmission;synaptic transmission;blood coagulation;voltage-gated potassium channel complex;calcium-activated potassium channel activity;potassium channel regulator activity;neuronal action potential;potassium ion transmembrane transport;potassium ion transmembrane tra…
exm176008	rs679899	2	21250914	APOB	Missense_A618V	SIFT=D(0.005,.,0.187)	PP2HDIV=D(1.0)	VEST=0.351,0.242,0.242,0.792	MUTTASTER=P,P(1.44603e-05,2.73428e-05)	MUTASSESSOR=M(2.205)	LRT=D(0.000042)	8086-49	13	ITM2B	No	N/A	beta-amyloid binding;protein binding;ATP binding;extracellular region;extracellular space;Golgi apparatus;plasma membrane;nervous system development;endosome membrane;membrane;Golgi-associated vesicle membrane;integral component of organelle membrane;negative regulation of amyloid precursor protein biosynthetic process;intracellular membrane-bounded organelle;extracellular exosome;extrinsic apopt…
exm176008	rs679899	2	21250914	APOB	Missense_A618V	SIFT=D(0.005,.,0.187)	PP2HDIV=D(1.0)	VEST=0.351,0.242,0.242,0.792	MUTTASTER=P,P(1.44603e-05,2.73428e-05)	MUTASSESSOR=M(2.205)	LRT=D(0.000042)	7640-29	2	LRP1B	No	N/A	low-density lipoprotein receptor activity;calcium ion binding;receptor-mediated endocytosis;protein transport;integral component of membrane;receptor complex
exm176008	rs679899	2	21250914	APOB	Missense_A618V	SIFT=D(0.005,.,0.187)	PP2HDIV=D(1.0)	VEST=0.351,0.242,0.242,0.792	MUTTASTER=P,P(1.44603e-05,2.73428e-05)	MUTASSESSOR=M(2.205)	LRT=D(0.000042)	2797-56	2	APOB	Liver	23.9427	retinoid metabolic process;in utero embryonic development;protein binding;phospholipid binding;extracellular region;extracellular space;cytoplasm;early endosome;endoplasmic reticulum lumen;endoplasmic reticulum membrane;Golgi apparatus;cytosol;plasma membrane;plasma membrane;triglyceride mobilization;receptor-mediated endocytosis;spermatogenesis;nervous system development;blood coagulation;photot…
exm175699	rs676210	2	21231524	APOB	Missense_P2739L	SIFT=D(0.0,.)	PP2HDIV=D(1.0)	VEST=0.224,0.224,0.183	MUTTASTER=P(1.75193e-09)	MUTASSESSOR=M(2.24)	LRT=D(0.000061)	6990-44	22	SDF2L1	No	N/A	endoplasmic reticulum lumen;membrane;response to endoplasmic reticulum stress;regulation of apoptotic process;chaperone binding;ATPase binding;misfolded protein binding;ER-associated misfolded protein catabolic process
exm175699	rs676210	2	21231524	APOB	Missense_P2739L	SIFT=D(0.0,.)	PP2HDIV=D(1.0)	VEST=0.224,0.224,0.183	MUTTASTER=P(1.75193e-09)	MUTASSESSOR=M(2.24)	LRT=D(0.000061)	13691-10	12	SLC5A8	Thyroid	53.7629	plasma membrane;ion transport;sodium ion transport;apoptotic process;symporter activity;integral component of membrane;apical plasma membrane;transmembrane transport;extracellular exosome
exm175927	rs12713843	2	21238367	APOB	Missense_R1128H	SIFT=T(0.096,.)	PP2HDIV=B(0.399)	VEST=0.717,0.717,0.344	MUTTASTER=D(0.533726)	MUTASSESSOR=M(2.125)	LRT=N(0.000295)	8832-55	19	BST2	No	N/A	negative regulation of plasmacytoid dendritic cell cytokine production;signal transducer activity;protein binding;cytoplasm;cytoplasm;multivesicular body;Golgi apparatus;plasma membrane;integral component of plasma membrane;humoral immune response;cell-cell signaling;multicellular organismal development;metalloendopeptidase inhibitor activity;cell proliferation;response to virus;cell surface;cell…
exm175686	rs72653095	2	21231278	APOB	Missense_P2821L	SIFT=T(0.051,.)	PP2HDIV=D(0.968)	VEST=0.212,0.212,0.103	MUTTASTER=N(1)	MUTASSESSOR=M(2.14)	LRT=N(0.006863)	8336-267	3	GRAMD1C	No	N/A	protein binding;integral component of membrane
exm176096	rs1367117	2	21263900	APOB	Missense_T98I	SIFT=T(0.073,.,0.102)	PP2HDIV=B(0.125)	VEST=0.036,0.074,0.074,0.154	MUTTASTER=P,P(0.814371,0.814371)	MUTASSESSOR=M(2.125)	LRT=N(0.124629)	5231-79	1	PCSK9	No	N/A	kidney development;liver development;negative regulation of receptor recycling;positive regulation of receptor internalization;serine-type endopeptidase activity;protein binding;extracellular space;cytoplasm;lysosome;early endosome;late endosome;endoplasmic reticulum;rough endoplasmic reticulum;Golgi apparatus;plasma membrane;proteolysis;triglyceride metabolic process;phospholipid metabolic proce…
exm175475	rs61743502	2	21225500	APOB	Missense_V4265A	SIFT=T(0.244,.)	PP2HDIV=B(0.0)	VEST=0.147,0.147,0.051	MUTTASTER=N(1)	MUTASSESSOR=L(1.04)	LRT=N(0.138339)	8970-9	8	RIPK2	No	N/A	activation of MAPK activity;positive regulation of cytokine-mediated signaling pathway;toll-like receptor signaling pathway;adaptive immune response;MyD88-dependent toll-like receptor signaling pathway;MyD88-independent toll-like receptor signaling pathway;protein serine/threonine kinase activity;non-membrane spanning protein tyrosine kinase activity;signal transducer activity;protein binding;ATP…
exm980915	rs61753204	12	7805154	APOBEC1	Missense_P108S	SIFT=T(0.117)	PP2HDIV=D(1.0)	VEST=0.153	MUTTASTER=N(0.966593)	MUTASSESSOR=M(2.225)	LRT=D(0.000039)	9094-5	12	CLEC4C	No	N/A	stimulatory C-type lectin receptor signaling pathway;plasma membrane;integral component of membrane;carbohydrate binding;innate immune response
exm980927	rs34275479	12	7805414	APOBEC1	Stop_lost_*/W							9348-1	12	C1RL	No	N/A	serine-type endopeptidase activity;extracellular space;proteolysis;complement activation, classical pathway;innate immune response;extracellular exosome
exm545395	rs2076472	6	41029342	APOBEC2	Missense_I136T	SIFT=T(0.083)	PP2HDIV=B(0.0)	VEST=0.071,0.071	MUTTASTER=P(1)	MUTASSESSOR=N(0)	LRT=N(0.213828)	5736-1	6	TREML2	Whole Blood	14.1603	receptor activity;protein binding;plasma membrane;cell surface;integral component of membrane;T cell activation
exm2273063	rs55989856	22	39493294	APOBEC3H	UTR5							13930-3	22	APOBEC3G	No	N/A	cytoplasmic mRNA processing body;positive regulation of defense response to virus by host;RNA binding;cytidine deaminase activity;protein binding;cytoplasm;cytosol;zinc ion binding;cytidine deamination;negative regulation of transposition;viral process;base conversion or substitution editing;ribonucleoprotein complex;apolipoprotein B mRNA editing enzyme complex;protein homodimerization activity;n…
exm1229541	rs200346089	16	28507029	APOBR	Missense_E223K	SIFT=T(0.220000)	PP2HDIV=P(0.732)			MUTASSESSOR=low(1.04)		12882-7	12	PARP11	No	N/A	NAD+ ADP-ribosyltransferase activity;metabolic process
exm1229541	rs200346089	16	28507029	APOBR	Missense_E223K	SIFT=T(0.220000)	PP2HDIV=P(0.732)			MUTASSESSOR=low(1.04)		11107-25	4	TENM3	No	N/A	homophilic cell adhesion via plasma membrane adhesion molecules;signal transduction;positive regulation of neuron projection development;membrane;integral component of membrane;axon;protein homodimerization activity;protein heterodimerization activity;camera-type eye morphogenesis;self proteolysis
exm1479431	rs5167	19	45448465	APOC4	Missense_L96R		PP2HDIV=B(0.0)	VEST=0.081,0.166,0.166,0.174	MUTTASTER=N,N,N,N(1,1,1,1)	MUTASSESSOR=N(0)	LRT=N(0.014031)	9959-60	19	TMEM59L	No	N/A	Golgi membrane;membrane;integral component of membrane
exm1479431	rs5167	19	45448465	APOC4	Missense_L96R		PP2HDIV=B(0.0)	VEST=0.081,0.166,0.166,0.174	MUTTASTER=N,N,N,N(1,1,1,1)	MUTASSESSOR=N(0)	LRT=N(0.014031)	9118-7	5	PSD2	No	N/A	ARF guanyl-nucleotide exchange factor activity;phospholipid binding;trans-Golgi network;integral component of membrane;vesicle-mediated transport;cell junction;neuron differentiation;dendrite;neuronal cell body;positive regulation of GTPase activity;positive regulation of GTPase activity
exm1479431	rs5167	19	45448465	APOC4	Missense_L96R		PP2HDIV=B(0.0)	VEST=0.081,0.166,0.166,0.174	MUTTASTER=N,N,N,N(1,1,1,1)	MUTASSESSOR=N(0)	LRT=N(0.014031)	8382-47	12	MAPKAPK5	No	N/A	MAPK cascade;activation of MAPK activity;p53 binding;protein serine/threonine kinase activity;protein serine/threonine kinase activity;calmodulin-dependent protein kinase activity;MAP kinase kinase activity;signal transducer activity;protein binding;calmodulin binding;ATP binding;nucleoplasm;nucleoplasm;cytoplasm;regulation of translation;signal transduction;cell surface receptor signaling pathwa…
exm1479431	rs5167	19	45448465	APOC4	Missense_L96R		PP2HDIV=B(0.0)	VEST=0.081,0.166,0.166,0.174	MUTTASTER=N,N,N,N(1,1,1,1)	MUTASSESSOR=N(0)	LRT=N(0.014031)	6369-82	11	DEAF1	No	N/A	behavioral fear response;neural tube closure;DNA binding;protein binding;extracellular region;nucleus;nucleoplasm;transcription factor complex;nucleolus;cytoplasm;regulation of transcription from RNA polymerase II promoter;transcription from RNA polymerase II promoter;germ cell development;visual learning;anatomical structure morphogenesis;regulation of mammary gland epithelial cell proliferation…
exm1479431	rs5167	19	45448465	APOC4	Missense_L96R		PP2HDIV=B(0.0)	VEST=0.081,0.166,0.166,0.174	MUTTASTER=N,N,N,N(1,1,1,1)	MUTASSESSOR=N(0)	LRT=N(0.014031)	4840-73	17	CSF3	No	N/A	cytokine activity;cytokine activity;granulocyte colony-stimulating factor receptor binding;extracellular space;immune response;multicellular organismal development;growth factor activity;positive regulation of cell proliferation;positive regulation of phosphatidylinositol 3-kinase signaling;cytokine-mediated signaling pathway;enzyme binding;positive regulation of actin filament polymerization;gra…
exm1479431	rs5167	19	45448465	APOC4	Missense_L96R		PP2HDIV=B(0.0)	VEST=0.081,0.166,0.166,0.174	MUTTASTER=N,N,N,N(1,1,1,1)	MUTASSESSOR=N(0)	LRT=N(0.014031)	4203-50	11	CFL1	No	N/A	mitotic cytokinesis;neural crest cell migration;neural fold formation;platelet degranulation;actin binding;protein binding;extracellular space;nucleus;cytoplasm;cell-cell junction;focal adhesion;protein phosphorylation;protein import into nucleus;cytoskeleton organization;Rho protein signal transduction;axon guidance;blood coagulation;response to virus;membrane;nuclear matrix;regulation of cell m…
exm1479431	rs5167	19	45448465	APOC4	Missense_L96R		PP2HDIV=B(0.0)	VEST=0.081,0.166,0.166,0.174	MUTTASTER=N,N,N,N(1,1,1,1)	MUTASSESSOR=N(0)	LRT=N(0.014031)	2714-78	4	AIMP1	No	N/A	tRNA binding;angiogenesis;negative regulation of endothelial cell proliferation;methionine-tRNA ligase activity;cytokine activity;protein binding;extracellular space;nucleus;cytoplasm;endoplasmic reticulum;Golgi apparatus;cytosol;cytosol;glucose metabolic process;tRNA aminoacylation for protein translation;methionyl-tRNA aminoacylation;apoptotic process;chemotaxis;inflammatory response;cell adhes…
exm1479431	rs5167	19	45448465	APOC4	Missense_L96R		PP2HDIV=B(0.0)	VEST=0.081,0.166,0.166,0.174	MUTTASTER=N,N,N,N(1,1,1,1)	MUTASSESSOR=N(0)	LRT=N(0.014031)	14021-81	13	MED4	No	N/A	RNA polymerase II transcription cofactor activity;transcription cofactor activity;receptor activity;protein binding;nucleus;nucleoplasm;nucleoplasm;regulation of transcription from RNA polymerase II promoter;transcription from RNA polymerase II promoter;transcription initiation from RNA polymerase II promoter;transcription initiation from RNA polymerase II promoter;gene expression;membrane;mediat…
exm1479431	rs5167	19	45448465	APOC4	Missense_L96R		PP2HDIV=B(0.0)	VEST=0.081,0.166,0.166,0.174	MUTTASTER=N,N,N,N(1,1,1,1)	MUTASSESSOR=N(0)	LRT=N(0.014031)	13083-18	6	VARS	Testis	10.9023	aminoacyl-tRNA editing activity;valine-tRNA ligase activity;protein binding;ATP binding;mitochondrion;cytosol;cytosol;tRNA aminoacylation for protein translation;valyl-tRNA aminoacylation;regulation of translational fidelity;gene expression
exm1479431	rs5167	19	45448465	APOC4	Missense_L96R		PP2HDIV=B(0.0)	VEST=0.081,0.166,0.166,0.174	MUTTASTER=N,N,N,N(1,1,1,1)	MUTASSESSOR=N(0)	LRT=N(0.014031)	12681-63	1	USP21	No	N/A	transcription coactivator activity;cysteine-type endopeptidase activity;ubiquitin-specific protease activity;protein binding;cellular_component;nucleoplasm;cytoplasm;plasma membrane;transcription, DNA-templated;regulation of transcription, DNA-templated;cysteine-type peptidase activity;cysteine-type peptidase activity;histone deubiquitination;histone deubiquitination;NEDD8-specific protease activ…
exm1479431	rs5167	19	45448465	APOC4	Missense_L96R		PP2HDIV=B(0.0)	VEST=0.081,0.166,0.166,0.174	MUTTASTER=N,N,N,N(1,1,1,1)	MUTASSESSOR=N(0)	LRT=N(0.014031)	12576-21	23	MAGEA3	Testis	4352.67	protein binding
exm1479431	rs5167	19	45448465	APOC4	Missense_L96R		PP2HDIV=B(0.0)	VEST=0.081,0.166,0.166,0.174	MUTTASTER=N,N,N,N(1,1,1,1)	MUTASSESSOR=N(0)	LRT=N(0.014031)	12500-88	19	UBA2	No	N/A	protein binding;ATP binding;nucleus;nucleoplasm;nucleoplasm;cytosol;enzyme activator activity;transcription factor binding;protein sumoylation;protein sumoylation;protein sumoylation;SUMO activating enzyme activity;SUMO activating enzyme activity;SUMO activating enzyme complex;positive regulation of catalytic activity;post-translational protein modification;cellular protein metabolic process;meta…
exm1479431	rs5167	19	45448465	APOC4	Missense_L96R		PP2HDIV=B(0.0)	VEST=0.081,0.166,0.166,0.174	MUTTASTER=N,N,N,N(1,1,1,1)	MUTASSESSOR=N(0)	LRT=N(0.014031)	12384-92	2	COPS7B	No	N/A	protein binding;nucleoplasm;cytoplasm;COP9 signalosome;cullin deneddylation
exm374444	rs5952	3	195306289	APOD	Missense_S43F	SIFT=D(0.030000)	PP2HDIV=B(0.001)		MUTTASTER=N(0.030460)	MUTASSESSOR=low(1.15)	LRT=N(0.391946)	8262-20	3	APOD	No	N/A	response to reactive oxygen species;angiogenesis;lipid transporter activity;protein binding;extracellular region;extracellular space;endoplasmic reticulum;glucose metabolic process;lipid metabolic process;lipid transport;brain development;aging;negative regulation of platelet-derived growth factor receptor signaling pathway;peripheral nervous system axon regeneration;cholesterol binding;cytosolic…
exm1479346	rs769452	19	45411110	APOE	Missense_P46L	SIFT=T(0.109,0.228,.,0.227)		VEST=0.563,0.707,0.597,0.514,0.706	MUTTASTER=N(0.939344)	MUTASSESSOR=M(2.14)	LRT=N(0.220493)	9999-1	1	IRF6	No	N/A	regulatory region DNA binding;DNA binding;sequence-specific DNA binding transcription factor activity;protein binding;nucleus;cytoplasm;cytosol;transcription, DNA-templated;cell cycle arrest;negative regulation of cell proliferation;cytokine-mediated signaling pathway;keratinocyte differentiation;keratinocyte proliferation;positive regulation of transcription, DNA-templated;cell development;inter…
exm1479346	rs769452	19	45411110	APOE	Missense_P46L	SIFT=T(0.109,0.228,.,0.227)		VEST=0.563,0.707,0.597,0.514,0.706	MUTTASTER=N(0.939344)	MUTASSESSOR=M(2.14)	LRT=N(0.220493)	6378-2	5	C5orf38	No	N/A	extracellular region
exm1479346	rs769452	19	45411110	APOE	Missense_P46L	SIFT=T(0.109,0.228,.,0.227)		VEST=0.563,0.707,0.597,0.514,0.706	MUTTASTER=N(0.939344)	MUTASSESSOR=M(2.14)	LRT=N(0.220493)	2937-10	19	APOE	No	N/A	response to reactive oxygen species;retinoid metabolic process;beta-amyloid binding;negative regulation of endothelial cell proliferation;response to dietary excess;lipid transporter activity;protein binding;phospholipid binding;extracellular region;extracellular space;nucleus;nuclear envelope;cytoplasm;cytoplasm;lysosome;early endosome;late endosome;endoplasmic reticulum;Golgi apparatus;microtub…
exm1479346	rs769452	19	45411110	APOE	Missense_P46L	SIFT=T(0.109,0.228,.,0.227)		VEST=0.563,0.707,0.597,0.514,0.706	MUTTASTER=N(0.939344)	MUTASSESSOR=M(2.14)	LRT=N(0.220493)	2418-55	19	APOE	No	N/A	response to reactive oxygen species;retinoid metabolic process;beta-amyloid binding;negative regulation of endothelial cell proliferation;response to dietary excess;lipid transporter activity;protein binding;phospholipid binding;extracellular region;extracellular space;nucleus;nuclear envelope;cytoplasm;cytoplasm;lysosome;early endosome;late endosome;endoplasmic reticulum;Golgi apparatus;microtub…
exm1479346	rs769452	19	45411110	APOE	Missense_P46L	SIFT=T(0.109,0.228,.,0.227)		VEST=0.563,0.707,0.597,0.514,0.706	MUTTASTER=N(0.939344)	MUTASSESSOR=M(2.14)	LRT=N(0.220493)	13732-79	16	CTF1	No	N/A	cytokine activity;leukemia inhibitory factor receptor binding;protein binding;extracellular region;extracellular space;cell-cell signaling;nervous system development;muscle organ development;cell proliferation;positive regulation of cell proliferation;positive regulation of tyrosine phosphorylation of Stat3 protein;neuron development;leukemia inhibitory factor signaling pathway
exm1479346	rs769452	19	45411110	APOE	Missense_P46L	SIFT=T(0.109,0.228,.,0.227)		VEST=0.563,0.707,0.597,0.514,0.706	MUTTASTER=N(0.939344)	MUTASSESSOR=M(2.14)	LRT=N(0.220493)	11293-14	3	LRRN1	No	N/A	integral component of membrane
exm1479346	rs769452	19	45411110	APOE	Missense_P46L	SIFT=T(0.109,0.228,.,0.227)		VEST=0.563,0.707,0.597,0.514,0.706	MUTTASTER=N(0.939344)	MUTASSESSOR=M(2.14)	LRT=N(0.220493)	11128-29	12	TMEM132C	No	N/A	molecular_function;cellular_component;biological_process;integral component of membrane
exm1479366	rs7412	19	45412079	APOE	Missense_R176C	SIFT=D(0.012,0.023,.,0.022)		VEST=0.557,0.338,0.557,0.583,0.446	MUTTASTER=A(0.930361)	MUTASSESSOR=M(2.555)	LRT=D(0.000104)	9511-61	2	NXPH2	No	N/A	molecular_function;extracellular region;neuropeptide signaling pathway
exm1479366	rs7412	19	45412079	APOE	Missense_R176C	SIFT=D(0.012,0.023,.,0.022)		VEST=0.557,0.338,0.557,0.583,0.446	MUTTASTER=A(0.930361)	MUTASSESSOR=M(2.555)	LRT=D(0.000104)	9207-60	21	CRYZL1	No	N/A	NADPH:quinone reductase activity;cytosol;zinc ion binding;NADP binding;oxidation-reduction process;quinone metabolic process
exm1479366	rs7412	19	45412079	APOE	Missense_R176C	SIFT=D(0.012,0.023,.,0.022)		VEST=0.557,0.338,0.557,0.583,0.446	MUTTASTER=A(0.930361)	MUTASSESSOR=M(2.555)	LRT=D(0.000104)	8980-19	3	CD200R1L	No	N/A	integral component of membrane
exm1479366	rs7412	19	45412079	APOE	Missense_R176C	SIFT=D(0.012,0.023,.,0.022)		VEST=0.557,0.338,0.557,0.583,0.446	MUTTASTER=A(0.930361)	MUTASSESSOR=M(2.555)	LRT=D(0.000104)	8387-33	17	YWHAE	No	N/A	G2/M transition of mitotic cell cycle;mitotic cell cycle;neuron migration;regulation of heart rate by hormone;protein binding;mitochondrion;cytosol;kinesin complex;focal adhesion;transcription initiation from RNA polymerase II promoter;protein targeting;apoptotic process;organelle organization;small GTPase mediated signal transduction;gene expression;programmed cell death;potassium channel regula…
exm1479366	rs7412	19	45412079	APOE	Missense_R176C	SIFT=D(0.012,0.023,.,0.022)		VEST=0.557,0.338,0.557,0.583,0.446	MUTTASTER=A(0.930361)	MUTASSESSOR=M(2.555)	LRT=D(0.000104)	8370-102	20	DEFB119	No	N/A	extracellular region;cell surface;defense response to bacterium;innate immune response
exm1479366	rs7412	19	45412079	APOE	Missense_R176C	SIFT=D(0.012,0.023,.,0.022)		VEST=0.557,0.338,0.557,0.583,0.446	MUTTASTER=A(0.930361)	MUTASSESSOR=M(2.555)	LRT=D(0.000104)	8009-121	9	SURF1	No	N/A	cytochrome-c oxidase activity;protein binding;mitochondrial respiratory chain;oxidative phosphorylation;ATP biosynthetic process;respiratory chain complex IV assembly;aerobic respiration;integral component of membrane;oxidation-reduction process;hydrogen ion transmembrane transport
exm1479366	rs7412	19	45412079	APOE	Missense_R176C	SIFT=D(0.012,0.023,.,0.022)		VEST=0.557,0.338,0.557,0.583,0.446	MUTTASTER=A(0.930361)	MUTASSESSOR=M(2.555)	LRT=D(0.000104)	7640-29	2	LRP1B	No	N/A	low-density lipoprotein receptor activity;calcium ion binding;receptor-mediated endocytosis;protein transport;integral component of membrane;receptor complex
exm1479366	rs7412	19	45412079	APOE	Missense_R176C	SIFT=D(0.012,0.023,.,0.022)		VEST=0.557,0.338,0.557,0.583,0.446	MUTTASTER=A(0.930361)	MUTASSESSOR=M(2.555)	LRT=D(0.000104)	6962-5	NA	HLA-DRB3	No	N/A	Golgi membrane;immunoglobulin production involved in immunoglobulin mediated immune response;inflammatory response to antigenic stimulus;humoral immune response mediated by circulating immunoglobulin;protein binding;lysosomal membrane;lysosomal membrane;plasma membrane;integral component of plasma membrane;immune response;immune response;immune response;signal transduction;external side of plasma…
exm1479366	rs7412	19	45412079	APOE	Missense_R176C	SIFT=D(0.012,0.023,.,0.022)		VEST=0.557,0.338,0.557,0.583,0.446	MUTTASTER=A(0.930361)	MUTASSESSOR=M(2.555)	LRT=D(0.000104)	6941-11	3	SUMF1	No	N/A	endoplasmic reticulum lumen;sphingolipid metabolic process;glycosphingolipid metabolic process;oxidoreductase activity;protein homodimerization activity;post-translational protein modification;cellular protein metabolic process;small molecule metabolic process;metal ion binding;oxidation-reduction process
exm1479366	rs7412	19	45412079	APOE	Missense_R176C	SIFT=D(0.012,0.023,.,0.022)		VEST=0.557,0.338,0.557,0.583,0.446	MUTTASTER=A(0.930361)	MUTASSESSOR=M(2.555)	LRT=D(0.000104)	6433-57	17	FAM20A	No	N/A	cell;Golgi apparatus;tooth eruption;calcium ion homeostasis;extracellular exosome;enamel mineralization
exm1479366	rs7412	19	45412079	APOE	Missense_R176C	SIFT=D(0.012,0.023,.,0.022)		VEST=0.557,0.338,0.557,0.583,0.446	MUTTASTER=A(0.930361)	MUTASSESSOR=M(2.555)	LRT=D(0.000104)	6378-2	5	C5orf38	No	N/A	extracellular region
exm1479366	rs7412	19	45412079	APOE	Missense_R176C	SIFT=D(0.012,0.023,.,0.022)		VEST=0.557,0.338,0.557,0.583,0.446	MUTTASTER=A(0.930361)	MUTASSESSOR=M(2.555)	LRT=D(0.000104)	5918-5	14	PSME1	No	N/A	G1/S transition of mitotic cell cycle;protein polyubiquitination;mitotic cell cycle;proteasome complex;stimulatory C-type lectin receptor signaling pathway;antigen processing and presentation of peptide antigen via MHC class I;antigen processing and presentation of exogenous peptide antigen via MHC class I, TAP-dependent;nucleoplasm;cytoplasm;cytosol;regulation of cellular amino acid metabolic pr…
exm1479366	rs7412	19	45412079	APOE	Missense_R176C	SIFT=D(0.012,0.023,.,0.022)		VEST=0.557,0.338,0.557,0.583,0.446	MUTTASTER=A(0.930361)	MUTASSESSOR=M(2.555)	LRT=D(0.000104)	5345-51	13	CKAP2	No	N/A	mitotic cytokinesis;spindle pole;cytoplasm;centrosome;cytoplasmic microtubule;apoptotic process;negative regulation of microtubule depolymerization;microtubule cytoskeleton;positive regulation of transcription from RNA polymerase II promoter
exm1479366	rs7412	19	45412079	APOE	Missense_R176C	SIFT=D(0.012,0.023,.,0.022)		VEST=0.557,0.338,0.557,0.583,0.446	MUTTASTER=A(0.930361)	MUTASSESSOR=M(2.555)	LRT=D(0.000104)	5312-49	19	APOE	No	N/A	response to reactive oxygen species;retinoid metabolic process;beta-amyloid binding;negative regulation of endothelial cell proliferation;response to dietary excess;lipid transporter activity;protein binding;phospholipid binding;extracellular region;extracellular space;nucleus;nuclear envelope;cytoplasm;cytoplasm;lysosome;early endosome;late endosome;endoplasmic reticulum;Golgi apparatus;microtub…
exm1479366	rs7412	19	45412079	APOE	Missense_R176C	SIFT=D(0.012,0.023,.,0.022)		VEST=0.557,0.338,0.557,0.583,0.446	MUTTASTER=A(0.930361)	MUTASSESSOR=M(2.555)	LRT=D(0.000104)	5015-15	6	PLA2G7	Spleen	11.5165	1-alkyl-2-acetylglycerophosphocholine esterase activity;phospholipid binding;extracellular region;cytoplasm;lipid catabolic process;low-density lipoprotein particle;low-density lipoprotein particle remodeling;lipid oxidation;plasma lipoprotein particle oxidation;cellular protein metabolic process;calcium-independent phospholipase A2 activity;positive regulation of inflammatory response;positive r…
exm1479366	rs7412	19	45412079	APOE	Missense_R176C	SIFT=D(0.012,0.023,.,0.022)		VEST=0.557,0.338,0.557,0.583,0.446	MUTTASTER=A(0.930361)	MUTASSESSOR=M(2.555)	LRT=D(0.000104)	5009-11	23	MSN	No	N/A	uropod;double-stranded RNA binding;actin binding;receptor binding;structural constituent of cytoskeleton;protein binding;extracellular space;nucleus;cytoplasm;cytoskeleton;plasma membrane;microvillus;focal adhesion;focal adhesion;movement of cell or subcellular component;leukocyte cell-cell adhesion;positive regulation of gene expression;basolateral plasma membrane;apical plasma membrane;extrinsi…
exm1479366	rs7412	19	45412079	APOE	Missense_R176C	SIFT=D(0.012,0.023,.,0.022)		VEST=0.557,0.338,0.557,0.583,0.446	MUTTASTER=A(0.930361)	MUTASSESSOR=M(2.555)	LRT=D(0.000104)	3825-18	10	MAPK8	No	N/A	ossification;toll-like receptor signaling pathway;MyD88-dependent toll-like receptor signaling pathway;MyD88-independent toll-like receptor signaling pathway;protein serine/threonine kinase activity;JUN kinase activity;protein binding;ATP binding;nucleus;nucleoplasm;mitochondrion;cytosol;protein phosphorylation;apoptotic process;response to stress;JNK cascade;JNK cascade;JUN phosphorylation;respo…
exm1479366	rs7412	19	45412079	APOE	Missense_R176C	SIFT=D(0.012,0.023,.,0.022)		VEST=0.557,0.338,0.557,0.583,0.446	MUTTASTER=A(0.930361)	MUTASSESSOR=M(2.555)	LRT=D(0.000104)	2938-55	19	APOE	No	N/A	response to reactive oxygen species;retinoid metabolic process;beta-amyloid binding;negative regulation of endothelial cell proliferation;response to dietary excess;lipid transporter activity;protein binding;phospholipid binding;extracellular region;extracellular space;nucleus;nuclear envelope;cytoplasm;cytoplasm;lysosome;early endosome;late endosome;endoplasmic reticulum;Golgi apparatus;microtub…
exm1479366	rs7412	19	45412079	APOE	Missense_R176C	SIFT=D(0.012,0.023,.,0.022)		VEST=0.557,0.338,0.557,0.583,0.446	MUTTASTER=A(0.930361)	MUTASSESSOR=M(2.555)	LRT=D(0.000104)	2937-10	19	APOE	No	N/A	response to reactive oxygen species;retinoid metabolic process;beta-amyloid binding;negative regulation of endothelial cell proliferation;response to dietary excess;lipid transporter activity;protein binding;phospholipid binding;extracellular region;extracellular space;nucleus;nuclear envelope;cytoplasm;cytoplasm;lysosome;early endosome;late endosome;endoplasmic reticulum;Golgi apparatus;microtub…
exm1479366	rs7412	19	45412079	APOE	Missense_R176C	SIFT=D(0.012,0.023,.,0.022)		VEST=0.557,0.338,0.557,0.583,0.446	MUTTASTER=A(0.930361)	MUTASSESSOR=M(2.555)	LRT=D(0.000104)	2797-56	2	APOB	Liver	23.9427	retinoid metabolic process;in utero embryonic development;protein binding;phospholipid binding;extracellular region;extracellular space;cytoplasm;early endosome;endoplasmic reticulum lumen;endoplasmic reticulum membrane;Golgi apparatus;cytosol;plasma membrane;plasma membrane;triglyceride mobilization;receptor-mediated endocytosis;spermatogenesis;nervous system development;blood coagulation;photot…
exm1479366	rs7412	19	45412079	APOE	Missense_R176C	SIFT=D(0.012,0.023,.,0.022)		VEST=0.557,0.338,0.557,0.583,0.446	MUTTASTER=A(0.930361)	MUTASSESSOR=M(2.555)	LRT=D(0.000104)	2418-55	19	APOE	No	N/A	response to reactive oxygen species;retinoid metabolic process;beta-amyloid binding;negative regulation of endothelial cell proliferation;response to dietary excess;lipid transporter activity;protein binding;phospholipid binding;extracellular region;extracellular space;nucleus;nuclear envelope;cytoplasm;cytoplasm;lysosome;early endosome;late endosome;endoplasmic reticulum;Golgi apparatus;microtub…
exm1479366	rs7412	19	45412079	APOE	Missense_R176C	SIFT=D(0.012,0.023,.,0.022)		VEST=0.557,0.338,0.557,0.583,0.446	MUTTASTER=A(0.930361)	MUTASSESSOR=M(2.555)	LRT=D(0.000104)	14643-27	10	KIN	No	N/A	DNA binding;double-stranded DNA binding;RNA binding;nucleus;cytoplasm;DNA replication;DNA repair;DNA recombination;mRNA processing;cellular response to DNA damage stimulus;viral process;nuclear matrix;intracellular membrane-bounded organelle;metal ion binding
exm1479366	rs7412	19	45412079	APOE	Missense_R176C	SIFT=D(0.012,0.023,.,0.022)		VEST=0.557,0.338,0.557,0.583,0.446	MUTTASTER=A(0.930361)	MUTASSESSOR=M(2.555)	LRT=D(0.000104)	14318-1	12	VPS29	No	N/A	protein binding;cytoplasm;endosome;early endosome;late endosome;cytosol;intracellular protein transport;zinc ion binding;protein transporter activity;endosome membrane;retromer complex;retromer complex;retrograde transport, endosome to Golgi;intracellular membrane-bounded organelle;extracellular exosome;retrograde transport, endosome to plasma membrane
exm1479366	rs7412	19	45412079	APOE	Missense_R176C	SIFT=D(0.012,0.023,.,0.022)		VEST=0.557,0.338,0.557,0.583,0.446	MUTTASTER=A(0.930361)	MUTASSESSOR=M(2.555)	LRT=D(0.000104)	13732-79	16	CTF1	No	N/A	cytokine activity;leukemia inhibitory factor receptor binding;protein binding;extracellular region;extracellular space;cell-cell signaling;nervous system development;muscle organ development;cell proliferation;positive regulation of cell proliferation;positive regulation of tyrosine phosphorylation of Stat3 protein;neuron development;leukemia inhibitory factor signaling pathway
exm1479366	rs7412	19	45412079	APOE	Missense_R176C	SIFT=D(0.012,0.023,.,0.022)		VEST=0.557,0.338,0.557,0.583,0.446	MUTTASTER=A(0.930361)	MUTASSESSOR=M(2.555)	LRT=D(0.000104)	13691-10	12	SLC5A8	Thyroid	53.7629	plasma membrane;ion transport;sodium ion transport;apoptotic process;symporter activity;integral component of membrane;apical plasma membrane;transmembrane transport;extracellular exosome
exm1479366	rs7412	19	45412079	APOE	Missense_R176C	SIFT=D(0.012,0.023,.,0.022)		VEST=0.557,0.338,0.557,0.583,0.446	MUTTASTER=A(0.930361)	MUTASSESSOR=M(2.555)	LRT=D(0.000104)	13507-51	16	TRADD	No	N/A	signal transducer activity;tumor necrosis factor receptor binding;protein binding;nucleus;cytoplasm;cytosol;cytoskeleton;apoptotic process;activation of cysteine-type endopeptidase activity involved in apoptotic process;signal transduction;cell surface receptor signaling pathway;extrinsic apoptotic signaling pathway via death domain receptors;regulation of necrotic cell death;programmed cell deat…
exm1479366	rs7412	19	45412079	APOE	Missense_R176C	SIFT=D(0.012,0.023,.,0.022)		VEST=0.557,0.338,0.557,0.583,0.446	MUTTASTER=A(0.930361)	MUTASSESSOR=M(2.555)	LRT=D(0.000104)	12893-159	1	IFI16	No	N/A	negative regulation of transcription from RNA polymerase II promoter;negative regulation of transcription from RNA polymerase II promoter;RNA polymerase II core promoter proximal region sequence-specific DNA binding;core promoter binding;RNA polymerase II core promoter proximal region sequence-specific DNA binding transcription factor activity involved in negative regulation of transcription;posi…
exm1479366	rs7412	19	45412079	APOE	Missense_R176C	SIFT=D(0.012,0.023,.,0.022)		VEST=0.557,0.338,0.557,0.583,0.446	MUTTASTER=A(0.930361)	MUTASSESSOR=M(2.555)	LRT=D(0.000104)	12753-6	4	APBB2	No	N/A	beta-amyloid binding;beta-amyloid binding;neuron migration;protein binding;nucleus;nucleus;cytoplasm;regulation of transcription, DNA-templated;regulation of transcription, DNA-templated;cell cycle arrest;axon guidance;transcription factor binding;transcription factor binding;membrane;lamellipodium;extracellular matrix organization;negative regulation of cell growth;growth cone;intracellular sign…
exm1479366	rs7412	19	45412079	APOE	Missense_R176C	SIFT=D(0.012,0.023,.,0.022)		VEST=0.557,0.338,0.557,0.583,0.446	MUTTASTER=A(0.930361)	MUTASSESSOR=M(2.555)	LRT=D(0.000104)	12650-43	1	GNAI3	No	N/A	GTPase activity;signal transducer activity;protein binding;GTP binding;cytoplasm;lysosomal membrane;Golgi apparatus;centrosome;heterotrimeric G-protein complex;plasma membrane;plasma membrane;transport;vesicle fusion;cell cycle;adenylate cyclase-modulating G-protein coupled receptor signaling pathway;adenylate cyclase-inhibiting G-protein coupled receptor signaling pathway;negative regulation of …
exm1479366	rs7412	19	45412079	APOE	Missense_R176C	SIFT=D(0.012,0.023,.,0.022)		VEST=0.557,0.338,0.557,0.583,0.446	MUTTASTER=A(0.930361)	MUTASSESSOR=M(2.555)	LRT=D(0.000104)	12501-10	5	TBCA	No	N/A	nucleolus;cytoplasm;microtubule;protein folding;tubulin complex assembly;post-chaperonin tubulin folding pathway;microtubule cytoskeleton;cellular protein metabolic process;poly(A) RNA binding;unfolded protein binding;'de novo' posttranslational protein folding;chaperone binding;extracellular exosome
exm1479366	rs7412	19	45412079	APOE	Missense_R176C	SIFT=D(0.012,0.023,.,0.022)		VEST=0.557,0.338,0.557,0.583,0.446	MUTTASTER=A(0.930361)	MUTASSESSOR=M(2.555)	LRT=D(0.000104)	12500-88	19	UBA2	No	N/A	protein binding;ATP binding;nucleus;nucleoplasm;nucleoplasm;cytosol;enzyme activator activity;transcription factor binding;protein sumoylation;protein sumoylation;protein sumoylation;SUMO activating enzyme activity;SUMO activating enzyme activity;SUMO activating enzyme complex;positive regulation of catalytic activity;post-translational protein modification;cellular protein metabolic process;meta…
exm1479366	rs7412	19	45412079	APOE	Missense_R176C	SIFT=D(0.012,0.023,.,0.022)		VEST=0.557,0.338,0.557,0.583,0.446	MUTTASTER=A(0.930361)	MUTASSESSOR=M(2.555)	LRT=D(0.000104)	11571-75	12	KLRC3	No	N/A	transmembrane signaling receptor activity;cellular defense response;signal transduction;integral component of membrane;carbohydrate binding
exm1479366	rs7412	19	45412079	APOE	Missense_R176C	SIFT=D(0.012,0.023,.,0.022)		VEST=0.557,0.338,0.557,0.583,0.446	MUTTASTER=A(0.930361)	MUTASSESSOR=M(2.555)	LRT=D(0.000104)	11402-17	7	KMT2C	No	N/A	DNA binding;protein binding;nucleus;nucleoplasm;chromatin organization;transcription, DNA-templated;regulation of transcription, DNA-templated;zinc ion binding;histone methyltransferase complex;intracellular signal transduction;histone methyltransferase activity (H3-K4 specific);poly(A) RNA binding;histone H3-K4 methylation
exm1479366	rs7412	19	45412079	APOE	Missense_R176C	SIFT=D(0.012,0.023,.,0.022)		VEST=0.557,0.338,0.557,0.583,0.446	MUTTASTER=A(0.930361)	MUTASSESSOR=M(2.555)	LRT=D(0.000104)	11293-14	3	LRRN1	No	N/A	integral component of membrane
exm1479366	rs7412	19	45412079	APOE	Missense_R176C	SIFT=D(0.012,0.023,.,0.022)		VEST=0.557,0.338,0.557,0.583,0.446	MUTTASTER=A(0.930361)	MUTASSESSOR=M(2.555)	LRT=D(0.000104)	11286-78	15	VIMP	No	N/A	negative regulation of acute inflammatory response to antigenic stimulus;receptor activity;protein binding;endoplasmic reticulum;cytoplasmic microtubule;plasma membrane;regulation of gluconeogenesis;ER overload response;ER overload response;selenium binding;response to glucose;antioxidant activity;enzyme binding;integral component of endoplasmic reticulum membrane;ER-associated ubiquitin-dependen…
exm1479366	rs7412	19	45412079	APOE	Missense_R176C	SIFT=D(0.012,0.023,.,0.022)		VEST=0.557,0.338,0.557,0.583,0.446	MUTTASTER=A(0.930361)	MUTASSESSOR=M(2.555)	LRT=D(0.000104)	11276-1	11	CEP57	No	N/A	protein import into nucleus, translocation;G2/M transition of mitotic cell cycle;mitotic cell cycle;protein binding;nucleus;nucleoplasm;cytoplasm;Golgi apparatus;centrosome;cytosol;microtubule;organelle organization;spermatid development;microtubule binding;fibroblast growth factor receptor signaling pathway;microtubule cytoskeleton;fibroblast growth factor binding;microtubule anchoring;protein h…
exm1479366	rs7412	19	45412079	APOE	Missense_R176C	SIFT=D(0.012,0.023,.,0.022)		VEST=0.557,0.338,0.557,0.583,0.446	MUTTASTER=A(0.930361)	MUTASSESSOR=M(2.555)	LRT=D(0.000104)	10833-64	4	HHIP	No	N/A	protein binding;extracellular region;cytoplasm;integral component of plasma membrane;carbohydrate metabolic process;smoothened signaling pathway;neuroblast proliferation;zinc ion binding;dorsal/ventral pattern formation;negative regulation of signal transduction;cell surface;oxidoreductase activity, acting on the CH-OH group of donors, quinone or similar compound as acceptor;regulation of fibrobl…
exm1479366	rs7412	19	45412079	APOE	Missense_R176C	SIFT=D(0.012,0.023,.,0.022)		VEST=0.557,0.338,0.557,0.583,0.446	MUTTASTER=A(0.930361)	MUTASSESSOR=M(2.555)	LRT=D(0.000104)	10085-25	8	STAR	Adrenal Gland	54.83	protein binding;mitochondrial intermembrane space;cytosol;steroid biosynthetic process;bile acid biosynthetic process;C21-steroid hormone biosynthetic process;progesterone biosynthetic process;estrogen biosynthetic process;brain development;response to nutrient;steroid metabolic process;cholesterol metabolic process;glucocorticoid metabolic process;male gonad development;response to herbicide;res…
exm1479366	rs7412	19	45412079	APOE	Missense_R176C	SIFT=D(0.012,0.023,.,0.022)		VEST=0.557,0.338,0.557,0.583,0.446	MUTTASTER=A(0.930361)	MUTASSESSOR=M(2.555)	LRT=D(0.000104)	10046-55	11	BIRC2	No	N/A	protein polyubiquitination;response to hypoxia;XY body;placenta development;toll-like receptor signaling pathway;MyD88-independent toll-like receptor signaling pathway;transcription coactivator activity;ubiquitin-protein transferase activity;protein binding;nucleus;cytoplasm;cytosol;spindle microtubule;transcription, DNA-templated;regulation of transcription, DNA-templated;apoptotic process;cellu…
exm-rs769449	rs769449	19	45410002	APOE	Intronic							9999-1	1	IRF6	No	N/A	regulatory region DNA binding;DNA binding;sequence-specific DNA binding transcription factor activity;protein binding;nucleus;cytoplasm;cytosol;transcription, DNA-templated;cell cycle arrest;negative regulation of cell proliferation;cytokine-mediated signaling pathway;keratinocyte differentiation;keratinocyte proliferation;positive regulation of transcription, DNA-templated;cell development;inter…
exm-rs769449	rs769449	19	45410002	APOE	Intronic							9878-3	4	SULT1E1	No	N/A	estrone sulfotransferase activity;steroid binding;protein binding;cytosol;xenobiotic metabolic process;female pregnancy;steroid metabolic process;estrogen metabolic process;small molecule metabolic process;positive regulation of fat cell differentiation;flavonol 3-sulfotransferase activity;steroid sulfotransferase activity;steroid sulfotransferase activity;3'-phosphoadenosine 5'-phosphosulfate me…
exm-rs769449	rs769449	19	45410002	APOE	Intronic							9853-3	10	IFIT2	No	N/A	protein binding;cytoplasm;endoplasmic reticulum;cytosol;apoptotic mitochondrial changes;response to virus;response to virus;cytokine-mediated signaling pathway;negative regulation of protein binding;cellular response to interferon-alpha;positive regulation of apoptotic process;poly(A) RNA binding;defense response to virus;type I interferon signaling pathway
exm-rs769449	rs769449	19	45410002	APOE	Intronic							9765-4	16	NDE1	No	N/A	G2/M transition of mitotic cell cycle;establishment of mitotic spindle orientation;mitotic cell cycle;kinetochore;condensed chromosome kinetochore;neuron migration;protein binding;centrosome;cytosol;kinesin complex;microtubule;organelle organization;microtubule nucleation;chromosome segregation;mitotic centrosome separation;small GTPase mediated signal transduction;neuroblast proliferation;microt…
exm-rs769449	rs769449	19	45410002	APOE	Intronic							9314-9	19	PSG5	Cells - Transformed fibroblasts	387.992	protein binding;extracellular region;female pregnancy
exm-rs769449	rs769449	19	45410002	APOE	Intronic							9207-60	21	CRYZL1	No	N/A	NADPH:quinone reductase activity;cytosol;zinc ion binding;NADP binding;oxidation-reduction process;quinone metabolic process
exm-rs769449	rs769449	19	45410002	APOE	Intronic							8922-4	12	TMCC3	No	N/A	integral component of membrane
exm-rs769449	rs769449	19	45410002	APOE	Intronic							8387-33	17	YWHAE	No	N/A	G2/M transition of mitotic cell cycle;mitotic cell cycle;neuron migration;regulation of heart rate by hormone;protein binding;mitochondrion;cytosol;kinesin complex;focal adhesion;transcription initiation from RNA polymerase II promoter;protein targeting;apoptotic process;organelle organization;small GTPase mediated signal transduction;gene expression;programmed cell death;potassium channel regula…
exm-rs769449	rs769449	19	45410002	APOE	Intronic							8306-54	23	PRRG1	Brain - Spinal cord (cervical c-1)	11.4068	calcium ion binding;extracellular region;integral component of plasma membrane
exm-rs769449	rs769449	19	45410002	APOE	Intronic							7965-25	16	HBQ1	Whole Blood	58.378	oxygen transporter activity;iron ion binding;protein binding;hemoglobin complex;oxygen transport;oxygen binding;heme binding
exm-rs769449	rs769449	19	45410002	APOE	Intronic							7943-16	10	CUZD1	Pancreas	2659.66	substrate-dependent cell migration, cell attachment to substrate;cell cycle;cell proliferation;integral component of membrane;transport vesicle membrane;trypsinogen activation;zymogen granule membrane;cell division
exm-rs769449	rs769449	19	45410002	APOE	Intronic							7799-3	NA	KIR2DL5A	No	N/A	plasma membrane;integral component of membrane
exm-rs769449	rs769449	19	45410002	APOE	Intronic							7625-27	2	YWHAQ	No	N/A	protein binding;cytoplasm;cytosol;focal adhesion;transcription initiation from RNA polymerase II promoter;protein targeting;apoptotic process;small GTPase mediated signal transduction;gene expression;programmed cell death;membrane;protein domain specific binding;substantia nigra development;cytoplasmic vesicle membrane;protein complex;negative regulation of transcription, DNA-templated;protein N-…
exm-rs769449	rs769449	19	45410002	APOE	Intronic							7239-9	1	GSTM1	No	N/A	glutathione transferase activity;cytoplasm;cytosol;glutathione metabolic process;xenobiotic metabolic process;nitrobenzene metabolic process;enzyme binding;xenobiotic catabolic process;protein homodimerization activity;glutathione binding;small molecule metabolic process;cellular detoxification of nitrogen compound;glutathione derivative biosynthetic process
exm-rs769449	rs769449	19	45410002	APOE	Intronic							7223-60	1	S100A13	No	N/A	copper ion binding;calcium ion binding;protein binding;extracellular space;nucleus;cytoplasm;cytosol;zinc ion binding;positive regulation of cell proliferation;lipid binding;regulation of cell shape;fibroblast growth factor binding;mast cell granule;protein homodimerization activity;positive regulation of I-kappaB kinase/NF-kappaB signaling;mast cell degranulation;response to copper ion;perinucle…
exm-rs769449	rs769449	19	45410002	APOE	Intronic							7203-125	17	RFNG	No	N/A	molecular_function;extracellular region;pattern specification process;nervous system development;metabolic process;organ morphogenesis;cell differentiation;integral component of Golgi membrane;positive regulation of protein binding;O-fucosylpeptide 3-beta-N-acetylglucosaminyltransferase activity;positive regulation of Notch signaling pathway;metal ion binding;extracellular exosome
exm-rs769449	rs769449	19	45410002	APOE	Intronic							6962-5	NA	HLA-DRB3	No	N/A	Golgi membrane;immunoglobulin production involved in immunoglobulin mediated immune response;inflammatory response to antigenic stimulus;humoral immune response mediated by circulating immunoglobulin;protein binding;lysosomal membrane;lysosomal membrane;plasma membrane;integral component of plasma membrane;immune response;immune response;immune response;signal transduction;external side of plasma…
exm-rs769449	rs769449	19	45410002	APOE	Intronic							6586-19	17	ADAM11	No	N/A	metalloendopeptidase activity;integrin binding;plasma membrane;proteolysis;integrin-mediated signaling pathway;metallopeptidase activity;zinc ion binding;integral component of membrane;extracellular matrix
exm-rs769449	rs769449	19	45410002	APOE	Intronic							6521-35	7	NPTX2	Pituitary	14.3887	molecular_function;cellular_component;extracellular region;synaptic transmission;carbohydrate binding;metal ion binding
exm-rs769449	rs769449	19	45410002	APOE	Intronic							6378-2	5	C5orf38	No	N/A	extracellular region
exm-rs769449	rs769449	19	45410002	APOE	Intronic							6334-9	22	GGT2	Thyroid	14.3976	gamma-glutamyltransferase activity;gamma-glutamyltransferase activity;endoplasmic reticulum;plasma membrane;glutathione metabolic process;glutathione biosynthetic process;xenobiotic metabolic process;leukotriene biosynthetic process;anchored component of external side of plasma membrane;zymogen activation;glutathione hydrolase activity;small molecule metabolic process;perinuclear region of cytopl…
exm-rs769449	rs769449	19	45410002	APOE	Intronic							6168-11	17	TP53	No	N/A	protein import into nucleus, translocation;negative regulation of transcription from RNA polymerase II promoter;negative regulation of transcription from RNA polymerase II promoter;negative regulation of transcription from RNA polymerase II promoter;DNA strand renaturation;chromatin;nuclear chromatin;RNA polymerase II core promoter sequence-specific DNA binding;sequence-specific DNA binding RNA p…
exm-rs769449	rs769449	19	45410002	APOE	Intronic							5918-5	14	PSME1	No	N/A	G1/S transition of mitotic cell cycle;protein polyubiquitination;mitotic cell cycle;proteasome complex;stimulatory C-type lectin receptor signaling pathway;antigen processing and presentation of peptide antigen via MHC class I;antigen processing and presentation of exogenous peptide antigen via MHC class I, TAP-dependent;nucleoplasm;cytoplasm;cytosol;regulation of cellular amino acid metabolic pr…
exm-rs769449	rs769449	19	45410002	APOE	Intronic							5744-12	1	MENT	No	N/A	N/A
exm-rs769449	rs769449	19	45410002	APOE	Intronic							5494-52	12	SNRPF	Cells - EBV-transformed lymphocytes	11.1891	spliceosomal snRNP assembly;spliceosomal snRNP assembly;mRNA splicing, via spliceosome;mRNA splicing, via spliceosome;RNA binding;protein binding;nucleoplasm;spliceosomal complex;U7 snRNP;U1 snRNP;U4 snRNP;U12-type spliceosomal complex;small nucleolar ribonucleoprotein complex;cytosol;cytosol;transcription from RNA polymerase II promoter;termination of RNA polymerase II transcription;histone mRNA…
exm-rs769449	rs769449	19	45410002	APOE	Intronic							5345-51	13	CKAP2	No	N/A	mitotic cytokinesis;spindle pole;cytoplasm;centrosome;cytoplasmic microtubule;apoptotic process;negative regulation of microtubule depolymerization;microtubule cytoskeleton;positive regulation of transcription from RNA polymerase II promoter
exm-rs769449	rs769449	19	45410002	APOE	Intronic							5343-74	4	CPE	No	N/A	cardiac left ventricle morphogenesis;carboxypeptidase activity;metallocarboxypeptidase activity;nucleus;Golgi apparatus;plasma membrane;cellular protein modification process;neuropeptide signaling pathway;metabolic process;zinc ion binding;Wnt signaling pathway;insulin processing;transport vesicle membrane;secretory granule membrane;neurexin family protein binding;cellular protein metabolic proce…
exm-rs769449	rs769449	19	45410002	APOE	Intronic							5015-15	6	PLA2G7	Spleen	11.5165	1-alkyl-2-acetylglycerophosphocholine esterase activity;phospholipid binding;extracellular region;cytoplasm;lipid catabolic process;low-density lipoprotein particle;low-density lipoprotein particle remodeling;lipid oxidation;plasma lipoprotein particle oxidation;cellular protein metabolic process;calcium-independent phospholipase A2 activity;positive regulation of inflammatory response;positive r…
exm-rs769449	rs769449	19	45410002	APOE	Intronic							5009-11	23	MSN	No	N/A	uropod;double-stranded RNA binding;actin binding;receptor binding;structural constituent of cytoskeleton;protein binding;extracellular space;nucleus;cytoplasm;cytoskeleton;plasma membrane;microvillus;focal adhesion;focal adhesion;movement of cell or subcellular component;leukocyte cell-cell adhesion;positive regulation of gene expression;basolateral plasma membrane;apical plasma membrane;extrinsi…
exm-rs769449	rs769449	19	45410002	APOE	Intronic							4905-63	16	COTL1	Whole Blood	11.8188	actin binding;protein binding;cytoplasm;cytoskeleton;biological_process;leukotriene biosynthetic process;enzyme binding;nuclear membrane;defense response to fungus;extracellular exosome
exm-rs769449	rs769449	19	45410002	APOE	Intronic							4337-49	1	CRP	No	N/A	response to hypoxia;complement component C1q binding;calcium ion binding;protein binding;extracellular region;extracellular space;acute-phase response;inflammatory response;complement activation, classical pathway;aging;opsonization;response to lead ion;positive regulation of gene expression;negative regulation of macrophage derived foam cell differentiation;negative regulation of lipid storage;c…
exm-rs769449	rs769449	19	45410002	APOE	Intronic							2859-69	23	HDAC8	No	N/A	histone deacetylase complex;negative regulation of transcription from RNA polymerase II promoter;nuclear chromosome;mitotic cell cycle;histone deacetylase activity;nucleus;nucleus;nucleoplasm;cytoplasm;cytosol;plasma membrane;chromatin organization;chromatin assembly or disassembly;transcription, DNA-templated;sister chromatid cohesion;transcription factor binding;chromatin modification;NAD-depen…
exm-rs769449	rs769449	19	45410002	APOE	Intronic							2797-56	2	APOB	Liver	23.9427	retinoid metabolic process;in utero embryonic development;protein binding;phospholipid binding;extracellular region;extracellular space;cytoplasm;early endosome;endoplasmic reticulum lumen;endoplasmic reticulum membrane;Golgi apparatus;cytosol;plasma membrane;plasma membrane;triglyceride mobilization;receptor-mediated endocytosis;spermatogenesis;nervous system development;blood coagulation;photot…
exm-rs769449	rs769449	19	45410002	APOE	Intronic							2714-78	4	AIMP1	No	N/A	tRNA binding;angiogenesis;negative regulation of endothelial cell proliferation;methionine-tRNA ligase activity;cytokine activity;protein binding;extracellular space;nucleus;cytoplasm;endoplasmic reticulum;Golgi apparatus;cytosol;cytosol;glucose metabolic process;tRNA aminoacylation for protein translation;methionyl-tRNA aminoacylation;apoptotic process;chemotaxis;inflammatory response;cell adhes…
exm-rs769449	rs769449	19	45410002	APOE	Intronic							2526-53	8	TNFRSF11B	Artery - Aorta	11.1278	skeletal system development;receptor activity;cytokine activity;extracellular region;proteinaceous extracellular matrix;extracellular space;apoptotic process;signal transduction;response to nutrient;extracellular matrix organization;response to magnesium ion;negative regulation of odontogenesis of dentin-containing tooth;response to drug;response to estrogen;negative regulation of bone resorption…
exm-rs769449	rs769449	19	45410002	APOE	Intronic							14692-3	16	ZNF276	No	N/A	DNA binding;protein binding;nucleus;transcription, DNA-templated;regulation of transcription, DNA-templated;zinc ion binding
exm-rs769449	rs769449	19	45410002	APOE	Intronic							14685-17	19	AKT2	No	N/A	positive regulation of protein phosphorylation;protein serine/threonine kinase activity;protein serine/threonine kinase activity;protein binding;ATP binding;nucleus;nucleus;nucleoplasm;cytosol;plasma membrane;plasma membrane;cell cortex;glycogen biosynthetic process;glucose metabolic process;regulation of translation;cellular protein modification process;protein phosphorylation;apoptotic process;…
exm-rs769449	rs769449	19	45410002	APOE	Intronic							14618-26	7	VOPP1	No	N/A	signal transducer activity;endosome;transcription, DNA-templated;regulation of transcription, DNA-templated;signal transduction;cytoplasmic vesicle membrane;integral component of organelle membrane
exm-rs769449	rs769449	19	45410002	APOE	Intronic							14341-8	18	FAM69C	No	N/A	endoplasmic reticulum membrane;metabolic process;integral component of membrane;transferase activity, transferring phosphorus-containing groups
exm-rs769449	rs769449	19	45410002	APOE	Intronic							14332-3	7	RALA	No	N/A	cytokinesis;GTPase activity;protein binding;GTP binding;plasma membrane;focal adhesion;exocytosis;chemotaxis;signal transduction;Ras protein signal transduction;metabolic process;cell surface;viral process;myosin binding;regulation of exocytosis;GDP binding;endocytic vesicle;midbody;cytoplasmic vesicle membrane;actin cytoskeleton reorganization;ubiquitin protein ligase binding;Edg-2 lysophosphati…
exm-rs769449	rs769449	19	45410002	APOE	Intronic							14283-12	9	RAB14	No	N/A	Golgi membrane;GTPase activity;GTPase activity;GTPase activity;protein binding;GTP binding;intracellular;lysosome;lysosomal membrane;early endosome;early endosome;late endosome;rough endoplasmic reticulum;Golgi apparatus;Golgi stack;cytosol;plasma membrane;intracellular protein transport;Golgi to endosome transport;Golgi to endosome transport;metabolic process;metabolic process;metabolic process;…
exm-rs769449	rs769449	19	45410002	APOE	Intronic							13732-79	16	CTF1	No	N/A	cytokine activity;leukemia inhibitory factor receptor binding;protein binding;extracellular region;extracellular space;cell-cell signaling;nervous system development;muscle organ development;cell proliferation;positive regulation of cell proliferation;positive regulation of tyrosine phosphorylation of Stat3 protein;neuron development;leukemia inhibitory factor signaling pathway
exm-rs769449	rs769449	19	45410002	APOE	Intronic							13652-2	17	TOM1L1	No	N/A	protein binding;cytoplasm;lysosome;endosome;Golgi stack;cytosol;intracellular protein transport;signal transduction;endosome membrane;SH3 domain binding;protein kinase binding;clathrin binding;protein kinase activator activity;positive regulation of protein autophosphorylation;activation of protein kinase activity;ubiquitin binding;ubiquitin-dependent protein catabolic process via the multivesicu…
exm-rs769449	rs769449	19	45410002	APOE	Intronic							13622-16	1	PPP2R5A	No	N/A	protein phosphatase type 2A complex;chromosome, centromeric region;protein binding;nucleus;cytoplasm;signal transduction;protein phosphatase type 2A regulator activity;membrane;kinase binding;Z disc;M band;regulation of protein phosphatase type 2A activity;regulation of protein phosphatase type 2A activity;positive regulation of protein dephosphorylation;negative regulation of establishment of pr…
exm-rs769449	rs769449	19	45410002	APOE	Intronic							13055-53	10	PSD	No	N/A	ruffle;signal transducer activity;ARF guanyl-nucleotide exchange factor activity;protein binding;phospholipid binding;trans-Golgi network;plasma membrane;signal transduction;integral component of membrane;vesicle-mediated transport;cell junction;neuron differentiation;positive regulation of GTPase activity;positive regulation of GTPase activity
exm-rs769449	rs769449	19	45410002	APOE	Intronic							13022-20	11	TP53I11	No	N/A	response to stress;negative regulation of cell proliferation;integral component of membrane
exm-rs769449	rs769449	19	45410002	APOE	Intronic							13011-20	6	RPS10	No	N/A	nuclear-transcribed mRNA catabolic process, nonsense-mediated decay;protein binding;nucleolus;cytoplasm;cytosol;ribosome;focal adhesion;translation;translation;translational initiation;translational elongation;translational termination;SRP-dependent cotranslational protein targeting to membrane;gene expression;membrane;viral process;viral life cycle;viral transcription;cytosolic small ribosomal s…
exm-rs769449	rs769449	19	45410002	APOE	Intronic							13007-66	9	LCN10	No	N/A	extracellular region;transport
exm-rs769449	rs769449	19	45410002	APOE	Intronic							12939-1	6	POLR1C	No	N/A	RNA polymerase I activity;RNA polymerase III activity;DNA binding;DNA-directed RNA polymerase activity;protein binding;nucleoplasm;DNA-directed RNA polymerase III complex;DNA-directed RNA polymerase III complex;DNA-directed RNA polymerase I complex;cytosol;transcription from RNA polymerase I promoter;transcription initiation from RNA polymerase I promoter;transcription elongation from RNA polymer…
exm-rs769449	rs769449	19	45410002	APOE	Intronic							12881-17	12	RDH16	Liver	339.49	retinol dehydrogenase activity;endoplasmic reticulum membrane;lipid metabolic process;electron carrier activity;integral component of membrane;intracellular membrane-bounded organelle;oxidation-reduction process
exm-rs769449	rs769449	19	45410002	APOE	Intronic							12587-65	11	ARL2	No	N/A	GTPase activity;GTPase inhibitor activity;protein binding;GTP binding;nucleus;mitochondrial intermembrane space;mitochondrial matrix;centrosome;cytosol;energy reserve metabolic process;tubulin complex assembly;cell cycle;small GTPase mediated signal transduction;positive regulation of cell-substrate adhesion;lateral plasma membrane;regulation of microtubule polymerization;positive regulation of m…
exm-rs769449	rs769449	19	45410002	APOE	Intronic							12564-9	16	NIP7	No	N/A	protein binding;nucleolus;ribosome assembly;poly(A) RNA binding
exm-rs769449	rs769449	19	45410002	APOE	Intronic							12501-10	5	TBCA	No	N/A	nucleolus;cytoplasm;microtubule;protein folding;tubulin complex assembly;post-chaperonin tubulin folding pathway;microtubule cytoskeleton;cellular protein metabolic process;poly(A) RNA binding;unfolded protein binding;'de novo' posttranslational protein folding;chaperone binding;extracellular exosome
exm-rs769449	rs769449	19	45410002	APOE	Intronic							12392-30	12	ARL1	No	N/A	Golgi membrane;GTPase activity;GTP binding;cytoplasm;Golgi apparatus;trans-Golgi network;trans-Golgi network;Golgi organization;small GTPase mediated signal transduction;enzyme activator activity;toxin metabolic process;protein domain specific binding;activation of phospholipase D activity;protein localization to Golgi apparatus;retrograde transport, endosome to Golgi;metal ion binding;Golgi vesi…
exm-rs769449	rs769449	19	45410002	APOE	Intronic							12041-33	6	HSPA1L	Testis	152.131	zona pellucida receptor complex;protein binding;ATP binding;nucleoplasm;mitochondrial matrix;cytosol;response to unfolded protein;binding of sperm to zona pellucida;COP9 signalosome;cellular response to heat;protein refolding;cell body;unfolded protein binding;blood microparticle;regulation of cellular response to heat;positive regulation of protein targeting to mitochondrion
exm-rs769449	rs769449	19	45410002	APOE	Intronic							12030-82	2	DES	No	N/A	structural constituent of cytoskeleton;protein binding;cytosol;intermediate filament;fascia adherens;muscle contraction;cytoskeleton organization;regulation of heart contraction;cytoskeletal protein binding;Z disc;muscle filament sliding;neuromuscular junction;sarcolemma;identical protein binding;extracellular exosome
exm-rs769449	rs769449	19	45410002	APOE	Intronic							11571-75	12	KLRC3	No	N/A	transmembrane signaling receptor activity;cellular defense response;signal transduction;integral component of membrane;carbohydrate binding
exm-rs769449	rs769449	19	45410002	APOE	Intronic							11556-19	20	ARFGAP1	Pituitary	11.3622	GTPase activator activity;protein binding;cytosol;retrograde vesicle-mediated transport, Golgi to ER;zinc ion binding;protein transport;Golgi-associated vesicle membrane;endoplasmic reticulum unfolded protein response;IRE1-mediated unfolded protein response;positive regulation of GTPase activity;positive regulation of GTPase activity;cellular protein metabolic process;synapse;COPI coating of Golg…
exm-rs769449	rs769449	19	45410002	APOE	Intronic							11327-56	1	CLK2	No	N/A	protein serine/threonine kinase activity;protein serine/threonine/tyrosine kinase activity;protein tyrosine kinase activity;protein binding;ATP binding;nucleus;nucleoplasm;protein phosphorylation;response to ionizing radiation;nuclear speck;peptidyl-tyrosine phosphorylation;response to retinoic acid;regulation of RNA splicing;negative regulation of gluconeogenesis;protein autophosphorylation
exm-rs769449	rs769449	19	45410002	APOE	Intronic							11293-14	3	LRRN1	No	N/A	integral component of membrane
exm-rs769449	rs769449	19	45410002	APOE	Intronic							11289-31	17	CSNK1D	No	N/A	G2/M transition of mitotic cell cycle;mitotic cell cycle;positive regulation of protein phosphorylation;glycoprotein binding;protein kinase activity;protein kinase activity;protein kinase activity;protein serine/threonine kinase activity;protein binding;ATP binding;nucleus;nucleus;Golgi apparatus;centrosome;spindle;cytosol;spindle microtubule;plasma membrane;DNA repair;protein phosphorylation;end…
exm-rs769449	rs769449	19	45410002	APOE	Intronic							10734-339	2	GAL3ST2	Colon - Transverse	40.75	galactosylceramide sulfotransferase activity;protein binding;sulfotransferase activity;biological_process;biosynthetic process;membrane;integral component of membrane;Golgi cisterna membrane
exm-rs769449	rs769449	19	45410002	APOE	Intronic							10635-33	5	FAM159B	Pancreas	9.91798	integral component of membrane
exm-rs769449	rs769449	19	45410002	APOE	Intronic							10082-251	8	NEFL	No	N/A	microtubule cytoskeleton organization;structural constituent of cytoskeleton;protein binding;cytoplasm;cytosol;neurofilament;synaptic transmission;protein C-terminus binding;anterograde axon cargo transport;retrograde axon cargo transport;response to toxic substance;peripheral nervous system axon regeneration;axon transport of mitochondrion;protein domain specific binding;axon;growth cone;protein…
exm-rs769449	rs769449	19	45410002	APOE	Intronic							10046-55	11	BIRC2	No	N/A	protein polyubiquitination;response to hypoxia;XY body;placenta development;toll-like receptor signaling pathway;MyD88-independent toll-like receptor signaling pathway;transcription coactivator activity;ubiquitin-protein transferase activity;protein binding;nucleus;cytoplasm;cytosol;spindle microtubule;transcription, DNA-templated;regulation of transcription, DNA-templated;apoptotic process;cellu…
exm-rs769449	rs769449	19	45410002	APOE	Intronic							10035-6	8	DUSP4	No	N/A	MAPK cascade;inactivation of MAPK activity;endoderm formation;toll-like receptor signaling pathway;MyD88-dependent toll-like receptor signaling pathway;MyD88-independent toll-like receptor signaling pathway;protein tyrosine phosphatase activity;nucleus;nucleoplasm;nucleoplasm;protein dephosphorylation;protein tyrosine/serine/threonine phosphatase activity;protein tyrosine/threonine phosphatase ac…
exm1347027	rs52797880	17	64216854	APOH	Missense_I141T	SIFT=T(1.000000)	PP2HDIV=B(0.0)		MUTTASTER=N(0.000005)	MUTASSESSOR=neutral(-1.815)	LRT=N(0.000314)	6411-58	8	DEFB135	No	N/A	extracellular region;cell surface;defense response to bacterium;innate immune response
exm1346991	rs1801690	17	64208285	APOH	Missense_W335S	SIFT=T(0.490000)	PP2HDIV=D(0.999)		MUTTASTER=P(0.711921)	MUTASSESSOR=medium(2.3)	LRT=N(0.010297)	9095-5	8	MTFR1	No	N/A	mitochondrial fission;mitochondrial fission;cytoplasm;mitochondrion;mitochondrion;plasma membrane;mitochondrion organization;aerobic respiration;aerobic respiration
exm1346991	rs1801690	17	64208285	APOH	Missense_W335S	SIFT=T(0.490000)	PP2HDIV=D(0.999)		MUTTASTER=P(0.711921)	MUTASSESSOR=medium(2.3)	LRT=N(0.010297)	8288-27	17	APOH	Liver	4012.44	negative regulation of endothelial cell proliferation;glycoprotein binding;protein binding;phospholipid binding;extracellular space;triglyceride metabolic process;blood coagulation, intrinsic pathway;heparin binding;lipid binding;cell surface;negative regulation of endothelial cell migration;negative regulation of angiogenesis;positive regulation of blood coagulation;negative regulation of blood …
exm1346991	rs1801690	17	64208285	APOH	Missense_W335S	SIFT=T(0.490000)	PP2HDIV=D(0.999)		MUTTASTER=P(0.711921)	MUTASSESSOR=medium(2.3)	LRT=N(0.010297)	8220-15	10	C10orf35	No	N/A	protein binding;integral component of membrane
exm1346991	rs1801690	17	64208285	APOH	Missense_W335S	SIFT=T(0.490000)	PP2HDIV=D(0.999)		MUTTASTER=P(0.711921)	MUTASSESSOR=medium(2.3)	LRT=N(0.010297)	8018-43	11	VSIG2	No	N/A	integral component of plasma membrane;membrane
exm1346991	rs1801690	17	64208285	APOH	Missense_W335S	SIFT=T(0.490000)	PP2HDIV=D(0.999)		MUTTASTER=P(0.711921)	MUTASSESSOR=medium(2.3)	LRT=N(0.010297)	6606-61	1	KISS1	Testis	11.3401	protein binding;extracellular region;cytoskeleton organization
exm1346991	rs1801690	17	64208285	APOH	Missense_W335S	SIFT=T(0.490000)	PP2HDIV=D(0.999)		MUTTASTER=P(0.711921)	MUTASSESSOR=medium(2.3)	LRT=N(0.010297)	6361-49	12	PTPRR	No	N/A	in utero embryonic development;protein tyrosine phosphatase activity;transmembrane receptor protein tyrosine phosphatase activity;protein binding;extracellular space;plasma membrane;protein dephosphorylation;negative regulation of epithelial cell migration;integral component of membrane;protein kinase binding;peptidyl-tyrosine dephosphorylation;peptidyl-tyrosine dephosphorylation;ERBB2 signaling …
exm1346991	rs1801690	17	64208285	APOH	Missense_W335S	SIFT=T(0.490000)	PP2HDIV=D(0.999)		MUTTASTER=P(0.711921)	MUTASSESSOR=medium(2.3)	LRT=N(0.010297)	5030-52	19	SIRT2	Brain - Spinal cord (cervical c-1)	10.1471	negative regulation of transcription from RNA polymerase II promoter;negative regulation of transcription from RNA polymerase II promoter;chromatin silencing at rDNA;chromatin binding;NAD+ ADP-ribosyltransferase activity;histone deacetylase activity;protein binding;nucleus;chromatin silencing complex;chromosome;nuclear heterochromatin;cytoplasm;centrosome;centriole;spindle;cytosol;microtubule;pla…
exm1346991	rs1801690	17	64208285	APOH	Missense_W335S	SIFT=T(0.490000)	PP2HDIV=D(0.999)		MUTTASTER=P(0.711921)	MUTASSESSOR=medium(2.3)	LRT=N(0.010297)	13470-43	3	PTH1R	No	N/A	skeletal system development;chondrocyte differentiation;osteoblast development;parathyroid hormone receptor activity;protein binding;nucleus;cytoplasm;plasma membrane;integral component of plasma membrane;G-protein coupled receptor signaling pathway;G-protein coupled receptor signaling pathway, coupled to cyclic nucleotide second messenger;adenylate cyclase-modulating G-protein coupled receptor s…
exm1346991	rs1801690	17	64208285	APOH	Missense_W335S	SIFT=T(0.490000)	PP2HDIV=D(0.999)		MUTTASTER=P(0.711921)	MUTASSESSOR=medium(2.3)	LRT=N(0.010297)	13406-161	17	CD300C	Whole Blood	10.2882	immune system process;transmembrane signaling receptor activity;integral component of plasma membrane;cellular defense response;signal transduction
exm1346991	rs1801690	17	64208285	APOH	Missense_W335S	SIFT=T(0.490000)	PP2HDIV=D(0.999)		MUTTASTER=P(0.711921)	MUTASSESSOR=medium(2.3)	LRT=N(0.010297)	12963-1	9	GPR107	No	N/A	Golgi apparatus;integral component of membrane
exm1346991	rs1801690	17	64208285	APOH	Missense_W335S	SIFT=T(0.490000)	PP2HDIV=D(0.999)		MUTTASTER=P(0.711921)	MUTASSESSOR=medium(2.3)	LRT=N(0.010297)	12768-3	8	PPP1R3B	No	N/A	protein phosphatase type 1 complex;phosphoprotein phosphatase activity;glycogen metabolic process;regulation of glycogen biosynthetic process;regulation of glycogen catabolic process;dephosphorylation;protein phosphatase regulator activity;enzyme binding;glycogen granule;intracellular membrane-bounded organelle;regulation of catalytic activity
exm1346991	rs1801690	17	64208285	APOH	Missense_W335S	SIFT=T(0.490000)	PP2HDIV=D(0.999)		MUTTASTER=P(0.711921)	MUTASSESSOR=medium(2.3)	LRT=N(0.010297)	11601-26	17	DHX8	No	N/A	mRNA splicing, via spliceosome;mRNA splicing, via spliceosome;ATP-dependent RNA helicase activity;protein binding;ATP binding;nucleus;nucleoplasm;spliceosomal complex;cytoplasm;RNA processing;RNA splicing;identical protein binding;poly(A) RNA binding;catalytic step 2 spliceosome
exm1346991	rs1801690	17	64208285	APOH	Missense_W335S	SIFT=T(0.490000)	PP2HDIV=D(0.999)		MUTTASTER=P(0.711921)	MUTASSESSOR=medium(2.3)	LRT=N(0.010297)	11146-4	23	TBX22	No	N/A	negative regulation of transcription from RNA polymerase II promoter;DNA binding;sequence-specific DNA binding transcription factor activity;protein binding;nucleus;transcription, DNA-templated;regulation of transcription, DNA-templated;multicellular organismal development;negative regulation of transcription, DNA-templated
exm1346991	rs1801690	17	64208285	APOH	Missense_W335S	SIFT=T(0.490000)	PP2HDIV=D(0.999)		MUTTASTER=P(0.711921)	MUTASSESSOR=medium(2.3)	LRT=N(0.010297)	10749-18	5	C1QTNF3	No	N/A	molecular_function;protein binding;collagen trimer;extracellular space;negative regulation of gene expression;membrane;cellular triglyceride homeostasis;negative regulation of NF-kappaB import into nucleus;fat cell differentiation;negative regulation of gluconeogenesis;positive regulation of cytokine secretion;negative regulation of inflammatory response;extracellular exosome;positive regulation …
exm1346997	rs1801689	17	64210580	APOH	Missense_C325G	SIFT=D(0.0)	PP2HDIV=D(1.0)	VEST=0.788	MUTTASTER=D(1)	MUTASSESSOR=M(2.425)	LRT=D(0.000000)	9482-110	4	NUDT9	No	N/A	intracellular;mitochondrial matrix;ADP-sugar diphosphatase activity;nucleobase-containing small molecule catabolic process;adenosine-diphosphatase activity;small molecule metabolic process;ADP catabolic process;IDP catabolic process;ADP-ribose diphosphatase activity;nucleobase-containing small molecule metabolic process;extracellular exosome
exm1346997	rs1801689	17	64210580	APOH	Missense_C325G	SIFT=D(0.0)	PP2HDIV=D(1.0)	VEST=0.788	MUTTASTER=D(1)	MUTASSESSOR=M(2.425)	LRT=D(0.000000)	8288-27	17	APOH	Liver	4012.44	negative regulation of endothelial cell proliferation;glycoprotein binding;protein binding;phospholipid binding;extracellular space;triglyceride metabolic process;blood coagulation, intrinsic pathway;heparin binding;lipid binding;cell surface;negative regulation of endothelial cell migration;negative regulation of angiogenesis;positive regulation of blood coagulation;negative regulation of blood …
exm1346997	rs1801689	17	64210580	APOH	Missense_C325G	SIFT=D(0.0)	PP2HDIV=D(1.0)	VEST=0.788	MUTTASTER=D(1)	MUTASSESSOR=M(2.425)	LRT=D(0.000000)	8220-15	10	C10orf35	No	N/A	protein binding;integral component of membrane
exm1346997	rs1801689	17	64210580	APOH	Missense_C325G	SIFT=D(0.0)	PP2HDIV=D(1.0)	VEST=0.788	MUTTASTER=D(1)	MUTASSESSOR=M(2.425)	LRT=D(0.000000)	8018-43	11	VSIG2	No	N/A	integral component of plasma membrane;membrane
exm1346997	rs1801689	17	64210580	APOH	Missense_C325G	SIFT=D(0.0)	PP2HDIV=D(1.0)	VEST=0.788	MUTTASTER=D(1)	MUTASSESSOR=M(2.425)	LRT=D(0.000000)	6361-49	12	PTPRR	No	N/A	in utero embryonic development;protein tyrosine phosphatase activity;transmembrane receptor protein tyrosine phosphatase activity;protein binding;extracellular space;plasma membrane;protein dephosphorylation;negative regulation of epithelial cell migration;integral component of membrane;protein kinase binding;peptidyl-tyrosine dephosphorylation;peptidyl-tyrosine dephosphorylation;ERBB2 signaling …
exm1346997	rs1801689	17	64210580	APOH	Missense_C325G	SIFT=D(0.0)	PP2HDIV=D(1.0)	VEST=0.788	MUTTASTER=D(1)	MUTASSESSOR=M(2.425)	LRT=D(0.000000)	5030-52	19	SIRT2	Brain - Spinal cord (cervical c-1)	10.1471	negative regulation of transcription from RNA polymerase II promoter;negative regulation of transcription from RNA polymerase II promoter;chromatin silencing at rDNA;chromatin binding;NAD+ ADP-ribosyltransferase activity;histone deacetylase activity;protein binding;nucleus;chromatin silencing complex;chromosome;nuclear heterochromatin;cytoplasm;centrosome;centriole;spindle;cytosol;microtubule;pla…
exm1346997	rs1801689	17	64210580	APOH	Missense_C325G	SIFT=D(0.0)	PP2HDIV=D(1.0)	VEST=0.788	MUTTASTER=D(1)	MUTASSESSOR=M(2.425)	LRT=D(0.000000)	13406-161	17	CD300C	Whole Blood	10.2882	immune system process;transmembrane signaling receptor activity;integral component of plasma membrane;cellular defense response;signal transduction
exm1346997	rs1801689	17	64210580	APOH	Missense_C325G	SIFT=D(0.0)	PP2HDIV=D(1.0)	VEST=0.788	MUTTASTER=D(1)	MUTASSESSOR=M(2.425)	LRT=D(0.000000)	11638-42	1	B3GALT2	No	N/A	Golgi membrane;protein glycosylation;UDP-galactose:beta-N-acetylglucosamine beta-1,3-galactosyltransferase activity;oligosaccharide biosynthetic process;integral component of membrane
exm1346997	rs1801689	17	64210580	APOH	Missense_C325G	SIFT=D(0.0)	PP2HDIV=D(1.0)	VEST=0.788	MUTTASTER=D(1)	MUTASSESSOR=M(2.425)	LRT=D(0.000000)	11214-40	7	DNAJB9	No	N/A	protein binding;nucleolus;cytoplasm;endoplasmic reticulum;endoplasmic reticulum lumen;endoplasmic reticulum membrane;ER-associated ubiquitin-dependent protein catabolic process;endoplasmic reticulum unfolded protein response;IRE1-mediated unfolded protein response;cellular protein metabolic process;misfolded protein binding;extracellular exosome
exm1347003	rs4581	17	64210757	APOH	Missense_V266L	SIFT=T(0.668)	PP2HDIV=B(0.0)	VEST=0.033	MUTTASTER=P(1)	MUTASSESSOR=N(-0.2)	LRT=N(0.015772)	6361-49	12	PTPRR	No	N/A	in utero embryonic development;protein tyrosine phosphatase activity;transmembrane receptor protein tyrosine phosphatase activity;protein binding;extracellular space;plasma membrane;protein dephosphorylation;negative regulation of epithelial cell migration;integral component of membrane;protein kinase binding;peptidyl-tyrosine dephosphorylation;peptidyl-tyrosine dephosphorylation;ERBB2 signaling …
exm1347003	rs4581	17	64210757	APOH	Missense_V266L	SIFT=T(0.668)	PP2HDIV=B(0.0)	VEST=0.033	MUTTASTER=P(1)	MUTASSESSOR=N(-0.2)	LRT=N(0.015772)	11601-26	17	DHX8	No	N/A	mRNA splicing, via spliceosome;mRNA splicing, via spliceosome;ATP-dependent RNA helicase activity;protein binding;ATP binding;nucleus;nucleoplasm;spliceosomal complex;cytoplasm;RNA processing;RNA splicing;identical protein binding;poly(A) RNA binding;catalytic step 2 spliceosome
exm1347023	rs8178847	17	64216815	APOH	Missense_R154H	SIFT=T(0.234,.,.)	PP2HDIV=P(0.728)	VEST=0.315,0.268,0.027	MUTTASTER=P(1)	MUTASSESSOR=N(0)	LRT=N(0.435553)	4961-17	15	ANXA2	No	N/A	angiogenesis;ruffle;membrane raft assembly;positive regulation of protein phosphorylation;negative regulation of receptor internalization;calcium ion binding;protein binding;calcium-dependent phospholipid binding;phosphatidylinositol-4,5-bisphosphate binding;basement membrane;extracellular space;nucleus;lysosomal membrane;endosome;early endosome;lipid particle;plasma membrane;cell cortex;membrane…
exm1604182	rs73403889	22	36661691	APOL1	Missense_G270D	SIFT=T(0.787,0.787,0.832,0.727,0.787)	PP2HDIV=B(0.002)	VEST=0.063,0.104,0.104,0.104,0.11,0.11,0.104,0.121,0.11,0.123,0.057,0.11	MUTTASTER=N,N,N,N,N,N(1,1,1,1,1,1)	MUTASSESSOR=N(0)	LRT=N(0.000774)	8362-102	4	IGJ	No	N/A	retina homeostasis;adaptive immune response;glomerular filtration;single-stranded DNA binding;antigen binding;extracellular region;extracellular space;immune response;antibacterial humoral response;IgA binding;phosphatidylcholine binding;positive regulation of protein oligomerization;immunoglobulin receptor binding;immunoglobulin receptor binding;protein homodimerization activity;peptidoglycan bi…
exm1604151	rs41297245	22	36657740	APOL1	Missense_G96R,Missense_G112R,Missense_G96R,Missense_G78R	SIFT=T(0.582,0.582,0.6,0.591,0.71,0.582)	PP2HDIV=B(0.032)	VEST=0.049,0.114,0.056,0.114,0.064,0.077,0.102,0.064,0.077,0.342,0.102,0.102	MUTTASTER=N,N,N,N,N,N,N(1,1,1,1,1,0.999999,0.999986)	MUTASSESSOR=N(-0.48)	LRT=N(0.007215)	11510-51	22	APOL1	No	N/A	chloride channel activity;protein binding;extracellular region;extracellular space;chloride transport;lipid transport;receptor-mediated endocytosis;cholesterol metabolic process;lipid binding;cytolysis;intrinsic component of membrane;killing of cells of other organism;very-low-density lipoprotein particle;high-density lipoprotein particle;lipoprotein metabolic process;innate immune response;blood…
exm1604151	rs41297245	22	36657740	APOL1	Missense_G96R,Missense_G112R,Missense_G96R,Missense_G78R	SIFT=T(0.582,0.582,0.6,0.591,0.71,0.582)	PP2HDIV=B(0.032)	VEST=0.049,0.114,0.056,0.114,0.064,0.077,0.102,0.064,0.077,0.342,0.102,0.102	MUTTASTER=N,N,N,N,N,N,N(1,1,1,1,1,0.999999,0.999986)	MUTASSESSOR=N(-0.48)	LRT=N(0.007215)	11510-31	22	APOL1	No	N/A	chloride channel activity;protein binding;extracellular region;extracellular space;chloride transport;lipid transport;receptor-mediated endocytosis;cholesterol metabolic process;lipid binding;cytolysis;intrinsic component of membrane;killing of cells of other organism;very-low-density lipoprotein particle;high-density lipoprotein particle;lipoprotein metabolic process;innate immune response;blood…
exm1604159	rs2239785	22	36661330	APOL1	Missense_E150K,Missense_E166K,Missense_E150K,Missense_E132K	SIFT=T(0.426,0.426,0.467,0.427,0.516,0.426)	PP2HDIV=D(0.982)	VEST=0.127,0.1,0.126,0.1,0.068,0.071,0.071,0.068,0.154,0.254,0.111,0.071,0.071	MUTTASTER=P,P,P,P,P,P,P(1,1,1,1,1,1,0.999998)	MUTASSESSOR=L(1.5)	LRT=N(0.015009)	11510-51	22	APOL1	No	N/A	chloride channel activity;protein binding;extracellular region;extracellular space;chloride transport;lipid transport;receptor-mediated endocytosis;cholesterol metabolic process;lipid binding;cytolysis;intrinsic component of membrane;killing of cells of other organism;very-low-density lipoprotein particle;high-density lipoprotein particle;lipoprotein metabolic process;innate immune response;blood…
exm1604187	rs150685787	22	36661733	APOL1	Missense_H300R	SIFT=T(0.237,0.237,0.207,0.273,0.237)	PP2HDIV=D(0.999)	VEST=0.051,0.138,0.138,0.122,0.114,0.114,0.122,0.119,0.114,0.102,0.066,0.114	MUTTASTER=N,N,N,N,N,N(1,1,1,1,1,1)	MUTASSESSOR=L(1.78)	LRT=N(0.397083)	11510-51	22	APOL1	No	N/A	chloride channel activity;protein binding;extracellular region;extracellular space;chloride transport;lipid transport;receptor-mediated endocytosis;cholesterol metabolic process;lipid binding;cytolysis;intrinsic component of membrane;killing of cells of other organism;very-low-density lipoprotein particle;high-density lipoprotein particle;lipoprotein metabolic process;innate immune response;blood…
exm1604187	rs150685787	22	36661733	APOL1	Missense_H300R	SIFT=T(0.237,0.237,0.207,0.273,0.237)	PP2HDIV=D(0.999)	VEST=0.051,0.138,0.138,0.122,0.114,0.114,0.122,0.119,0.114,0.102,0.066,0.114	MUTTASTER=N,N,N,N,N,N(1,1,1,1,1,1)	MUTASSESSOR=L(1.78)	LRT=N(0.397083)	11510-31	22	APOL1	No	N/A	chloride channel activity;protein binding;extracellular region;extracellular space;chloride transport;lipid transport;receptor-mediated endocytosis;cholesterol metabolic process;lipid binding;cytolysis;intrinsic component of membrane;killing of cells of other organism;very-low-density lipoprotein particle;high-density lipoprotein particle;lipoprotein metabolic process;innate immune response;blood…
exm1604054	rs187573491	22	36598101	APOL4	UTR5							12486-8	1	GLRX2	No	N/A	protein disulfide isomerase activity;nucleus;nucleoplasm;mitochondrion;regulation of transcription, DNA-templated;protein folding;glutathione metabolic process;apoptotic process;arsenate reductase (glutaredoxin) activity;electron carrier activity;response to temperature stimulus;regulation of signal transduction;response to organic substance;protein disulfide oxidoreductase activity;glutathione d…
exm-rs805298	rs805298	6	31621095	APOM	Intronic							14125-5	6	APOM	Liver	39.3359	retinoid metabolic process;lipid transporter activity;phospholipid binding;extracellular region;integral component of plasma membrane;phototransduction, visible light;response to glucose;antioxidant activity;cholesterol efflux;cholesterol efflux;very-low-density lipoprotein particle;low-density lipoprotein particle;high-density lipoprotein particle;discoidal high-density lipoprotein particle;sphe…
exm612713	rs35804488	7	30951843	AQP1	Missense_V107I	SIFT=T(0.402)	PP2HDIV=D(0.997)	VEST=0.316,0.302,0.391	MUTTASTER=D,D(0.989557,0.989557)	MUTASSESSOR=L(1.14)	LRT=D(0.000008)	10000-28	22	CRYBB2	No	N/A	structural molecule activity;structural constituent of eye lens;visual perception;identical protein binding;protein homodimerization activity;camera-type eye development;response to stimulus
exm1227949	rs146610605	16	25228368	AQP8	start_lost_T/M	SIFT=D(0.000000)	PP2HDIV=B(0.001)		MUTTASTER=D(0.980060)		LRT=N(0.000003)	11107-25	4	TENM3	No	N/A	homophilic cell adhesion via plasma membrane adhesion molecules;signal transduction;positive regulation of neuron projection development;membrane;integral component of membrane;axon;protein homodimerization activity;protein heterodimerization activity;camera-type eye morphogenesis;self proteolysis
exm472473	rs10078759	5	115341638	AQPEP	Missense_L689F	SIFT=T(0.160000)	PP2HDIV=B(0.413)		MUTTASTER=P(0.066616)	MUTASSESSOR=medium(2.035)	LRT=N(0.057874)	5620-13	5	PAM	Heart - Atrial Appendage	10.6539	peptide amidation;peptidylglycine monooxygenase activity;peptidylamidoglycolate lyase activity;copper ion binding;protein binding;zinc ion binding;membrane;integral component of membrane;L-ascorbic acid binding;oxidation-reduction process;extracellular exosome
exm472467	rs17138632	5	115338958	AQPEP	Missense_V640F	SIFT=T(0.254,.)	PP2HDIV=P(0.666)	VEST=0.145,0.145,0.118,0.145,0.153,0.145	MUTTASTER=N,N(0.994371,0.994371)	MUTASSESSOR=L(1.79)	LRT=N(0.723709)	6629-3	8	DEFB1	Minor Salivary Gland	11.3761	innate immune response in mucosa;acute inflammatory response;extracellular region;extracellular space;Golgi lumen;chemotaxis;immune response;G-protein coupled receptor signaling pathway;response to bacterium;response to bacterium;antibacterial humoral response;response to testosterone;innate immune response;innate immune response;innate immune response;defense response to Gram-positive bacterium;…
exm393778	rs141152965	4	36083895	ARAP2	Missense_A1508T	SIFT=T(0.050000)	PP2HDIV=P(0.924)		MUTTASTER=N(0.004547)	MUTASSESSOR=low(1.79)	LRT=D(0.000056)	12882-7	12	PARP11	No	N/A	NAD+ ADP-ribosyltransferase activity;metabolic process
exm2267718	rs8013117	14	68089430	ARG2	Intronic							8244-16	14	FUT8	No	N/A	Golgi membrane;in utero embryonic development;cytoplasm;Golgi apparatus;protein N-linked glycosylation;N-glycan processing;transforming growth factor beta receptor signaling pathway;integrin-mediated signaling pathway;respiratory gaseous exchange;glycoprotein 6-alpha-L-fucosyltransferase activity;glycoprotein 6-alpha-L-fucosyltransferase activity;oligosaccharide biosynthetic process;membrane;inte…
exm903543	rs144801476	11	46702070	ARHGAP1	Missense_F263L	SIFT=D(0.014)	PP2HDIV=P(0.944)	VEST=0.54,0.093,0.093	MUTTASTER=D(0.990818)	MUTASSESSOR=L(1.805)	LRT=N(0.002202)	11955-1	11	ARHGAP1	No	N/A	ruffle;SH3/SH2 adaptor activity;GTPase activator activity;protein binding;cytoplasm;cytosol;plasma membrane;small GTPase mediated signal transduction;small GTPase mediated signal transduction;Rho protein signal transduction;positive regulation of signal transduction;SH3 domain binding;regulation of GTPase activity;positive regulation of GTPase activity;positive regulation of GTPase activity;regul…
exm116903	rs143251755	1	161018224	ARHGAP30	Missense_E863K	SIFT=D(0.003,0.006)		VEST=0.149,0.141	MUTTASTER=N,N,N(0.999979,0.999979,0.875081)	MUTASSESSOR=M(1.995)	LRT=N(0.296026)	3310-62	1	FCGR2B	No	N/A	protein binding;plasma membrane;immune response;signal transduction;integral component of membrane;viral process;IgG binding;regulation of immune response
exm116903	rs143251755	1	161018224	ARHGAP30	Missense_E863K	SIFT=D(0.003,0.006)		VEST=0.149,0.141	MUTTASTER=N,N,N(0.999979,0.999979,0.875081)	MUTASSESSOR=M(1.995)	LRT=N(0.296026)	3309-2	1	FCGR2A	No	N/A	protein binding;plasma membrane;integral component of membrane;IgG binding;Fc-gamma receptor signaling pathway involved in phagocytosis;innate immune response;extracellular exosome
exm116925	rs36089872	1	161018896	ARHGAP30	Missense_R639G	SIFT=T(0.163,0.241,0.289)		VEST=0.034,0.034,0.037,0.031	MUTTASTER=N,N,N(1,1,1)	MUTASSESSOR=L(0.885)	LRT=N(0.828829)	3310-62	1	FCGR2B	No	N/A	protein binding;plasma membrane;immune response;signal transduction;integral component of membrane;viral process;IgG binding;regulation of immune response
exm116925	rs36089872	1	161018896	ARHGAP30	Missense_R639G	SIFT=T(0.163,0.241,0.289)		VEST=0.034,0.034,0.037,0.031	MUTTASTER=N,N,N(1,1,1)	MUTASSESSOR=L(0.885)	LRT=N(0.828829)	12832-10	8	ASH2L	No	N/A	DNA binding;protein binding;nucleus;nucleus;nucleoplasm;chromatin organization;transcription, DNA-templated;regulation of transcription, DNA-templated;transcription from RNA polymerase II promoter;cellular response to DNA damage stimulus;positive regulation of cell proliferation;hemopoiesis;histone methyltransferase complex;histone methyltransferase complex;histone methyltransferase activity (H3-…
exm116882	rs112388093	1	161017761	ARHGAP30	Missense_R806Q	SIFT=D(0.0)	PP2HDIV=D(1.0)	VEST=0.384,0.384,0.316,0.282	MUTTASTER=N,N,N(0.999417,0.750853,0.923571)	MUTASSESSOR=M(2.125)	LRT=N(0.002074)	6285-71	12	MLEC	No	N/A	endoplasmic reticulum;endoplasmic reticulum membrane;protein folding;membrane;integral component of membrane;protein N-linked glycosylation via asparagine;enzyme binding;carbohydrate binding;post-translational protein modification;cellular protein metabolic process
exm116882	rs112388093	1	161017761	ARHGAP30	Missense_R806Q	SIFT=D(0.0)	PP2HDIV=D(1.0)	VEST=0.384,0.384,0.316,0.282	MUTTASTER=N,N,N(0.999417,0.750853,0.923571)	MUTASSESSOR=M(2.125)	LRT=N(0.002074)	5424-55	18	TNFRSF11A	No	N/A	ossification;adaptive immune response;monocyte chemotaxis;receptor activity;transmembrane signaling receptor activity;tumor necrosis factor-activated receptor activity;protein binding;signal transduction;cell-cell signaling;positive regulation of cell proliferation;response to radiation;external side of plasma membrane;integral component of membrane;cytokine binding;osteoclast differentiation;res…
exm116882	rs112388093	1	161017761	ARHGAP30	Missense_R806Q	SIFT=D(0.0)	PP2HDIV=D(1.0)	VEST=0.384,0.384,0.316,0.282	MUTTASTER=N,N,N(0.999417,0.750853,0.923571)	MUTASSESSOR=M(2.125)	LRT=N(0.002074)	5315-22	1	TNNT2	No	N/A	actin binding;structural constituent of cytoskeleton;protein binding;tropomyosin binding;cytosol;troponin complex;striated muscle thin filament;regulation of muscle contraction;regulation of heart contraction;metabolic process;ATPase activity;sarcomere;muscle filament sliding;muscle filament sliding;troponin C binding;troponin I binding;negative regulation of ATPase activity;positive regulation o…
exm116882	rs112388093	1	161017761	ARHGAP30	Missense_R806Q	SIFT=D(0.0)	PP2HDIV=D(1.0)	VEST=0.384,0.384,0.316,0.282	MUTTASTER=N,N,N(0.999417,0.750853,0.923571)	MUTASSESSOR=M(2.125)	LRT=N(0.002074)	4719-58	15	PDIA3	No	N/A	antigen processing and presentation of peptide antigen via MHC class I;antigen processing and presentation of exogenous peptide antigen via MHC class I, TAP-dependent;protein disulfide isomerase activity;cysteine-type endopeptidase activity;phospholipase C activity;protein binding;nucleus;endoplasmic reticulum;endoplasmic reticulum;endoplasmic reticulum lumen;smooth endoplasmic reticulum;focal ad…
exm116882	rs112388093	1	161017761	ARHGAP30	Missense_R806Q	SIFT=D(0.0)	PP2HDIV=D(1.0)	VEST=0.384,0.384,0.316,0.282	MUTTASTER=N,N,N(0.999417,0.750853,0.923571)	MUTASSESSOR=M(2.125)	LRT=N(0.002074)	3592-4	3	CAMK1	No	N/A	calmodulin-dependent protein kinase activity;protein binding;calmodulin binding;ATP binding;nucleus;cytoplasm;protein phosphorylation;nucleocytoplasmic transport;cell cycle;signal transduction;positive regulation of neuron projection development;negative regulation of protein binding;regulation of protein localization;positive regulation of peptidyl-serine phosphorylation;regulation of protein bi…
exm116882	rs112388093	1	161017761	ARHGAP30	Missense_R806Q	SIFT=D(0.0)	PP2HDIV=D(1.0)	VEST=0.384,0.384,0.316,0.282	MUTTASTER=N,N,N(0.999417,0.750853,0.923571)	MUTASSESSOR=M(2.125)	LRT=N(0.002074)	12777-11	11	SF1	No	N/A	spliceosomal complex assembly;mRNA 3'-splice site recognition;mRNA splicing, via spliceosome;transcription corepressor activity;RNA binding;protein binding;nucleus;nucleoplasm;spliceosomal complex;ribosome;transcription, DNA-templated;regulation of transcription, DNA-templated;zinc ion binding;male sex determination;Leydig cell differentiation;poly(A) RNA binding;negative regulation of smooth mus…
exm116882	rs112388093	1	161017761	ARHGAP30	Missense_R806Q	SIFT=D(0.0)	PP2HDIV=D(1.0)	VEST=0.384,0.384,0.316,0.282	MUTTASTER=N,N,N(0.999417,0.750853,0.923571)	MUTASSESSOR=M(2.125)	LRT=N(0.002074)	12077-32	2	MSTN	No	N/A	positive regulation of defense response to virus by host;receptor binding;cytokine activity;transforming growth factor beta receptor binding;protein binding;extracellular space;cytoplasm;transforming growth factor beta receptor signaling pathway;muscle organ development;growth factor activity;heparin binding;response to heat;response to gravity;positive regulation of pathway-restricted SMAD prote…
exm116933	rs3813609	1	161019040	ARHGAP30	Missense_L591V,Missense_L591V	SIFT=D(0.027,0.05,0.084)	PP2HDIV=P(0.924)	VEST=0.148,0.148,0.157,0.151	MUTTASTER=P,P,P(0.999999,0.999999,0.999999)	MUTASSESSOR=L(1.845)	LRT=N(0.937368)	3324-51	1	LY9	No	N/A	molecular_function;receptor activity;cell adhesion;integral component of membrane
exm340044	rs149658506	3	119134578	ARHGAP31	Missense_G1268R	SIFT=D(0.000000)	PP2HDIV=D(0.993)		MUTTASTER=N(0.229538)	MUTASSESSOR=neutral(0.695)	LRT=N(0.006066)	12445-50	19	ANKRD27	No	N/A	guanyl-nucleotide exchange factor activity;GTPase activator activity;protein binding;cytoplasm;lysosome;early endosome;late endosome;plasma membrane;protein transport;membrane;Rab GTPase binding;cytoplasmic vesicle membrane;negative regulation of SNARE complex assembly;melanosome;positive regulation of GTPase activity;positive regulation of GTPase activity;early endosome to late endosome transpor…
exm969637	rs139276969	11	128842742	ARHGAP32	Missense_R1206H	SIFT=T(1.0)	PP2HDIV=B(0.0)	VEST=0.053,0.055,0.023,0.022,0.053,0.053,0.053	MUTTASTER=N,N,N,N(1,1,1,1)	MUTASSESSOR=N(-2.075)	LRT=N(0.076590)	6443-68	19	KLK1	Pancreas	147.716	serine-type endopeptidase activity;nucleus;proteolysis;extracellular exosome
exm2253914	rs200505736	19	47423120	ARHGAP35	Synonymous_N396N							2953-31	6	CGA LHB	No	N/A	N/A
exm1472045	rs145833533	19	42398717	ARHGEF1	Missense_L287P	SIFT=T(0.149,.,0.133,0.162,0.147)	PP2HDIV=B(0.003)	VEST=0.099,0.136,0.132,0.132,0.132,0.119,0.119	MUTTASTER=D,D,D,D(0.958169,0.958169,0.958169,0.958169)	MUTASSESSOR=N(0.345)	LRT=N(0.747339)	7950-142	5	BTNL9	No	N/A	integral component of membrane
exm1292003	rs142667369	17	8219399	ARHGEF15	Missense_R546P	SIFT=T(0.081)	PP2HDIV=B(0.064)	VEST=0.812,0.813,0.812,0.812	MUTTASTER=D,D(0.988933,0.988933)	MUTASSESSOR=M(2.24)	LRT=D(0.000003)	8832-55	19	BST2	No	N/A	negative regulation of plasmacytoid dendritic cell cytokine production;signal transducer activity;protein binding;cytoplasm;cytoplasm;multivesicular body;Golgi apparatus;plasma membrane;integral component of plasma membrane;humoral immune response;cell-cell signaling;multicellular organismal development;metalloendopeptidase inhibitor activity;cell proliferation;response to virus;cell surface;cell…
exm6752	rs147324873	1	3389718	ARHGEF16	Missense_A367S	SIFT=T(0.462,0.383,0.383,0.272,0.134)	PP2HDIV=D(0.995)	VEST=0.346,0.737,0.802,0.764,0.724,0.755,0.298	MUTTASTER=D,D,D,D(1,1,1,1)	MUTASSESSOR=L(1.305)	LRT=D(0.000001)	13570-43	2	HDLBP	No	N/A	protein binding;nucleus;cytoplasm;plasma membrane;lipid transport;cholesterol metabolic process;lipid binding;high-density lipoprotein particle;poly(A) RNA binding
exm939772	rs61749196	11	73073498	ARHGEF17	Missense_R1572K	SIFT=T(0.081)	PP2HDIV=B(0.005)	VEST=0.19,0.183	MUTTASTER=N(1)	MUTASSESSOR=N(0)	LRT=N(0.061923)	9875-107	18	THOC1	No	N/A	regulation of DNA recombination;transcription export complex;THO complex;THO complex part of transcription export complex;DNA binding;RNA binding;protein binding;nucleus;nucleoplasm;cytoplasm;transcription, DNA-templated;RNA processing;mRNA processing;mRNA export from nucleus;mRNA export from nucleus;apoptotic process;signal transduction;RNA splicing;nuclear matrix;nuclear speck;replication fork …
exm939570	rs3741151	11	73020846	ARHGEF17	Missense_R388L	SIFT=D(0.006)	PP2HDIV=P(0.826)	VEST=0.425,0.426	MUTTASTER=N(0.999999)	MUTASSESSOR=L(0.895)	LRT=N(0.106306)	5115-31	11	RELT	Whole Blood	11.2897	cytoplasm;plasma membrane;integral component of membrane;extracellular exosome
exm1415651	rs138824526	19	7518397	ARHGEF18	Missense_I446V	SIFT=D(.,0.342,0.559)	PP2HDIV=B(0.166)	VEST=0.238,0.267,0.197,0.238,0.267	MUTTASTER=D,D(0.999999,0.999999)	MUTASSESSOR=N(0.345)	LRT=D(0.000019)	12814-17	1	RNPC3	No	N/A	nucleotide binding;RNA binding;nucleus;nucleoplasm;U12-type spliceosomal complex;mRNA processing;RNA splicing
exm1415600	rs199567237	19	7505163	ARHGEF18	Missense_R59C	SIFT=D(0.004)	PP2HDIV=D(0.997)	VEST=0.318,0.115,0.318	MUTTASTER=N,N(1,1)	MUTASSESSOR=L(0.895)	LRT=U(0.474592)	11110-4	12	TMEM119	No	N/A	osteoblast differentiation;molecular_function;cellular_component;endoplasmic reticulum;biological_process;integral component of membrane
exm21596	rs221057	1	16534255	ARHGEF19	Missense_E238Q	SIFT=D(0.009)		VEST=0.314,0.397,0.397	MUTTASTER=P,P(0.894891,0.894891)	MUTASSESSOR=L(1.59)	LRT=N(0.000785)	4834-61	1	EPHA2	Esophagus - Mucosa	11.723	skeletal system development;angiogenesis;vasculogenesis;osteoblast differentiation;transmembrane receptor protein tyrosine kinase activity;ephrin receptor activity;protein binding;ATP binding;plasma membrane;plasma membrane;integral component of plasma membrane;focal adhesion;cell adhesion;multicellular organismal development;axon guidance;intrinsic apoptotic signaling pathway in response to DNA …
exm1017046	rs201016615	12	58004404	ARHGEF25	Missense_R51S	SIFT=T(0.534)	PP2HDIV=B(0.0)	VEST=0.005,0.005,0.005	MUTTASTER=N(1)	MUTASSESSOR=N(0)		7009-8	9	CD72	Spleen	44.4394	transmembrane signaling receptor activity;receptor binding;protein binding;plasma membrane;integral component of plasma membrane;cell adhesion;signal transduction;axon guidance;carbohydrate binding
exm1017046	rs201016615	12	58004404	ARHGEF25	Missense_R51S	SIFT=T(0.534)	PP2HDIV=B(0.0)	VEST=0.005,0.005,0.005	MUTTASTER=N(1)	MUTASSESSOR=N(0)		6456-17	19	PSG6	No	N/A	molecular_function;extracellular region;female pregnancy
exm-rs12485738	rs12485738	3	56865776	ARHGEF3	Intronic							2979-8	4	CXCL5	Cells - Transformed fibroblasts	14.9888	neutrophil mediated immunity;positive regulation of leukocyte chemotaxis;extracellular region;extracellular space;chemotaxis;inflammatory response;immune response;signal transduction;G-protein coupled receptor signaling pathway;cell-cell signaling;chemokine activity;positive regulation of cell proliferation;response to lipopolysaccharide;CXCR chemokine receptor binding;cell chemotaxis;cell chemot…
exm-rs12485738	rs12485738	3	56865776	ARHGEF3	Intronic							2972-57	20	BMP7	No	N/A	skeletal system development;ossification;metanephros development;ureteric bud development;mesoderm formation;mesonephros development;epithelial to mesenchymal transition;cytokine activity;transforming growth factor beta receptor binding;protein binding;extracellular region;extracellular space;axon guidance;growth factor activity;heparin binding;embryonic pattern specification;negative regulation …
exm-rs12485738	rs12485738	3	56865776	ARHGEF3	Intronic							14134-49	12	AMIGO2	No	N/A	protein binding;nucleus;plasma membrane;homophilic cell adhesion via plasma membrane adhesion molecules;heterophilic cell-cell adhesion via plasma membrane cell adhesion molecules;brain development;integral component of membrane;negative regulation of apoptotic process;negative regulation of programmed cell death;cell-cell adhesion
exm493946	rs200166388	5	148989259	ARHGEF37	Splicing							9576-58	7	MNX1	No	N/A	neuron migration;sequence-specific DNA binding transcription factor activity;nucleus;transcription, DNA-templated;regulation of transcription from RNA polymerase II promoter;humoral immune response;motor neuron axon guidance;anatomical structure morphogenesis;post-embryonic development;spinal cord motor neuron cell fate specification;nerve development;dorsal/ventral neural tube patterning;endocri…
exm493946	rs200166388	5	148989259	ARHGEF37	Splicing							8970-9	8	RIPK2	No	N/A	activation of MAPK activity;positive regulation of cytokine-mediated signaling pathway;toll-like receptor signaling pathway;adaptive immune response;MyD88-dependent toll-like receptor signaling pathway;MyD88-independent toll-like receptor signaling pathway;protein serine/threonine kinase activity;non-membrane spanning protein tyrosine kinase activity;signal transducer activity;protein binding;ATP…
exm493955	rs57292511	5	148996328	ARHGEF37	Synonymous_V219V							5614-44	8	CRH	No	N/A	positive regulation of protein phosphorylation;synaptic transmission, dopaminergic;receptor binding;hormone activity;neuropeptide hormone activity;protein binding;extracellular region;extracellular space;cytoplasm;glucocorticoid biosynthetic process;inflammatory response;signal transduction;synaptic transmission;female pregnancy;parturition;learning or memory;long-term memory;feeding behavior;pos…
exm1080211	rs41275140	13	111870226	ARHGEF7	Synonymous_S194S							12814-17	1	RNPC3	No	N/A	nucleotide binding;RNA binding;nucleus;nucleoplasm;U12-type spliceosomal complex;mRNA processing;RNA splicing
exm747290	rs3808869	9	34622389	ARID3C	Missense_C335G	SIFT=T(0.353)	PP2HDIV=B(0.117)	VEST=0.087,0.085	MUTTASTER=P(1)	MUTASSESSOR=N(0)	LRT=N(0.078986)	14101-2	9	CNTFR	No	N/A	suckling behavior;brainstem development;ciliary neurotrophic factor receptor activity;receptor binding;signal transduction;nervous system development;sex differentiation;positive regulation of cell proliferation;apical plasma membrane;extrinsic component of membrane;cytokine binding;anchored component of membrane;negative regulation of neuron apoptotic process;skeletal muscle organ development;ci…
exm-rs10821936	rs10821936	10	63723577	ARID5B	Intronic							6485-59	22	IGLL1	Testis	609.491	immune response;membrane;extracellular exosome
exm-rs10821936	rs10821936	10	63723577	ARID5B	Intronic							5728-60	1	FCRL1	Spleen	30.3588	plasma membrane;integral component of membrane
exm2273468	rs8354	10	104436641	ARL3	UTR3							12571-14	10	ARL3	No	N/A	Golgi membrane;cytokinesis;kidney development;GTPase activity;protein binding;GTP binding;nucleus;Golgi apparatus;centrosome;spindle microtubule;cytoplasmic microtubule;post-Golgi vesicle-mediated transport;organelle organization;smoothened signaling pathway;small GTPase mediated signal transduction;microtubule binding;metabolic process;protein transport;GDP binding;midbody;photoreceptor connecti…
exm1316193	rs544198	17	37319029	ARL5C	Missense_M64L	SIFT=D(0.042)	PP2HDIV=B(0.095)	VEST=0.153,0.153,0.153	MUTTASTER=P,P(0.162959,0.162959)	MUTASSESSOR=L(0.895)	LRT=D(0.000368)	5356-2	22	MIF	No	N/A	prostaglandin biosynthetic process;negative regulation of mature B cell apoptotic process;dopachrome isomerase activity;receptor binding;cytokine activity;cytokine receptor binding;protein binding;extracellular region;extracellular space;nucleoplasm;cytoplasm;inflammatory response;cell surface receptor signaling pathway;cell aging;cell proliferation;cell surface;negative regulation of gene expres…
exm2250482	rs150397242	1	202104282	ARL8A	Missense_H147Y			MUTTASTER=D(1)				9463-26	7	CDHR3	No	N/A	calcium ion binding;plasma membrane;homophilic cell adhesion via plasma membrane adhesion molecules;integral component of membrane
exm647055	rs142906964	7	102733083	ARMC10	Missense_G230R	SIFT=D(0.0,0.001,0.001,0.0)		VEST=0.637,0.621,0.641,0.637,0.59	MUTTASTER=D,D,D,D,D,D(0.99986,0.99986,0.99986,1,1,1)	MUTASSESSOR=M(2.66)	LRT=D(0.000001)	5803-24	19	C3	Liver	11.6345	positive regulation of type IIa hypersensitivity;positive regulation of protein phosphorylation;positive regulation of activation of membrane attack complex;endopeptidase inhibitor activity;receptor binding;protein binding;extracellular region;extracellular space;plasma membrane;fatty acid metabolic process;inflammatory response;immune response;complement activation;complement activation;compleme…
exm647055	rs142906964	7	102733083	ARMC10	Missense_G230R	SIFT=D(0.0,0.001,0.001,0.0)		VEST=0.637,0.621,0.641,0.637,0.59	MUTTASTER=D,D,D,D,D,D(0.99986,0.99986,0.99986,1,1,1)	MUTASSESSOR=M(2.66)	LRT=D(0.000001)	2683-1	19	C3	Liver	11.6345	positive regulation of type IIa hypersensitivity;positive regulation of protein phosphorylation;positive regulation of activation of membrane attack complex;endopeptidase inhibitor activity;receptor binding;protein binding;extracellular region;extracellular space;plasma membrane;fatty acid metabolic process;inflammatory response;immune response;complement activation;complement activation;compleme…
exm647026	rs200476156	7	102716284	ARMC10	Missense_T67M	SIFT=T(0.295,0.363,0.285)	PP2HDIV=B(0.0)	VEST=0.311,0.081,0.081,0.081,0.081	MUTTASTER=N,N,N,N,N,N(1,1,0.999998,0.999998,0.999998,0.999998)	MUTASSESSOR=N(0)	LRT=N(0.000072)	7752-31	12	CLEC4D	Whole Blood	20.5817	stimulatory C-type lectin receptor signaling pathway;plasma membrane;integral component of membrane;carbohydrate binding;innate immune response
exm647026	rs200476156	7	102716284	ARMC10	Missense_T67M	SIFT=T(0.295,0.363,0.285)	PP2HDIV=B(0.0)	VEST=0.311,0.081,0.081,0.081,0.081	MUTTASTER=N,N,N,N,N,N(1,1,0.999998,0.999998,0.999998,0.999998)	MUTASSESSOR=N(0)	LRT=N(0.000072)	6575-79	9	ADAMTSL1	No	N/A	proteinaceous extracellular matrix;endoplasmic reticulum lumen;protein O-linked glycosylation;proteolysis;metallopeptidase activity;zinc ion binding;protein O-linked fucosylation;post-translational protein modification;cellular protein metabolic process
exm647026	rs200476156	7	102716284	ARMC10	Missense_T67M	SIFT=T(0.295,0.363,0.285)	PP2HDIV=B(0.0)	VEST=0.311,0.081,0.081,0.081,0.081	MUTTASTER=N,N,N,N,N,N(1,1,0.999998,0.999998,0.999998,0.999998)	MUTASSESSOR=N(0)	LRT=N(0.000072)	12514-16	12	METTL1	No	N/A	tRNA binding;protein binding;nucleus;nucleoplasm;nucleolus;cytoplasm;tRNA modification;tRNA (guanine-N7-)-methyltransferase activity;tRNA (guanine-N7-)-methyltransferase activity;tRNA methylation;RNA (guanine-N7)-methylation;RNA (guanine-N7)-methylation;tRNA methyltransferase complex
exm647026	rs200476156	7	102716284	ARMC10	Missense_T67M	SIFT=T(0.295,0.363,0.285)	PP2HDIV=B(0.0)	VEST=0.311,0.081,0.081,0.081,0.081	MUTTASTER=N,N,N,N,N,N(1,1,0.999998,0.999998,0.999998,0.999998)	MUTASSESSOR=N(0)	LRT=N(0.000072)	10888-4	4	GALNT7	No	N/A	Golgi membrane;polypeptide N-acetylgalactosaminyltransferase activity;carbohydrate metabolic process;protein O-linked glycosylation;membrane;integral component of membrane;O-glycan processing;carbohydrate binding;post-translational protein modification;cellular protein metabolic process;metal ion binding;extracellular exosome
exm647019	rs145152108	7	102716226	ARMC10	Missense_A48S	SIFT=T(0.733,0.744,0.739)	PP2HDIV=B(0.0)	VEST=0.097,0.112,0.112,0.108,0.112	MUTTASTER=N,N,N,N,N,N(1,1,0.999993,0.999993,0.999993,0.999993)	MUTASSESSOR=L(0.895)	LRT=N(0.044688)	5754-76	9	INSL6	Testis	883.111	hormone activity;cellular_component;extracellular region;spermatid development;biological_process;male gonad development;fertilization;sperm motility;negative regulation of apoptotic process
exm891911	rs140277154	11	13402787	ARNTL	Missense_P534S	SIFT=T(0.268,0.285,0.24,0.286,0.161)	PP2HDIV=P(0.649)	VEST=0.667,0.654,0.631,0.631,0.652,0.628,0.631,0.631,0.631,0.628	MUTTASTER=D,D,D,D,D,D,D,D(1,1,1,1,1,1,0.997996,1)	MUTASSESSOR=L(1.32)	LRT=D(0.000000)	7003-4	5	GALNT10	No	N/A	Golgi membrane;polypeptide N-acetylgalactosaminyltransferase activity;protein O-linked glycosylation;protein O-linked glycosylation;integral component of membrane;O-glycan processing;O-glycan processing;carbohydrate binding;post-translational protein modification;cellular protein metabolic process;metal ion binding
exm637804	rs151225927	7	98991711	ARPC1B	Missense_M350R	SIFT=D(0.028)	PP2HDIV=P(0.893)	VEST=0.907,0.905,0.905	MUTTASTER=D,D(0.999999,0.999999)	MUTASSESSOR=M(1.91)	LRT=D(0.000000)	6402-8	7	PILRA	Whole Blood	20.7605	protein binding;plasma membrane;signal transduction;integral component of membrane;viral process;extracellular exosome
exm637804	rs151225927	7	98991711	ARPC1B	Missense_M350R	SIFT=D(0.028)	PP2HDIV=P(0.893)	VEST=0.907,0.905,0.905	MUTTASTER=D,D(0.999999,0.999999)	MUTASSESSOR=M(1.91)	LRT=D(0.000000)	10816-150	7	PILRA	Whole Blood	20.7605	protein binding;plasma membrane;signal transduction;integral component of membrane;viral process;extracellular exosome
exm130314	rs199989525	1	183602251	ARPC5	Missense_N61S	SIFT=T(0.102,0.104,0.126)	PP2HDIV=B(0.001)	VEST=0.043,0.046,0.046,0.033,0.046	MUTTASTER=D,D,D(0.999685,0.999685,0.999685)	MUTASSESSOR=L(1.41)	LRT=D(0.000001)	7950-142	5	BTNL9	No	N/A	integral component of membrane
exm1444007	rs1046806	19	18119848	ARRDC2	Missense_R132Q	SIFT=D(0.002,.,0.002)	PP2HDIV=D(1.0)	VEST=0.842,0.887	MUTTASTER=D,D(1,1)	MUTASSESSOR=M(2.67)	LRT=D(0.000033)	11616-9	8	HSF1	No	N/A	negative regulation of transcription from RNA polymerase II promoter;RNA polymerase II core promoter proximal region sequence-specific DNA binding;RNA polymerase II core promoter proximal region sequence-specific DNA binding transcription factor activity involved in negative regulation of transcription;RNA polymerase II intronic transcription regulatory region sequence-specific DNA binding;embryo…
exm1410772	rs117229323	19	4891564	ARRDC5	Missense_E175K	SIFT=T(0.570000)	MUTTASTER=N(0.396557)			MUTASSESSOR=low(0.975)	LRT=N(0.005155)	7243-8	9	IFNB1	No	N/A	adaptive immune response;T cell activation involved in immune response;B cell activation involved in immune response;natural killer cell activation involved in immune response;cytokine activity;cytokine activity;type I interferon receptor binding;extracellular region;extracellular region;extracellular space;humoral immune response;cell surface receptor signaling pathway;blood coagulation;response…
exm1624042	rs80338815	22	51065593	ARSA	Splicing							5747-67	1	BGLAP	No	N/A	skeletal system development;osteoblast differentiation;osteoblast development;structural molecule activity;calcium ion binding;extracellular space;cytoplasm;rough endoplasmic reticulum;Golgi apparatus;cell adhesion;cell aging;structural constituent of bone;response to mechanical stimulus;response to gravity;response to zinc ion;response to activity;bone mineralization;dendrite;regulation of bone …
exm2261974	rs16876062	5	78190471	ARSB	Intronic							10000-28	22	CRYBB2	No	N/A	structural molecule activity;structural constituent of eye lens;visual perception;identical protein binding;protein homodimerization activity;camera-type eye development;response to stimulus
exm1626043	rs144037683	23	2836078	ARSD	Synonymous_G210G							8336-267	3	GRAMD1C	No	N/A	protein binding;integral component of membrane
exm1626168	rs140568041	23	2928108	ARSH	Missense_R44G	SIFT=D(0.003)	PP2HDIV=P(0.936)	VEST=0.384,0.384	MUTTASTER=N(0.99678)	MUTASSESSOR=H(3.525)	LRT=N(0.003223)	9576-58	7	MNX1	No	N/A	neuron migration;sequence-specific DNA binding transcription factor activity;nucleus;transcription, DNA-templated;regulation of transcription from RNA polymerase II promoter;humoral immune response;motor neuron axon guidance;anatomical structure morphogenesis;post-embryonic development;spinal cord motor neuron cell fate specification;nerve development;dorsal/ventral neural tube patterning;endocri…
exm879825	rs141826088	11	3680974	ART1	Nonsense_Y75X							6921-24	1	B4GALT3	No	N/A	Golgi membrane;beta-N-acetylglucosaminylglycopeptide beta-1,4-galactosyltransferase activity;N-acetyllactosamine synthase activity;cytoplasm;Golgi apparatus;carbohydrate metabolic process;galactosyltransferase activity;integral component of membrane;keratan sulfate biosynthetic process;protein N-linked glycosylation via asparagine;glycosaminoglycan metabolic process;Golgi cisterna membrane;kerata…
exm987208	rs11276	12	14993439	ART4	Missense_D265N	SIFT=T(1.0)	PP2HDIV=B(0.0)	VEST=0.007,0.007,0.016	MUTTASTER=P(0.999993)		LRT=N(0.010520)	6576-1	12	ART4	No	N/A	NAD(P)+-protein-arginine ADP-ribosyltransferase activity;plasma membrane;protein ADP-ribosylation;arginine metabolic process;membrane;anchored component of membrane
exm987248	rs200975620	12	14996040	ART4	Missense_P3R	SIFT=D(0.0)	PP2HDIV=B(0.005)	VEST=0.265,0.246	MUTTASTER=N(1)	MUTASSESSOR=L(0.975)	LRT=N(0.001092)	4987-17	19	FCAR	Whole Blood	57.3198	extracellular region;plasma membrane;integral component of plasma membrane;immune response;IgA binding
exm1585978	rs115344498	22	19960512	ARVCF	Missense_V829A	SIFT=D(0.002)	PP2HDIV=B(0.005)	VEST=0.495,0.475,0.49,0.49,0.539,0.495	MUTTASTER=D,D,D,D,D(0.999351,0.999519,0.999519,0.999519,0.999519)	MUTASSESSOR=M(2.045)	LRT=D(0.000013)	8272-22	1	HSD17B7	No	N/A	3-keto sterol reductase activity;estradiol 17-beta-dehydrogenase activity;prolactin receptor binding;endoplasmic reticulum membrane;plasma membrane;cholesterol biosynthetic process;estrogen biosynthetic process;integral component of membrane;small molecule metabolic process;oxidation-reduction process
exm1585978	rs115344498	22	19960512	ARVCF	Missense_V829A	SIFT=D(0.002)	PP2HDIV=B(0.005)	VEST=0.495,0.475,0.49,0.49,0.539,0.495	MUTTASTER=D,D,D,D,D(0.999351,0.999519,0.999519,0.999519,0.999519)	MUTASSESSOR=M(2.045)	LRT=D(0.000013)	12781-2	12	TARBP2	No	N/A	double-stranded RNA binding;protein binding;nucleus;nucleoplasm;cytoplasm;cytosol;regulation of translation;negative regulation of protein kinase activity;gene expression;RISC complex;enzyme binding;production of siRNA involved in RNA interference;targeting of mRNA for destruction involved in RNA interference;pre-miRNA processing;micro-ribonucleoprotein complex;production of miRNAs involved in ge…
exm1585978	rs115344498	22	19960512	ARVCF	Missense_V829A	SIFT=D(0.002)	PP2HDIV=B(0.005)	VEST=0.495,0.475,0.49,0.49,0.539,0.495	MUTTASTER=D,D,D,D,D(0.999351,0.999519,0.999519,0.999519,0.999519)	MUTASSESSOR=M(2.045)	LRT=D(0.000013)	12428-2	1	LYPLAL1	No	N/A	protein depalmitoylation;lysophospholipase activity;cytoplasm;cytosol;biological_process;negative regulation of Golgi to plasma membrane protein transport;extracellular exosome
exm1585954	rs34445280	22	19959456	ARVCF	Missense_R912W	SIFT=D(0.003,0.004,0.004,0.003)	PP2HDIV=D(0.99)	VEST=0.136,0.126,0.082,0.082,0.096,0.136	MUTTASTER=N,N,N,N,N(1,1,1,1,1)	MUTASSESSOR=L(1.04)	LRT=N(0.018305)	11171-25	23	FLNA	No	N/A	epithelial to mesenchymal transition;glycoprotein binding;platelet degranulation;signal transducer activity;protein kinase C binding;protein binding;extracellular region;nucleus;cytoplasm;trans-Golgi network;cytosol;actin filament;plasma membrane;focal adhesion;adenylate cyclase-inhibiting dopamine receptor signaling pathway;small GTPase mediated signal transduction;blood coagulation;transcriptio…
exm685590	rs13263632	8	17942204	ASAH1	Missense_S36N	SIFT=T(0.452,0.365)	PP2HDIV=B(0.005)	VEST=0.037,0.037,0.037	MUTTASTER=P,P(1,1)	MUTASSESSOR=N(0)	LRT=N(0.000000)	6653-58	3	CD47	No	N/A	protein binding;plasma membrane;integral component of plasma membrane;cell adhesion;integrin-mediated signaling pathway;blood coagulation;opsonization;positive regulation of cell proliferation;response to bacterium;positive regulation of cell-cell adhesion;extracellular matrix organization;positive regulation of inflammatory response;positive regulation of phagocytosis;positive regulation of T ce…
exm825192	rs116049719	10	52005095	ASAH2	Stop_lost_*/Q							3212-30	10	ASAH2	No	N/A	mitochondrion;plasma membrane;sphingolipid metabolic process;ceramide metabolic process;glycosphingolipid metabolic process;apoptotic process;signal transduction;integral component of membrane;ceramidase activity;small molecule metabolic process
exm30898	rs146778835	1	23759594	ASAP3	Missense_G767R	SIFT=D(0.004,0.005,0.004)	PP2HDIV=D(0.999)	VEST=0.626,0.613,0.603,0.626	MUTTASTER=N,N,N(1,1,1)	MUTASSESSOR=N(0.695)	LRT=N(0.003357)	8272-22	1	HSD17B7	No	N/A	3-keto sterol reductase activity;estradiol 17-beta-dehydrogenase activity;prolactin receptor binding;endoplasmic reticulum membrane;plasma membrane;cholesterol biosynthetic process;estrogen biosynthetic process;integral component of membrane;small molecule metabolic process;oxidation-reduction process
exm30955	rs146159261	1	23763676	ASAP3	Missense_V430A	SIFT=T(0.268,0.264)	PP2HDIV=D(0.998)	VEST=0.257,0.262,0.257	MUTTASTER=N,N(1,1)	MUTASSESSOR=L(0.825)	LRT=N(0.111390)	5754-76	9	INSL6	Testis	883.111	hormone activity;cellular_component;extracellular region;spermatid development;biological_process;male gonad development;fertilization;sperm motility;negative regulation of apoptotic process
exm30873	rs137927599	1	23757529	ASAP3	Missense_P879L	SIFT=D(0.001,0.004,0.006,0.003)	PP2HDIV=P(0.873)	VEST=0.139,0.147,0.148,0.204,0.139	MUTTASTER=N,N,N(0.822131,0.959953,0.959953)	MUTASSESSOR=N(0.55)	LRT=U(0.001522)	8321-27	16	ZNF843	No	N/A	nucleic acid binding;protein binding;metal ion binding
exm30873	rs137927599	1	23757529	ASAP3	Missense_P879L	SIFT=D(0.001,0.004,0.006,0.003)	PP2HDIV=P(0.873)	VEST=0.139,0.147,0.148,0.204,0.139	MUTTASTER=N,N,N(0.822131,0.959953,0.959953)	MUTASSESSOR=N(0.55)	LRT=U(0.001522)	7136-107	11	HBE1	No	N/A	negative regulation of transcription from RNA polymerase II promoter;oxygen transporter activity;iron ion binding;cytosol;hemoglobin complex;blood coagulation;oxygen transport;oxygen binding;heme binding;hemoglobin alpha binding;protein heterooligomerization;blood microparticle
exm30873	rs137927599	1	23757529	ASAP3	Missense_P879L	SIFT=D(0.001,0.004,0.006,0.003)	PP2HDIV=P(0.873)	VEST=0.139,0.147,0.148,0.204,0.139	MUTTASTER=N,N,N(0.822131,0.959953,0.959953)	MUTASSESSOR=N(0.55)	LRT=U(0.001522)	12875-28	5	UBTD2	No	N/A	cytoplasm
exm30873	rs137927599	1	23757529	ASAP3	Missense_P879L	SIFT=D(0.001,0.004,0.006,0.003)	PP2HDIV=P(0.873)	VEST=0.139,0.147,0.148,0.204,0.139	MUTTASTER=N,N,N(0.822131,0.959953,0.959953)	MUTASSESSOR=N(0.55)	LRT=U(0.001522)	11671-19	3	BRPF1	No	N/A	DNA binding;protein binding;nucleus;nucleoplasm;cytoplasm;chromatin organization;transcription, DNA-templated;zinc ion binding;histone H3 acetylation;positive regulation of transcription, DNA-templated;MOZ/MORF histone acetyltransferase complex
exm672723	rs104886474	7	150878511	ASB10	Missense_V207L	SIFT=D(0.006,0.009,0.01)	PP2HDIV=P(0.901)	VEST=0.657,0.657,0.657,0.627,0.65,0.65,0.627,0.657	MUTTASTER=D,D,D,D,D(0.995162,0.995162,0.995162,0.995162,0.995162)	MUTASSESSOR=L(1.09)	LRT=D(0.000583)	12781-2	12	TARBP2	No	N/A	double-stranded RNA binding;protein binding;nucleus;nucleoplasm;cytoplasm;cytosol;regulation of translation;negative regulation of protein kinase activity;gene expression;RISC complex;enzyme binding;production of siRNA involved in RNA interference;targeting of mRNA for destruction involved in RNA interference;pre-miRNA processing;micro-ribonucleoprotein complex;production of miRNAs involved in ge…
exm672699	rs61735130	7	150878220	ASB10	Missense_R304C	SIFT=D(0.014,0.017,0.017)	PP2HDIV=D(0.999)	VEST=0.447,0.447,0.447,0.438,0.465,0.461,0.438,0.447	MUTTASTER=D,D,D,D,D(0.978436,0.978436,0.978436,0.978436,0.978436)	MUTASSESSOR=L(1.145)	LRT=N(0.001396)	9576-58	7	MNX1	No	N/A	neuron migration;sequence-specific DNA binding transcription factor activity;nucleus;transcription, DNA-templated;regulation of transcription from RNA polymerase II promoter;humoral immune response;motor neuron axon guidance;anatomical structure morphogenesis;post-embryonic development;spinal cord motor neuron cell fate specification;nerve development;dorsal/ventral neural tube patterning;endocri…
exm672731	rs104886473	7	150883498	ASB10	Missense_R189W	SIFT=D(0.007,0.005,0.005)	PP2HDIV=D(0.992)	VEST=0.435,0.462,0.435,0.432,0.48,0.48,0.432,0.462	MUTTASTER=N,N,N,N,N(0.999756,0.999756,0.999756,0.999756,0.999756)	MUTASSESSOR=L(1.15)	LRT=N(0.880316)	7136-107	11	HBE1	No	N/A	negative regulation of transcription from RNA polymerase II promoter;oxygen transporter activity;iron ion binding;cytosol;hemoglobin complex;blood coagulation;oxygen transport;oxygen binding;heme binding;hemoglobin alpha binding;protein heterooligomerization;blood microparticle
exm672731	rs104886473	7	150883498	ASB10	Missense_R189W	SIFT=D(0.007,0.005,0.005)	PP2HDIV=D(0.992)	VEST=0.435,0.462,0.435,0.432,0.48,0.48,0.432,0.462	MUTTASTER=N,N,N,N,N(0.999756,0.999756,0.999756,0.999756,0.999756)	MUTASSESSOR=L(1.15)	LRT=N(0.880316)	14139-16	15	NRG4	No	N/A	receptor binding;protein binding;extracellular region;extracellular space;plasma membrane;epidermal growth factor receptor signaling pathway;growth factor activity;fibroblast growth factor receptor signaling pathway;integral component of membrane;intracellular signal transduction;Fc-epsilon receptor signaling pathway;innate immune response;neurotrophin TRK receptor signaling pathway;phosphatidyli…
exm1327984	rs200625323	17	42254204	ASB16	Missense_E223G	SIFT=T(0.071)	PP2HDIV=P(0.946)	VEST=0.162	MUTTASTER=D(0.999999)	MUTASSESSOR=L(0.945)	LRT=D(0.000002)	6966-144	16	STX1B	No	N/A	SNARE binding;positive regulation of neurotransmitter secretion;SNAP receptor activity;nucleus;microtubule organizing center;spindle;cytosol;plasma membrane;plasma membrane;plasma membrane;intracellular protein transport;synaptic vesicle;regulation of gene expression;regulation of synaptic vesicle priming;endomembrane system;membrane;integral component of membrane;synaptic vesicle docking;protein…
exm1123584	rs11555542	14	94417531	ASB2	Missense_N232D,Missense_N184D	SIFT=T(0.097,0.469,0.128,0.032)	PP2HDIV=P(0.922)	VEST=0.036,0.066,0.191,0.122,0.057	MUTTASTER=D,D(0.999986,0.999986)	MUTASSESSOR=N(0.72)	LRT=D(0.000000)	5019-16	4	UCHL1	No	N/A	response to ischemia;cysteine-type endopeptidase activity;ubiquitin-specific protease activity;protein binding;nucleoplasm;cytoplasm;cytoplasm;cytoplasm;endoplasmic reticulum membrane;cytosol;plasma membrane;axon target recognition;adult walking behavior;omega peptidase activity;cell proliferation;protein deubiquitination;ligase activity;sensory perception of pain;axon transport of mitochondrion;…
exm1123584	rs11555542	14	94417531	ASB2	Missense_N232D,Missense_N184D	SIFT=T(0.097,0.469,0.128,0.032)	PP2HDIV=P(0.922)	VEST=0.036,0.066,0.191,0.122,0.057	MUTTASTER=D,D(0.999986,0.999986)	MUTASSESSOR=N(0.72)	LRT=D(0.000000)	3236-12	19	GSK3A GSK3B	No	N/A	N/A
exm1123584	rs11555542	14	94417531	ASB2	Missense_N232D,Missense_N184D	SIFT=T(0.097,0.469,0.128,0.032)	PP2HDIV=P(0.922)	VEST=0.036,0.066,0.191,0.122,0.057	MUTTASTER=D,D(0.999986,0.999986)	MUTASSESSOR=N(0.72)	LRT=D(0.000000)	10047-12	1	NCF2	No	N/A	acrosomal vesicle;antigen processing and presentation of peptide antigen via MHC class I;antigen processing and presentation of exogenous peptide antigen via MHC class I, TAP-dependent;protein binding;nucleolus;cytoplasm;cytosol;superoxide metabolic process;cellular defense response;small GTPase mediated signal transduction;aging;protein C-terminus binding;electron carrier activity;response to gl…
exm193535	rs17521008	2	53955850	ASB3	Synonymous_S128S,Synonymous_S201S,Synonymous_S128S,Synonymous_S239S							8957-72	2	ERLEC1	No	N/A	glycoprotein binding;protein binding;endoplasmic reticulum lumen;ER-associated ubiquitin-dependent protein catabolic process;endoplasmic reticulum quality control compartment
exm2269060	rs10188142	2	53958136	ASB3	Intronic							12812-25	2	ACYP2	No	N/A	acylphosphatase activity;protein binding;mitochondrion;phosphate-containing compound metabolic process
exm787791	rs148420909	9	132402834	ASB6	Missense_N94T/S	SIFT=D(.,0.0,0.001)	PP2HDIV=P(0.832)	VEST=0.382,0.382,0.411,0.411	MUTTASTER=D,D,D(0.978026,0.978026,1)	MUTASSESSOR=M(2.325)	LRT=D(0.000001)	13570-43	2	HDLBP	No	N/A	protein binding;nucleus;cytoplasm;plasma membrane;lipid transport;cholesterol metabolic process;lipid binding;high-density lipoprotein particle;poly(A) RNA binding
exm833256	rs146370051	10	73892817	ASCC1	Missense_N290S	SIFT=T(1.0,0.489,1.0,1.0,0.489)	PP2HDIV=B(0.003)	VEST=0.038,0.017,0.018,0.017,0.017,0.018,0.017,0.044,0.017,0.017,0.017,0.019,0.035	MUTTASTER=N,N,N,N,N,N,N(0.702166,0.702166,0.702166,0.702166,0.702166,0.702166,0.702166)	MUTASSESSOR=N(-0.46)	LRT=N(0.014172)	12832-10	8	ASH2L	No	N/A	DNA binding;protein binding;nucleus;nucleus;nucleoplasm;chromatin organization;transcription, DNA-templated;regulation of transcription, DNA-templated;transcription from RNA polymerase II promoter;cellular response to DNA damage stimulus;positive regulation of cell proliferation;hemopoiesis;histone methyltransferase complex;histone methyltransferase complex;histone methyltransferase activity (H3-…
exm107111	rs146518998	1	155451382	ASH1L	Missense_E427K	SIFT=D(0.002)		VEST=0.483,0.48,0.48	MUTTASTER=D,N,N(1,0.733572,0.733572)	MUTASSESSOR=N(0.345)	LRT=N(0.005640)	11254-13	14	PAPLN	No	N/A	metalloendopeptidase activity;serine-type endopeptidase inhibitor activity;basement membrane;proteolysis;zinc ion binding;negative regulation of endopeptidase activity
exm2264643	rs7207803	17	32454246	ASIC2	Intronic							4886-3	17	CCL7	No	N/A	monocyte chemotaxis;protein binding;extracellular region;extracellular space;cellular calcium ion homeostasis;chemotaxis;inflammatory response;immune response;cytoskeleton organization;signal transduction;cell-cell signaling;chemokine activity;heparin binding;regulation of cell shape;response to gamma radiation;positive regulation of cell migration;CCR1 chemokine receptor binding;CCR2 chemokine r…
exm2264643	rs7207803	17	32454246	ASIC2	Intronic							13748-4	17	CCL8	No	N/A	protein kinase activity;extracellular space;protein phosphorylation;calcium ion transport;cellular calcium ion homeostasis;exocytosis;chemotaxis;inflammatory response;immune response;signal transduction;cell-cell signaling;chemokine activity;heparin binding;response to virus;phospholipase activator activity;positive regulation of catalytic activity;cell chemotaxis;cell chemotaxis
exm672092	rs144223292	7	150746207	ASIC3	Stop_gained_R/*							6443-68	19	KLK1	Pancreas	147.716	serine-type endopeptidase activity;nucleus;proteolysis;extracellular exosome
exm430952	rs146626721	4	156751082	ASIC5	Missense_I482V	SIFT=T(0.500000)	PP2HDIV=B(0.121)		MUTTASTER=N(0.002616)	MUTASSESSOR=low(1.52)	LRT=N(0.001138)	8345-27	1	GPX7	No	N/A	response to reactive oxygen species;catalase activity;peroxidase activity;glutathione peroxidase activity;protein binding;extracellular region;endoplasmic reticulum;endoplasmic reticulum lumen;oxidation-reduction process
exm623783	rs145138923	7	65546812	ASL	Missense_Q12R	SIFT=D(0.000000)	PP2HDIV=D(1.0)		MUTTASTER=D(0.999918)	MUTASSESSOR=high(4.225)	LRT=D(0.000000)	11241-8	7	ASL	Liver	13.7001	urea cycle;urea cycle;argininosuccinate lyase activity;protein binding;cytoplasm;cytosol;internal protein amino acid acetylation;arginine catabolic process;cellular nitrogen compound metabolic process;arginine biosynthetic process via ornithine;small molecule metabolic process;extracellular exosome
exm636216	rs61733327	7	97482484	ASNS	Missense_S455F	SIFT=D(0.025,0.025,0.018,0.025,0.035,0.018,0.035)		VEST=0.138,0.158,0.243,0.241,0.241,0.241,0.249,0.254,0.148,0.254,0.254,0.243,0.241,0.241,0.241,0.254	MUTTASTER=D,D,D,D,D,D,D(0.688112,0.688112,0.688112,0.688112,0.688112,0.688112,0.688112)	MUTASSESSOR=L(1.59)	LRT=N(0.004437)	6209-2	7	AOC1	No	N/A	receptor activity;cation channel activity;sodium channel activity;copper ion binding;calcium ion binding;extracellular space;peroxisome;plasma membrane;bicellular tight junction;primary amine oxidase activity;drug binding;heparin binding;zinc ion binding;amine metabolic process;protein complex binding;sodium ion transmembrane transport;cellular response to copper ion starvation;response to drug;p…
exm1277844	rs144321760	17	3386869	ASPA	Missense_I170T	SIFT=D(0.003)	PP2HDIV=B(0.215)	VEST=0.373,0.373,0.373,0.373	MUTTASTER=D,D,D(1,0.998979,0.998979)	MUTASSESSOR=L(1.245)	LRT=N(0.007925)	11671-19	3	BRPF1	No	N/A	DNA binding;protein binding;nucleus;nucleoplasm;cytoplasm;chromatin organization;transcription, DNA-templated;zinc ion binding;histone H3 acetylation;positive regulation of transcription, DNA-templated;MOZ/MORF histone acetyltransferase complex
exm2270864	rs6985520	8	62603795	ASPH	Intronic							6998-106	8	ASPH	No	N/A	peptide-aspartate beta-dioxygenase activity;structural molecule activity;calcium ion binding;calcium ion binding;detection of calcium ion;protein binding;endoplasmic reticulum;endoplasmic reticulum membrane;plasma membrane;muscle contraction;pattern specification process;negative regulation of cell proliferation;structural constituent of muscle;electron carrier activity;positive regulation of cal…
exm134143	rs41299623	1	197073196	ASPM	Missense_W1729R	SIFT=D(0.001)	PP2HDIV=D(0.999)	VEST=0.273	MUTTASTER=D,D,N(1,1,0.999903)	MUTASSESSOR=M(3.065)	LRT=N(0.039326)	12875-28	5	UBTD2	No	N/A	cytoplasm
exm133968	rs36004306	1	197061086	ASPM	Missense_L1547R,Missense_L3132R	SIFT=D(0.035,0.181,0.153,.)	PP2HDIV=P(0.761)	VEST=0.493,0.478,0.742	MUTTASTER=N,N,N(0.999962,0.999999,0.999999)	MUTASSESSOR=L(0.895)	LRT=N(0.137383)	6471-53	1	CFHR4	No	N/A	lipid transporter activity;extracellular region;lipid transport
exm133968	rs36004306	1	197061086	ASPM	Missense_L1547R,Missense_L3132R	SIFT=D(0.035,0.181,0.153,.)	PP2HDIV=P(0.761)	VEST=0.493,0.478,0.742	MUTTASTER=N,N,N(0.999962,0.999999,0.999999)	MUTASSESSOR=L(0.895)	LRT=N(0.137383)	2768-56	11	HPX	Liver	2250.64	positive regulation of immunoglobulin production;positive regulation of humoral immune response mediated by circulating immunoglobulin;protein binding;extracellular region;extracellular region;extracellular space;cellular iron ion homeostasis;receptor-mediated endocytosis;heme transporter activity;heme transport;viral process;hemoglobin metabolic process;heme metabolic process;positive regulation…
exm134032	rs3762271	1	197070442	ASPM	Missense_L2647I	SIFT=T(0.434,.)	PP2HDIV=P(0.882)	VEST=0.121	MUTTASTER=P,P,P(0.99995,0.780001,0.780001)	MUTASSESSOR=N(0.745)	LRT=N(0.566379)	6471-53	1	CFHR4	No	N/A	lipid transporter activity;extracellular region;lipid transport
exm134032	rs3762271	1	197070442	ASPM	Missense_L2647I	SIFT=T(0.434,.)	PP2HDIV=P(0.882)	VEST=0.121	MUTTASTER=P,P,P(0.99995,0.780001,0.780001)	MUTASSESSOR=N(0.745)	LRT=N(0.566379)	5658-64	1	F13B	Liver	399.921	extracellular region;extracellular region;blood coagulation
exm134032	rs3762271	1	197070442	ASPM	Missense_L2647I	SIFT=T(0.434,.)	PP2HDIV=P(0.882)	VEST=0.121	MUTTASTER=P,P,P(0.99995,0.780001,0.780001)	MUTASSESSOR=N(0.745)	LRT=N(0.566379)	2768-56	11	HPX	Liver	2250.64	positive regulation of immunoglobulin production;positive regulation of humoral immune response mediated by circulating immunoglobulin;protein binding;extracellular region;extracellular region;extracellular space;cellular iron ion homeostasis;receptor-mediated endocytosis;heme transporter activity;heme transport;viral process;hemoglobin metabolic process;heme metabolic process;positive regulation…
exm761532	rs41278695	9	95228663	ASPN	Missense_G193E	SIFT=D(0.001,0.002)	PP2HDIV=P(0.887)	VEST=0.233,0.916,0.926,0.917,0.207	MUTTASTER=D,D,D(0.999998,0.999998,1)	MUTASSESSOR=M(2.955)	LRT=D(0.000000)	6451-64	9	ASPN	No	N/A	calcium ion binding;collagen binding;proteinaceous extracellular matrix;bone mineralization;negative regulation of transforming growth factor beta receptor signaling pathway;extracellular matrix;negative regulation of tooth mineralization
exm776703	rs149757205	9	120053774	ASTN2	Missense_A154V	SIFT=T(0.144,0.147)	PP2HDIV=P(0.948)	VEST=0.422,0.422,0.422,0.422	MUTTASTER=D,D,D,D(0.945813,0.945813,0.945813,1)	MUTASSESSOR=N(0.55)	LRT=D(0.000018)	13452-113	6	SMIM13	No	N/A	integral component of membrane
exm1532814	rs146464648	20	31024704	ASXL1	Missense_G1397S	SIFT=D(.,0.043,.,0.042)	PP2HDIV=P(0.792)	VEST=0.072,0.14,0.14,0.14	MUTTASTER=D,D(0.906328,0.906328)	MUTASSESSOR=N(0.55)	LRT=N(0.006530)	8336-267	3	GRAMD1C	No	N/A	protein binding;integral component of membrane
exm176254	rs116791512	2	23980698	ATAD2B	Missense_N1218S	SIFT=T(0.901)	PP2HDIV=B(0.001)	VEST=0.003,0.003,0.003,0.024	MUTTASTER=N(0.999985)	MUTASSESSOR=N(0.205)		12633-3	15	PTPN9	No	N/A	protein tyrosine phosphatase activity;non-membrane spanning protein tyrosine phosphatase activity;protein binding;cytoplasm;protein dephosphorylation;peptidyl-tyrosine dephosphorylation;peptidyl-tyrosine dephosphorylation;peptidyl-tyrosine dephosphorylation
exm3522	rs181068440	1	1398032	ATAD3C	Missense_R345G	SIFT=D(0.011)	PP2HDIV=B(0.068)	VEST=0.239	MUTTASTER=N(0.887187)	MUTASSESSOR=N(0.65)	LRT=N(0.100947)	12814-17	1	RNPC3	No	N/A	nucleotide binding;RNA binding;nucleus;nucleoplasm;U12-type spliceosomal complex;mRNA processing;RNA splicing
exm118550	rs2070150	1	161761276	ATF6	Missense_A145P	SIFT=T(0.364)	PP2HDIV=B(0.0)	VEST=0.185	MUTTASTER=P(0.998397)	MUTASSESSOR=N(0)	LRT=N(0.005651)	11135-5	1	MRPL55	No	N/A	structural constituent of ribosome;mitochondrial inner membrane;mitochondrial large ribosomal subunit;translation;organelle organization;mitochondrial translation;mitochondrial translational initiation;mitochondrial translational elongation;mitochondrial translational termination
exm118521	rs35284289	1	161736209	ATF6	Missense_F20S	SIFT=T(0.752)	PP2HDIV=B(0.0)	VEST=0.027	MUTTASTER=N(1)	MUTASSESSOR=N(-0.895)	LRT=N(0.969706)	3311-27	1	FCGR3B	No	N/A	positive regulation of defense response to virus by host;plasma membrane;immune response;IgG binding;anchored component of membrane;extracellular exosome;activation of mitophagy in response to mitochondrial depolarization
exm118521	rs35284289	1	161736209	ATF6	Missense_F20S	SIFT=T(0.752)	PP2HDIV=B(0.0)	VEST=0.027	MUTTASTER=N(1)	MUTASSESSOR=N(-0.895)	LRT=N(0.969706)	3310-62	1	FCGR2B	No	N/A	protein binding;plasma membrane;immune response;signal transduction;integral component of membrane;viral process;IgG binding;regulation of immune response
exm118521	rs35284289	1	161736209	ATF6	Missense_F20S	SIFT=T(0.752)	PP2HDIV=B(0.0)	VEST=0.027	MUTTASTER=N(1)	MUTASSESSOR=N(-0.895)	LRT=N(0.969706)	3309-2	1	FCGR2A	No	N/A	protein binding;plasma membrane;integral component of membrane;IgG binding;Fc-gamma receptor signaling pathway involved in phagocytosis;innate immune response;extracellular exosome
exm-rs10918270	rs10918270	1	161915501	ATF6	Intronic							3310-62	1	FCGR2B	No	N/A	protein binding;plasma membrane;immune response;signal transduction;integral component of membrane;viral process;IgG binding;regulation of immune response
exm-rs7530997	rs7530997	1	161810151	ATF6	Intronic							3310-62	1	FCGR2B	No	N/A	protein binding;plasma membrane;immune response;signal transduction;integral component of membrane;viral process;IgG binding;regulation of immune response
exm-rs10918270	rs10918270	1	161915501	ATF6	Intronic							3309-2	1	FCGR2A	No	N/A	protein binding;plasma membrane;integral component of membrane;IgG binding;Fc-gamma receptor signaling pathway involved in phagocytosis;innate immune response;extracellular exosome
exm534474	rs148223868	6	32084871	ATF6B	Missense_R540Q	SIFT=T(0.380000)	PP2HDIV=D(0.974)		MUTTASTER=N(0.001945)	MUTASSESSOR=low(1.13)	LRT=U(0.182501)	11387-3	6	ATF6B	No	N/A	sequence-specific DNA binding transcription factor activity;protein binding;intracellular;nucleus;nucleus;endoplasmic reticulum membrane;Golgi apparatus;transcription, DNA-templated;signal transduction;integral component of endoplasmic reticulum membrane;integral component of endoplasmic reticulum membrane;protein-DNA complex;cAMP response element binding;ATF6-mediated unfolded protein response;s…
exm534463	rs145410874	6	32084259	ATF6B	Missense_S627N	SIFT=T(0.120000)	PP2HDIV=P(0.929)		MUTTASTER=D(0.631952)	MUTASSESSOR=low(1.34)	LRT=U(0.000002)	11387-3	6	ATF6B	No	N/A	sequence-specific DNA binding transcription factor activity;protein binding;intracellular;nucleus;nucleus;endoplasmic reticulum membrane;Golgi apparatus;transcription, DNA-templated;signal transduction;integral component of endoplasmic reticulum membrane;integral component of endoplasmic reticulum membrane;protein-DNA complex;cAMP response element binding;ATF6-mediated unfolded protein response;s…
exm-rs8283	rs8283	6	32083300	ATF6B	UTR3							9778-45	12	TMEM52B	Kidney - Cortex	205.794	molecular_function;biological_process;integral component of membrane;extracellular exosome
exm-rs8283	rs8283	6	32083300	ATF6B	UTR3							9215-117	21	USP25	No	N/A	cysteine-type endopeptidase activity;ubiquitin-specific protease activity;protein binding;nucleus;cytoplasm;cellular protein modification process;proteolysis;peptidase activity;SUMO binding;proteasome-mediated ubiquitin-dependent protein catabolic process;regulation of proteasomal protein catabolic process;protein K63-linked deubiquitination;protein K48-linked deubiquitination
exm-rs8283	rs8283	6	32083300	ATF6B	UTR3							9004-24	18	LDLRAD4	No	N/A	protein binding;negative regulation of epithelial to mesenchymal transition;negative regulation of SMAD protein complex assembly;integral component of membrane;negative regulation of cell migration;negative regulation of transforming growth factor beta receptor signaling pathway;negative regulation of transforming growth factor beta receptor signaling pathway;early endosome membrane;early endosom…
exm-rs8283	rs8283	6	32083300	ATF6B	UTR3							8535-102	19	DMKN	No	N/A	protein binding;extracellular space;extracellular exosome
exm-rs8283	rs8283	6	32083300	ATF6B	UTR3							7124-18	4	IL21	No	N/A	positive regulation of cytokine production;positive regulation of natural killer cell cytokine production;cytokine activity;cytokine receptor binding;interleukin-2 receptor binding;extracellular space;immune response;signal transduction;positive regulation of cell proliferation;positive regulation of B cell proliferation;positive regulation of interleukin-10 production;positive regulation of inte…
exm-rs8283	rs8283	6	32083300	ATF6B	UTR3							7012-35	6	VNN2	Whole Blood	72.7085	plasma membrane;movement of cell or subcellular component;pantothenate metabolic process;pantetheine hydrolase activity;anchored component of membrane
exm-rs8283	rs8283	6	32083300	ATF6B	UTR3							5260-80	19	TYK2	No	N/A	protein tyrosine kinase activity;protein tyrosine kinase activity;non-membrane spanning protein tyrosine kinase activity;growth hormone receptor binding;protein binding;ATP binding;nucleus;cytoplasm;cytosol;cytoskeleton;protein phosphorylation;transmembrane receptor protein tyrosine kinase signaling pathway;cell migration;cytokine-mediated signaling pathway;cell differentiation;extrinsic componen…
exm-rs8283	rs8283	6	32083300	ATF6B	UTR3							4481-34	6	C4A C4B	No	N/A	N/A
exm-rs3830076	rs3830076	6	32096244	ATF6B	Upstream							14150-7	2	IL36A	Esophagus - Mucosa	1873.68	cytokine activity;interleukin-1 receptor binding;extracellular region;extracellular space;inflammatory response;immune response;cytokine-mediated signaling pathway;positive regulation of interleukin-6 production;innate immune response
exm-rs3830076	rs3830076	6	32096244	ATF6B	Upstream							13572-43	17	PSMD11	No	N/A	G1/S transition of mitotic cell cycle;protein polyubiquitination;mitotic cell cycle;proteasome complex;stimulatory C-type lectin receptor signaling pathway;antigen processing and presentation of peptide antigen via MHC class I;antigen processing and presentation of exogenous peptide antigen via MHC class I, TAP-dependent;protein binding;nucleus;nucleoplasm;cytosol;proteasome regulatory particle;u…
exm-rs8283	rs8283	6	32083300	ATF6B	UTR3							12488-9	23	MCTS1	No	N/A	formation of translation preinitiation complex;IRES-dependent translational initiation;translation initiation factor activity;cytoplasm;plasma membrane;transcription, DNA-templated;regulation of transcription, DNA-templated;cellular response to DNA damage stimulus;cell cycle;positive regulation of cell proliferation;cytosolic small ribosomal subunit;ribosome disassembly;regulation of growth
exm-rs8111	rs8111	6	32083175	ATF6B	UTR3							11387-3	6	ATF6B	No	N/A	sequence-specific DNA binding transcription factor activity;protein binding;intracellular;nucleus;nucleus;endoplasmic reticulum membrane;Golgi apparatus;transcription, DNA-templated;signal transduction;integral component of endoplasmic reticulum membrane;integral component of endoplasmic reticulum membrane;protein-DNA complex;cAMP response element binding;ATF6-mediated unfolded protein response;s…
exm-rs8111	rs8111	6	32083175	ATF6B	UTR3							11277-23	1	ATF6	No	N/A	Golgi membrane;RNA polymerase II regulatory region sequence-specific DNA binding;sequence-specific DNA binding transcription factor activity;transcription coactivator activity;protein binding;nucleus;nucleus;nuclear envelope;nucleoplasm;endoplasmic reticulum;endoplasmic reticulum membrane;Golgi apparatus;transcription, DNA-templated;regulation of transcription from RNA polymerase II promoter;prot…
exm1125861	rs199692563	14	96795838	ATG2B	Missense_P622S	SIFT=T(0.6)	PP2HDIV=B(0.0)	VEST=0.045,0.045,0.032	MUTTASTER=N(0.802354)	MUTASSESSOR=N(0.205)	LRT=N(0.470757)	6575-79	9	ADAMTSL1	No	N/A	proteinaceous extracellular matrix;endoplasmic reticulum lumen;protein O-linked glycosylation;proteolysis;metallopeptidase activity;zinc ion binding;protein O-linked fucosylation;post-translational protein modification;cellular protein metabolic process
exm1125861	rs199692563	14	96795838	ATG2B	Missense_P622S	SIFT=T(0.6)	PP2HDIV=B(0.0)	VEST=0.045,0.045,0.032	MUTTASTER=N(0.802354)	MUTASSESSOR=N(0.205)	LRT=N(0.470757)	13515-8	18	RPRD1A	No	N/A	protein binding;DNA-directed RNA polymerase II, holoenzyme;dephosphorylation of RNA polymerase II C-terminal domain
exm1426117	rs200278873	19	10655489	ATG4D	Missense_S89N	SIFT=T(0.260000)	PP2HDIV=B(0.33)		MUTTASTER=D(0.947638)	MUTASSESSOR=low(1.245)	LRT=D(0.000000)	12486-8	1	GLRX2	No	N/A	protein disulfide isomerase activity;nucleus;nucleoplasm;mitochondrion;regulation of transcription, DNA-templated;protein folding;glutathione metabolic process;apoptotic process;arsenate reductase (glutaredoxin) activity;electron carrier activity;response to temperature stimulus;regulation of signal transduction;response to organic substance;protein disulfide oxidoreductase activity;glutathione d…
exm-rs2606736	rs2606736	3	11400249	ATG7	Intronic							12661-44	12	GABARAPL1	No	N/A	autophagic vacuole assembly;pre-autophagosomal structure;autophagic vacuole membrane;mitochondrion degradation;protein binding;intracellular;mitochondrion;autophagic vacuole;endoplasmic reticulum;Golgi apparatus;cytosol;microtubule;microtubule binding;extrinsic component of membrane;cytoplasmic vesicle membrane;Tat protein binding;dendrite membrane;dendrite cytoplasm;cell body;nucleophagy;beta-tu…
exm267770	rs199801466	2	220088369	ATG9A	Missense_V513I	SIFT=T(0.4,0.4,0.4,0.364,0.394)	PP2HDIV=B(0.024)	VEST=0.084,0.133,0.133,0.106,0.133,0.121,0.133,0.118,0.084,0.133,0.133,0.106,0.133,0.121,0.133,0.118	MUTTASTER=D,D,D,D(0.625657,0.625657,0.625657,0.625657)	MUTASSESSOR=L(1.185)	LRT=N(0.001174)	11175-45	16	LPCAT2	No	N/A	Golgi membrane;1-acylglycerol-3-phosphate O-acyltransferase activity;calcium ion binding;endoplasmic reticulum;endoplasmic reticulum;endoplasmic reticulum membrane;Golgi stack;lipid particle;phospholipid metabolic process;platelet activating factor biosynthetic process;integral component of membrane;phosphatidylcholine acyl-chain remodeling;phosphatidylcholine acyl-chain remodeling;small molecule…
exm671854	rs79839211	7	150720240	ATG9B	Missense_C238Y		PP2HDIV=D(1.0)	VEST=0.953			LRT=D(0.000000)	9576-58	7	MNX1	No	N/A	neuron migration;sequence-specific DNA binding transcription factor activity;nucleus;transcription, DNA-templated;regulation of transcription from RNA polymerase II promoter;humoral immune response;motor neuron axon guidance;anatomical structure morphogenesis;post-embryonic development;spinal cord motor neuron cell fate specification;nerve development;dorsal/ventral neural tube patterning;endocri…
exm187801	rs146273204	2	38604366	ATL2	Missense_P13A/S	SIFT=D(0.0,0.0,0.199,0.0)	PP2HDIV=B(0.037)	VEST=0.241,0.194,0.206,0.227,0.198,0.187,0.227,0.225,0.284,0.203	MUTTASTER=D,D,N,N(1,1,0.978876,0.978876)	MUTASSESSOR=N(0.46)	LRT=N(0.026598)	9859-180	23	SAT1	No	N/A	angiogenesis;diamine N-acetyltransferase activity;protein binding;intracellular;cytosol;polyamine metabolic process;polyamine biosynthetic process;putrescine catabolic process;spermidine binding;spermidine acetylation;cellular nitrogen compound metabolic process;regulation of cell proliferation;small molecule metabolic process
exm953537	rs1800054	11	108098576	ATM	Missense_S49C	SIFT=D(0.003,0.003,0.003,0.002,.,0.003,.,.)	PP2HDIV=P(0.833)	VEST=0.248,0.248,0.259,0.261,0.297,0.327,0.341	MUTTASTER=N,N(0.998738,0.998738)	MUTASSESSOR=M(1.955)	LRT=N(0.164617)	12912-25	15	CD276	No	N/A	receptor binding;protein binding;immune response;cell proliferation;external side of plasma membrane;integral component of membrane;positive regulation of bone mineralization;positive regulation of T cell proliferation;T cell activation;negative regulation of T cell proliferation;negative regulation of interferon-gamma biosynthetic process;positive regulation of interferon-gamma biosynthetic proc…
exm1142748	rs202228602	15	25966954	ATP10A	Missense_S405T	SIFT=T(0.745)	PP2HDIV=B(0.137)	VEST=0.345,0.301,0.307	MUTTASTER=D(0.994392)	MUTASSESSOR=N(-0.31)	LRT=D(0.000000)	7713-102	23	FMR1	No	N/A	RNA binding;mRNA binding;protein binding;nucleoplasm;nucleolus;cytoplasm;cytoplasm;mRNA cap binding complex;microtubule;central nervous system development;microtubule binding;cytoplasmic stress granule;membrane;negative regulation of translation;cytoplasmic ribonucleoprotein granule;polysomal ribosome;dendritic spine;dendritic shaft;cell body;poly(A) RNA binding;synapse;negative regulation of tra…
exm500895	rs186100669	5	160113099	ATP10B	Stop_lost_*/R							6443-68	19	KLK1	Pancreas	147.716	serine-type endopeptidase activity;nucleus;proteolysis;extracellular exosome
exm500895	rs186100669	5	160113099	ATP10B	Stop_lost_*/R							14011-17	1	S100A11	No	N/A	ruffle;calcium ion binding;protein binding;extracellular space;nucleus;nucleoplasm;cytoplasm;cytoplasm;signal transduction;negative regulation of DNA replication;negative regulation of cell proliferation;protein homodimerization activity;S100 protein binding;calcium-dependent protein binding;extracellular exosome
exm500895	rs186100669	5	160113099	ATP10B	Stop_lost_*/R							10009-2	5	IRF1	No	N/A	nuclear chromatin;RNA polymerase II core promoter proximal region sequence-specific DNA binding;RNA polymerase II core promoter proximal region sequence-specific DNA binding;RNA polymerase II core promoter proximal region sequence-specific DNA binding transcription factor activity involved in positive regulation of transcription;regulation of adaptive immune response;DNA binding;protein binding;n…
exm1058055	rs141275215	13	25264516	ATP12A	Missense_P196H	SIFT=T(0.054,0.053)	PP2HDIV=P(0.917)	VEST=0.405,0.405,0.405	MUTTASTER=D,D(0.99971,0.99971)	MUTASSESSOR=M(2.48)	LRT=D(0.000091)	8336-267	3	GRAMD1C	No	N/A	protein binding;integral component of membrane
exm-rs3738814	rs3738814	1	17331676	ATP13A2	Intronic							9294-45	1	MFAP2	No	N/A	microfibril;fibronectin binding;extracellular region;extracellular matrix organization;platelet formation;fibrinogen binding
exm-rs3738814	rs3738814	1	17331676	ATP13A2	Intronic							10569-28	11	SCGB1A1	Lung	81.1734	negative regulation of transcription from RNA polymerase II promoter;protein binding;extracellular space;nuclear envelope;rough endoplasmic reticulum;signal transduction;female pregnancy;embryo implantation;response to xenobiotic stimulus;response to ozone;phospholipase A2 inhibitor activity;secretory granule;response to lipopolysaccharide;negative regulation of interferon-gamma production;negati…
exm115547	rs144428770	1	160143962	ATP1A4	Missense_H685D	SIFT=D(0.006)	PP2HDIV=D(0.987)	VEST=0.731	MUTTASTER=D(0.999945)	MUTASSESSOR=M(2.455)	LRT=D(0.000003)	8927-6	7	C7orf73	No	N/A	extracellular region
exm115547	rs144428770	1	160143962	ATP1A4	Missense_H685D	SIFT=D(0.006)	PP2HDIV=D(0.987)	VEST=0.731	MUTTASTER=D(0.999945)	MUTASSESSOR=M(2.455)	LRT=D(0.000003)	5758-49	19	KLK9	Skin - Sun Exposed (Lower leg)	11.5363	serine-type endopeptidase activity;extracellular region;proteolysis
exm115547	rs144428770	1	160143962	ATP1A4	Missense_H685D	SIFT=D(0.006)	PP2HDIV=D(0.987)	VEST=0.731	MUTTASTER=D(0.999945)	MUTASSESSOR=M(2.455)	LRT=D(0.000003)	11671-19	3	BRPF1	No	N/A	DNA binding;protein binding;nucleus;nucleoplasm;cytoplasm;chromatin organization;transcription, DNA-templated;zinc ion binding;histone H3 acetylation;positive regulation of transcription, DNA-templated;MOZ/MORF histone acetyltransferase complex
exm121393	rs146260113	1	169094276	ATP1B1	Synonymous_G127G							12945-33	10	RAB18	No	N/A	eye development;GTPase activity;GTPase activity;protein binding;GTP binding;intracellular;Golgi apparatus;plasma membrane;intracellular protein transport;small GTPase mediated signal transduction;brain development;metabolic process;metabolic process;GDP binding;Rab protein signal transduction;lipid particle organization;extracellular exosome;endoplasmic reticulum tubular network;endoplasmic retic…
exm1288547	rs1642763	17	7557419	ATP1B2	Synonymous_G132G							7218-87	17	ATP1B2	No	N/A	ATPase activator activity;sodium:potassium-exchanging ATPase activity;sodium:potassium-exchanging ATPase activity;protein binding;cytoplasm;plasma membrane;sodium:potassium-exchanging ATPase complex;transport;cellular sodium ion homeostasis;cell adhesion;blood coagulation;potassium ion import;apical plasma membrane;cellular potassium ion homeostasis;positive regulation of ATPase activity;ion tran…
exm1288547	rs1642763	17	7557419	ATP1B2	Synonymous_G132G							5939-42	17	TNFSF12	No	N/A	angiogenesis;positive regulation of endothelial cell proliferation;receptor binding;cytokine activity;cytokine activity;tumor necrosis factor receptor binding;protein binding;extracellular space;extracellular space;integral component of plasma membrane;apoptotic process;immune response;signal transduction;cell differentiation;endothelial cell migration;positive regulation of protein catabolic pro…
exm290121	rs61736451	3	10401576	ATP2B2	Missense_V586M	SIFT=T(0.196,0.242,0.242,0.196,0.269)	PP2HDIV=P(0.852)	VEST=0.626,0.629,0.513,0.626,0.626,0.626,0.626,0.643,0.626	MUTTASTER=A,A,A,A,A(0.999996,0.999996,0.999996,0.999996,0.999996)	MUTASSESSOR=L(1.61)	LRT=D(0.000006)	9956-7	1	ADAM15	No	N/A	angiogenesis;acrosomal vesicle;negative regulation of cell-matrix adhesion;metalloendopeptidase activity;integrin binding;protein binding;plasma membrane;adherens junction;proteolysis;apoptotic process;cell-matrix adhesion;integrin-mediated signaling pathway;metallopeptidase activity;zinc ion binding;cell surface;integral component of membrane;SH3 domain binding;extracellular matrix disassembly;e…
exm1264651	rs247897	16	84476200	ATP2C2	Missense_M466L	SIFT=T(0.340000)	PP2HDIV=B(0.043)		MUTTASTER=P(0.429731)	MUTASSESSOR=neutral(0.105)	LRT=D(0.000001)	9316-67	16	WFDC1	No	N/A	molecular_function;serine-type endopeptidase inhibitor activity;extracellular space;negative regulation of endopeptidase activity;negative regulation of cell growth;response to estradiol;response to drug;negative regulation of epithelial cell proliferation
exm1264541	rs78371901	16	84442095	ATP2C2	Missense_A138T	SIFT=T(1.0)	PP2HDIV=B(0.002)	VEST=0.401,0.304,0.304,0.304	MUTTASTER=D,D(0.651636,0.651636)	MUTASSESSOR=N(-0.345)	LRT=N(0.005069)	9543-131	16	COG8	No	N/A	Golgi membrane;protein binding;protein transport;membrane;Golgi transport complex;Golgi transport complex
exm1456681	rs139075511	19	36051333	ATP4A	Missense_P240H	SIFT=D(0.0)	PP2HDIV=D(0.984)	VEST=0.146	MUTTASTER=D(0.999998)	MUTASSESSOR=L(1.675)	LRT=D(0.000004)	7003-4	5	GALNT10	No	N/A	Golgi membrane;polypeptide N-acetylgalactosaminyltransferase activity;protein O-linked glycosylation;protein O-linked glycosylation;integral component of membrane;O-glycan processing;O-glycan processing;carbohydrate binding;post-translational protein modification;cellular protein metabolic process;metal ion binding
exm1933315	rs148572774	19	36051747	ATP4A	Missense_A170S	SIFT=D(0.006)	PP2HDIV=D(0.995)	VEST=0.236	MUTTASTER=D(0.997709)	MUTASSESSOR=M(2.715)	LRT=D(0.000018)	12781-2	12	TARBP2	No	N/A	double-stranded RNA binding;protein binding;nucleus;nucleoplasm;cytoplasm;cytosol;regulation of translation;negative regulation of protein kinase activity;gene expression;RISC complex;enzyme binding;production of siRNA involved in RNA interference;targeting of mRNA for destruction involved in RNA interference;pre-miRNA processing;micro-ribonucleoprotein complex;production of miRNAs involved in ge…
exm638103	rs117298057	7	99063739	ATP5J2	Missense_G9A	SIFT=T(0.132,0.15,.)	PP2HDIV=B(0.313)	VEST=0.048,0.048,0.07,0.07,0.135	MUTTASTER=N,N,N,N,N,N,N(1,1,0.999994,0.999994,0.999994,0.999994,0.999994)		LRT=N(0.000486)	6402-8	7	PILRA	Whole Blood	20.7605	protein binding;plasma membrane;signal transduction;integral component of membrane;viral process;extracellular exosome
exm1471330	rs2231940	19	41944237	ATP5SL	Missense_N40S,Missense_N34S,Missense_N34S,Missense_N34S,Missense_N40S,Missense_N34S	SIFT=T(0.552,0.643,.,0.495,.,0.593,.,.,.,.,.)		VEST=0.001,0.001,0.001,0.002,0.002,0.002	MUTTASTER=P,P,P,P,P,P,P(1,1,1,1,1,1,1)	MUTASSESSOR=N(-0.09)	LRT=N(0.300879)	7980-72	2	B3GNT2	Cells - EBV-transformed lymphocytes	20.61	Golgi membrane;carbohydrate metabolic process;protein O-linked glycosylation;axon guidance;sensory perception of smell;galactosyltransferase activity;N-acetyllactosaminide beta-1,3-N-acetylglucosaminyltransferase activity;integral component of membrane;O-glycan processing;keratan sulfate biosynthetic process;glycosaminoglycan metabolic process;poly-N-acetyllactosamine biosynthetic process;keratan…
exm1471310	rs1043413	19	41939297	ATP5SL	Missense_C165S,Missense_C132S,Missense_C159S,Silent	SIFT=T(0.141,.,0.237,.,.,.)	PP2HDIV=B(0.001)	VEST=0.033,0.033,0.027	MUTTASTER=P,P,P,P,P,P,P(0.999963,0.999963,0.999963,0.999963,3.67646e-13,3.67646e-13,3.67646e-13)	MUTASSESSOR=N(-0.505)	LRT=N(0.000028)	9297-12	19	B3GNT8	No	N/A	Golgi membrane;protein O-linked glycosylation;galactosyltransferase activity;integral component of membrane;protein N-acetylglucosaminyltransferase activity;O-glycan processing;poly-N-acetyllactosamine biosynthetic process;post-translational protein modification;cellular protein metabolic process;extracellular exosome
exm1471310	rs1043413	19	41939297	ATP5SL	Missense_C165S,Missense_C132S,Missense_C159S,Silent	SIFT=T(0.141,.,0.237,.,.,.)	PP2HDIV=B(0.001)	VEST=0.033,0.033,0.027	MUTTASTER=P,P,P,P,P,P,P(0.999963,0.999963,0.999963,0.999963,3.67646e-13,3.67646e-13,3.67646e-13)	MUTASSESSOR=N(-0.505)	LRT=N(0.000028)	5183-53	5	PRKAA1 PRKAB1 PRKAG1	No	N/A	N/A
exm465190	rs61740965	5	81608563	ATP6AP1L	Missense_Y89H	SIFT=D(0.0)	PP2HDIV=D(1.0)	VEST=0.655,0.651,0.655	MUTTASTER=D,D(0.999836,0.999836)	MUTASSESSOR=M(2.57)	LRT=D(0.000020)	11107-25	4	TENM3	No	N/A	homophilic cell adhesion via plasma membrane adhesion molecules;signal transduction;positive regulation of neuron projection development;membrane;integral component of membrane;axon;protein homodimerization activity;protein heterodimerization activity;camera-type eye morphogenesis;self proteolysis
exm191606	rs147855126	2	46739489	ATP6V1E2	Missense_L121P	SIFT=D(0.003)	PP2HDIV=D(0.999)	VEST=0.9,0.9,0.9	MUTTASTER=D,D(1,1)	MUTASSESSOR=M(3.36)	LRT=N(0.001116)	6456-17	19	PSG6	No	N/A	molecular_function;extracellular region;female pregnancy
exm1070034	rs201738967	13	52549234	ATP7B	Missense_N41S	SIFT=D(0.014,0.023,0.045,0.052,0.059,0.03)	PP2HDIV=D(0.999)	VEST=0.106,0.099,0.099,0.099,0.099,0.099,0.106,0.149,0.107	MUTTASTER=D,N,N,N,N,N,N(0.968976,0.517522,0.999956,0.999979,0.999956,0.999079,0.517522)	MUTASSESSOR=L(0.975)	LRT=D(0.000000)	7815-49	9	IGFBPL1	No	N/A	regulation of cell growth;insulin-like growth factor binding;extracellular region
exm1070034	rs201738967	13	52549234	ATP7B	Missense_N41S	SIFT=D(0.014,0.023,0.045,0.052,0.059,0.03)	PP2HDIV=D(0.999)	VEST=0.106,0.099,0.099,0.099,0.099,0.099,0.106,0.149,0.107	MUTTASTER=D,N,N,N,N,N,N(0.968976,0.517522,0.999956,0.999979,0.999956,0.999079,0.517522)	MUTASSESSOR=L(0.975)	LRT=D(0.000000)	6315-58	12	PLBD1	Whole Blood	23.2493	lysosome;cytosol;phospholipid metabolic process;lipid catabolic process;hydrolase activity;phosphatidylinositol acyl-chain remodeling;phosphatidylcholine acyl-chain remodeling;phosphatidylethanolamine acyl-chain remodeling;small molecule metabolic process;glycerophospholipid biosynthetic process
exm104246	rs41308375	1	154321382	ATP8B2	Missense_R1154C	SIFT=D(0.001)	PP2HDIV=D(1.0)	VEST=0.376,0.376	MUTTASTER=D(0.999991)	MUTASSESSOR=L(1.78)	LRT=D(0.000073)	7924-7	11	CD3G	No	N/A	transmembrane signaling receptor activity;plasma membrane;integral component of plasma membrane;protein complex assembly;establishment or maintenance of cell polarity;cell surface receptor signaling pathway;protein transport;receptor signaling complex scaffold activity;T cell costimulation;Fc-gamma receptor signaling pathway involved in phagocytosis;T cell receptor complex;alpha-beta T cell recep…
exm1401696	rs201106863	19	1785550	ATP8B3	Missense_T1104M	SIFT=T(0.210000)	PP2HDIV=P(0.487)		MUTTASTER=N(0.000129)	MUTASSESSOR=low(1.265)	LRT=N(0.018291)	7847-66	12	TAC3	No	N/A	receptor binding;protein binding;extracellular region;extracellular space;tachykinin receptor signaling pathway;neuropeptide signaling pathway;female pregnancy;extracellular exosome
exm1394311	rs138177421	18	76886325	ATP9B	Missense_Q206L	SIFT=T(0.361,0.358,.,.)	PP2HDIV=B(0.0)	VEST=0.49,0.49,0.49	MUTTASTER=D,D(0.996767,0.996767)	MUTASSESSOR=N(0.425)	LRT=D(0.000061)	8321-27	16	ZNF843	No	N/A	nucleic acid binding;protein binding;metal ion binding
exm1394304	rs145161958	18	76873346	ATP9B	Missense_A184T	SIFT=D(0.004,0.004,.,.,0.068)	PP2HDIV=P(0.57)	VEST=0.557,0.557,0.545,0.557	MUTTASTER=D,D,D,D(1,1,1,1)	MUTASSESSOR=M(1.965)	LRT=N(0.000000)	9957-9	20	RNF114	Testis	10.6517	intracellular;nucleus;cytoplasm;multicellular organismal development;spermatogenesis;zinc ion binding;protein ubiquitination;ligase activity;cell differentiation
exm2273146	rs112792023	23	77025121	ATRX	Intronic							2764-20	13	FGF9	No	N/A	negative regulation of transcription from RNA polymerase II promoter;angiogenesis;osteoblast differentiation;positive regulation of mesenchymal cell proliferation;chondrocyte differentiation;fibroblast growth factor receptor binding;extracellular region;basement membrane;extracellular space;cytoplasm;protein import into nucleus;signal transduction;epidermal growth factor receptor signaling pathwa…
exm1037532	rs142462470	12	111923594	ATXN2	Missense_P954S	SIFT=D(.,0.074,.,0.049,.,0.079,0.08,0.069)	PP2HDIV=D(1.0)	VEST=0.655,0.698,0.648,0.58,0.58,0.592,0.158	MUTTASTER=D,D,D,D,D,D(0.999999,1,1,1,1,1)	MUTASSESSOR=L(1.1)	LRT=D(0.000000)	13506-10	16	DUS2	Testis	10.4539	tRNA dihydrouridine synthesis;double-stranded RNA binding;protein kinase inhibitor activity;protein binding;cytoplasm;mitochondrion;endoplasmic reticulum;negative regulation of protein kinase activity;tRNA dihydrouridine synthase activity;flavin adenine dinucleotide binding;oxidation-reduction process;negative regulation of cell death
exm1037532	rs142462470	12	111923594	ATXN2	Missense_P954S	SIFT=D(.,0.074,.,0.049,.,0.079,0.08,0.069)	PP2HDIV=D(1.0)	VEST=0.655,0.698,0.648,0.58,0.58,0.592,0.158	MUTTASTER=D,D,D,D,D,D(0.999999,1,1,1,1,1)	MUTASSESSOR=L(1.1)	LRT=D(0.000000)	12414-31	20	YWHAB	No	N/A	MAPK cascade;activation of MAPKK activity;transcription corepressor activity;protein binding;nucleus;cytoplasm;cytosol;focal adhesion;transcription initiation from RNA polymerase II promoter;protein targeting;apoptotic process;epidermal growth factor receptor signaling pathway;small GTPase mediated signal transduction;Ras protein signal transduction;axon guidance;protein C-terminus binding;insuli…
exm1037532	rs142462470	12	111923594	ATXN2	Missense_P954S	SIFT=D(.,0.074,.,0.049,.,0.079,0.08,0.069)	PP2HDIV=D(1.0)	VEST=0.655,0.698,0.648,0.58,0.58,0.592,0.158	MUTTASTER=D,D,D,D,D,D(0.999999,1,1,1,1,1)	MUTASSESSOR=L(1.1)	LRT=D(0.000000)	10533-1	5	PCDHA4	No	N/A	calcium ion binding;protein binding;integral component of plasma membrane;cell adhesion;homophilic cell adhesion via plasma membrane adhesion molecules;nervous system development
exm-rs653178	rs653178	12	112007756	ATXN2	Intronic							9456-34	6	IL22RA2	No	N/A	extracellular space;cytosol;plasma membrane;integral component of membrane;cytokine-mediated signaling pathway;interleukin-22 binding;interleukin-22 receptor activity;regulation of tyrosine phosphorylation of Stat3 protein;negative regulation of inflammatory response
exm-rs653178	rs653178	12	112007756	ATXN2	Intronic							9343-16	22	IL2RB	Cells - EBV-transformed lymphocytes	15.7117	interleukin-2 receptor activity;interleukin-2 receptor activity;plasma membrane;integral component of plasma membrane;protein complex assembly;signal transduction;external side of plasma membrane;membrane;viral process;cytokine-mediated signaling pathway;interleukin-2 binding;interleukin-2-mediated signaling pathway;interleukin-2-mediated signaling pathway;negative regulation of apoptotic process
exm-rs653178	rs653178	12	112007756	ATXN2	Intronic							9242-11	4	BTC	No	N/A	epidermal growth factor receptor binding;protein binding;extracellular region;extracellular space;plasma membrane;epidermal growth factor receptor signaling pathway;epidermal growth factor receptor signaling pathway;growth factor activity;positive regulation of cell proliferation;fibroblast growth factor receptor signaling pathway;integral component of membrane;positive regulation of urine volume…
exm-rs10774625	rs10774625	12	111910219	ATXN2	Intronic							9022-49	20	DEFB132	No	N/A	extracellular region;cell surface;defense response to bacterium;innate immune response
exm-rs653178	rs653178	12	112007756	ATXN2	Intronic							8748-45	5	CD74	No	N/A	Golgi membrane;activation of MAPK activity;prostaglandin biosynthetic process;beta-amyloid binding;positive regulation of cytokine-mediated signaling pathway;positive regulation of dendritic cell antigen processing and presentation;negative regulation of peptide secretion;positive regulation of type 2 immune response;negative regulation of mature B cell apoptotic process;cytokine receptor activit…
exm-rs653178	rs653178	12	112007756	ATXN2	Intronic							8653-132	11	DNAJC4	Testis	23.5754	protein binding;mitochondrion;protein folding;response to unfolded protein;membrane;integral component of membrane;unfolded protein binding
exm-rs10774625	rs10774625	12	111910219	ATXN2	Intronic							8219-14	16	ZG16	Colon - Transverse	16.5452	protein binding;proteinaceous extracellular matrix;Golgi lumen;protein transport;carbohydrate binding;extracellular matrix;zymogen granule membrane;cytoplasmic membrane-bounded vesicle lumen
exm-rs653178	rs653178	12	112007756	ATXN2	Intronic							7991-54	3	IQCF1	Testis	2079.74	NA
exm-rs10774625	rs10774625	12	111910219	ATXN2	Intronic							6558-5	8	COLEC10	Liver	121.989	mannose binding;extracellular region;collagen trimer;cytoplasm
exm-rs653178	rs653178	12	112007756	ATXN2	Intronic							6433-57	17	FAM20A	No	N/A	cell;Golgi apparatus;tooth eruption;calcium ion homeostasis;extracellular exosome;enamel mineralization
exm-rs653178	rs653178	12	112007756	ATXN2	Intronic							6404-20	17	C1QL1	No	N/A	molecular_function;cellular_component;extracellular region;collagen trimer;cytoplasm;locomotory behavior
exm-rs653178	rs653178	12	112007756	ATXN2	Intronic							6371-50	1	ANGPTL7	Nerve - Tibial	243.941	extracellular region;response to oxidative stress
exm-rs653178	rs653178	12	112007756	ATXN2	Intronic							6213-10	19	CGB2	Testis	23.6419	N/A
exm-rs10774625	rs10774625	12	111910219	ATXN2	Intronic							5885-55	7	EIF4H	No	N/A	nucleotide binding;RNA binding;translation initiation factor activity;protein binding;cytosol;translation;translational initiation;regulation of translational initiation;translation factor activity, RNA binding;gene expression;membrane;viral process;eukaryotic translation initiation factor 4F complex;sexual reproduction;cellular protein metabolic process;poly(A) RNA binding;perinuclear region of …
exm-rs653178	rs653178	12	112007756	ATXN2	Intronic							5723-4	19	INSL3	Testis	144.654	oocyte maturation;G-protein coupled receptor binding;in utero embryonic development;protease binding;receptor binding;insulin receptor binding;hormone activity;extracellular region;extracellular space;adenylate cyclase-inhibiting G-protein coupled receptor signaling pathway;cell-cell signaling;spermatogenesis;positive regulation of cell proliferation;negative regulation of cell proliferation;male…
exm-rs653178	rs653178	12	112007756	ATXN2	Intronic							5247-17	7	PPIA	No	N/A	protein peptidyl-prolyl isomerization;platelet degranulation;peptidyl-prolyl cis-trans isomerase activity;protein binding;extracellular region;extracellular space;nucleus;cytosol;cytosol;focal adhesion;RNA-dependent DNA replication;protein folding;blood coagulation;membrane;viral process;viral life cycle;uncoating of virus;virion assembly;viral release from host cell;platelet activation;entry int…
exm-rs653178	rs653178	12	112007756	ATXN2	Intronic							4990-87	17	GP1BA	No	N/A	cell morphogenesis;protein binding;plasma membrane;plasma membrane;integral component of plasma membrane;cell adhesion;cell surface receptor signaling pathway;blood coagulation;blood coagulation;blood coagulation, intrinsic pathway;cell surface;thrombin receptor activity;membrane;platelet activation;regulation of blood coagulation;anchored component of external side of plasma membrane;fibrinolysi…
exm-rs10774625	rs10774625	12	111910219	ATXN2	Intronic							4544-4	4	PPBP	Whole Blood	12.2519	leukocyte migration involved in inflammatory response;platelet degranulation;positive regulation of leukocyte chemotaxis;glucose transmembrane transporter activity;extracellular region;extracellular space;inflammatory response;immune response;G-protein coupled receptor signaling pathway;blood coagulation;chemokine activity;growth factor activity;glucose transport;platelet activation;platelet alph…
exm-rs10774625	rs10774625	12	111910219	ATXN2	Intronic							4332-6	12	CLEC1B	No	N/A	transmembrane signaling receptor activity;protein binding;integral component of plasma membrane;defense response;cell surface receptor signaling pathway;platelet formation;carbohydrate binding
exm-rs653178	rs653178	12	112007756	ATXN2	Intronic							3739-72	17	ITGA2B ITGB3	No	N/A	N/A
exm-rs653178	rs653178	12	112007756	ATXN2	Intronic							3685-53	11	MFRP	No	N/A	molecular_function;embryo development;integral component of membrane;apical plasma membrane
exm-rs10774625	rs10774625	12	111910219	ATXN2	Intronic							3293-2	1	CD5L	No	N/A	scavenger receptor activity;extracellular region;extracellular space;receptor-mediated endocytosis;apoptotic process;cellular defense response;membrane;extracellular exosome;blood microparticle
exm-rs653178	rs653178	12	112007756	ATXN2	Intronic							3290-50	6	CD109	Cells - Transformed fibroblasts	13.9997	negative regulation of protein phosphorylation;hair follicle development;serine-type endopeptidase inhibitor activity;extracellular space;plasma membrane;cell surface;negative regulation of keratinocyte proliferation;negative regulation of endopeptidase activity;negative regulation of transforming growth factor beta receptor signaling pathway;anchored component of membrane;regulation of keratinoc…
exm-rs653178	rs653178	12	112007756	ATXN2	Intronic							2914-65	4	PPBP	Whole Blood	12.2519	leukocyte migration involved in inflammatory response;platelet degranulation;positive regulation of leukocyte chemotaxis;glucose transmembrane transporter activity;extracellular region;extracellular space;inflammatory response;immune response;G-protein coupled receptor signaling pathway;blood coagulation;chemokine activity;growth factor activity;glucose transport;platelet activation;platelet alph…
exm-rs10774625	rs10774625	12	111910219	ATXN2	Intronic							2877-3	16	UBE2I	No	N/A	negative regulation of transcription from RNA polymerase II promoter;synaptonemal complex;fibrillar center;protein binding;ATP binding;nucleus;nucleoplasm;cytoplasm;cellular protein modification process;ubiquitin-dependent protein catabolic process;chromosome segregation;mitotic nuclear division;protein C-terminus binding;transcription factor binding;regulation of receptor activity;viral process;…
exm-rs653178	rs653178	12	112007756	ATXN2	Intronic							2790-54	4	PPBP	Whole Blood	12.2519	leukocyte migration involved in inflammatory response;platelet degranulation;positive regulation of leukocyte chemotaxis;glucose transmembrane transporter activity;extracellular region;extracellular space;inflammatory response;immune response;G-protein coupled receptor signaling pathway;blood coagulation;chemokine activity;growth factor activity;glucose transport;platelet activation;platelet alph…
exm-rs653178	rs653178	12	112007756	ATXN2	Intronic							2723-9	2	IL37	Skin - Sun Exposed (Lower leg)	9.37327	cytokine activity;interleukin-1 receptor binding;interleukin-1 receptor binding;extracellular region;extracellular region;extracellular space;nucleus;nucleoplasm;nucleolus;cytoplasm;cytosol;inflammatory response;immune response;cytokine-mediated signaling pathway
exm-rs653178	rs653178	12	112007756	ATXN2	Intronic							13728-19	12	ERP29	No	N/A	activation of MAPK activity;positive regulation of protein phosphorylation;protein disulfide isomerase activity;protein binding;endoplasmic reticulum;endoplasmic reticulum lumen;smooth endoplasmic reticulum;protein folding;intracellular protein transport;protein secretion;cell surface;positive regulation of gene expression;negative regulation of gene expression;membrane;transport vesicle;melanoso…
exm-rs10774625	rs10774625	12	111910219	ATXN2	Intronic							13650-11	5	KCNIP1	No	N/A	voltage-gated ion channel activity;potassium channel activity;calcium ion binding;protein binding;cytoplasm;voltage-gated potassium channel complex;potassium channel regulator activity;dendrite;extrinsic component of cytoplasmic side of plasma membrane;neuronal cell body;ion channel binding;positive regulation of action potential;protein heterodimerization activity;protein N-terminus binding;pota…
exm-rs653178	rs653178	12	112007756	ATXN2	Intronic							12813-18	2	EHBP1	No	N/A	cytoplasm;plasma membrane
exm-rs653178	rs653178	12	112007756	ATXN2	Intronic							12808-103	16	CARHSP1	No	N/A	cytoplasmic exosome (RNase complex);cytoplasmic mRNA processing body;DNA binding;mRNA 3'-UTR binding;protein binding;cytosol;regulation of transcription, DNA-templated;phosphatase binding;intracellular signal transduction;P granule;regulation of mRNA stability;extracellular exosome
exm-rs653178	rs653178	12	112007756	ATXN2	Intronic							12623-84	6	JARID2	No	N/A	negative regulation of transcription from RNA polymerase II promoter;liver development;DNA binding;chromatin binding;nucleus;nucleoplasm;transcription, DNA-templated;central nervous system development;negative regulation of cell proliferation;gene expression;chromatin modification;negative regulation of histone methylation;histone demethylase activity;histone methyltransferase complex;ESC/E(Z) co…
exm-rs653178	rs653178	12	112007756	ATXN2	Intronic							12521-3	1	CDKN2C	No	N/A	regulation of cyclin-dependent protein serine/threonine kinase activity;G1/S transition of mitotic cell cycle;mitotic cell cycle;cyclin-dependent protein serine/threonine kinase inhibitor activity;protein binding;nucleus;cytoplasm;cytosol;cell cycle arrest;negative regulation of cell proliferation;protein kinase binding;negative regulation of cell growth;negative regulation of phosphorylation;oli…
exm-rs10774625	rs10774625	12	111910219	ATXN2	Intronic							12417-46	2	TPRKB	No	N/A	protein binding;nucleus;cytoplasm;cytosol;tRNA processing;protein kinase binding
exm-rs10774625	rs10774625	12	111910219	ATXN2	Intronic							11634-32	10	RGS10	Cells - EBV-transformed lymphocytes	9.51143	GTPase activator activity;nucleus;cytoplasm;plasma membrane;termination of G-protein coupled receptor signaling pathway;neuronal cell body;dendritic spine;positive regulation of GTPase activity;axon terminus
exm-rs653178	rs653178	12	112007756	ATXN2	Intronic							11207-3	8	MSR1	Lung	10.1299	scavenger receptor activity;protein binding;collagen trimer;cytosol;plasma membrane;integral component of plasma membrane;receptor-mediated endocytosis;positive regulation of macrophage derived foam cell differentiation;positive regulation of cholesterol storage;low-density lipoprotein particle binding;cholesterol transport;endocytic vesicle membrane;low-density lipoprotein particle;plasma lipopr…
exm-rs653178	rs653178	12	112007756	ATXN2	Intronic							10938-13	1	CD58	Cells - EBV-transformed lymphocytes	9.80583	receptor binding;protein binding;plasma membrane;integral component of plasma membrane;cell adhesion;blood coagulation;cell surface;membrane;single organismal cell-cell adhesion;anchored component of membrane;heterotypic cell-cell adhesion;leukocyte migration;extracellular exosome;cellular response to interferon-gamma;cellular response to tumor necrosis factor;positive regulation of interleukin-8…
exm-rs653178	rs653178	12	112007756	ATXN2	Intronic							10527-22	1	DHX9	No	N/A	mRNA splicing, via spliceosome;RNA polymerase II transcription factor binding;osteoblast differentiation;DNA binding;RNA helicase activity;ATP-dependent DNA helicase activity;ATP-dependent RNA helicase activity;protein binding;ATP binding;nucleus;nucleoplasm;nucleoplasm;nucleolus;cytoplasm;centrosome;cytosol;RNA processing;circadian rhythm;RNA splicing;gene expression;membrane;ribonucleoprotein c…
exm-rs10774625	rs10774625	12	111910219	ATXN2	Intronic							10435-2	4	AGA	No	N/A	N4-(beta-N-acetylglucosaminyl)-L-asparaginase activity;N4-(beta-N-acetylglucosaminyl)-L-asparaginase activity;lysosome;endoplasmic reticulum;proteolysis;protein deglycosylation;protein deglycosylation;peptidase activity;protein self-association;protein maturation;extracellular exosome
exm-rs653178	rs653178	12	112007756	ATXN2	Intronic							10042-8	8	SGK3	No	N/A	regulation of cell growth;protein kinase activity;protein serine/threonine kinase activity;calcium channel regulator activity;protein binding;ATP binding;early endosome;cytosol;protein phosphorylation;response to stress;potassium channel regulator activity;cytoplasmic membrane-bounded vesicle;sodium channel regulator activity;chloride channel regulator activity;regulation of cell migration;ion tr…
exm1230074	rs150226050	16	28841222	ATXN2L	Missense_E293Q	SIFT=D(0.021,0.02,0.012,0.024,0.012,0.01,0.019,0.003)	PP2HDIV=D(0.998)	VEST=0.44,0.806,0.806,0.8,0.806,0.806,0.885,0.718,0.806,0.806,0.806,0.806	MUTTASTER=D,D,D,D,D,D,D(1,1,1,1,1,1,1)	MUTASSESSOR=L(1.69)	LRT=D(0.000001)	11671-19	3	BRPF1	No	N/A	DNA binding;protein binding;nucleus;nucleoplasm;cytoplasm;chromatin organization;transcription, DNA-templated;zinc ion binding;histone H3 acetylation;positive regulation of transcription, DNA-templated;MOZ/MORF histone acetyltransferase complex
exm1230064	rs117987062	16	28837687	ATXN2L	Missense_V198I	SIFT=D(0.04,0.041,0.038,0.038,0.042,0.032,0.039,0.087,0.069)	PP2HDIV=D(0.996)	VEST=0.108,0.16,0.171,0.198,0.171,0.155,0.16,0.278,0.211,0.202,0.16,0.16,0.16,0.16	MUTTASTER=D,D,D,D,D,D,D(1,1,1,1,1,1,1)	MUTASSESSOR=L(1.67)	LRT=D(0.000167)	12428-2	1	LYPLAL1	No	N/A	protein depalmitoylation;lysophospholipase activity;cytoplasm;cytosol;biological_process;negative regulation of Golgi to plasma membrane protein transport;extracellular exosome
exm648484	rs184401179	7	105264695	ATXN7L1	Missense_I408V	SIFT=T(0.435,0.559,0.973,0.486)	PP2HDIV=B(0.01)	VEST=0.162,0.137,0.16,0.125,0.13,0.054	MUTTASTER=D,D,N(0.788862,1,0.640564)	MUTASSESSOR=N(0.69)	LRT=D(0.000270)	12437-18	15	ULK3	No	N/A	autophagic vacuole assembly;pre-autophagosomal structure;pre-autophagosomal structure;protein serine/threonine kinase activity;protein binding;ATP binding;cytoplasm;cytosol;autophagy;regulation of autophagy;membrane;ATG1/UKL1 signaling complex;negative regulation of smoothened signaling pathway;positive regulation of smoothened signaling pathway;protein autophosphorylation;cellular senescence;cil…
exm1017945	rs150785031	12	58201505	AVIL	Missense_W400C	SIFT=D(0.0)	PP2HDIV=D(1.0)	VEST=0.946,0.836,0.948	MUTTASTER=D,D,D(1,1,1)	MUTASSESSOR=M(2.605)	LRT=D(0.000000)	12428-2	1	LYPLAL1	No	N/A	protein depalmitoylation;lysophospholipase activity;cytoplasm;cytosol;biological_process;negative regulation of Golgi to plasma membrane protein transport;extracellular exosome
exm143110	rs33990840	1	206225011	AVPR1B	Missense_G191R	SIFT=T(0.810000)	PP2HDIV=B(0.181)		MUTTASTER=N(0.000018)	MUTASSESSOR=neutral(0.14)	LRT=N(0.121180)	7898-29	12	MDM1	No	N/A	nucleus;retina development in camera-type eye
exm127088	rs41267588	1	179338046	AXDND1	Missense_A70V	SIFT=T(0.472,0.062,0.488,.,0.011,0.404,0.014)	PP2HDIV=P(0.48)	VEST=0.266,0.215,0.184,0.215,0.23,0.254,0.237,0.29,0.29,0.205	MUTTASTER=N,N(0.870263,0.870263)	MUTASSESSOR=L(1.1)	LRT=N(0.012814)	13570-43	2	HDLBP	No	N/A	protein binding;nucleus;cytoplasm;plasma membrane;lipid transport;cholesterol metabolic process;lipid binding;high-density lipoprotein particle;poly(A) RNA binding
exm1196100	rs200741961	16	396382	AXIN1	Missense_L215S	SIFT=T(0.100000)	PP2HDIV=B(0.004)		MUTTASTER=D(0.504887)	MUTASSESSOR=neutral(0.41)	LRT=N(0.001941)	11107-25	4	TENM3	No	N/A	homophilic cell adhesion via plasma membrane adhesion molecules;signal transduction;positive regulation of neuron projection development;membrane;integral component of membrane;axon;protein homodimerization activity;protein heterodimerization activity;camera-type eye morphogenesis;self proteolysis
exm1196059	rs142097791	16	354353	AXIN1	Missense_T402M	SIFT=D(0.010000)	PP2HDIV=D(0.996)		MUTTASTER=N(0.061604)	MUTASSESSOR=low(1.5)	LRT=N(0.002036)	7982-10	7	MRPL32	No	N/A	structural constituent of ribosome;mitochondrial inner membrane;mitochondrial ribosome;translation;organelle organization;large ribosomal subunit;mitochondrial translation;poly(A) RNA binding;mitochondrial translational initiation;mitochondrial translational elongation;mitochondrial translational termination
exm1470688	rs141929169	19	41744462	AXL	Missense_Q361P	SIFT=D(0.005,0.005,.)		VEST=0.157,0.157,0.524,0.524,0.524,0.524	MUTTASTER=D,D(0.784801,0.784801)	MUTASSESSOR=L(1.355)	LRT=D(0.000896)	6457-50	5	PCDHGA1	No	N/A	calcium ion binding;plasma membrane;homophilic cell adhesion via plasma membrane adhesion molecules;integral component of membrane
exm1365699	rs148653755	17	79167873	AZI1	Missense_R725M	SIFT=D(0.003,0.002,.,0.002,.)	PP2HDIV=D(0.986)	VEST=0.379,0.288,0.288,0.379,0.351,0.363,0.254	MUTTASTER=N,N,N,N(0.749599,0.749599,0.749599,0.749599)	MUTASSESSOR=L(1.355)	LRT=N(0.001315)	8970-9	8	RIPK2	No	N/A	activation of MAPK activity;positive regulation of cytokine-mediated signaling pathway;toll-like receptor signaling pathway;adaptive immune response;MyD88-dependent toll-like receptor signaling pathway;MyD88-independent toll-like receptor signaling pathway;protein serine/threonine kinase activity;non-membrane spanning protein tyrosine kinase activity;signal transducer activity;protein binding;ATP…
exm1397563	rs61732996	19	830841	AZU1	Missense_R165H	SIFT=D(.,0.164)	PP2HDIV=P(0.898)	VEST=0.446	MUTTASTER=N(1)	MUTASSESSOR=N(-0.245)		2751-16	19	AZU1	Whole Blood	15.4063	microglial cell activation;serine-type endopeptidase activity;extracellular region;inflammatory response;immune response;protein kinase C-activating G-protein coupled receptor signaling pathway;heparin binding;glial cell migration;toxic substance binding;protein processing;monocyte activation;positive regulation of tumor necrosis factor biosynthetic process;azurophil granule;negative regulation o…
exm1397560	rs28626600	19	830820	AZU1	Missense_R158H	SIFT=D(.,0.022)	PP2HDIV=D(0.995)	VEST=0.22	MUTTASTER=N(1)	MUTASSESSOR=N(0.4)		2751-16	19	AZU1	Whole Blood	15.4063	microglial cell activation;serine-type endopeptidase activity;extracellular region;inflammatory response;immune response;protein kinase C-activating G-protein coupled receptor signaling pathway;heparin binding;glial cell migration;toxic substance binding;protein processing;monocyte activation;positive regulation of tumor necrosis factor biosynthetic process;azurophil granule;negative regulation o…
exm1061298	rs1041073	13	31891746	B3GALTL	Missense_E370K	SIFT=T(0.126)	PP2HDIV=D(0.964)	VEST=0.098,0.174	MUTTASTER=P(0.000692952)	MUTASSESSOR=L(0.82)	LRT=N(0.000047)	5727-35	13	B3GALTL	No	N/A	endoplasmic reticulum membrane;fucose metabolic process;protein O-linked glycosylation;integral component of membrane;transferase activity, transferring glycosyl groups;protein O-linked fucosylation;post-translational protein modification;cellular protein metabolic process
exm1061309	rs147485868	13	31897910	B3GALTL	Missense_V403I	SIFT=T(0.521)	PP2HDIV=B(0.048)	VEST=0.271,0.148	MUTTASTER=D(0.769584)	MUTASSESSOR=L(1.56)	LRT=N(0.001577)	3739-72	17	ITGA2B ITGB3	No	N/A	N/A
exm1061271	rs80338851	13	31843415	B3GALTL	Splicing							12885-42	3	NR1D2	No	N/A	core promoter sequence-specific DNA binding;steroid hormone receptor activity;ligand-activated sequence-specific DNA binding RNA polymerase II transcription factor activity;protein binding;nucleus;nucleus;nucleoplasm;regulation of transcription, DNA-templated;transcription initiation from RNA polymerase II promoter;zinc ion binding;gene expression;regulation of lipid metabolic process;intracellul…
exm1334238	rs7224888	17	47246163	B4GALNT2	Missense_C380R	SIFT=D(0.002,0.002,0.001)	PP2HDIV=D(1.0)	VEST=0.585,0.372,0.382,0.319,0.585,0.319,0.382,0.382,0.382	MUTTASTER=P,P,P(8.13719e-10,8.13719e-10,8.13719e-10)	MUTASSESSOR=M(2.86)	LRT=D(0.000000)	6544-33	11	NELL1	No	N/A	calcium ion binding;protein binding;extracellular region;nuclear envelope;cytoplasm;nervous system development;regulation of gene expression;cell differentiation;positive regulation of bone mineralization;negative regulation of osteoblast proliferation;positive regulation of osteoblast differentiation;perinuclear region of cytoplasm;negative regulation of cyclin catabolic process
exm1334238	rs7224888	17	47246163	B4GALNT2	Missense_C380R	SIFT=D(0.002,0.002,0.001)	PP2HDIV=D(1.0)	VEST=0.585,0.372,0.382,0.319,0.585,0.319,0.382,0.382,0.382	MUTTASTER=P,P,P(8.13719e-10,8.13719e-10,8.13719e-10)	MUTASSESSOR=M(2.86)	LRT=D(0.000000)	5699-19	9	FAM189A2	Thyroid	13.2534	molecular_function;cellular_component;biological_process;integral component of membrane
exm973070	rs200173452	12	661265	B4GALNT3	Missense_R382C	SIFT=D(0.0)	PP2HDIV=D(1.0)	VEST=0.821,0.821,0.565	MUTTASTER=D(1)	MUTASSESSOR=M(2.44)	LRT=D(0.000008)	6544-33	11	NELL1	No	N/A	calcium ion binding;protein binding;extracellular region;nuclear envelope;cytoplasm;nervous system development;regulation of gene expression;cell differentiation;positive regulation of bone mineralization;negative regulation of osteoblast proliferation;positive regulation of osteoblast differentiation;perinuclear region of cytoplasm;negative regulation of cyclin catabolic process
exm973070	rs200173452	12	661265	B4GALNT3	Missense_R382C	SIFT=D(0.0)	PP2HDIV=D(1.0)	VEST=0.821,0.821,0.565	MUTTASTER=D(1)	MUTASSESSOR=M(2.44)	LRT=D(0.000008)	5699-19	9	FAM189A2	Thyroid	13.2534	molecular_function;cellular_component;biological_process;integral component of membrane
exm973046	rs11063529	12	657404	B4GALNT3	Missense_R265Q	SIFT=T(0.638,0.714)	PP2HDIV=P(0.716)	VEST=0.066,0.058,0.2	MUTTASTER=P(0.952332)	MUTASSESSOR=L(0.955)	LRT=N(0.008359)	6544-33	11	NELL1	No	N/A	calcium ion binding;protein binding;extracellular region;nuclear envelope;cytoplasm;nervous system development;regulation of gene expression;cell differentiation;positive regulation of bone mineralization;negative regulation of osteoblast proliferation;positive regulation of osteoblast differentiation;perinuclear region of cytoplasm;negative regulation of cyclin catabolic process
exm973046	rs11063529	12	657404	B4GALNT3	Missense_R265Q	SIFT=T(0.638,0.714)	PP2HDIV=P(0.716)	VEST=0.066,0.058,0.2	MUTTASTER=P(0.952332)	MUTASSESSOR=L(0.955)	LRT=N(0.008359)	5699-19	9	FAM189A2	Thyroid	13.2534	molecular_function;cellular_component;biological_process;integral component of membrane
exm-rs11612228	rs11612228	12	576984	B4GALNT3	Intronic							5462-62	1	FCN3	No	N/A	complement activation, lectin pathway;complement activation, lectin pathway;antigen binding;protein binding;extracellular region;extracellular region;collagen trimer;complement activation;complement activation;carbohydrate binding;recognition of apoptotic cell;innate immune response;negative regulation of viral entry into host cell;defense response to virus;blood microparticle;negative regulation…
exm-rs11612228	rs11612228	12	576984	B4GALNT3	Intronic							14077-6	1	FCN3	No	N/A	complement activation, lectin pathway;complement activation, lectin pathway;antigen binding;protein binding;extracellular region;extracellular region;collagen trimer;complement activation;complement activation;carbohydrate binding;recognition of apoptotic cell;innate immune response;negative regulation of viral entry into host cell;defense response to virus;blood microparticle;negative regulation…
exm53353	rs1859728	1	44447413	B4GALT2	Missense_H151Q	SIFT=T(0.097,0.051,0.097,0.073)	PP2HDIV=D(0.998)	VEST=0.161,0.183,0.161,0.225,0.279,0.161,0.161	MUTTASTER=P,P,P,P(2.15754e-06,2.15754e-06,2.15754e-06,2.15754e-06)	MUTASSESSOR=L(1.565)	LRT=D(0.000000)	9595-11	1	B4GALT2	No	N/A	Golgi membrane;beta-N-acetylglucosaminylglycopeptide beta-1,4-galactosyltransferase activity;N-acetyllactosamine synthase activity;lactose synthase activity;carbohydrate metabolic process;galactosyltransferase activity;integral component of membrane;keratan sulfate biosynthetic process;protein N-linked glycosylation via asparagine;glycosaminoglycan metabolic process;Golgi cisterna membrane;kerata…
exm1549123	rs2273086	20	48273174	B4GALT5	Missense_G61S	SIFT=D(0.005)	PP2HDIV=D(0.999)	VEST=0.299,0.3	MUTTASTER=D(1)	MUTASSESSOR=M(2.125)	LRT=D(0.000000)	6392-7	20	WISP2	No	N/A	regulation of cell growth;integrin binding;insulin-like growth factor binding;proteinaceous extracellular matrix;extracellular space;plasma membrane;cell adhesion;signal transduction;cell-cell signaling;heparin binding;negative regulation of cell death;extracellular exosome
exm1381305	rs34683195	18	29205591	B4GALT6	Missense_I379V	SIFT=T(1.0)	PP2HDIV=B(0.0)	VEST=0.02,0.048,0.02,0.018	MUTTASTER=N,N,N(0.989309,0.989309,0.989309)	MUTASSESSOR=N(-0.34)	LRT=N(0.085444)	10832-24	18	B4GALT6	No	N/A	Golgi membrane;carbohydrate metabolic process;galactosyltransferase activity;integral component of membrane;keratan sulfate biosynthetic process;protein N-linked glycosylation via asparagine;glycosaminoglycan metabolic process;Golgi cisterna membrane;keratan sulfate metabolic process;post-translational protein modification;cellular protein metabolic process;small molecule metabolic process;metal …
exm507889	rs142476892	5	177031406	B4GALT7	Missense_H93Y	SIFT=T(0.150000)	PP2HDIV=D(0.999)		MUTTASTER=D(0.999887)	MUTASSESSOR=medium(2.205)	LRT=D(0.000000)	7806-33	5	B4GALT7	No	N/A	Golgi membrane;beta-N-acetylglucosaminylglycopeptide beta-1,4-galactosyltransferase activity;protein binding;Golgi apparatus;carbohydrate metabolic process;glycosaminoglycan biosynthetic process;proteoglycan metabolic process;cellular protein modification process;protein N-linked glycosylation;galactosyltransferase activity;galactosyltransferase activity;integral component of membrane;manganese i…
exm1471017	rs2241714	19	41869392	B9D2	Missense_I11M	SIFT=T(0.193)	PP2HDIV=B(0.001)	VEST=0.036,0.036	MUTTASTER=P,P(9.72261e-13,0.878337)	MUTASSESSOR=L(1.725)	LRT=N(0.062693)	14108-15	19	TGFB1	No	N/A	protein import into nucleus, translocation;negative regulation of transcription from RNA polymerase II promoter;MAPK cascade;ureteric bud development;response to hypoxia;epithelial to mesenchymal transition;negative regulation of protein phosphorylation;positive regulation of protein phosphorylation;glycoprotein binding;regulation of sodium ion transport;chondrocyte differentiation;hematopoietic …
exm1130142	rs143718197	14	104027410	BAG5	Missense_S72T	SIFT=D(0.026,0.026,0.022,0.032)	PP2HDIV=P(0.763)	VEST=0.476,0.476,0.476,0.514,0.503,0.476,0.35,0.265	MUTTASTER=D,D,D(0.989937,0.989937,0.989937)	MUTASSESSOR=L(1.645)	LRT=D(0.000000)	11173-29	17	MILR1	No	N/A	integral component of plasma membrane;negative regulation of mast cell activation;mast cell granule;mast cell granule;mast cell degranulation
exm531648	rs200547255	6	31615591	BAG6	Missense_P189S	SIFT=T(0.930000)	PP2HDIV=B(0.0)		MUTTASTER=D(1.000000)	MUTASSESSOR=neutral(0)	LRT=N(0.591943)	13536-56	18	POLI	No	N/A	damaged DNA binding;DNA-directed DNA polymerase activity;protein binding;intracellular;nucleus;nucleoplasm;nucleoplasm;DNA replication;DNA repair;translesion synthesis;error-prone translesion synthesis;intracellular membrane-bounded organelle;metal ion binding
exm531648	rs200547255	6	31615591	BAG6	Missense_P189S	SIFT=T(0.930000)	PP2HDIV=B(0.0)		MUTTASTER=D(1.000000)	MUTASSESSOR=neutral(0)	LRT=N(0.591943)	11308-8	1	CREB3L4	Prostate	11.4755	Golgi membrane;RNA polymerase II regulatory region sequence-specific DNA binding;RNA polymerase II transcription regulatory region sequence-specific DNA binding transcription factor activity involved in positive regulation of transcription;nucleus;endoplasmic reticulum;endoplasmic reticulum membrane;Golgi apparatus;transcription, DNA-templated;spermatogenesis;integral component of membrane;endopl…
exm-rs743400	rs743400	6	31607111	BAG6	Intronic							7065-1	6	G6B	No	N/A	N/A
exm-rs2844463	rs2844463	6	31615167	BAG6	Intronic							4135-84	14	IGHE IGK@ IGL@	No	N/A	N/A
exm1366409	rs201429848	17	79409733	BAHCC1	Missense_R453Q/P	SIFT=D(.,0.003)	PP2HDIV=D(0.998)	VEST=0.464,0.776,0.748	MUTTASTER=D(0.704093)	MUTASSESSOR=L(1.04)		7092-7	16	PDILT	No	N/A	protein disulfide isomerase activity;endoplasmic reticulum;protein folding;multicellular organismal development;spermatid development;cell migration;peptidyl-proline 4-dioxygenase activity;response to endoplasmic reticulum stress;cell redox homeostasis;regulation of oxidative stress-induced intrinsic apoptotic signaling pathway
exm39881	rs146415162	1	32205615	BAI2	Missense_H693Q	SIFT=T(0.187,0.243,0.295,0.27,0.293,0.303,0.3,0.101)	PP2HDIV=P(0.591)	VEST=0.454,0.477,0.564,0.174,0.546,0.546,0.546,0.445,0.445,0.546,0.49	MUTTASTER=N,N,N,N,N,N,N,N,N(0.950774,0.950774,0.950774,0.950774,0.950774,0.950774,0.950774,0.950774,0.92083)	MUTASSESSOR=N(0.345)	LRT=N(0.008655)	9875-107	18	THOC1	No	N/A	regulation of DNA recombination;transcription export complex;THO complex;THO complex part of transcription export complex;DNA binding;RNA binding;protein binding;nucleus;nucleoplasm;cytoplasm;transcription, DNA-templated;RNA processing;mRNA processing;mRNA export from nucleus;mRNA export from nucleus;apoptotic process;signal transduction;RNA splicing;nuclear matrix;nuclear speck;replication fork …
exm1201201	rs11642118	16	1388618	BAIAP3	Missense_H58R	SIFT=D(0.011,0.011,0.014,0.014,0.011,.,0.011)	PP2HDIV=D(0.999)	VEST=0.155,0.364,0.154,0.209,0.251,0.155,0.146,0.146,0.146,0.146,0.154,0.233,0.364	MUTTASTER=N,N,N,N,N,N,N(0.998872,0.998872,0.998872,0.998872,0.998872,0.998872,0.998872)	MUTASSESSOR=L(1.78)	LRT=D(0.000202)	3403-1	16	TPSB2	No	N/A	serine-type endopeptidase activity;protein binding;extracellular region;proteolysis;serine-type peptidase activity
exm1201244	rs114342132	16	1391137	BAIAP3	Missense_T194M	SIFT=D(0.021,0.02,0.021,0.023,0.02,.,0.022)	PP2HDIV=P(0.775)	VEST=0.13,0.16,0.074,0.13,0.143,0.13,0.074,0.074,0.13,0.13,0.074,0.15,0.16	MUTTASTER=N,N,N,N,N,N,N(1,1,1,1,1,1,1)	MUTASSESSOR=N(0.775)	LRT=N(0.084940)	3403-1	16	TPSB2	No	N/A	serine-type endopeptidase activity;protein binding;extracellular region;proteolysis;serine-type peptidase activity
exm1201244	rs114342132	16	1391137	BAIAP3	Missense_T194M	SIFT=D(0.021,0.02,0.021,0.023,0.02,.,0.022)	PP2HDIV=P(0.775)	VEST=0.13,0.16,0.074,0.13,0.143,0.13,0.074,0.074,0.13,0.13,0.074,0.15,0.16	MUTTASTER=N,N,N,N,N,N,N(1,1,1,1,1,1,1)	MUTASSESSOR=N(0.775)	LRT=N(0.084940)	14696-45	16	TPSB2	No	N/A	serine-type endopeptidase activity;protein binding;extracellular region;proteolysis;serine-type peptidase activity
exm1201334	rs1132356	16	1394507	BAIAP3	Missense_D547A,Missense_D519A,Missense_D524A,Missense_D582A,Missense_D511A	SIFT=T(0.77,0.685,0.696,0.774,0.7,.,0.766)	PP2HDIV=B(0.0)	VEST=0.01,0.042,0.041,0.014,0.033,0.01,0.01,0.01,0.01,0.01,0.01,0.011,0.042	MUTTASTER=P,P,P,P,P,P,P(1,1,1,1,1,1,1)	MUTASSESSOR=N(-0.345)	LRT=N(0.735663)	9409-11	16	TPSAB1	No	N/A	serine-type endopeptidase activity;protein binding;extracellular region;extracellular space;proteolysis;defense response;serine-type peptidase activity;extracellular matrix disassembly;extracellular matrix organization;extracellular matrix
exm1201334	rs1132356	16	1394507	BAIAP3	Missense_D547A,Missense_D519A,Missense_D524A,Missense_D582A,Missense_D511A	SIFT=T(0.77,0.685,0.696,0.774,0.7,.,0.766)	PP2HDIV=B(0.0)	VEST=0.01,0.042,0.041,0.014,0.033,0.01,0.01,0.01,0.01,0.01,0.01,0.011,0.042	MUTTASTER=P,P,P,P,P,P,P(1,1,1,1,1,1,1)	MUTASSESSOR=N(-0.345)	LRT=N(0.735663)	10666-7	16	GNPTG	No	N/A	Golgi membrane;UDP-N-acetylglucosamine-lysosomal-enzyme N-acetylglucosaminephosphotransferase activity;Golgi apparatus;N-glycan processing to lysosome;protein homodimerization activity;carbohydrate phosphorylation;extracellular exosome
exm446623	rs146351088	5	17275966	BASP1	Missense_A214V	SIFT=D(.,0.032)	PP2HDIV=P(0.863)	VEST=0.159,0.161,0.159	MUTTASTER=D(0.93521)	MUTASSESSOR=L(1.445)	LRT=N(0.066924)	6575-79	9	ADAMTSL1	No	N/A	proteinaceous extracellular matrix;endoplasmic reticulum lumen;protein O-linked glycosylation;proteolysis;metallopeptidase activity;zinc ion binding;protein O-linked fucosylation;post-translational protein modification;cellular protein metabolic process
exm109795	rs41267397	1	156626796	BCAN	Missense_R706Q/L	SIFT=D(0.001)	PP2HDIV=D(1.0)	VEST=0.825,0.825	MUTTASTER=D(0.999529)	MUTASSESSOR=L(1.48)	LRT=D(0.000039)	3461-58	1	BCAN	No	N/A	skeletal system development;extracellular matrix structural constituent;hyaluronic acid binding;extracellular region;proteinaceous extracellular matrix;Golgi lumen;carbohydrate metabolic process;cell adhesion;central nervous system development;hippocampus development;extracellular matrix disassembly;extracellular matrix organization;glycosaminoglycan metabolic process;chondroitin sulfate metaboli…
exm1259208	rs61743104	16	75268977	BCAR1	Missense_R625Q	SIFT=T(0.260000)	PP2HDIV=D(0.998)		MUTTASTER=D(0.999492)	MUTASSESSOR=low(0.925)	LRT=D(0.000015)	5671-1	16	CTRB1	No	N/A	serine-type endopeptidase activity;extracellular region;extracellular space;proteolysis;vitamin metabolic process;water-soluble vitamin metabolic process;digestion;cobalamin metabolic process;extracellular matrix disassembly;extracellular matrix organization;small molecule metabolic process
exm1259208	rs61743104	16	75268977	BCAR1	Missense_R625Q	SIFT=T(0.260000)	PP2HDIV=D(0.998)		MUTTASTER=D(0.999492)	MUTASSESSOR=low(0.925)	LRT=D(0.000015)	5648-28	16	CTRB2	No	N/A	serine-type endopeptidase activity;extracellular region;extracellular space;proteolysis;vitamin metabolic process;water-soluble vitamin metabolic process;digestion;cobalamin metabolic process;extracellular matrix disassembly;extracellular matrix organization;small molecule metabolic process
exm1259263	rs199561794	16	75269619	BCAR1	Missense_R411Q	SIFT=T(0.300000)	PP2HDIV=B(0.068)		MUTTASTER=N(0.121883)	MUTASSESSOR=low(1.525)	LRT=N(0.085341)	5648-28	16	CTRB2	No	N/A	serine-type endopeptidase activity;extracellular region;extracellular space;proteolysis;vitamin metabolic process;water-soluble vitamin metabolic process;digestion;cobalamin metabolic process;extracellular matrix disassembly;extracellular matrix organization;small molecule metabolic process
exm1868451	rs16957558	16	75269325	BCAR1	Missense_R509H/L	SIFT=D(0.001)	PP2HDIV=D(0.996)	VEST=0.461,0.461,0.444,0.461,0.461,0.3,0.461,0.461,0.35,0.444,0.35,0.495,0.44,0.428,0.428	MUTTASTER=P,P,P,P,P,P,P,P,P(8.88426e-05,8.88426e-05,8.88426e-05,8.88426e-05,8.88426e-05,8.88426e-05,1.70178e-05,8.88426e-05,8.88426e-05)	MUTASSESSOR=M(2.37)	LRT=N(0.058276)	5671-1	16	CTRB1	No	N/A	serine-type endopeptidase activity;extracellular region;extracellular space;proteolysis;vitamin metabolic process;water-soluble vitamin metabolic process;digestion;cobalamin metabolic process;extracellular matrix disassembly;extracellular matrix organization;small molecule metabolic process
exm1868451	rs16957558	16	75269325	BCAR1	Missense_R509H/L	SIFT=D(0.001)	PP2HDIV=D(0.996)	VEST=0.461,0.461,0.444,0.461,0.461,0.3,0.461,0.461,0.35,0.444,0.35,0.495,0.44,0.428,0.428	MUTTASTER=P,P,P,P,P,P,P,P,P(8.88426e-05,8.88426e-05,8.88426e-05,8.88426e-05,8.88426e-05,8.88426e-05,1.70178e-05,8.88426e-05,8.88426e-05)	MUTASSESSOR=M(2.37)	LRT=N(0.058276)	5648-28	16	CTRB2	No	N/A	serine-type endopeptidase activity;extracellular region;extracellular space;proteolysis;vitamin metabolic process;water-soluble vitamin metabolic process;digestion;cobalamin metabolic process;extracellular matrix disassembly;extracellular matrix organization;small molecule metabolic process
exm-rs1862737	rs1862737	16	75281964	BCAR1	UTR5							5671-1	16	CTRB1	No	N/A	serine-type endopeptidase activity;extracellular region;extracellular space;proteolysis;vitamin metabolic process;water-soluble vitamin metabolic process;digestion;cobalamin metabolic process;extracellular matrix disassembly;extracellular matrix organization;small molecule metabolic process
exm-rs1862737	rs1862737	16	75281964	BCAR1	UTR5							5648-28	16	CTRB2	No	N/A	serine-type endopeptidase activity;extracellular region;extracellular space;proteolysis;vitamin metabolic process;water-soluble vitamin metabolic process;digestion;cobalamin metabolic process;extracellular matrix disassembly;extracellular matrix organization;small molecule metabolic process
exm-rs1862737	rs1862737	16	75281964	BCAR1	UTR5							3049-61	7	PRSS1	No	N/A	serine-type endopeptidase activity;extracellular region;extracellular region;proteolysis;vitamin metabolic process;water-soluble vitamin metabolic process;digestion;cobalamin metabolic process;extracellular matrix disassembly;extracellular matrix organization;small molecule metabolic process;metal ion binding;extracellular exosome;blood microparticle
exm990168	rs7313020	12	24985740	BCAT1	Missense_E333K	SIFT=T(0.645,0.642,0.641,0.622,0.618)		VEST=0.248,0.257,0.251,0.251,0.251,0.258,0.239,0.251,0.251	MUTTASTER=D,D,D,D,D(0.999556,0.999632,0.99776,0.999556,0.999505)	MUTASSESSOR=N(0.39)	LRT=D(0.000615)	11431-235	12	RECQL	No	N/A	DNA strand renaturation;DNA binding;DNA helicase activity;ATP-dependent DNA helicase activity;protein binding;ATP binding;nucleus;nucleoplasm;DNA replication;DNA repair;DNA recombination;membrane;DNA duplex unwinding;DNA duplex unwinding;DNA duplex unwinding;annealing helicase activity;ATP-dependent 3'-5' DNA helicase activity
exm1488302	rs117048185	19	49309776	BCAT2	Missense_Q100E	SIFT=T(1.0,1.0,.,.,.,.)		VEST=0.052,0.052	MUTTASTER=D,D,D(0.999255,0.996633,1)	MUTASSESSOR=N(-0.515)	LRT=D(0.000001)	4914-10	6	CGA CGB	No	N/A	N/A
exm1488270	rs149621078	19	49299903	BCAT2	Missense_R241W	SIFT=D(0.039,0.054,0.174,.,.,.,.)	PP2HDIV=D(1.0)	VEST=0.53,0.53,0.529	MUTTASTER=N,N,N(0.994908,0.977347,0.969754)	MUTASSESSOR=M(2.625)	LRT=N(0.001913)	7624-19	4	ANK2	No	N/A	regulation of heart rate;atrial septum development;structural constituent of cytoskeleton;protein binding;intracellular;cytosol;cytoskeleton;plasma membrane;integral component of plasma membrane;cellular calcium ion homeostasis;axon guidance;positive regulation of gene expression;regulation of cardiac muscle contraction by regulation of the release of sequestered calcium ion;regulation of cardiac…
exm362831	rs28933390	3	165547569	BCHE	Missense_G418D/A/V	SIFT=T(1.000000)	PP2HDIV=B(0.0)		MUTTASTER=N(0.002950)	MUTASSESSOR=neutral(-1.1)	LRT=N(0.000219)	9511-61	2	NXPH2	No	N/A	molecular_function;extracellular region;neuropeptide signaling pathway
exm362831	rs28933390	3	165547569	BCHE	Missense_G418D/A/V	SIFT=T(1.000000)	PP2HDIV=B(0.0)		MUTTASTER=N(0.002950)	MUTASSESSOR=neutral(-1.1)	LRT=N(0.000219)	9384-17	3	CAMP	Whole Blood	39.4185	innate immune response in mucosa;protein binding;extracellular space;cell wall;cytosol;antibacterial humoral response;defense response to bacterium;negative regulation of growth of symbiont on or near host surface;defense response to Gram-positive bacterium;interaction with host;killing by host of symbiont cells;extracellular exosome;phagosome maturation
exm362831	rs28933390	3	165547569	BCHE	Missense_G418D/A/V	SIFT=T(1.000000)	PP2HDIV=B(0.0)		MUTTASTER=N(0.002950)	MUTASSESSOR=neutral(-1.1)	LRT=N(0.000219)	9118-7	5	PSD2	No	N/A	ARF guanyl-nucleotide exchange factor activity;phospholipid binding;trans-Golgi network;integral component of membrane;vesicle-mediated transport;cell junction;neuron differentiation;dendrite;neuronal cell body;positive regulation of GTPase activity;positive regulation of GTPase activity
exm362831	rs28933390	3	165547569	BCHE	Missense_G418D/A/V	SIFT=T(1.000000)	PP2HDIV=B(0.0)		MUTTASTER=N(0.002950)	MUTASSESSOR=neutral(-1.1)	LRT=N(0.000219)	8239-223	3	BCHE	No	N/A	beta-amyloid binding;catalytic activity;acetylcholinesterase activity;cholinesterase activity;extracellular region;extracellular region;nuclear envelope lumen;endoplasmic reticulum lumen;learning;negative regulation of cell proliferation;neuroblast differentiation;membrane;choline metabolic process;enzyme binding;choline binding;response to drug;identical protein binding;response to alkaloid;cell…
exm362831	rs28933390	3	165547569	BCHE	Missense_G418D/A/V	SIFT=T(1.000000)	PP2HDIV=B(0.0)		MUTTASTER=N(0.002950)	MUTASSESSOR=neutral(-1.1)	LRT=N(0.000219)	6936-7	20	PMEPA1	No	N/A	Golgi membrane;protein binding;plasma membrane;transforming growth factor beta receptor signaling pathway;endosome membrane;negative regulation of SMAD protein complex assembly;integral component of membrane;negative regulation of transforming growth factor beta receptor signaling pathway;negative regulation of transforming growth factor beta receptor signaling pathway;negative regulation of tran…
exm362831	rs28933390	3	165547569	BCHE	Missense_G418D/A/V	SIFT=T(1.000000)	PP2HDIV=B(0.0)		MUTTASTER=N(0.002950)	MUTASSESSOR=neutral(-1.1)	LRT=N(0.000219)	5015-15	6	PLA2G7	Spleen	11.5165	1-alkyl-2-acetylglycerophosphocholine esterase activity;phospholipid binding;extracellular region;cytoplasm;lipid catabolic process;low-density lipoprotein particle;low-density lipoprotein particle remodeling;lipid oxidation;plasma lipoprotein particle oxidation;cellular protein metabolic process;calcium-independent phospholipase A2 activity;positive regulation of inflammatory response;positive r…
exm362831	rs28933390	3	165547569	BCHE	Missense_G418D/A/V	SIFT=T(1.000000)	PP2HDIV=B(0.0)		MUTTASTER=N(0.002950)	MUTASSESSOR=neutral(-1.1)	LRT=N(0.000219)	12807-89	1	ARHGAP30	No	N/A	GTPase activator activity;cytosol;small GTPase mediated signal transduction;cytoplasmic membrane-bounded vesicle;intracellular membrane-bounded organelle;positive regulation of GTPase activity;regulation of small GTPase mediated signal transduction
[truncated: 9,076 more rows]
