# Supplementary material for: Coding and regulatory variants are associated with serum protein levels and disease
Source: Nat Commun. 2022 Jan 25;13:481. doi: 10.1038/s41467-022-28081-6 (PMC8789809; doi:10.1038/s41467-022-28081-6)
Supplement: Supplementary file 7 — Supplementary Data 4 [file 41467_2022_28081_MOESM7_ESM.xlsx]

## Sheet: Data 4
Supplementary Data 4. The overlap of study-wide significant pQTLs (P-value < 1.92x10-10, two-sided) identified in the present study with previously detected risk loci for complex disease and clinical traits reported through the numerous GWAS studies published todate and stored at the PhenoScanner database (http://www.phenoscanner.medschl.cam.ac.uk/). The comparison was made to genome-wide signifi…
pQTLs	rsID	ref_hg19_coordinates	hg38_coordinates	Effect allele	Other allele	rsID(proxy)	hg19_coordinates	hg38_coordinates	Effect allele	Other allele	Proxy SNP	r2	Dprime	Phenotype	EFO	Study	PMID	Ancestry	Year	Beta coefficient	Standard error	P-value	Direction of effect	Number of individuals	Number of cases	n_controls	Number of studies	Unit	Dataset
exm1002055	rs35256655	chr12:50500700	chr12:50106917	A	G	rs35256655	chr12:50500700	chr12:50106917	A	G	0	1	1	Cause of death: other specified respiratory disorders	NCIT_C143810;NCIT_C146531	Neale B	UKBB	European	2017	0.02357	0.003576	4.71e-11	+	7637	4	7633	1	-	Neale-B_UKBB_EUR_2017
exm100365	rs72698904	chr1:152284948	chr1:152312472	A	G	rs72698904	chr1:152284948	chr1:152312472	A	G	0	1	1	Cause of death: cerebrum, except lobes and ventricles	-	Neale B	UKBB	European	2017	0.03248	0.005116	2.29e-10	+	7637	6	7631	1	-	Neale-B_UKBB_EUR_2017
exm100365	rs72698904	chr1:152284948	chr1:152312472	A	G	rs72698904	chr1:152284948	chr1:152312472	A	G	0	1	1	Cause of death: pharynx, unspecified	NCIT_C38046	Neale B	UKBB	European	2017	0.03282	0.005528	3.04e-09	+	7637	7	7630	1	-	Neale-B_UKBB_EUR_2017
exm100365	rs72698904	chr1:152284948	chr1:152312472	A	G	rs72698904	chr1:152284948	chr1:152312472	A	G	0	1	1	Self-reported tennis elbow or lateral epicondylitis	EFO_1001896	Neale B	UKBB	European	2017	0.003229	0.000579	2.45e-08	+	337159	179	336980	1	-	Neale-B_UKBB_EUR_2017
exm1005846	rs142401177	chr12:52967264	chr12:52573480	C	T	rs142401177	chr12:52967264	chr12:52573480	C	T	0	1	1	Certain early complications of trauma	NCIT_C100935;NCIT_C15476	Neale B	UKBB	European	2017	-0.002316	0.0004207	3.71e-08	-	337199	144	337055	1	-	Neale-B_UKBB_EUR_2017
exm1005846	rs142401177	chr12:52967264	chr12:52573480	C	T	rs142401177	chr12:52967264	chr12:52573480	C	T	0	1	1	Diabetes mellitus in pregnancy	NCIT_C34942;NCIT_C128755;EFO_0004593	Neale B	UKBB	European	2017	-0.002339	0.0003036	1.33e-14	-	337199	75	337124	1	-	Neale-B_UKBB_EUR_2017
exm1008429	rs142971160	chr12:53699765	chr12:53305981	A	G	rs142971160	chr12:53699765	chr12:53305981	A	G	0	1	1	Cause of death: inquest adjourned death	-	Neale B	UKBB	European	2017	0.04864	0.007668	2.38e-10	+	7637	9	7628	1	-	Neale-B_UKBB_EUR_2017
exm1008429	rs142971160	chr12:53699765	chr12:53305981	A	G	rs142971160	chr12:53699765	chr12:53305981	A	G	0	1	1	Cause of death: tongue, unspecified	-	Neale B	UKBB	European	2017	0.04885	0.00848	8.73e-09	+	7637	11	7626	1	-	Neale-B_UKBB_EUR_2017
exm1008429	rs142971160	chr12:53699765	chr12:53305981	A	G	rs142971160	chr12:53699765	chr12:53305981	A	G	0	1	1	Treatment with flucloxacillin	-	Neale B	UKBB	European	2017	0.003026	0.000536	1.64e-08	+	337159	115	337044	1	-	Neale-B_UKBB_EUR_2017
exm1011661	rs145293054	chr12:56236136	chr12:55842352	C	T	rs145293054	chr12:56236136	chr12:55842352	C	T	0	1	1	Cause of death: malignant neoplasm of ureter	NCIT_C7543	Neale B	UKBB	European	2017	-0.04615	0.007488	7.47e-10	-	7637	9	7628	1	-	Neale-B_UKBB_EUR_2017
exm1011661	rs145293054	chr12:56236136	chr12:55842352	C	T	rs145293054	chr12:56236136	chr12:55842352	C	T	0	1	1	Cause of death: tongue, unspecified	-	Neale B	UKBB	European	2017	-0.04656	0.008281	1.95e-08	-	7637	11	7626	1	-	Neale-B_UKBB_EUR_2017
exm1012941	rs59626664	chr12:56636975	chr12:56243191	C	G	rs59626664	chr12:56636975	chr12:56243191	C	G	0	1	1	Height	EFO_0004339	GIANT	28146470	European	2017	-0.036	0.006	3.60e-09	-	381625	0	381625	106	IVNT	GIANT_Height_EUR_2017
exm1012941	rs59626664	chr12:56636975	chr12:56243191	C	G	rs59626664	chr12:56636975	chr12:56243191	C	G	0	1	1	Height	EFO_0004339	GIANT	28146470	Mixed	2017	-0.036	0.0058	7.60e-10	-	458927	0	458927	147	IVNT	GIANT_Height_Mixed_2017
exm1012941	rs59626664	chr12:56636975	chr12:56243191	C	G	rs59626664	chr12:56636975	chr12:56243191	C	G	0	1	1	Forced vital capacity, best measure	EFO_0004312	Neale B	UKBB	European	2017	-0.02654	0.004318	7.96e-10	-	255492	0	255492	1	IVNT	Neale-B_UKBB_EUR_2017
exm1012941	rs59626664	chr12:56636975	chr12:56243191	C	G	rs59626664	chr12:56636975	chr12:56243191	C	G	0	1	1	Height	EFO_0004339	Neale B	UKBB	European	2017	-0.02778	0.003447	7.76e-16	-	336474	0	336474	1	IVNT	Neale-B_UKBB_EUR_2017
exm1012941	rs59626664	chr12:56636975	chr12:56243191	C	G	rs59626664	chr12:56636975	chr12:56243191	C	G	0	1	1	Trunk fat-free mass	-	Neale B	UKBB	European	2017	-0.0179	0.003056	4.69e-09	-	331030	0	331030	1	IVNT	Neale-B_UKBB_EUR_2017
exm1012941	rs59626664	chr12:56636975	chr12:56243191	C	G	rs59626664	chr12:56636975	chr12:56243191	C	G	0	1	1	Trunk predicted mass	-	Neale B	UKBB	European	2017	-0.01785	0.003046	4.64e-09	-	330995	0	330995	1	IVNT	Neale-B_UKBB_EUR_2017
exm1012941	rs59626664	chr12:56636975	chr12:56243191	C	G	rs57343616	chr12:56623347	chr12:56229563	C	T	1	1	1	Forced expiratory volume in 1-second, predicted	NCIT_C112376;NCIT_C112377	Neale B	UKBB	European	2017	-0.03107	0.005668	4.22e-08	-	110423	0	110423	1	IVNT	Neale-B_UKBB_EUR_2017
exm1012941	rs59626664	chr12:56636975	chr12:56243191	C	G	rs17118403	chr12:56630067	chr12:56236283	C	T	1	1	1	Height	EFO_0004339	GIANT	20881960	European	2010	NA	NA	2.79e-08	NA	127633	0	127633	46	Z-score	GIANT_Height_EUR_2010
exm1012941	rs59626664	chr12:56636975	chr12:56243191	C	G	rs17118403	chr12:56630067	chr12:56236283	C	T	1	1	1	Height	EFO_0004339	GIANT	23754948	European	2013	-0.05032	0.008818	1.15e-08	-	129249	0	129249	46	Z-score	GIANT_Height_EUR_2013
exm1012941	rs59626664	chr12:56636975	chr12:56243191	C	G	rs17118403	chr12:56630067	chr12:56236283	C	T	1	1	1	Height	EFO_0004339	GIANT	25282103	European	2014	-0.045	0.006	3.10e-14	-	247759	0	247759	79	Z-score	GIANT_Height_EUR_2014
exm1012941	rs59626664	chr12:56636975	chr12:56243191	C	G	rs17118403	chr12:56630067	chr12:56236283	C	T	1	1	1	Height	EFO_0004339	GIANT	20881960	European	2010	NA	NA	2.79e-08	NA	133653	-	-	-	-	GRASP
exm1012941	rs59626664	chr12:56636975	chr12:56243191	C	G	rs77131854	chr12:56664231	chr12:56270447	C	T	1	0.9373	0.98375	Mean platelet volume	EFO_0004586	Astle W	27863252	European	2016	0.03949	0.007191	3.98e-08	+	173480	0	173480	2	-	Astle-W_Blood-Cell-Traits_EUR_2016
exm1012941	rs59626664	chr12:56636975	chr12:56243191	C	G	rs2291361	chr12:56717805	chr12:56324021	G	A	1	0.9373	0.98375	Gene expression	NCIT_C16608	GIANT	20881960	European	2010	NA	NA	1.35e-11	NA	133653	-	-	-	-	GRASP
exm1012941	rs59626664	chr12:56636975	chr12:56243191	C	G	rs11171803	chr12:56718422	chr12:56324638	T	C	1	0.9373	0.98375	Forced vital capacity	EFO_0004312	Neale B	UKBB	European	2017	-0.02176	0.003959	3.87e-08	-	307638	0	307638	1	IVNT	Neale-B_UKBB_EUR_2017
exm1012941	rs59626664	chr12:56636975	chr12:56243191	C	G	rs2066807	chr12:56740682	chr12:56346898	C	G	1	0.89199	0.95198	Height	-	Soler Artigas M	21946350	European	2011	NA	NA	1.00e-13	NA	48201	-	-	-	-	GRASP
exm1012941	rs59626664	chr12:56636975	chr12:56243191	C	G	rs2066807	chr12:56740682	chr12:56346898	C	G	1	0.89199	0.95198	Height	-	Fatemifar G	23704328	European	2013	NA	NA	1.00e-13	NA	11513	-	-	-	-	GRASP
exm1012941	rs59626664	chr12:56636975	chr12:56243191	C	G	rs2066807	chr12:56740682	chr12:56346898	C	G	1	0.89199	0.95198	Height	EFO_0004339	GIANT	20881960	European	2010	NA	NA	1.00e-13	NA	-	-	-	-	-	NHGRI-EBI_GWAS_Catalog
exm1012941	rs59626664	chr12:56636975	chr12:56243191	C	G	rs2066807	chr12:56740682	chr12:56346898	C	G	1	0.89199	0.95198	Psoriasis	EFO_0000676	Yin X	25903422	Mixed	2015	NA	NA	1.00e-10	NA	-	-	-	-	-	NHGRI-EBI_GWAS_Catalog
exm1012941	rs59626664	chr12:56636975	chr12:56243191	C	G	rs2066819	chr12:56750204	chr12:56356420	C	T	1	0.89098	0.967	Psoriasis	EFO_0000676	Tsoi	23143594	European	2012	NA	NA	5.40e-17	NA	33394	-	-	-	-	GRASP
exm1012941	rs59626664	chr12:56636975	chr12:56243191	C	G	rs2066819	chr12:56750204	chr12:56356420	C	T	1	0.89098	0.967	Psoriasis vulgaris	EFO_1001494	Stuart PE	26626624	European	2015	0.35	0.04455	4.00e-15	+	-	-	-	-	log OR	NHGRI-EBI_GWAS_Catalog
exm1012941	rs59626664	chr12:56636975	chr12:56243191	C	G	rs2066808	chr12:56737973	chr12:56344189	A	G	1	0.8796	0.95258	Psoriasis	EFO_0000676	Nair RP	19169254	European	2009	NA	NA	1.00e-09	NA	-	-	-	-	-	dbGaP
exm1012941	rs59626664	chr12:56636975	chr12:56243191	C	G	rs2066808	chr12:56737973	chr12:56344189	A	G	1	0.8796	0.95258	Psoriasis	EFO_0000676	Nair RP	19169254	European	2009	NA	NA	1.00e-09	NA	2759	-	-	-	-	GRASP
exm1012941	rs59626664	chr12:56636975	chr12:56243191	C	G	rs2066808	chr12:56737973	chr12:56344189	A	G	1	0.8796	0.95258	Psoriasis	EFO_0000676	Sun	20953187	Mixed	2010	NA	NA	1.00e-09	NA	2366	-	-	-	-	GRASP
exm1012941	rs59626664	chr12:56636975	chr12:56243191	C	G	rs2066808	chr12:56737973	chr12:56344189	A	G	1	0.8796	0.95258	Height	EFO_0004339	He M	25429064	East Asian	2014	0.067	0.009822	9.00e-12	+	-	-	-	-	unit decrease	NHGRI-EBI_GWAS_Catalog
exm1012941	rs59626664	chr12:56636975	chr12:56243191	C	G	rs2066808	chr12:56737973	chr12:56344189	A	G	1	0.8796	0.95258	Psoriasis	EFO_0000676	Nair RP	19169254	European	2009	0.2927	0.0479	1.00e-09	+	-	-	-	-	log OR	NHGRI-EBI_GWAS_Catalog
exm1012941	rs59626664	chr12:56636975	chr12:56243191	C	G	rs2066808	chr12:56737973	chr12:56344189	A	G	1	0.8796	0.95258	Psoriasis	EFO_0000676	Baurecht H	25574825	European	2015	1.477	0.2386	6.00e-10	+	-	-	-	-	log OR	NHGRI-EBI_GWAS_Catalog
exm1012941	rs59626664	chr12:56636975	chr12:56243191	C	G	rs11575234	chr12:56744276	chr12:56350492	C	G	1	0.83516	0.92106	Inflammatory skin disease	EFO_0000274	Baurecht H	25574825	European	2015	NA	NA	2.00e-12	NA	-	-	-	-	-	NHGRI-EBI_GWAS_Catalog
exm1013046	rs60542959	chr12:56660905	chr12:56267121	G	T	rs60542959	chr12:56660905	chr12:56267121	G	T	0	1	1	Height	EFO_0004339	GIANT	28146470	European	2017	-0.035	0.0055	1.10e-10	-	381625	0	381625	106	IVNT	GIANT_Height_EUR_2017
exm1013046	rs60542959	chr12:56660905	chr12:56267121	G	T	rs60542959	chr12:56660905	chr12:56267121	G	T	0	1	1	Height	EFO_0004339	GIANT	28146470	Mixed	2017	-0.034	0.0052	1.20e-10	-	458927	0	458927	147	IVNT	GIANT_Height_Mixed_2017
exm1013046	rs60542959	chr12:56660905	chr12:56267121	G	T	rs60542959	chr12:56660905	chr12:56267121	G	T	0	1	1	Forced vital capacity, best measure	EFO_0004312	Neale B	UKBB	European	2017	-0.0274	0.004344	2.85e-10	-	255492	0	255492	1	IVNT	Neale-B_UKBB_EUR_2017
exm1013046	rs60542959	chr12:56660905	chr12:56267121	G	T	rs60542959	chr12:56660905	chr12:56267121	G	T	0	1	1	Height	EFO_0004339	Neale B	UKBB	European	2017	-0.0277	0.003466	1.33e-15	-	336474	0	336474	1	IVNT	Neale-B_UKBB_EUR_2017
exm1013046	rs60542959	chr12:56660905	chr12:56267121	G	T	rs60542959	chr12:56660905	chr12:56267121	G	T	0	1	1	Trunk fat-free mass	-	Neale B	UKBB	European	2017	-0.01684	0.003073	4.27e-08	-	331030	0	331030	1	IVNT	Neale-B_UKBB_EUR_2017
exm1013046	rs60542959	chr12:56660905	chr12:56267121	G	T	rs60542959	chr12:56660905	chr12:56267121	G	T	0	1	1	Trunk predicted mass	-	Neale B	UKBB	European	2017	-0.01683	0.003063	3.92e-08	-	330995	0	330995	1	IVNT	Neale-B_UKBB_EUR_2017
exm1013046	rs60542959	chr12:56660905	chr12:56267121	G	T	rs77131854	chr12:56664231	chr12:56270447	C	T	1	1	1	Mean platelet volume	EFO_0004586	Astle W	27863252	European	2016	0.03949	0.007191	3.98e-08	+	173480	0	173480	2	-	Astle-W_Blood-Cell-Traits_EUR_2016
exm1013046	rs60542959	chr12:56660905	chr12:56267121	G	T	rs744051	chr12:56667298	chr12:56273514	T	C	1	1	1	Height	EFO_0004339	GIANT	20881960	European	2010	NA	NA	3.42e-08	NA	129244	0	129244	46	Z-score	GIANT_Height_EUR_2010
exm1013046	rs60542959	chr12:56660905	chr12:56267121	G	T	rs744051	chr12:56667298	chr12:56273514	T	C	1	1	1	Height	EFO_0004339	GIANT	23754948	European	2013	-0.04852	0.008109	2.18e-09	-	129083	0	129083	46	Z-score	GIANT_Height_EUR_2013
exm1013046	rs60542959	chr12:56660905	chr12:56267121	G	T	rs744051	chr12:56667298	chr12:56273514	T	C	1	1	1	Height	EFO_0004339	GIANT	25282103	European	2014	-0.045	0.0059	2.10e-14	-	236250	0	236250	79	Z-score	GIANT_Height_EUR_2014
exm1013046	rs60542959	chr12:56660905	chr12:56267121	G	T	rs744051	chr12:56667298	chr12:56273514	T	C	1	1	1	Height	EFO_0004339	GIANT	20881960	European	2010	NA	NA	3.42e-08	NA	133653	-	-	-	-	GRASP
exm1013046	rs60542959	chr12:56660905	chr12:56267121	G	T	rs2291361	chr12:56717805	chr12:56324021	G	A	1	1	1	Gene expression	NCIT_C16608	GIANT	20881960	European	2010	NA	NA	1.35e-11	NA	133653	-	-	-	-	GRASP
exm1013046	rs60542959	chr12:56660905	chr12:56267121	G	T	rs11171803	chr12:56718422	chr12:56324638	T	C	1	1	1	Forced vital capacity	EFO_0004312	Neale B	UKBB	European	2017	-0.02176	0.003959	3.87e-08	-	307638	0	307638	1	IVNT	Neale-B_UKBB_EUR_2017
exm1013046	rs60542959	chr12:56660905	chr12:56267121	G	T	rs2066807	chr12:56740682	chr12:56346898	C	G	1	0.95234	0.98377	Height	-	Soler Artigas M	21946350	European	2011	NA	NA	1.00e-13	NA	48201	-	-	-	-	GRASP
exm1013046	rs60542959	chr12:56660905	chr12:56267121	G	T	rs2066807	chr12:56740682	chr12:56346898	C	G	1	0.95234	0.98377	Height	-	Fatemifar G	23704328	European	2013	NA	NA	1.00e-13	NA	11513	-	-	-	-	GRASP
exm1013046	rs60542959	chr12:56660905	chr12:56267121	G	T	rs2066807	chr12:56740682	chr12:56346898	C	G	1	0.95234	0.98377	Height	EFO_0004339	GIANT	20881960	European	2010	NA	NA	1.00e-13	NA	-	-	-	-	-	NHGRI-EBI_GWAS_Catalog
exm1013046	rs60542959	chr12:56660905	chr12:56267121	G	T	rs2066807	chr12:56740682	chr12:56346898	C	G	1	0.95234	0.98377	Psoriasis	EFO_0000676	Yin X	25903422	Mixed	2015	NA	NA	1.00e-10	NA	-	-	-	-	-	NHGRI-EBI_GWAS_Catalog
exm1013046	rs60542959	chr12:56660905	chr12:56267121	G	T	rs2066819	chr12:56750204	chr12:56356420	C	T	1	0.95168	0.98354	Psoriasis	EFO_0000676	Tsoi	23143594	European	2012	NA	NA	5.40e-17	NA	33394	-	-	-	-	GRASP
exm1013046	rs60542959	chr12:56660905	chr12:56267121	G	T	rs2066819	chr12:56750204	chr12:56356420	C	T	1	0.95168	0.98354	Psoriasis vulgaris	EFO_1001494	Stuart PE	26626624	European	2015	0.35	0.04455	4.00e-15	+	-	-	-	-	log OR	NHGRI-EBI_GWAS_Catalog
exm1013046	rs60542959	chr12:56660905	chr12:56267121	G	T	rs2066808	chr12:56737973	chr12:56344189	A	G	1	0.93884	1	Psoriasis	EFO_0000676	Nair RP	19169254	European	2009	NA	NA	1.00e-09	NA	-	-	-	-	-	dbGaP
exm1013046	rs60542959	chr12:56660905	chr12:56267121	G	T	rs2066808	chr12:56737973	chr12:56344189	A	G	1	0.93884	1	Psoriasis	EFO_0000676	Nair RP	19169254	European	2009	NA	NA	1.00e-09	NA	2759	-	-	-	-	GRASP
exm1013046	rs60542959	chr12:56660905	chr12:56267121	G	T	rs2066808	chr12:56737973	chr12:56344189	A	G	1	0.93884	1	Psoriasis	EFO_0000676	Sun	20953187	Mixed	2010	NA	NA	1.00e-09	NA	2366	-	-	-	-	GRASP
exm1013046	rs60542959	chr12:56660905	chr12:56267121	G	T	rs2066808	chr12:56737973	chr12:56344189	A	G	1	0.93884	1	Height	EFO_0004339	He M	25429064	East Asian	2014	0.067	0.009822	9.00e-12	+	-	-	-	-	unit decrease	NHGRI-EBI_GWAS_Catalog
exm1013046	rs60542959	chr12:56660905	chr12:56267121	G	T	rs2066808	chr12:56737973	chr12:56344189	A	G	1	0.93884	1	Psoriasis	EFO_0000676	Nair RP	19169254	European	2009	0.2927	0.0479	1.00e-09	+	-	-	-	-	log OR	NHGRI-EBI_GWAS_Catalog
exm1013046	rs60542959	chr12:56660905	chr12:56267121	G	T	rs2066808	chr12:56737973	chr12:56344189	A	G	1	0.93884	1	Psoriasis	EFO_0000676	Baurecht H	25574825	European	2015	1.477	0.2386	6.00e-10	+	-	-	-	-	log OR	NHGRI-EBI_GWAS_Catalog
exm1013046	rs60542959	chr12:56660905	chr12:56267121	G	T	rs57343616	chr12:56623347	chr12:56229563	C	T	1	0.9373	0.98375	Forced expiratory volume in 1-second, predicted	NCIT_C112376;NCIT_C112377	Neale B	UKBB	European	2017	-0.03107	0.005668	4.22e-08	-	110423	0	110423	1	IVNT	Neale-B_UKBB_EUR_2017
exm1013046	rs60542959	chr12:56660905	chr12:56267121	G	T	rs11575234	chr12:56744276	chr12:56350492	C	G	1	0.89244	0.96747	Inflammatory skin disease	EFO_0000274	Baurecht H	25574825	European	2015	NA	NA	2.00e-12	NA	-	-	-	-	-	NHGRI-EBI_GWAS_Catalog
exm1013334	rs2066807	chr12:56740682	chr12:56346898	G	C	rs2066807	chr12:56740682	chr12:56346898	G	C	0	1	1	Mean platelet volume	EFO_0004586	Astle W	27863252	European	2016	-0.03978	0.007174	2.94e-08	-	173480	0	173480	2	-	Astle-W_Blood-Cell-Traits_EUR_2016
exm1013334	rs2066807	chr12:56740682	chr12:56346898	G	C	rs2066807	chr12:56740682	chr12:56346898	G	C	0	1	1	Height	EFO_0004339	GIANT	20881960	European	2010	NA	NA	9.61e-09	NA	127597	0	127597	46	Z-score	GIANT_Height_EUR_2010
exm1013334	rs2066807	chr12:56740682	chr12:56346898	G	C	rs2066807	chr12:56740682	chr12:56346898	G	C	0	1	1	Height	EFO_0004339	GIANT	23754948	European	2013	0.04998	0.008109	7.12e-10	+	129212	0	129212	46	Z-score	GIANT_Height_EUR_2013
exm1013334	rs2066807	chr12:56740682	chr12:56346898	G	C	rs2066807	chr12:56740682	chr12:56346898	G	C	0	1	1	Height	EFO_0004339	GIANT	25282103	European	2014	0.045	0.0058	6.30e-15	+	248108	0	248108	79	Z-score	GIANT_Height_EUR_2014
exm1013334	rs2066807	chr12:56740682	chr12:56346898	G	C	rs2066807	chr12:56740682	chr12:56346898	G	C	0	1	1	Height	EFO_0004339	GIANT	28146470	European	2017	0.036	0.0052	7.60e-12	+	381625	0	381625	106	IVNT	GIANT_Height_EUR_2017
exm1013334	rs2066807	chr12:56740682	chr12:56346898	G	C	rs2066807	chr12:56740682	chr12:56346898	G	C	0	1	1	Height	EFO_0004339	GIANT	28146470	Mixed	2017	0.035	0.005	4.10e-12	+	458927	0	458927	147	IVNT	GIANT_Height_Mixed_2017
exm1013334	rs2066807	chr12:56740682	chr12:56346898	G	C	rs2066807	chr12:56740682	chr12:56346898	G	C	0	1	1	Gene expression	NCIT_C16608	GIANT	20881960	European	2010	NA	NA	1.37e-20	NA	133653	-	-	-	-	GRASP
exm1013334	rs2066807	chr12:56740682	chr12:56346898	G	C	rs2066807	chr12:56740682	chr12:56346898	G	C	0	1	1	Height	EFO_0004339	GIANT	20881960	European	2010	NA	NA	1.00e-13	NA	133653	-	-	-	-	GRASP
exm1013334	rs2066807	chr12:56740682	chr12:56346898	G	C	rs2066807	chr12:56740682	chr12:56346898	G	C	0	1	1	Height	-	Soler Artigas M	21946350	European	2011	NA	NA	1.00e-13	NA	48201	-	-	-	-	GRASP
exm1013334	rs2066807	chr12:56740682	chr12:56346898	G	C	rs2066807	chr12:56740682	chr12:56346898	G	C	0	1	1	Height	-	Fatemifar G	23704328	European	2013	NA	NA	1.00e-13	NA	11513	-	-	-	-	GRASP
exm1013334	rs2066807	chr12:56740682	chr12:56346898	G	C	rs2066807	chr12:56740682	chr12:56346898	G	C	0	1	1	Forced vital capacity, best measure	EFO_0004312	Neale B	UKBB	European	2017	0.02724	0.004339	3.44e-10	+	255492	0	255492	1	IVNT	Neale-B_UKBB_EUR_2017
exm1013334	rs2066807	chr12:56740682	chr12:56346898	G	C	rs2066807	chr12:56740682	chr12:56346898	G	C	0	1	1	Height	EFO_0004339	Neale B	UKBB	European	2017	0.02723	0.003462	3.69e-15	+	336474	0	336474	1	IVNT	Neale-B_UKBB_EUR_2017
exm1013334	rs2066807	chr12:56740682	chr12:56346898	G	C	rs2066807	chr12:56740682	chr12:56346898	G	C	0	1	1	Height	EFO_0004339	GIANT	20881960	European	2010	NA	NA	1.00e-13	NA	-	-	-	-	-	NHGRI-EBI_GWAS_Catalog
exm1013334	rs2066807	chr12:56740682	chr12:56346898	G	C	rs2066807	chr12:56740682	chr12:56346898	G	C	0	1	1	Psoriasis	EFO_0000676	Yin X	25903422	Mixed	2015	NA	NA	1.00e-10	NA	-	-	-	-	-	NHGRI-EBI_GWAS_Catalog
exm1013334	rs2066807	chr12:56740682	chr12:56346898	G	C	rs111885088	chr12:56657216	chr12:56263432	C	A	1	0.98424	1	Trunk predicted mass	-	Neale B	UKBB	European	2017	0.01672	0.003061	4.66e-08	+	330995	0	330995	1	IVNT	Neale-B_UKBB_EUR_2017
exm1013334	rs2066807	chr12:56740682	chr12:56346898	G	C	rs76151170	chr12:56659320	chr12:56265536	T	C	1	0.98424	1	Trunk fat-free mass	-	Neale B	UKBB	European	2017	0.01677	0.003071	4.75e-08	+	331030	0	331030	1	IVNT	Neale-B_UKBB_EUR_2017
exm1013334	rs2066807	chr12:56740682	chr12:56346898	G	C	rs2066808	chr12:56737973	chr12:56344189	G	A	1	0.95408	1	Psoriasis	EFO_0000676	Nair RP	19169254	European	2009	NA	NA	1.00e-09	NA	-	-	-	-	-	dbGaP
exm1013334	rs2066807	chr12:56740682	chr12:56346898	G	C	rs2066808	chr12:56737973	chr12:56344189	G	A	1	0.95408	1	Psoriasis	EFO_0000676	Nair RP	19169254	European	2009	NA	NA	1.00e-09	NA	2759	-	-	-	-	GRASP
exm1013334	rs2066807	chr12:56740682	chr12:56346898	G	C	rs2066808	chr12:56737973	chr12:56344189	G	A	1	0.95408	1	Psoriasis	EFO_0000676	Sun	20953187	Mixed	2010	NA	NA	1.00e-09	NA	2366	-	-	-	-	GRASP
exm1013334	rs2066807	chr12:56740682	chr12:56346898	G	C	rs2066808	chr12:56737973	chr12:56344189	G	A	1	0.95408	1	Height	EFO_0004339	He M	25429064	East Asian	2014	-0.067	0.009822	9.00e-12	-	-	-	-	-	unit decrease	NHGRI-EBI_GWAS_Catalog
exm1013334	rs2066807	chr12:56740682	chr12:56346898	G	C	rs2066808	chr12:56737973	chr12:56344189	G	A	1	0.95408	1	Psoriasis	EFO_0000676	Nair RP	19169254	European	2009	-0.2927	0.0479	1.00e-09	-	-	-	-	-	log OR	NHGRI-EBI_GWAS_Catalog
exm1013334	rs2066807	chr12:56740682	chr12:56346898	G	C	rs2066808	chr12:56737973	chr12:56344189	G	A	1	0.95408	1	Psoriasis	EFO_0000676	Baurecht H	25574825	European	2015	-1.477	0.2386	6.00e-10	-	-	-	-	-	log OR	NHGRI-EBI_GWAS_Catalog
exm1013334	rs2066807	chr12:56740682	chr12:56346898	G	C	rs11171803	chr12:56718422	chr12:56324638	C	T	1	0.95234	0.98377	Forced vital capacity	EFO_0004312	Neale B	UKBB	European	2017	0.02176	0.003959	3.87e-08	+	307638	0	307638	1	IVNT	Neale-B_UKBB_EUR_2017
exm1013334	rs2066807	chr12:56740682	chr12:56346898	G	C	rs11575234	chr12:56744276	chr12:56350492	G	C	1	0.93815	0.98398	Inflammatory skin disease	EFO_0000274	Baurecht H	25574825	European	2015	NA	NA	2.00e-12	NA	-	-	-	-	-	NHGRI-EBI_GWAS_Catalog
exm1013334	rs2066807	chr12:56740682	chr12:56346898	G	C	rs2066819	chr12:56750204	chr12:56356420	T	C	1	0.93644	0.98352	Psoriasis	EFO_0000676	Tsoi	23143594	European	2012	NA	NA	5.40e-17	NA	33394	-	-	-	-	GRASP
exm1013334	rs2066807	chr12:56740682	chr12:56346898	G	C	rs2066819	chr12:56750204	chr12:56356420	T	C	1	0.93644	0.98352	Psoriasis vulgaris	EFO_1001494	Stuart PE	26626624	European	2015	-0.35	0.04455	4.00e-15	-	-	-	-	-	log OR	NHGRI-EBI_GWAS_Catalog
exm1013334	rs2066807	chr12:56740682	chr12:56346898	G	C	rs57343616	chr12:56623347	chr12:56229563	T	C	1	0.89199	0.95198	Forced expiratory volume in 1-second, predicted	NCIT_C112376;NCIT_C112377	Neale B	UKBB	European	2017	0.03107	0.005668	4.22e-08	+	110423	0	110423	1	IVNT	Neale-B_UKBB_EUR_2017
exm1016127	rs2229357	chr12:57843711	chr12:57449928	A	G	rs2229357	chr12:57843711	chr12:57449928	A	G	0	1	1	Self-reported gout	EFO_0004274	Neale B	UKBB	European	2017	-0.002582	0.0003336	9.81e-15	-	337159	4807	332352	1	-	Neale-B_UKBB_EUR_2017
exm1016127	rs2229357	chr12:57843711	chr12:57449928	A	G	rs2229357	chr12:57843711	chr12:57449928	A	G	0	1	1	Treatment with allopurinol	-	Neale B	UKBB	European	2017	-0.001992	0.0002982	2.40e-11	-	337159	3819	333340	1	-	Neale-B_UKBB_EUR_2017
exm1016127	rs2229357	chr12:57843711	chr12:57449928	A	G	rs2229357	chr12:57843711	chr12:57449928	A	G	0	1	1	Coronary artery disease	EFO_0000378;EFO_0001645	van der Harst P	29212778	Mixed	2018	-0.04718	0.008254	1.10e-08	-	296525	34541	261984	1	log OR	van-der-Harst-P_CAD-UKBB_Mixed_2018
exm1016127	rs2229357	chr12:57843711	chr12:57449928	A	G	rs61352607	chr12:57839173	chr12:57445390	T	G	1	1	1	Triglycerides	EFO_0004530	Surakka I	25961943	European	2015	-0.038	0.006631	1.00e-08	-	-	-	-	-	SD increase	NHGRI-EBI_GWAS_Catalog
exm1016127	rs2229357	chr12:57843711	chr12:57449928	A	G	rs3741414	chr12:57844049	chr12:57450266	T	C	1	1	1	High density lipoprotein	EFO_0004612	GLGC	24097068	European	2013	0.0296	0.004	6.09e-14	+	187090	0	187090	60	IVNT	GLGC_HDL_EUR_2013
exm1016127	rs2229357	chr12:57843711	chr12:57449928	A	G	rs3741414	chr12:57844049	chr12:57450266	T	C	1	1	1	High density lipoprotein	EFO_0004612	GLGC	20686565	Mixed	2010	0.0304	0.0061	1.64e-08	+	99900	0	99900	46	Z-score	GLGC_HDL_Mixed_2010
exm1016127	rs2229357	chr12:57843711	chr12:57449928	A	G	rs3741414	chr12:57844049	chr12:57450266	T	C	1	1	1	Triglycerides	EFO_0004530	GLGC	24097068	European	2013	-0.028	0.0039	1.44e-13	-	177790	0	177790	60	IVNT	GLGC_TG_EUR_2013
exm1016127	rs2229357	chr12:57843711	chr12:57449928	A	G	rs3741414	chr12:57844049	chr12:57450266	T	C	1	1	1	Triglycerides	EFO_0004530	GLGC	20686565	Mixed	2010	-0.0347	0.0058	6.55e-10	-	96598	0	96598	46	Z-score	GLGC_TG_Mixed_2010
exm1016127	rs2229357	chr12:57843711	chr12:57449928	A	G	rs3741414	chr12:57844049	chr12:57450266	T	C	1	1	1	HDL cholesterol	NCIT_C61041;NCIT_C105587	GLGC	20686565	Mixed	2010	NA	NA	5.50e-09	NA	100184	-	-	-	-	GRASP
exm1016127	rs2229357	chr12:57843711	chr12:57449928	A	G	rs3741414	chr12:57844049	chr12:57450266	T	C	1	1	1	Serum urate	NCIT_C64814	Yang Q	20884846	European	2010	NA	NA	3.40e-10	NA	28283	-	-	-	-	GRASP
exm1016127	rs2229357	chr12:57843711	chr12:57449928	A	G	rs3741414	chr12:57844049	chr12:57450266	T	C	1	1	1	Serum urate	NCIT_C64814	GUGC	23263486	European	2012	NA	NA	2.22e-25	NA	69374	-	-	-	-	GRASP
exm1016127	rs2229357	chr12:57843711	chr12:57449928	A	G	rs3741414	chr12:57844049	chr12:57450266	T	C	1	1	1	Triglycerides	-	GLGC	20686565	Mixed	2010	NA	NA	6.55e-10	NA	100184	-	-	-	-	GRASP
exm1016127	rs2229357	chr12:57843711	chr12:57449928	A	G	rs3741414	chr12:57844049	chr12:57450266	T	C	1	1	1	Serum urate	EFO_0004531	GUGC	23263486	European	2012	-0.071	0.007	9.79e-22	-	102628	0	102628	48	mg/dl	GUGC_Urate_EUR_2012
exm1016127	rs2229357	chr12:57843711	chr12:57449928	A	G	rs3741414	chr12:57844049	chr12:57450266	T	C	1	1	1	Urate levels	EFO_0004531	GUGC	23263486	European	2012	0.072	0.006909	2.00e-25	+	-	-	-	-	mg/dl decrease	NHGRI-EBI_GWAS_Catalog
exm1016127	rs2229357	chr12:57843711	chr12:57449928	A	G	rs3741414	chr12:57844049	chr12:57450266	T	C	1	1	1	Coronary artery disease	EFO_0000378;EFO_0001645	van der Harst P	29212778	Mixed	2018	-0.0354	0.0063	1.72e-08	-	547261	122733	424528	2	log OR	van-der-Harst-P_CAD_Mixed_2018
exm1016127	rs2229357	chr12:57843711	chr12:57449928	A	G	rs11613352	chr12:57792580	chr12:57398797	T	C	1	0.99367	1	log eGFR creatinine	EFO_0005208	CKDGen	26831199	European	2016	0.0057	0.001	4.70e-08	+	132780	0	132780	48	ml/min/1.73m2	CKDGen_eGFRcrea_EUR_2016
exm1016127	rs2229357	chr12:57843711	chr12:57449928	A	G	rs11613352	chr12:57792580	chr12:57398797	T	C	1	0.99367	1	Cholesterol hdl	-	GLGC	20686565	Mixed	2010	NA	NA	2.00e-08	NA	-	-	-	-	-	dbGaP
exm1016127	rs2229357	chr12:57843711	chr12:57449928	A	G	rs11613352	chr12:57792580	chr12:57398797	T	C	1	0.99367	1	Triglycerides	-	GLGC	20686565	Mixed	2010	NA	NA	4.00e-10	NA	-	-	-	-	-	dbGaP
exm1016127	rs2229357	chr12:57843711	chr12:57449928	A	G	rs11613352	chr12:57792580	chr12:57398797	T	C	1	0.99367	1	Coronary artery disease	EFO_0000378	van der Harst P	29212778	Mixed	2018	0.036	0.006157	5.00e-09	+	-	-	-	-	unit decrease	NHGRI-EBI_GWAS_Catalog
exm1016127	rs2229357	chr12:57843711	chr12:57449928	A	G	rs11613352	chr12:57792580	chr12:57398797	T	C	1	0.99367	1	HDL cholesterol	EFO_0004612	GLGC	20686565	Mixed	2010	0.46	0.08197	2.00e-08	+	-	-	-	-	mg/dL increase	NHGRI-EBI_GWAS_Catalog
exm1016127	rs2229357	chr12:57843711	chr12:57449928	A	G	rs11613352	chr12:57792580	chr12:57398797	T	C	1	0.99367	1	HDL cholesterol	EFO_0004612	GLGC	24097068	European	2013	0.028	0.00381	2.00e-13	+	-	-	-	-	unit increase	NHGRI-EBI_GWAS_Catalog
exm1016127	rs2229357	chr12:57843711	chr12:57449928	A	G	rs11613352	chr12:57792580	chr12:57398797	T	C	1	0.99367	1	HDL cholesterol levels	EFO_0004612	Spracklen CN	28334899	East Asian	2017	0.0281	0.003776	1.00e-13	+	-	-	-	-	unit increase	NHGRI-EBI_GWAS_Catalog
exm1016127	rs2229357	chr12:57843711	chr12:57449928	A	G	rs11613352	chr12:57792580	chr12:57398797	T	C	1	0.99367	1	Triglyceride levels	EFO_0004530	Spracklen CN	28334899	East Asian	2017	0.028	0.003763	1.00e-13	+	-	-	-	-	unit decrease	NHGRI-EBI_GWAS_Catalog
exm1016127	rs2229357	chr12:57843711	chr12:57449928	A	G	rs11613352	chr12:57792580	chr12:57398797	T	C	1	0.99367	1	Triglycerides	EFO_0004530	GLGC	20686565	Mixed	2010	2.7	0.4317	4.00e-10	+	-	-	-	-	mg/dL decrease	NHGRI-EBI_GWAS_Catalog
exm1016127	rs2229357	chr12:57843711	chr12:57449928	A	G	rs11613352	chr12:57792580	chr12:57398797	T	C	1	0.99367	1	Triglycerides	EFO_0004530	GLGC	24097068	European	2013	0.028	0.003756	9.00e-14	+	-	-	-	-	mg/dL decrease	NHGRI-EBI_GWAS_Catalog
exm1016127	rs2229357	chr12:57843711	chr12:57449928	A	G	rs1106766	chr12:57809456	chr12:57415673	T	C	1	0.99367	1	Uric acid	NCIT_C62652;CHEBI_27226	Yang Q	20884846	European	2010	NA	NA	2.00e-11	NA	-	-	-	-	-	dbGaP
exm1016127	rs2229357	chr12:57843711	chr12:57449928	A	G	rs1106766	chr12:57809456	chr12:57415673	T	C	1	0.99367	1	Glomerular filtration rate creatinine	EFO_0005208;EFO_0004518	CKDGen	26831199	European	2016	0.0061	0.001017	2.00e-09	+	-	-	-	-	unit increase	NHGRI-EBI_GWAS_Catalog
exm1016127	rs2229357	chr12:57843711	chr12:57449928	A	G	rs1106766	chr12:57809456	chr12:57415673	T	C	1	0.99367	1	Urate levels	EFO_0004531	Yang Q	20884846	European	2010	5.16	0.7695	2.00e-11	+	-	-	-	-	umol/l decrease	NHGRI-EBI_GWAS_Catalog
exm1020810	rs1800973	chr12:69744014	chr12:69350234	A	C	rs1800973	chr12:69744014	chr12:69350234	A	C	0	1	1	Granulocyte percentage of myeloid white cells	EFO_0004586	Astle W	27863252	European	2016	-0.08706	0.007428	1.00e-31	-	173480	0	173480	2	-	Astle-W_Blood-Cell-Traits_EUR_2016
exm1020810	rs1800973	chr12:69744014	chr12:69350234	A	C	rs1800973	chr12:69744014	chr12:69350234	A	C	0	1	1	Monocyte count	EFO_0004586	Astle W	27863252	European	2016	0.1146	0.00743	1.17e-53	+	173480	0	173480	2	-	Astle-W_Blood-Cell-Traits_EUR_2016
exm1020810	rs1800973	chr12:69744014	chr12:69350234	A	C	rs1800973	chr12:69744014	chr12:69350234	A	C	0	1	1	Monocyte percentage of white cells	EFO_0004586	Astle W	27863252	European	2016	0.1057	0.007409	3.60e-46	+	173480	0	173480	2	-	Astle-W_Blood-Cell-Traits_EUR_2016
exm1020810	rs1800973	chr12:69744014	chr12:69350234	A	C	rs1800973	chr12:69744014	chr12:69350234	A	C	0	1	1	Mouth or teeth dental problems: mouth ulcers	NCIT_C99886;NCIT_C99885	Neale B	UKBB	European	2017	0.01133	0.001536	1.65e-13	+	336138	34398	301740	1	-	Neale-B_UKBB_EUR_2017
exm1020810	rs1800973	chr12:69744014	chr12:69350234	A	C	rs1800973	chr12:69744014	chr12:69350234	A	C	0	1	1	Blood protein levels	EFO_0008140	Suhre K	28240269	European	2017	0.9525	0.08457	2.00e-29	+	-	-	-	-	unit increase	NHGRI-EBI_GWAS_Catalog
exm1020810	rs1800973	chr12:69744014	chr12:69350234	A	C	rs1800973	chr12:69744014	chr12:69350234	A	C	0	1	1	Granulocyte percentage of myeloid white cells	EFO_0007997	Astle W	27863252	European	2016	0.08706	0.007428	1.00e-31	+	-	-	-	-	unit decrease	NHGRI-EBI_GWAS_Catalog
exm1020810	rs1800973	chr12:69744014	chr12:69350234	A	C	rs1800973	chr12:69744014	chr12:69350234	A	C	0	1	1	Monocyte count	EFO_0005091	Astle W	27863252	European	2016	0.1146	0.007425	1.00e-53	+	-	-	-	-	unit increase	NHGRI-EBI_GWAS_Catalog
exm1020810	rs1800973	chr12:69744014	chr12:69350234	A	C	rs1800973	chr12:69744014	chr12:69350234	A	C	0	1	1	Monocyte percentage of white cells	EFO_0007989	Astle W	27863252	European	2016	0.1057	0.007412	4.00e-46	+	-	-	-	-	unit increase	NHGRI-EBI_GWAS_Catalog
exm102324	rs146161869	chr1:153507809	chr1:153535333	A	G	rs146161869	chr1:153507809	chr1:153535333	A	G	0	1	1	Cause of death: atrial fibrillation and flutter	EFO_0000275;EFO_0001461	Neale B	UKBB	European	2017	-0.0882	0.01186	1.15e-13	-	7637	12	7625	1	-	Neale-B_UKBB_EUR_2017
exm1025651	rs2279574	chr12:89745477	chr12:89351700	A	C	rs2279574	chr12:89745477	chr12:89351700	A	C	0	1	1	Arm fat mass left	-	Neale B	UKBB	European	2017	-0.01806	0.002387	3.77e-14	-	331164	0	331164	1	IVNT	Neale-B_UKBB_EUR_2017
exm1025651	rs2279574	chr12:89745477	chr12:89351700	A	C	rs2279574	chr12:89745477	chr12:89351700	A	C	0	1	1	Arm fat mass right	-	Neale B	UKBB	European	2017	-0.01866	0.002386	5.33e-15	-	331226	0	331226	1	IVNT	Neale-B_UKBB_EUR_2017
exm1025651	rs2279574	chr12:89745477	chr12:89351700	A	C	rs2279574	chr12:89745477	chr12:89351700	A	C	0	1	1	Arm fat percentage left	NCIT_C139218	Neale B	UKBB	European	2017	-0.01348	0.001843	2.58e-13	-	331198	0	331198	1	IVNT	Neale-B_UKBB_EUR_2017
exm1025651	rs2279574	chr12:89745477	chr12:89351700	A	C	rs2279574	chr12:89745477	chr12:89351700	A	C	0	1	1	Arm fat percentage right	NCIT_C139218	Neale B	UKBB	European	2017	-0.01452	0.001852	4.48e-15	-	331249	0	331249	1	IVNT	Neale-B_UKBB_EUR_2017
exm1025651	rs2279574	chr12:89745477	chr12:89351700	A	C	rs2279574	chr12:89745477	chr12:89351700	A	C	0	1	1	Body fat percentage	EFO_0007800	Neale B	UKBB	European	2017	-0.01455	0.001867	6.45e-15	-	331117	0	331117	1	IVNT	Neale-B_UKBB_EUR_2017
exm1025651	rs2279574	chr12:89745477	chr12:89351700	A	C	rs2279574	chr12:89745477	chr12:89351700	A	C	0	1	1	Body mass index	EFO_0004340	Neale B	UKBB	European	2017	-0.0155	0.002408	1.21e-10	-	336107	0	336107	1	IVNT	Neale-B_UKBB_EUR_2017
exm1025651	rs2279574	chr12:89745477	chr12:89351700	A	C	rs2279574	chr12:89745477	chr12:89351700	A	C	0	1	1	Hip circumference	EFO_0005093	Neale B	UKBB	European	2017	-0.01443	0.002411	2.16e-09	-	336601	0	336601	1	IVNT	Neale-B_UKBB_EUR_2017
exm1025651	rs2279574	chr12:89745477	chr12:89351700	A	C	rs2279574	chr12:89745477	chr12:89351700	A	C	0	1	1	Leg fat-free mass left	-	Neale B	UKBB	European	2017	-0.008972	0.001604	2.20e-08	-	331258	0	331258	1	IVNT	Neale-B_UKBB_EUR_2017
exm1025651	rs2279574	chr12:89745477	chr12:89351700	A	C	rs2279574	chr12:89745477	chr12:89351700	A	C	0	1	1	Leg fat-free mass right	-	Neale B	UKBB	European	2017	-0.00891	0.001603	2.72e-08	-	331285	0	331285	1	IVNT	Neale-B_UKBB_EUR_2017
exm1025651	rs2279574	chr12:89745477	chr12:89351700	A	C	rs2279574	chr12:89745477	chr12:89351700	A	C	0	1	1	Leg fat mass left	-	Neale B	UKBB	European	2017	-0.01388	0.001925	5.60e-13	-	331275	0	331275	1	IVNT	Neale-B_UKBB_EUR_2017
exm1025651	rs2279574	chr12:89745477	chr12:89351700	A	C	rs2279574	chr12:89745477	chr12:89351700	A	C	0	1	1	Leg fat mass right	-	Neale B	UKBB	European	2017	-0.01346	0.001947	4.80e-12	-	331293	0	331293	1	IVNT	Neale-B_UKBB_EUR_2017
exm1025651	rs2279574	chr12:89745477	chr12:89351700	A	C	rs2279574	chr12:89745477	chr12:89351700	A	C	0	1	1	Leg fat percentage left	NCIT_C139218	Neale B	UKBB	European	2017	-0.01021	0.001523	2.03e-11	-	331278	0	331278	1	IVNT	Neale-B_UKBB_EUR_2017
exm1025651	rs2279574	chr12:89745477	chr12:89351700	A	C	rs2279574	chr12:89745477	chr12:89351700	A	C	0	1	1	Leg fat percentage right	NCIT_C139218	Neale B	UKBB	European	2017	-0.009484	0.001542	7.78e-10	-	331296	0	331296	1	IVNT	Neale-B_UKBB_EUR_2017
exm1025651	rs2279574	chr12:89745477	chr12:89351700	A	C	rs2279574	chr12:89745477	chr12:89351700	A	C	0	1	1	Leg predicted mass left	-	Neale B	UKBB	European	2017	-0.008813	0.001593	3.14e-08	-	331253	0	331253	1	IVNT	Neale-B_UKBB_EUR_2017
exm1025651	rs2279574	chr12:89745477	chr12:89351700	A	C	rs2279574	chr12:89745477	chr12:89351700	A	C	0	1	1	Leg predicted mass right	-	Neale B	UKBB	European	2017	-0.008758	0.001592	3.81e-08	-	331285	0	331285	1	IVNT	Neale-B_UKBB_EUR_2017
exm1025651	rs2279574	chr12:89745477	chr12:89351700	A	C	rs2279574	chr12:89745477	chr12:89351700	A	C	0	1	1	Number of operations	-	Neale B	UKBB	European	2017	-0.01051	0.001908	3.58e-08	-	337159	0	337159	1	IVNT	Neale-B_UKBB_EUR_2017
exm1025651	rs2279574	chr12:89745477	chr12:89351700	A	C	rs2279574	chr12:89745477	chr12:89351700	A	C	0	1	1	Overall health rating	NCIT_C104313;NCIT_C121910	Neale B	UKBB	European	2017	-0.01122	0.001768	2.21e-10	-	336020	0	336020	1	IVNT	Neale-B_UKBB_EUR_2017
exm1025651	rs2279574	chr12:89745477	chr12:89351700	A	C	rs2279574	chr12:89745477	chr12:89351700	A	C	0	1	1	Trunk fat mass	EFO_0005409	Neale B	UKBB	European	2017	-0.01972	0.002452	8.77e-16	-	331093	0	331093	1	IVNT	Neale-B_UKBB_EUR_2017
exm1025651	rs2279574	chr12:89745477	chr12:89351700	A	C	rs2279574	chr12:89745477	chr12:89351700	A	C	0	1	1	Trunk fat percentage	NCIT_C139218	Neale B	UKBB	European	2017	-0.01797	0.002238	9.85e-16	-	331113	0	331113	1	IVNT	Neale-B_UKBB_EUR_2017
exm1025651	rs2279574	chr12:89745477	chr12:89351700	A	C	rs2279574	chr12:89745477	chr12:89351700	A	C	0	1	1	Waist circumference	EFO_0004342	Neale B	UKBB	European	2017	-0.01601	0.002156	1.15e-13	-	336639	0	336639	1	IVNT	Neale-B_UKBB_EUR_2017
exm1025651	rs2279574	chr12:89745477	chr12:89351700	A	C	rs2279574	chr12:89745477	chr12:89351700	A	C	0	1	1	Weight	EFO_0004338	Neale B	UKBB	European	2017	-0.01565	0.002127	1.91e-13	-	336227	0	336227	1	IVNT	Neale-B_UKBB_EUR_2017
exm1025651	rs2279574	chr12:89745477	chr12:89351700	A	C	rs2279574	chr12:89745477	chr12:89351700	A	C	0	1	1	Whole body fat mass	-	Neale B	UKBB	European	2017	-0.01837	0.002376	1.06e-14	-	330762	0	330762	1	IVNT	Neale-B_UKBB_EUR_2017
exm1025651	rs2279574	chr12:89745477	chr12:89351700	A	C	rs10506971	chr12:89757937	chr12:89364160	A	G	1	0.99198	1	Qualifications: college or university degree	EFO_0004784	Neale B	UKBB	European	2017	0.006264	0.001143	4.30e-08	+	334070	106305	227765	1	-	Neale-B_UKBB_EUR_2017
exm1025651	rs2279574	chr12:89745477	chr12:89351700	A	C	rs770082	chr12:89776485	chr12:89382708	G	A	1	0.88433	0.9872	Basal metabolic rate	EFO_0007777	Neale B	UKBB	European	2017	-0.008964	0.001632	3.98e-08	-	331307	0	331307	1	IVNT	Neale-B_UKBB_EUR_2017
exm1025757	rs2230281	chr12:89917518	chr12:89523741	G	A	rs2230281	chr12:89917518	chr12:89523741	G	A	0	1	1	Granulocyte percentage of myeloid white cells	EFO_0004586	Astle W	27863252	European	2016	-0.02402	0.003948	1.17e-09	-	173480	0	173480	2	-	Astle-W_Blood-Cell-Traits_EUR_2016
exm1025757	rs2230281	chr12:89917518	chr12:89523741	G	A	rs2230281	chr12:89917518	chr12:89523741	G	A	0	1	1	Monocyte count	EFO_0004586	Astle W	27863252	European	2016	0.02553	0.003947	1.00e-10	+	173480	0	173480	2	-	Astle-W_Blood-Cell-Traits_EUR_2016
exm1025757	rs2230281	chr12:89917518	chr12:89523741	G	A	rs2230281	chr12:89917518	chr12:89523741	G	A	0	1	1	Monocyte percentage of white cells	EFO_0004586	Astle W	27863252	European	2016	0.02207	0.003937	2.08e-08	+	173480	0	173480	2	-	Astle-W_Blood-Cell-Traits_EUR_2016
exm1025757	rs2230281	chr12:89917518	chr12:89523741	G	A	rs3958726	chr12:89857423	chr12:89463646	C	A	1	1	1	GALNT4 gene expression in monocytes	GO_1901148	Johnson	22100073	European	2011	NA	NA	6.40e-171	NA	25118	-	-	-	-	GRASP
exm1025757	rs2230281	chr12:89917518	chr12:89523741	G	A	rs722414	chr12:89937437	chr12:89543660	G	A	1	0.86598	0.98917	Blood protein levels	EFO_0008140	Suhre K	28240269	European	2017	-0.4048	0.05291	2.00e-14	-	-	-	-	-	unit increase	NHGRI-EBI_GWAS_Catalog
exm1026657	rs75674989	chr12:94620432	chr12:94226656	T	G	rs7972001	chr12:94623502	chr12:94229726	T	C	1	1	1	Blood protein levels	EFO_0008140	Suhre K	28240269	European	2017	1.005	0.1248	8.00e-16	+	-	-	-	-	unit decrease	NHGRI-EBI_GWAS_Catalog
exm1027712	rs146251081	chr12:96360132	chr12:95966354	A	G	rs146251081	chr12:96360132	chr12:95966354	A	G	0	1	1	Cause of death: creutzfeldt-jakob disease	EFO_0004226	Neale B	UKBB	European	2017	0.04729	0.007893	2.182e-06	+	7637	10	7627	1	risk diff	Neale-B_UKBB_EUR_2017
exm1027712	rs146251081	chr12:96360132	chr12:95966354	A	G	rs146251081	chr12:96360132	chr12:95966354	A	G	0	1	1	Cause of death: diverticular disease of intestine, part unspecified, with perforation and abscess	-	Neale B	UKBB	European	2017	0.04662	0.007896	3.694e-06	+	7637	10	7627	1	risk diff	Neale-B_UKBB_EUR_2017
exm1027712	rs146251081	chr12:96360132	chr12:95966354	A	G	rs146251081	chr12:96360132	chr12:95966354	A	G	0	1	1	Cause of death: home	-	Neale B	UKBB	European	2017	0.04695	0.00706	3.122e-08	+	7637	8	7629	1	risk diff	Neale-B_UKBB_EUR_2017
exm1027712	rs146251081	chr12:96360132	chr12:95966354	A	G	rs146251081	chr12:96360132	chr12:95966354	A	G	0	1	1	Cause of death: malignant neoplasm of thyroid gland	-	Neale B	UKBB	European	2017	0.04738	0.004976	2.21e-21	+	7637	4	7633	1	risk diff	Neale-B_UKBB_EUR_2017
exm1027712	rs146251081	chr12:96360132	chr12:95966354	A	G	rs146251081	chr12:96360132	chr12:95966354	A	G	0	1	1	Treatment with solpadeine tablet	EFO_0007056	Neale B	UKBB	European	2017	0.002696	0.0004755	1.425e-05	+	337159	78	337081	1	risk diff	Neale-B_UKBB_EUR_2017
exm1030353	rs3205421	chr12:102108345	chr12:101714567	C	T	rs3205421	chr12:102108345	chr12:101714567	C	T	0	1	1	Height	EFO_0004339	GIANT	28146470	European	2017	0.016	0.0026	2.20e-09	+	381625	0	381625	106	IVNT	GIANT_Height_EUR_2017
exm1030353	rs3205421	chr12:102108345	chr12:101714567	C	T	rs3205421	chr12:102108345	chr12:101714567	C	T	0	1	1	Height	EFO_0004339	GIANT	28146470	Mixed	2017	0.015	0.0025	3.40e-10	+	458927	0	458927	147	IVNT	GIANT_Height_Mixed_2017
exm1031841	rs117801489	chr12:104408832	chr12:104015054	C	T	rs117801489	chr12:104408832	chr12:104015054	C	T	0	1	1	Height	EFO_0004339	GIANT	28146470	European	2017	0.053	0.0086	8.70e-10	+	381625	0	381625	106	IVNT	GIANT_Height_EUR_2017
exm1031841	rs117801489	chr12:104408832	chr12:104015054	C	T	rs117801489	chr12:104408832	chr12:104015054	C	T	0	1	1	Height	EFO_0004339	GIANT	28146470	Mixed	2017	0.053	0.0085	6.30e-10	+	458927	0	458927	147	IVNT	GIANT_Height_Mixed_2017
exm1031841	rs117801489	chr12:104408832	chr12:104015054	C	T	rs117801489	chr12:104408832	chr12:104015054	C	T	0	1	1	Height	EFO_0004339	Neale B	UKBB	European	2017	0.0385	0.006563	4.49e-09	+	336474	0	336474	1	IVNT	Neale-B_UKBB_EUR_2017
exm103421	rs11264743	chr1:153941514	chr1:153969038	T	C	rs12403956	chr1:153943079	chr1:153970603	G	A	1	0.99515	1	Age first birth	EFO_0007862	Barban N	27798627	European	2016	NA	NA	1.59e-08	-	213067	0	213067	40	years	Barban-N_AFB_EUR_2016
exm103421	rs11264743	chr1:153941514	chr1:153969038	T	C	rs10908557	chr1:153927052	chr1:153954576	G	C	1	0.93834	0.98523	Age at first birth	EFO_0007862	Barban N	27798627	European	2016	-0.091	0.0147	6.00e-10	-	-	-	-	-	-	NHGRI-EBI_GWAS_Catalog
exm1034745	rs151095402	chr12:109536366	chr12:109098561	C	T	rs151095402	chr12:109536366	chr12:109098561	C	T	0	1	1	Treatment with pyridoxine preparation	NCIT_C49500;NCIT_C121907	Neale B	UKBB	European	2017	-0.003321	0.0005977	2.75e-08	-	337159	100	337059	1	-	Neale-B_UKBB_EUR_2017
exm103616	rs11264875	chr1:153994647	chr1:154022171	C	T	rs11264875	chr1:153994647	chr1:154022171	C	T	0	1	1	Age first birth	EFO_0007862	Barban N	27798627	European	2016	NA	NA	4.88e-08	+	213067	0	213067	40	years	Barban-N_AFB_EUR_2016
exm1037423	rs3184504	chr12:111884608	chr12:111446804	C	T	rs3184504	chr12:111884608	chr12:111446804	C	T	0	1	1	Basophil count	EFO_0004586	Astle W	27863252	European	2016	-0.02382	0.003489	8.59e-12	-	173480	0	173480	2	-	Astle-W_Blood-Cell-Traits_EUR_2016
exm1037423	rs3184504	chr12:111884608	chr12:111446804	C	T	rs3184504	chr12:111884608	chr12:111446804	C	T	0	1	1	Eosinophil count	EFO_0004586	Astle W	27863252	European	2016	-0.1017	0.003555	5.53e-180	-	173480	0	173480	2	-	Astle-W_Blood-Cell-Traits_EUR_2016
exm1037423	rs3184504	chr12:111884608	chr12:111446804	C	T	rs3184504	chr12:111884608	chr12:111446804	C	T	0	1	1	Eosinophil percentage of granulocytes	EFO_0004586	Astle W	27863252	European	2016	-0.08497	0.003568	2.14e-125	-	173480	0	173480	2	-	Astle-W_Blood-Cell-Traits_EUR_2016
exm1037423	rs3184504	chr12:111884608	chr12:111446804	C	T	rs3184504	chr12:111884608	chr12:111446804	C	T	0	1	1	Eosinophil percentage of white cells	EFO_0004586	Astle W	27863252	European	2016	-0.08255	0.003552	1.75e-119	-	173480	0	173480	2	-	Astle-W_Blood-Cell-Traits_EUR_2016
exm1037423	rs3184504	chr12:111884608	chr12:111446804	C	T	rs3184504	chr12:111884608	chr12:111446804	C	T	0	1	1	Granulocyte count	EFO_0004586	Astle W	27863252	European	2016	-0.03387	0.00358	3.10e-21	-	173480	0	173480	2	-	Astle-W_Blood-Cell-Traits_EUR_2016
exm1037423	rs3184504	chr12:111884608	chr12:111446804	C	T	rs3184504	chr12:111884608	chr12:111446804	C	T	0	1	1	Hematocrit	EFO_0004586	Astle W	27863252	European	2016	-0.06312	0.003521	7.64e-72	-	173480	0	173480	2	-	Astle-W_Blood-Cell-Traits_EUR_2016
exm1037423	rs3184504	chr12:111884608	chr12:111446804	C	T	rs3184504	chr12:111884608	chr12:111446804	C	T	0	1	1	Hemoglobin concentration	EFO_0004586	Astle W	27863252	European	2016	-0.0647	0.003537	9.68e-75	-	173480	0	173480	2	-	Astle-W_Blood-Cell-Traits_EUR_2016
exm1037423	rs3184504	chr12:111884608	chr12:111446804	C	T	rs3184504	chr12:111884608	chr12:111446804	C	T	0	1	1	High light scatter percentage of red cells	EFO_0004586	Astle W	27863252	European	2016	-0.05834	0.003575	7.12e-60	-	173480	0	173480	2	-	Astle-W_Blood-Cell-Traits_EUR_2016
exm1037423	rs3184504	chr12:111884608	chr12:111446804	C	T	rs3184504	chr12:111884608	chr12:111446804	C	T	0	1	1	High light scatter reticulocyte count	EFO_0004586	Astle W	27863252	European	2016	-0.06561	0.003575	3.16e-75	-	173480	0	173480	2	-	Astle-W_Blood-Cell-Traits_EUR_2016
exm1037423	rs3184504	chr12:111884608	chr12:111446804	C	T	rs3184504	chr12:111884608	chr12:111446804	C	T	0	1	1	Immature fraction of reticulocytes	EFO_0004586	Astle W	27863252	European	2016	-0.03117	0.003541	1.35e-18	-	173480	0	173480	2	-	Astle-W_Blood-Cell-Traits_EUR_2016
exm1037423	rs3184504	chr12:111884608	chr12:111446804	C	T	rs3184504	chr12:111884608	chr12:111446804	C	T	0	1	1	Lymphocyte count	EFO_0004586	Astle W	27863252	European	2016	-0.08836	0.003589	6.93e-134	-	173480	0	173480	2	-	Astle-W_Blood-Cell-Traits_EUR_2016
exm1037423	rs3184504	chr12:111884608	chr12:111446804	C	T	rs3184504	chr12:111884608	chr12:111446804	C	T	0	1	1	Lymphocyte percentage of white cells	EFO_0004586	Astle W	27863252	European	2016	-0.0406	0.003552	2.90e-30	-	173480	0	173480	2	-	Astle-W_Blood-Cell-Traits_EUR_2016
exm1037423	rs3184504	chr12:111884608	chr12:111446804	C	T	rs3184504	chr12:111884608	chr12:111446804	C	T	0	1	1	Monocyte count	EFO_0004586	Astle W	27863252	European	2016	-0.0491	0.003563	3.25e-43	-	173480	0	173480	2	-	Astle-W_Blood-Cell-Traits_EUR_2016
exm1037423	rs3184504	chr12:111884608	chr12:111446804	C	T	rs3184504	chr12:111884608	chr12:111446804	C	T	0	1	1	Myeloid white cell count	EFO_0004586	Astle W	27863252	European	2016	-0.03834	0.003589	1.22e-26	-	173480	0	173480	2	-	Astle-W_Blood-Cell-Traits_EUR_2016
exm1037423	rs3184504	chr12:111884608	chr12:111446804	C	T	rs3184504	chr12:111884608	chr12:111446804	C	T	0	1	1	Neutrophil count	EFO_0004586	Astle W	27863252	European	2016	-0.02476	0.003571	4.13e-12	-	173480	0	173480	2	-	Astle-W_Blood-Cell-Traits_EUR_2016
exm1037423	rs3184504	chr12:111884608	chr12:111446804	C	T	rs3184504	chr12:111884608	chr12:111446804	C	T	0	1	1	Neutrophil percentage of granulocytes	EFO_0004586	Astle W	27863252	European	2016	0.07872	0.003568	7.57e-108	+	173480	0	173480	2	-	Astle-W_Blood-Cell-Traits_EUR_2016
exm1037423	rs3184504	chr12:111884608	chr12:111446804	C	T	rs3184504	chr12:111884608	chr12:111446804	C	T	0	1	1	Neutrophil percentage of white cells	EFO_0004586	Astle W	27863252	European	2016	0.05022	0.003558	3.02e-45	+	173480	0	173480	2	-	Astle-W_Blood-Cell-Traits_EUR_2016
exm1037423	rs3184504	chr12:111884608	chr12:111446804	C	T	rs3184504	chr12:111884608	chr12:111446804	C	T	0	1	1	Platelet count	EFO_0004586	Astle W	27863252	European	2016	-0.1039	0.003631	6.03e-180	-	173480	0	173480	2	-	Astle-W_Blood-Cell-Traits_EUR_2016
exm1037423	rs3184504	chr12:111884608	chr12:111446804	C	T	rs3184504	chr12:111884608	chr12:111446804	C	T	0	1	1	Plateletcrit	EFO_0004586	Astle W	27863252	European	2016	-0.1143	0.003644	4.76e-216	-	173480	0	173480	2	-	Astle-W_Blood-Cell-Traits_EUR_2016
exm1037423	rs3184504	chr12:111884608	chr12:111446804	C	T	rs3184504	chr12:111884608	chr12:111446804	C	T	0	1	1	Red blood cell count	EFO_0004586	Astle W	27863252	European	2016	-0.04902	0.003547	1.92e-43	-	173480	0	173480	2	-	Astle-W_Blood-Cell-Traits_EUR_2016
exm1037423	rs3184504	chr12:111884608	chr12:111446804	C	T	rs3184504	chr12:111884608	chr12:111446804	C	T	0	1	1	Reticulocyte count	EFO_0004586	Astle W	27863252	European	2016	-0.07241	0.003581	6.59e-91	-	173480	0	173480	2	-	Astle-W_Blood-Cell-Traits_EUR_2016
exm1037423	rs3184504	chr12:111884608	chr12:111446804	C	T	rs3184504	chr12:111884608	chr12:111446804	C	T	0	1	1	Reticulocyte fraction of red cells	EFO_0004586	Astle W	27863252	European	2016	-0.06273	0.003579	9.10e-69	-	173480	0	173480	2	-	Astle-W_Blood-Cell-Traits_EUR_2016
exm1037423	rs3184504	chr12:111884608	chr12:111446804	C	T	rs3184504	chr12:111884608	chr12:111446804	C	T	0	1	1	Sum basophil neutrophil counts	EFO_0004586	Astle W	27863252	European	2016	-0.02597	0.003577	3.90e-13	-	173480	0	173480	2	-	Astle-W_Blood-Cell-Traits_EUR_2016
exm1037423	rs3184504	chr12:111884608	chr12:111446804	C	T	rs3184504	chr12:111884608	chr12:111446804	C	T	0	1	1	Sum eosinophil basophil counts	EFO_0004586	Astle W	27863252	European	2016	-0.09795	0.003558	7.99e-167	-	173480	0	173480	2	-	Astle-W_Blood-Cell-Traits_EUR_2016
exm1037423	rs3184504	chr12:111884608	chr12:111446804	C	T	rs3184504	chr12:111884608	chr12:111446804	C	T	0	1	1	Sum neutrophil eosinophil counts	EFO_0004586	Astle W	27863252	European	2016	-0.03291	0.003575	3.37e-20	-	173480	0	173480	2	-	Astle-W_Blood-Cell-Traits_EUR_2016
exm1037423	rs3184504	chr12:111884608	chr12:111446804	C	T	rs3184504	chr12:111884608	chr12:111446804	C	T	0	1	1	White blood cell count	EFO_0004586	Astle W	27863252	European	2016	-0.06309	0.003573	9.17e-70	-	173480	0	173480	2	-	Astle-W_Blood-Cell-Traits_EUR_2016
exm1037423	rs3184504	chr12:111884608	chr12:111446804	C	T	rs3184504	chr12:111884608	chr12:111446804	C	T	0	1	1	Diastolic blood pressure	EFO_0006336	BPExome	NA	Mixed	2016	NA	NA	2.95e-20	NA	192763	0	192763	51	INVT	BPExome_DBP_Mixed_2016
exm1037423	rs3184504	chr12:111884608	chr12:111446804	C	T	rs3184504	chr12:111884608	chr12:111446804	C	T	0	1	1	Hypertension	EFO_0000537	BPExome	NA	Mixed	2016	NA	NA	3.92e-10	NA	183273	92652	90621	51	log OR	BPExome_Hypertension_Mixed_2016
exm1037423	rs3184504	chr12:111884608	chr12:111446804	C	T	rs3184504	chr12:111884608	chr12:111446804	C	T	0	1	1	Coronary artery disease	EFO_0000378;EFO_0001645	CARDIoGRAMplusC4D	23202125	Mixed	2013	-0.06797	0.0101	1.80e-11	-	194427	63746	130681	48	log OR	CARDIoGRAMplusC4D_CHD_Mixed_2013
exm1037423	rs3184504	chr12:111884608	chr12:111446804	C	T	rs3184504	chr12:111884608	chr12:111446804	C	T	0	1	1	Coronary artery disease	EFO_0000378;EFO_0001645	CARDIoGRAMplusC4D	26343387	Mixed	2015	-0.06421	0.01052	1.03e-09	-	184305	60801	123504	48	log OR	CARDIoGRAMplusC4D_CHD_Mixed_2015
exm1037423	rs3184504	chr12:111884608	chr12:111446804	C	T	rs3184504	chr12:111884608	chr12:111446804	C	T	0	1	1	Myocardial infarction	EFO_0000612	CARDIoGRAMplusC4D	26343387	Mixed	2015	-0.07334	0.01166	3.18e-10	-	167181	43677	123504	48	log OR	CARDIoGRAMplusC4D_MI_Mixed_2015
exm1037423	rs3184504	chr12:111884608	chr12:111446804	C	T	rs3184504	chr12:111884608	chr12:111446804	C	T	0	1	1	log eGFR cystatin C	EFO_0005208	CKDGen	26831199	European	2016	0.012	0.0019	1.20e-09	+	33143	0	33143	16	ml/min/1.73m2	CKDGen_eGFRcys_EUR_2016
exm1037423	rs3184504	chr12:111884608	chr12:111446804	C	T	rs3184504	chr12:111884608	chr12:111446804	C	T	0	1	1	Blood pressure	EFO_0004325	Levy D	19430479	European	2009	NA	NA	3.00e-14	NA	-	-	-	-	-	dbGaP
exm1037423	rs3184504	chr12:111884608	chr12:111446804	C	T	rs3184504	chr12:111884608	chr12:111446804	C	T	0	1	1	Blood pressure	EFO_0004325	ICBP	21909115	European	2011	NA	NA	4.00e-25	NA	-	-	-	-	-	dbGaP
exm1037423	rs3184504	chr12:111884608	chr12:111446804	C	T	rs3184504	chr12:111884608	chr12:111446804	C	T	0	1	1	Diabetes mellitus type 1	EFO_0001359;EFO_0000400	Barrett JC	19430480	European	2009	NA	NA	3.00e-27	NA	-	-	-	-	-	dbGaP
exm1037423	rs3184504	chr12:111884608	chr12:111446804	C	T	rs3184504	chr12:111884608	chr12:111446804	C	T	0	1	1	Diabetes mellitus type 1	EFO_0001359;EFO_0000400	Plagnol V	21829393	Mixed	2011	NA	NA	2.00e-38	NA	-	-	-	-	-	dbGaP
exm1037423	rs3184504	chr12:111884608	chr12:111446804	C	T	rs3184504	chr12:111884608	chr12:111446804	C	T	0	1	1	Eosinophils	-	Gudbjartsson DF	19198610	Mixed	2009	NA	NA	7.00e-19	NA	-	-	-	-	-	dbGaP
exm1037423	rs3184504	chr12:111884608	chr12:111446804	C	T	rs3184504	chr12:111884608	chr12:111446804	C	T	0	1	1	Hypothyroidism	EFO_0004705	Eriksson N	22493691	European	2012	NA	NA	3.00e-12	NA	-	-	-	-	-	dbGaP
exm1037423	rs3184504	chr12:111884608	chr12:111446804	C	T	rs3184504	chr12:111884608	chr12:111446804	C	T	0	1	1	Maternal effects on offspring birthweight	EFO_0004344	EGGC	29309628	European	2018	0.0325	0.0053	6.90e-10	+	68249	0	68249	25	Z-score	EGGC_MBW_EUR_2018
exm1037423	rs3184504	chr12:111884608	chr12:111446804	C	T	rs3184504	chr12:111884608	chr12:111446804	C	T	0	1	1	Body mass index	EFO_0004340	GIANT	29273807	European	2018	0.014	0.0023	1.90e-09	+	449889	0	449889	112	IVNT	GIANT_BMI_EUR_2018
exm1037423	rs3184504	chr12:111884608	chr12:111446804	C	T	rs3184504	chr12:111884608	chr12:111446804	C	T	0	1	1	Body mass index	EFO_0004340	GIANT	29273807	Mixed	2018	0.013	0.0022	1.60e-09	+	526508	0	526508	123	IVNT	GIANT_BMI_Mixed_2018
exm1037423	rs3184504	chr12:111884608	chr12:111446804	C	T	rs3184504	chr12:111884608	chr12:111446804	C	T	0	1	1	High density lipoprotein	EFO_0004612	GLGC	24097068	European	2013	0.0258	0.0036	4.10e-12	+	177710	0	177710	60	IVNT	GLGC_HDL_EUR_2013
exm1037423	rs3184504	chr12:111884608	chr12:111446804	C	T	rs3184504	chr12:111884608	chr12:111446804	C	T	0	1	1	Low density lipoprotein	EFO_0004611	GLGC	24097068	European	2013	0.0268	0.0038	4.20e-12	+	164996	0	164996	60	IVNT	GLGC_LDL_EUR_2013
exm1037423	rs3184504	chr12:111884608	chr12:111446804	C	T	rs3184504	chr12:111884608	chr12:111446804	C	T	0	1	1	Low density lipoprotein	EFO_0004611	GLGC	20686565	Mixed	2010	0.0306	0.0053	1.73e-09	+	95454	0	95454	46	Z-score	GLGC_LDL_Mixed_2010
exm1037423	rs3184504	chr12:111884608	chr12:111446804	C	T	rs3184504	chr12:111884608	chr12:111446804	C	T	0	1	1	Total cholesterol	EFO_0004574	GLGC	24097068	European	2013	0.0318	0.0037	1.62e-17	+	177714	0	177714	60	IVNT	GLGC_TC_EUR_2013
exm1037423	rs3184504	chr12:111884608	chr12:111446804	C	T	rs3184504	chr12:111884608	chr12:111446804	C	T	0	1	1	Total cholesterol	EFO_0004574	GLGC	20686565	Mixed	2010	0.0331	0.0052	2.69e-11	+	100184	0	100184	46	Z-score	GLGC_TC_Mixed_2010
exm1037423	rs3184504	chr12:111884608	chr12:111446804	C	T	rs3184504	chr12:111884608	chr12:111446804	C	T	0	1	1	Blood eosinophil count	EFO_0004842	Gudbjartsson DF	19198610	Mixed	2009	NA	NA	6.50e-19	NA	9392	-	-	-	-	GRASP
exm1037423	rs3184504	chr12:111884608	chr12:111446804	C	T	rs3184504	chr12:111884608	chr12:111446804	C	T	0	1	1	Celiac disease	EFO_0001060	Dubois PC	20190752	European	2010	NA	NA	9.45e-14	NA	15283	-	-	-	-	GRASP
exm1037423	rs3184504	chr12:111884608	chr12:111446804	C	T	rs3184504	chr12:111884608	chr12:111446804	C	T	0	1	1	Celiac disease	EFO_0001060	Zhernakova A	21383967	European	2011	NA	NA	1.23e-12	NA	38053	-	-	-	-	GRASP
exm1037423	rs3184504	chr12:111884608	chr12:111446804	C	T	rs3184504	chr12:111884608	chr12:111446804	C	T	0	1	1	Celiac disease	EFO_0001060	Trynka	22057235	Mixed	2011	NA	NA	5.40e-21	NA	24269	-	-	-	-	GRASP
exm1037423	rs3184504	chr12:111884608	chr12:111446804	C	T	rs3184504	chr12:111884608	chr12:111446804	C	T	0	1	1	Coronary artery disease	EFO_0000378	Soranzo N	19820697	European	2009	NA	NA	4.23e-11	NA	4627	-	-	-	-	GRASP
exm1037423	rs3184504	chr12:111884608	chr12:111446804	C	T	rs3184504	chr12:111884608	chr12:111446804	C	T	0	1	1	Coronary artery disease	EFO_0000378	CARDIoGRAMplusC4D	23202125	Mixed	2013	NA	NA	1.74e-11	NA	194427	-	-	-	-	GRASP
exm1037423	rs3184504	chr12:111884608	chr12:111446804	C	T	rs3184504	chr12:111884608	chr12:111446804	C	T	0	1	1	Coronary artery disease age 50	EFO_0000378	CARDIoGRAMplusC4D	23202125	Mixed	2013	NA	NA	1.58e-10	NA	194427	-	-	-	-	GRASP
exm1037423	rs3184504	chr12:111884608	chr12:111446804	C	T	rs3184504	chr12:111884608	chr12:111446804	C	T	0	1	1	Cystatin C in serum	NCIT_C88224;CMO_0002779	CKDGen	20383146	European	2010	NA	NA	3.10e-08	NA	67093	-	-	-	-	GRASP
exm1037423	rs3184504	chr12:111884608	chr12:111446804	C	T	rs3184504	chr12:111884608	chr12:111446804	C	T	0	1	1	Diastolic blood pressure	EFO_0006336	Levy D	19430479	European	2009	NA	NA	2.58e-14	NA	29136	-	-	-	-	GRASP
exm1037423	rs3184504	chr12:111884608	chr12:111446804	C	T	rs3184504	chr12:111884608	chr12:111446804	C	T	0	1	1	Diastolic blood pressure	EFO_0006336	Fox	21378095	African	2011	NA	NA	2.58e-14	NA	7473	-	-	-	-	GRASP
exm1037423	rs3184504	chr12:111884608	chr12:111446804	C	T	rs3184504	chr12:111884608	chr12:111446804	C	T	0	1	1	Diastolic blood pressure	EFO_0006336	Wain LV	21909110	European	2011	NA	NA	7.22e-23	NA	74064	-	-	-	-	GRASP
exm1037423	rs3184504	chr12:111884608	chr12:111446804	C	T	rs3184504	chr12:111884608	chr12:111446804	C	T	0	1	1	Diastolic blood pressure	EFO_0006336	ICBP	21909115	European	2011	NA	NA	3.60e-25	NA	69395	-	-	-	-	GRASP
exm1037423	rs3184504	chr12:111884608	chr12:111446804	C	T	rs3184504	chr12:111884608	chr12:111446804	C	T	0	1	1	Diastolic blood pressure	EFO_0006336	CARDIoGRAMplusC4D	23202125	Mixed	2013	NA	NA	2.33e-14	NA	194427	-	-	-	-	GRASP
exm1037423	rs3184504	chr12:111884608	chr12:111446804	C	T	rs3184504	chr12:111884608	chr12:111446804	C	T	0	1	1	Eosinophil count	EFO_0004842	Gudbjartsson DF	19198610	Mixed	2009	NA	NA	2.10e-16	NA	9392	-	-	-	-	GRASP
exm1037423	rs3184504	chr12:111884608	chr12:111446804	C	T	rs3184504	chr12:111884608	chr12:111446804	C	T	0	1	1	Gene expression of CUX2 in prefrontal cortex	GO_1901148	ICBP	21909115	European	2011	NA	NA	5.00e-41	NA	69395	-	-	-	-	GRASP
exm1037423	rs3184504	chr12:111884608	chr12:111446804	C	T	rs3184504	chr12:111884608	chr12:111446804	C	T	0	1	1	Gene expression of CUX2 in visual cortex	GO_1901148	ICBP	21909115	European	2011	NA	NA	6.00e-29	NA	69395	-	-	-	-	GRASP
exm1037423	rs3184504	chr12:111884608	chr12:111446804	C	T	rs3184504	chr12:111884608	chr12:111446804	C	T	0	1	1	Generalized vitiligo	NCIT_C26915	Jin Y	22561518	European	2012	NA	NA	2.46e-17	NA	3228	-	-	-	-	GRASP
exm1037423	rs3184504	chr12:111884608	chr12:111446804	C	T	rs3184504	chr12:111884608	chr12:111446804	C	T	0	1	1	Hematocrit Hct	EFO_0004348	Ganesh SK	19862010	European	2009	NA	NA	3.67e-09	NA	24167	-	-	-	-	GRASP
exm1037423	rs3184504	chr12:111884608	chr12:111446804	C	T	rs3184504	chr12:111884608	chr12:111446804	C	T	0	1	1	Hematocrit Hct	EFO_0004348	van der Harst P	23222517	Mixed	2012	NA	NA	7.87e-16	NA	71861	-	-	-	-	GRASP
exm1037423	rs3184504	chr12:111884608	chr12:111446804	C	T	rs3184504	chr12:111884608	chr12:111446804	C	T	0	1	1	Hemoglobin Hb	HP_0011902	Ganesh SK	19862010	European	2009	NA	NA	3.98e-08	NA	24167	-	-	-	-	GRASP
exm1037423	rs3184504	chr12:111884608	chr12:111446804	C	T	rs3184504	chr12:111884608	chr12:111446804	C	T	0	1	1	Hemoglobin Hb	HP_0011902	Gieger C	22139419	European	2011	NA	NA	2.42e-19	NA	18600	-	-	-	-	GRASP
exm1037423	rs3184504	chr12:111884608	chr12:111446804	C	T	rs3184504	chr12:111884608	chr12:111446804	C	T	0	1	1	Hemoglobin Hb	HP_0011902	van der Harst P	23222517	Mixed	2012	NA	NA	4.30e-19	NA	71861	-	-	-	-	GRASP
exm1037423	rs3184504	chr12:111884608	chr12:111446804	C	T	rs3184504	chr12:111884608	chr12:111446804	C	T	0	1	1	Hypertension	EFO_0000537	Lettre G	21347282	African	2011	NA	NA	3.00e-14	NA	8090	-	-	-	-	GRASP
exm1037423	rs3184504	chr12:111884608	chr12:111446804	C	T	rs3184504	chr12:111884608	chr12:111446804	C	T	0	1	1	Hypothyroidism	EFO_0004705	Eriksson N	22493691	European	2012	NA	NA	2.60e-12	NA	39282	-	-	-	-	GRASP
exm1037423	rs3184504	chr12:111884608	chr12:111446804	C	T	rs3184504	chr12:111884608	chr12:111446804	C	T	0	1	1	Juvenile idiopathic arthritis including oligoarticular and rheumatoid factor negative polyarticular JIA	-	Hinks	23603761	European	2013	NA	NA	2.60e-09	NA	15872	-	-	-	-	GRASP
exm1037423	rs3184504	chr12:111884608	chr12:111446804	C	T	rs3184504	chr12:111884608	chr12:111446804	C	T	0	1	1	LDL cholesterol	EFO_0004195	GLGC	20686565	Mixed	2010	NA	NA	1.73e-09	NA	100184	-	-	-	-	GRASP
exm1037423	rs3184504	chr12:111884608	chr12:111446804	C	T	rs3184504	chr12:111884608	chr12:111446804	C	T	0	1	1	LDL cholesterol	EFO_0004195	Asselbergs	23063622	European	2012	NA	NA	1.30e-11	NA	66240	-	-	-	-	GRASP
exm1037423	rs3184504	chr12:111884608	chr12:111446804	C	T	rs3184504	chr12:111884608	chr12:111446804	C	T	0	1	1	LDL cholesterol	EFO_0004195	CARDIoGRAMplusC4D	23202125	Mixed	2013	NA	NA	1.73e-09	NA	194427	-	-	-	-	GRASP
exm1037423	rs3184504	chr12:111884608	chr12:111446804	C	T	rs3184504	chr12:111884608	chr12:111446804	C	T	0	1	1	Lymphocyte count	EFO_0004587	Gudbjartsson DF	19198610	Mixed	2009	NA	NA	1.10e-08	NA	9392	-	-	-	-	GRASP
exm1037423	rs3184504	chr12:111884608	chr12:111446804	C	T	rs3184504	chr12:111884608	chr12:111446804	C	T	0	1	1	Mean arterial pressure	EFO_0006340	Wain LV	21909110	European	2011	NA	NA	3.64e-18	NA	74064	-	-	-	-	GRASP
exm1037423	rs3184504	chr12:111884608	chr12:111446804	C	T	rs3184504	chr12:111884608	chr12:111446804	C	T	0	1	1	Myocardial infarction	EFO_0000612	Soranzo N	19820697	European	2009	NA	NA	5.04e-11	NA	4627	-	-	-	-	GRASP
exm1037423	rs3184504	chr12:111884608	chr12:111446804	C	T	rs3184504	chr12:111884608	chr12:111446804	C	T	0	1	1	Plasma Beta 2 microglobulin levels	NCIT_C62657;NCIT_C81980	Tin A	23417110	European	2013	NA	NA	3.11e-08	NA	6728	-	-	-	-	GRASP
exm1037423	rs3184504	chr12:111884608	chr12:111446804	C	T	rs3184504	chr12:111884608	chr12:111446804	C	T	0	1	1	Platelet count PLT	EFO_0004309	Gudbjartsson DF	19198610	Mixed	2009	NA	NA	3.00e-11	NA	9392	-	-	-	-	GRASP
exm1037423	rs3184504	chr12:111884608	chr12:111446804	C	T	rs3184504	chr12:111884608	chr12:111446804	C	T	0	1	1	Platelet count PLT	EFO_0004309	Soranzo N	19820697	European	2009	NA	NA	1.60e-08	NA	4627	-	-	-	-	GRASP
exm1037423	rs3184504	chr12:111884608	chr12:111446804	C	T	rs3184504	chr12:111884608	chr12:111446804	C	T	0	1	1	Platelet count PLT	EFO_0004309	Gieger C	22139419	European	2011	NA	NA	1.22e-26	NA	18600	-	-	-	-	GRASP
exm1037423	rs3184504	chr12:111884608	chr12:111446804	C	T	rs3184504	chr12:111884608	chr12:111446804	C	T	0	1	1	Primary biliary cirrhosis	EFO_1001486	Liu	22961000	European	2012	NA	NA	1.11e-08	NA	11375	-	-	-	-	GRASP
exm1037423	rs3184504	chr12:111884608	chr12:111446804	C	T	rs3184504	chr12:111884608	chr12:111446804	C	T	0	1	1	Primary sclerosing cholangitis	EFO_0004268	Liu	23603763	European	2013	NA	NA	5.91e-11	NA	28868	-	-	-	-	GRASP
exm1037423	rs3184504	chr12:111884608	chr12:111446804	C	T	rs3184504	chr12:111884608	chr12:111446804	C	T	0	1	1	Red blood cell count RBC	EFO_0004305	Gieger C	22139419	European	2011	NA	NA	2.96e-13	NA	18600	-	-	-	-	GRASP
exm1037423	rs3184504	chr12:111884608	chr12:111446804	C	T	rs3184504	chr12:111884608	chr12:111446804	C	T	0	1	1	Red blood cell count RBC	EFO_0004305	van der Harst P	23222517	Mixed	2012	NA	NA	1.79e-12	NA	71861	-	-	-	-	GRASP
exm1037423	rs3184504	chr12:111884608	chr12:111446804	C	T	rs3184504	chr12:111884608	chr12:111446804	C	T	0	1	1	Retinal venular caliber	-	Ikram MK	21060863	European	2010	NA	NA	4.88e-11	NA	15358	-	-	-	-	GRASP
exm1037423	rs3184504	chr12:111884608	chr12:111446804	C	T	rs3184504	chr12:111884608	chr12:111446804	C	T	0	1	1	Rheumatoid arthritis and celiac disease	EFO_0001060;EFO_0000685	Zhernakova A	21383967	European	2011	NA	NA	1.40e-11	NA	38053	-	-	-	-	GRASP
exm1037423	rs3184504	chr12:111884608	chr12:111446804	C	T	rs3184504	chr12:111884608	chr12:111446804	C	T	0	1	1	Selective immunoglobulin A deficiency IgAD	EFO_1001929	Ferreira RC	20694011	European	2010	NA	NA	5.60e-31	NA	1520	-	-	-	-	GRASP
exm1037423	rs3184504	chr12:111884608	chr12:111446804	C	T	rs3184504	chr12:111884608	chr12:111446804	C	T	0	1	1	Serum urate	NCIT_C64814	GUGC	23263486	European	2012	NA	NA	2.60e-10	NA	69374	-	-	-	-	GRASP
exm1037423	rs3184504	chr12:111884608	chr12:111446804	C	T	rs3184504	chr12:111884608	chr12:111446804	C	T	0	1	1	Soluble intercellular adhesion molecule 1 ICAM 1	EFO_0004520	Pare G	21533024	European	2011	NA	NA	2.90e-17	NA	22435	-	-	-	-	GRASP
exm1037423	rs3184504	chr12:111884608	chr12:111446804	C	T	rs3184504	chr12:111884608	chr12:111446804	C	T	0	1	1	Systolic blood pressure	EFO_0006335	Levy D	19430479	European	2009	NA	NA	4.52e-09	NA	29136	-	-	-	-	GRASP
exm1037423	rs3184504	chr12:111884608	chr12:111446804	C	T	rs3184504	chr12:111884608	chr12:111446804	C	T	0	1	1	Systolic blood pressure	EFO_0006335	Fox	21378095	African	2011	NA	NA	4.52e-09	NA	7473	-	-	-	-	GRASP
exm1037423	rs3184504	chr12:111884608	chr12:111446804	C	T	rs3184504	chr12:111884608	chr12:111446804	C	T	0	1	1	Systolic blood pressure	EFO_0006335	Wain LV	21909110	European	2011	NA	NA	9.92e-16	NA	74064	-	-	-	-	GRASP
exm1037423	rs3184504	chr12:111884608	chr12:111446804	C	T	rs3184504	chr12:111884608	chr12:111446804	C	T	0	1	1	Systolic blood pressure	EFO_0006335	ICBP	21909115	European	2011	NA	NA	3.80e-18	NA	69395	-	-	-	-	GRASP
exm1037423	rs3184504	chr12:111884608	chr12:111446804	C	T	rs3184504	chr12:111884608	chr12:111446804	C	T	0	1	1	Systolic blood pressure	EFO_0006335	CARDIoGRAMplusC4D	23202125	Mixed	2013	NA	NA	1.69e-09	NA	194427	-	-	-	-	GRASP
exm1037423	rs3184504	chr12:111884608	chr12:111446804	C	T	rs3184504	chr12:111884608	chr12:111446804	C	T	0	1	1	Systolic blood pressure and diastolic blood pressure	EFO_0006335	Ganesh SK	19862010	European	2009	NA	NA	1.70e-08	NA	24167	-	-	-	-	GRASP
exm1037423	rs3184504	chr12:111884608	chr12:111446804	C	T	rs3184504	chr12:111884608	chr12:111446804	C	T	0	1	1	Total cholesterol	NCIT_C61032;NCIT_C105586	GLGC	20686565	Mixed	2010	NA	NA	2.69e-11	NA	100184	-	-	-	-	GRASP
exm1037423	rs3184504	chr12:111884608	chr12:111446804	C	T	rs3184504	chr12:111884608	chr12:111446804	C	T	0	1	1	Total cholesterol	NCIT_C61032;NCIT_C105586	Asselbergs	23063622	European	2012	NA	NA	2.14e-11	NA	66240	-	-	-	-	GRASP
exm1037423	rs3184504	chr12:111884608	chr12:111446804	C	T	rs3184504	chr12:111884608	chr12:111446804	C	T	0	1	1	Total cholesterol	NCIT_C61032;NCIT_C105586	CARDIoGRAMplusC4D	23202125	Mixed	2013	NA	NA	2.69e-11	NA	194427	-	-	-	-	GRASP
exm1037423	rs3184504	chr12:111884608	chr12:111446804	C	T	rs3184504	chr12:111884608	chr12:111446804	C	T	0	1	1	Type 1 diabetes	EFO_0001359	Barrett JC	19430480	European	2009	NA	NA	2.80e-27	NA	16559	-	-	-	-	GRASP
exm1037423	rs3184504	chr12:111884608	chr12:111446804	C	T	rs3184504	chr12:111884608	chr12:111446804	C	T	0	1	1	Type 1 diabetes	EFO_0001359	Plagnol V	21829393	Mixed	2011	NA	NA	2.00e-38	NA	12501	-	-	-	-	GRASP
exm1037423	rs3184504	chr12:111884608	chr12:111446804	C	T	rs3184504	chr12:111884608	chr12:111446804	C	T	0	1	1	Type 1 diabetes	EFO_0001359	Bradfield JP	21980299	European	2011	NA	NA	1.77e-21	NA	26890	-	-	-	-	GRASP
exm1037423	rs3184504	chr12:111884608	chr12:111446804	C	T	rs3184504	chr12:111884608	chr12:111446804	C	T	0	1	1	Serum urate	EFO_0004531	GUGC	23263486	European	2012	-0.036	0.0054	2.60e-10	-	110202	0	110202	48	mg/dl	GUGC_Urate_EUR_2012
exm1037423	rs3184504	chr12:111884608	chr12:111446804	C	T	rs3184504	chr12:111884608	chr12:111446804	C	T	0	1	1	Coronary artery disease	EFO_0000378;EFO_0001645	Howson JMM	28530674	European	2017	-0.0511	0.0087	3.71e-09	-	186802	-	-	-	log OR	Howson-JMM_CHD_EUR_2017
exm1037423	rs3184504	chr12:111884608	chr12:111446804	C	T	rs3184504	chr12:111884608	chr12:111446804	C	T	0	1	1	Coronary artery disease	EFO_0000378;EFO_0001645	Howson JMM	28530674	Mixed	2017	-0.0494	0.0085	6.80e-09	-	202120	-	-	-	log OR	Howson-JMM_CHD_EUR_2017
exm1037423	rs3184504	chr12:111884608	chr12:111446804	C	T	rs3184504	chr12:111884608	chr12:111446804	C	T	0	1	1	Diastolic blood pressure	EFO_0006336	ICBP	21909115	European	2011	NA	NA	2.33e-14	NA	69395	0	69395	29	mmHg	ICBP_DBP_EUR_2011
exm1037423	rs3184504	chr12:111884608	chr12:111446804	C	T	rs3184504	chr12:111884608	chr12:111446804	C	T	0	1	1	Systolic blood pressure	EFO_0006335	ICBP	21909115	European	2011	NA	NA	1.69e-09	NA	69395	0	69395	29	mmHg	ICBP_SBP_EUR_2011
exm1037423	rs3184504	chr12:111884608	chr12:111446804	C	T	rs3184504	chr12:111884608	chr12:111446804	C	T	0	1	1	Primary sclerosing cholangitis	EFO_0004268	Ji S	27992413	European	2017	-0.1865	0.03	5.05e-10	-	14890	2871	12019	3	log OR	Ji-S_PSC_EUR_2017
exm1037423	rs3184504	chr12:111884608	chr12:111446804	C	T	rs3184504	chr12:111884608	chr12:111446804	C	T	0	1	1	Ischemic stroke	EFO_0000712	Pulit SL	26708676	Mixed	2015	-0.1032	0.0157	5.50e-11	-	49324	16851	32473	31	log OR	METASTROKE_Ischemic-Stroke_Mixed_2016
exm1037423	rs3184504	chr12:111884608	chr12:111446804	C	T	rs3184504	chr12:111884608	chr12:111446804	C	T	0	1	1	Acute myocardial infarction	EFO_0000612	Neale B	UKBB	European	2017	-0.00159	0.0002608	1.09e-09	-	337199	3927	333272	1	-	Neale-B_UKBB_EUR_2017
exm1037423	rs3184504	chr12:111884608	chr12:111446804	C	T	rs3184504	chr12:111884608	chr12:111446804	C	T	0	1	1	Arm fat-free mass left	-	Neale B	UKBB	European	2017	0.01534	0.001545	2.99e-23	+	331159	0	331159	1	IVNT	Neale-B_UKBB_EUR_2017
exm1037423	rs3184504	chr12:111884608	chr12:111446804	C	T	rs3184504	chr12:111884608	chr12:111446804	C	T	0	1	1	Arm fat-free mass right	-	Neale B	UKBB	European	2017	0.0148	0.001514	1.42e-22	+	331221	0	331221	1	IVNT	Neale-B_UKBB_EUR_2017
exm1037423	rs3184504	chr12:111884608	chr12:111446804	C	T	rs3184504	chr12:111884608	chr12:111446804	C	T	0	1	1	Arm predicted mass left	-	Neale B	UKBB	European	2017	0.01478	0.001539	7.88e-22	+	331146	0	331146	1	IVNT	Neale-B_UKBB_EUR_2017
exm1037423	rs3184504	chr12:111884608	chr12:111446804	C	T	rs3184504	chr12:111884608	chr12:111446804	C	T	0	1	1	Arm predicted mass right	-	Neale B	UKBB	European	2017	0.0146	0.001508	3.63e-22	+	331216	0	331216	1	IVNT	Neale-B_UKBB_EUR_2017
exm1037423	rs3184504	chr12:111884608	chr12:111446804	C	T	rs3184504	chr12:111884608	chr12:111446804	C	T	0	1	1	Basal metabolic rate	EFO_0007777	Neale B	UKBB	European	2017	0.01455	0.001611	1.73e-19	+	331307	0	331307	1	IVNT	Neale-B_UKBB_EUR_2017
exm1037423	rs3184504	chr12:111884608	chr12:111446804	C	T	rs3184504	chr12:111884608	chr12:111446804	C	T	0	1	1	Birth weight	EFO_0004344	Neale B	UKBB	European	2017	0.02979	0.003164	4.82e-21	+	193063	0	193063	1	IVNT	Neale-B_UKBB_EUR_2017
exm1037423	rs3184504	chr12:111884608	chr12:111446804	C	T	rs3184504	chr12:111884608	chr12:111446804	C	T	0	1	1	Birth weight of first child	-	Neale B	UKBB	European	2017	0.04104	0.004443	2.54e-20	+	145558	0	145558	1	IVNT	Neale-B_UKBB_EUR_2017
exm1037423	rs3184504	chr12:111884608	chr12:111446804	C	T	rs3184504	chr12:111884608	chr12:111446804	C	T	0	1	1	Comparative height size at age 10	NCIT_C106497;NCIT_C19666	Neale B	UKBB	European	2017	0.01248	0.001659	5.24e-14	+	332021	0	332021	1	IVNT	Neale-B_UKBB_EUR_2017
exm1037423	rs3184504	chr12:111884608	chr12:111446804	C	T	rs3184504	chr12:111884608	chr12:111446804	C	T	0	1	1	Diastolic blood pressure	EFO_0006336	Neale B	UKBB	European	2017	-0.03826	0.002461	1.74e-54	-	317756	0	317756	1	IVNT	Neale-B_UKBB_EUR_2017
exm1037423	rs3184504	chr12:111884608	chr12:111446804	C	T	rs3184504	chr12:111884608	chr12:111446804	C	T	0	1	1	Hayfever, allergic rhinitis or eczema	EFO_0003956	Neale B	UKBB	European	2017	0.00809	0.001027	3.37e-15	+	336782	77891	258891	1	-	Neale-B_UKBB_EUR_2017
exm1037423	rs3184504	chr12:111884608	chr12:111446804	C	T	rs3184504	chr12:111884608	chr12:111446804	C	T	0	1	1	Height	EFO_0004339	Neale B	UKBB	European	2017	0.01108	0.001727	1.39e-10	+	336474	0	336474	1	IVNT	Neale-B_UKBB_EUR_2017
exm1037423	rs3184504	chr12:111884608	chr12:111446804	C	T	rs3184504	chr12:111884608	chr12:111446804	C	T	0	1	1	Hip circumference	EFO_0005093	Neale B	UKBB	European	2017	0.01555	0.002406	1.04e-10	+	336601	0	336601	1	IVNT	Neale-B_UKBB_EUR_2017
exm1037423	rs3184504	chr12:111884608	chr12:111446804	C	T	rs3184504	chr12:111884608	chr12:111446804	C	T	0	1	1	Illnesses of father: heart disease	-	Neale B	UKBB	European	2017	-0.007073	0.001214	5.67e-09	-	298237	97385	200852	1	-	Neale-B_UKBB_EUR_2017
exm1037423	rs3184504	chr12:111884608	chr12:111446804	C	T	rs3184504	chr12:111884608	chr12:111446804	C	T	0	1	1	Illnesses of siblings: high blood pressure	HP_0000875	Neale B	UKBB	European	2017	-0.007026	0.001108	2.31e-10	-	262361	54270	208091	1	-	Neale-B_UKBB_EUR_2017
exm1037423	rs3184504	chr12:111884608	chr12:111446804	C	T	rs3184504	chr12:111884608	chr12:111446804	C	T	0	1	1	Illnesses of siblings: none of the above, group 1	NCIT_C133298;NCIT_C110994	Neale B	UKBB	European	2017	0.009025	0.001299	3.69e-12	+	262734	178376	84358	1	-	Neale-B_UKBB_EUR_2017
exm1037423	rs3184504	chr12:111884608	chr12:111446804	C	T	rs3184504	chr12:111884608	chr12:111446804	C	T	0	1	1	Impedance of arm left	-	Neale B	UKBB	European	2017	-0.01479	0.001716	6.57e-18	-	331292	0	331292	1	IVNT	Neale-B_UKBB_EUR_2017
exm1037423	rs3184504	chr12:111884608	chr12:111446804	C	T	rs3184504	chr12:111884608	chr12:111446804	C	T	0	1	1	Impedance of arm right	-	Neale B	UKBB	European	2017	-0.01371	0.001709	1.00e-15	-	331279	0	331279	1	IVNT	Neale-B_UKBB_EUR_2017
exm1037423	rs3184504	chr12:111884608	chr12:111446804	C	T	rs3184504	chr12:111884608	chr12:111446804	C	T	0	1	1	Impedance of leg right	-	Neale B	UKBB	European	2017	-0.01198	0.002198	4.99e-08	-	331301	0	331301	1	IVNT	Neale-B_UKBB_EUR_2017
exm1037423	rs3184504	chr12:111884608	chr12:111446804	C	T	rs3184504	chr12:111884608	chr12:111446804	C	T	0	1	1	Impedance of whole body	NCIT_C137923	Neale B	UKBB	European	2017	-0.0142	0.001853	1.78e-14	-	331284	0	331284	1	IVNT	Neale-B_UKBB_EUR_2017
exm1037423	rs3184504	chr12:111884608	chr12:111446804	C	T	rs3184504	chr12:111884608	chr12:111446804	C	T	0	1	1	Leg fat-free mass left	-	Neale B	UKBB	European	2017	0.01206	0.0016	4.68e-14	+	331258	0	331258	1	IVNT	Neale-B_UKBB_EUR_2017
exm1037423	rs3184504	chr12:111884608	chr12:111446804	C	T	rs3184504	chr12:111884608	chr12:111446804	C	T	0	1	1	Leg fat-free mass right	-	Neale B	UKBB	European	2017	0.01267	0.001599	2.32e-15	+	331285	0	331285	1	IVNT	Neale-B_UKBB_EUR_2017
exm1037423	rs3184504	chr12:111884608	chr12:111446804	C	T	rs3184504	chr12:111884608	chr12:111446804	C	T	0	1	1	Leg predicted mass left	-	Neale B	UKBB	European	2017	0.01184	0.001589	9.29e-14	+	331253	0	331253	1	IVNT	Neale-B_UKBB_EUR_2017
exm1037423	rs3184504	chr12:111884608	chr12:111446804	C	T	rs3184504	chr12:111884608	chr12:111446804	C	T	0	1	1	Leg predicted mass right	-	Neale B	UKBB	European	2017	0.01262	0.001589	1.98e-15	+	331285	0	331285	1	IVNT	Neale-B_UKBB_EUR_2017
exm1037423	rs3184504	chr12:111884608	chr12:111446804	C	T	rs3184504	chr12:111884608	chr12:111446804	C	T	0	1	1	Mean time to correctly identify matches	NCIT_C94477	Neale B	UKBB	European	2017	-0.01316	0.002401	4.23e-08	-	335139	0	335139	1	IVNT	Neale-B_UKBB_EUR_2017
exm1037423	rs3184504	chr12:111884608	chr12:111446804	C	T	rs3184504	chr12:111884608	chr12:111446804	C	T	0	1	1	Medication for cholesterol, blood pressure or diabetes: blood pressure medication	NCIT_C54707;NCIT_C54706	Neale B	UKBB	European	2017	-0.01372	0.001559	1.36e-18	-	154702	38548	116154	1	-	Neale-B_UKBB_EUR_2017
exm1037423	rs3184504	chr12:111884608	chr12:111446804	C	T	rs3184504	chr12:111884608	chr12:111446804	C	T	0	1	1	Medication for cholesterol, blood pressure or diabetes: none of the above	NCIT_C133298	Neale B	UKBB	European	2017	0.01095	0.0017	1.21e-10	+	154702	103004	51698	1	-	Neale-B_UKBB_EUR_2017
exm1037423	rs3184504	chr12:111884608	chr12:111446804	C	T	rs3184504	chr12:111884608	chr12:111446804	C	T	0	1	1	No blood clot, bronchitis, emphysema, asthma, rhinitis, eczema or allergy diagnosed by doctor	NCIT_C106380	Neale B	UKBB	European	2017	-0.007209	0.001138	2.39e-10	-	336782	228530	108252	1	-	Neale-B_UKBB_EUR_2017
exm1037423	rs3184504	chr12:111884608	chr12:111446804	C	T	rs3184504	chr12:111884608	chr12:111446804	C	T	0	1	1	Number of self-reported non-cancer illnesses	NCIT_C115274	Neale B	UKBB	European	2017	-0.0135	0.002007	1.76e-11	-	337159	0	337159	1	IVNT	Neale-B_UKBB_EUR_2017
exm1037423	rs3184504	chr12:111884608	chr12:111446804	C	T	rs3184504	chr12:111884608	chr12:111446804	C	T	0	1	1	Number of treatments or medications taken	-	Neale B	UKBB	European	2017	-0.0147	0.001949	4.54e-14	-	337159	0	337159	1	IVNT	Neale-B_UKBB_EUR_2017
exm1037423	rs3184504	chr12:111884608	chr12:111446804	C	T	rs3184504	chr12:111884608	chr12:111446804	C	T	0	1	1	Past tobacco smoking	EFO_0004318;EFO_0006527	Neale B	UKBB	European	2017	0.02077	0.003167	5.48e-11	+	310749	0	310749	1	IVNT	Neale-B_UKBB_EUR_2017
exm1037423	rs3184504	chr12:111884608	chr12:111446804	C	T	rs3184504	chr12:111884608	chr12:111446804	C	T	0	1	1	Self-reported heart attack or myocardial infarction	-	Neale B	UKBB	European	2017	-0.002037	0.0003629	1.98e-08	-	337159	7735	329424	1	-	Neale-B_UKBB_EUR_2017
exm1037423	rs3184504	chr12:111884608	chr12:111446804	C	T	rs3184504	chr12:111884608	chr12:111446804	C	T	0	1	1	Self-reported hypertension	EFO_0000537	Neale B	UKBB	European	2017	-0.01159	0.001066	1.63e-27	-	337159	87690	249469	1	-	Neale-B_UKBB_EUR_2017
exm1037423	rs3184504	chr12:111884608	chr12:111446804	C	T	rs3184504	chr12:111884608	chr12:111446804	C	T	0	1	1	Self-reported hypothyroidism or myxoedema	EFO_1001055	Neale B	UKBB	European	2017	-0.009931	0.0005186	1.10e-81	-	337159	16376	320783	1	-	Neale-B_UKBB_EUR_2017
exm1037423	rs3184504	chr12:111884608	chr12:111446804	C	T	rs3184504	chr12:111884608	chr12:111446804	C	T	0	1	1	Smoking status: previous	EFO_0004318;EFO_0006527	Neale B	UKBB	European	2017	-0.007196	0.001163	6.19e-10	-	336024	118419	217605	1	-	Neale-B_UKBB_EUR_2017
exm1037423	rs3184504	chr12:111884608	chr12:111446804	C	T	rs3184504	chr12:111884608	chr12:111446804	C	T	0	1	1	Systolic blood pressure	EFO_0006335	Neale B	UKBB	European	2017	-0.02148	0.002461	2.54e-18	-	317754	0	317754	1	IVNT	Neale-B_UKBB_EUR_2017
exm1037423	rs3184504	chr12:111884608	chr12:111446804	C	T	rs3184504	chr12:111884608	chr12:111446804	C	T	0	1	1	Taking other prescription medications	NCIT_C106963;NCIT_C100961	Neale B	UKBB	European	2017	-0.009596	0.001217	3.18e-15	-	336330	158113	178217	1	-	Neale-B_UKBB_EUR_2017
exm1037423	rs3184504	chr12:111884608	chr12:111446804	C	T	rs3184504	chr12:111884608	chr12:111446804	C	T	0	1	1	Treatment with atenolol	NCIT_C28836;NCIT_C49500	Neale B	UKBB	European	2017	-0.003689	0.000472	5.50e-15	-	337159	13184	323975	1	-	Neale-B_UKBB_EUR_2017
exm1037423	rs3184504	chr12:111884608	chr12:111446804	C	T	rs3184504	chr12:111884608	chr12:111446804	C	T	0	1	1	Treatment with blood pressure medication	NCIT_C54706;NCIT_C15986	Neale B	UKBB	European	2017	-0.01015	0.001265	9.86e-16	-	180203	31488	148715	1	-	Neale-B_UKBB_EUR_2017
exm1037423	rs3184504	chr12:111884608	chr12:111446804	C	T	rs3184504	chr12:111884608	chr12:111446804	C	T	0	1	1	Treatment with levothyroxine sodium	NCIT_C888;NCIT_C87251	Neale B	UKBB	European	2017	-0.008043	0.000478	1.66e-63	-	337159	13717	323442	1	-	Neale-B_UKBB_EUR_2017
exm1037423	rs3184504	chr12:111884608	chr12:111446804	C	T	rs3184504	chr12:111884608	chr12:111446804	C	T	0	1	1	Treatment with none of the above	NCIT_C133298;NCIT_C121907	Neale B	UKBB	European	2017	0.01033	0.001541	2.03e-11	+	180203	124239	55964	1	-	Neale-B_UKBB_EUR_2017
exm1037423	rs3184504	chr12:111884608	chr12:111446804	C	T	rs3184504	chr12:111884608	chr12:111446804	C	T	0	1	1	Treatment with thyroxine product	-	Neale B	UKBB	European	2017	-0.002023	0.0002605	8.25e-15	-	337159	3917	333242	1	-	Neale-B_UKBB_EUR_2017
exm1037423	rs3184504	chr12:111884608	chr12:111446804	C	T	rs3184504	chr12:111884608	chr12:111446804	C	T	0	1	1	Trunk fat-free mass	-	Neale B	UKBB	European	2017	0.0154	0.00153	8.05e-24	+	331030	0	331030	1	IVNT	Neale-B_UKBB_EUR_2017
exm1037423	rs3184504	chr12:111884608	chr12:111446804	C	T	rs3184504	chr12:111884608	chr12:111446804	C	T	0	1	1	Trunk predicted mass	-	Neale B	UKBB	European	2017	0.01534	0.001525	8.61e-24	+	330995	0	330995	1	IVNT	Neale-B_UKBB_EUR_2017
exm1037423	rs3184504	chr12:111884608	chr12:111446804	C	T	rs3184504	chr12:111884608	chr12:111446804	C	T	0	1	1	Vascular or heart problems diagnosed by doctor: heart attack	-	Neale B	UKBB	European	2017	-0.001994	0.0003646	4.58e-08	-	336683	7790	328893	1	-	Neale-B_UKBB_EUR_2017
exm1037423	rs3184504	chr12:111884608	chr12:111446804	C	T	rs3184504	chr12:111884608	chr12:111446804	C	T	0	1	1	Vascular or heart problems diagnosed by doctor: high blood pressure	NCIT_C3117	Neale B	UKBB	European	2017	-0.01205	0.001081	7.30e-29	-	336683	91033	245650	1	-	Neale-B_UKBB_EUR_2017
exm1037423	rs3184504	chr12:111884608	chr12:111446804	C	T	rs3184504	chr12:111884608	chr12:111446804	C	T	0	1	1	Vascular or heart problems diagnosed by doctor: none of the above	NCIT_C133298	Neale B	UKBB	European	2017	0.01325	0.00111	7.21e-33	+	336683	236530	100153	1	-	Neale-B_UKBB_EUR_2017
exm1037423	rs3184504	chr12:111884608	chr12:111446804	C	T	rs3184504	chr12:111884608	chr12:111446804	C	T	0	1	1	Weight	EFO_0004338	Neale B	UKBB	European	2017	0.01311	0.002123	6.68e-10	+	336227	0	336227	1	IVNT	Neale-B_UKBB_EUR_2017
exm1037423	rs3184504	chr12:111884608	chr12:111446804	C	T	rs3184504	chr12:111884608	chr12:111446804	C	T	0	1	1	Whole body fat-free mass	-	Neale B	UKBB	European	2017	0.01466	0.001536	1.38e-21	+	331291	0	331291	1	IVNT	Neale-B_UKBB_EUR_2017
exm1037423	rs3184504	chr12:111884608	chr12:111446804	C	T	rs3184504	chr12:111884608	chr12:111446804	C	T	0	1	1	Whole body water mass	-	Neale B	UKBB	European	2017	0.01473	0.001539	1.05e-21	+	331315	0	331315	1	IVNT	Neale-B_UKBB_EUR_2017
exm1037423	rs3184504	chr12:111884608	chr12:111446804	C	T	rs3184504	chr12:111884608	chr12:111446804	C	T	0	1	1	Coronary artery disease	EFO_0000378;EFO_0001645	Nelson CP	28714975	Mixed	2017	-0.05806	0.00891	7.52e-11	-	148715	10801	137914	1	log OR	Nelson-CP_CAD_Mixed_2017
exm1037423	rs3184504	chr12:111884608	chr12:111446804	C	T	rs3184504	chr12:111884608	chr12:111446804	C	T	0	1	1	Beta 2 microglubulin plasma levels	EFO_0005197	Tin A	23417110	European	2013	0.02	0.003609	3.00e-08	+	-	-	-	-	unit decrease	NHGRI-EBI_GWAS_Catalog
exm1037423	rs3184504	chr12:111884608	chr12:111446804	C	T	rs3184504	chr12:111884608	chr12:111446804	C	T	0	1	1	Blood metabolite levels	EFO_0005664	Shin SY	24816252	European	2014	-0.015	0.001738	6.00e-18	-	-	-	-	-	unit increase	NHGRI-EBI_GWAS_Catalog
exm1037423	rs3184504	chr12:111884608	chr12:111446804	C	T	rs3184504	chr12:111884608	chr12:111446804	C	T	0	1	1	Colorectal cancer	EFO_0005842	Schumacher FR	26151821	Mixed	2015	0.08618	0.01536	2.00e-08	+	-	-	-	-	log OR	NHGRI-EBI_GWAS_Catalog
exm1037423	rs3184504	chr12:111884608	chr12:111446804	C	T	rs3184504	chr12:111884608	chr12:111446804	C	T	0	1	1	Colorectal or endometrial cancer	EFO_0005842;EFO_0004230	Cheng TH	26621817	European	2015	0.09531	0.01652	8.00e-09	+	-	-	-	-	log OR	NHGRI-EBI_GWAS_Catalog
exm1037423	rs3184504	chr12:111884608	chr12:111446804	C	T	rs3184504	chr12:111884608	chr12:111446804	C	T	0	1	1	Coronary artery disease	EFO_0000378	CARDIoGRAMplusC4D	26343387	Mixed	2015	-0.06766	0.01107	1.00e-09	-	-	-	-	-	log OR	NHGRI-EBI_GWAS_Catalog
exm1037423	rs3184504	chr12:111884608	chr12:111446804	C	T	rs3184504	chr12:111884608	chr12:111446804	C	T	0	1	1	Coronary artery disease	EFO_0000378	van der Harst P	29212778	Mixed	2018	-0.0742	0.006518	5.00e-30	-	-	-	-	-	unit increase	NHGRI-EBI_GWAS_Catalog
exm1037423	rs3184504	chr12:111884608	chr12:111446804	C	T	rs3184504	chr12:111884608	chr12:111446804	C	T	0	1	1	Diastolic blood pressure	EFO_0006336	Levy D	19430479	European	2009	-0.48	0.06317	3.00e-14	-	-	-	-	-	mmHg increase	NHGRI-EBI_GWAS_Catalog
exm1037423	rs3184504	chr12:111884608	chr12:111446804	C	T	rs3184504	chr12:111884608	chr12:111446804	C	T	0	1	1	Diastolic blood pressure	EFO_0006336	ICBP	21909115	European	2011	-0.448	0.04327	4.00e-25	-	-	-	-	-	mmHg increase	NHGRI-EBI_GWAS_Catalog
exm1037423	rs3184504	chr12:111884608	chr12:111446804	C	T	rs3184504	chr12:111884608	chr12:111446804	C	T	0	1	1	Diastolic blood pressure	EFO_0006336	Kato N	26390057	Mixed	2015	-0.5387	0.08468	2.00e-10	-	-	-	-	-	mmHg increase	NHGRI-EBI_GWAS_Catalog
exm1037423	rs3184504	chr12:111884608	chr12:111446804	C	T	rs3184504	chr12:111884608	chr12:111446804	C	T	0	1	1	Diastolic blood pressure	EFO_0006336	Wain LV	28739976	European	2017	0.457	0.04498	3.00e-24	+	-	-	-	-	unit decrease	NHGRI-EBI_GWAS_Catalog
exm1037423	rs3184504	chr12:111884608	chr12:111446804	C	T	rs3184504	chr12:111884608	chr12:111446804	C	T	0	1	1	Eosinophil counts	EFO_0004842	Gudbjartsson DF	19198610	Mixed	2009	-7.6	0.8563	7.00e-19	-	-	-	-	-	% standard unit increase	NHGRI-EBI_GWAS_Catalog
exm1037423	rs3184504	chr12:111884608	chr12:111446804	C	T	rs3184504	chr12:111884608	chr12:111446804	C	T	0	1	1	Fibrinogen levels	EFO_0004623	de Vries PS	28107422	European	2017	NA	NA	1.00e-10	NA	-	-	-	-	unit increase	NHGRI-EBI_GWAS_Catalog
exm1037423	rs3184504	chr12:111884608	chr12:111446804	C	T	rs3184504	chr12:111884608	chr12:111446804	C	T	0	1	1	Granulocyte count	EFO_0007987	Astle W	27863252	European	2016	0.03387	0.003579	3.00e-21	+	-	-	-	-	unit decrease	NHGRI-EBI_GWAS_Catalog
exm1037423	rs3184504	chr12:111884608	chr12:111446804	C	T	rs3184504	chr12:111884608	chr12:111446804	C	T	0	1	1	Hematocrit	EFO_0004348	Astle W	27863252	European	2016	0.06312	0.003522	8.00e-72	+	-	-	-	-	unit decrease	NHGRI-EBI_GWAS_Catalog
exm1037423	rs3184504	chr12:111884608	chr12:111446804	C	T	rs3184504	chr12:111884608	chr12:111446804	C	T	0	1	1	Hemoglobin concentration	EFO_0004509	Astle W	27863252	European	2016	0.0647	0.003538	1.00e-74	+	-	-	-	-	unit decrease	NHGRI-EBI_GWAS_Catalog
exm1037423	rs3184504	chr12:111884608	chr12:111446804	C	T	rs3184504	chr12:111884608	chr12:111446804	C	T	0	1	1	Hemoglobin levels	EFO_0004509	van Rooij FJA	28017375	Mixed	2016	NA	NA	1.00e-10	NA	-	-	-	-	-	NHGRI-EBI_GWAS_Catalog
exm1037423	rs3184504	chr12:111884608	chr12:111446804	C	T	rs3184504	chr12:111884608	chr12:111446804	C	T	0	1	1	Hypothyroidism	EFO_0004705	Eriksson N	22493691	European	2012	-0.1823	0.02613	3.00e-12	-	-	-	-	-	log OR	NHGRI-EBI_GWAS_Catalog
exm1037423	rs3184504	chr12:111884608	chr12:111446804	C	T	rs3184504	chr12:111884608	chr12:111446804	C	T	0	1	1	Inflammatory bowel disease	EFO_0003767	IBDGC	26192919	European	2015	NA	NA	1.00e-09	NA	-	-	-	-	-	NHGRI-EBI_GWAS_Catalog
exm1037423	rs3184504	chr12:111884608	chr12:111446804	C	T	rs3184504	chr12:111884608	chr12:111446804	C	T	0	1	1	Lymphocyte counts	EFO_0004587	Astle W	27863252	European	2016	0.08836	0.003589	7.00e-134	+	-	-	-	-	unit decrease	NHGRI-EBI_GWAS_Catalog
exm1037423	rs3184504	chr12:111884608	chr12:111446804	C	T	rs3184504	chr12:111884608	chr12:111446804	C	T	0	1	1	Myeloid white cell count	EFO_0007988	Astle W	27863252	European	2016	0.03834	0.003583	1.00e-26	+	-	-	-	-	unit decrease	NHGRI-EBI_GWAS_Catalog
exm1037423	rs3184504	chr12:111884608	chr12:111446804	C	T	rs3184504	chr12:111884608	chr12:111446804	C	T	0	1	1	Neutrophil count	EFO_0004833	Astle W	27863252	European	2016	0.02476	0.003569	4.00e-12	+	-	-	-	-	unit decrease	NHGRI-EBI_GWAS_Catalog
exm1037423	rs3184504	chr12:111884608	chr12:111446804	C	T	rs3184504	chr12:111884608	chr12:111446804	C	T	0	1	1	Platelet count	EFO_0004309	Astle W	27863252	European	2016	0.1039	0.003631	6.00e-180	+	-	-	-	-	unit decrease	NHGRI-EBI_GWAS_Catalog
exm1037423	rs3184504	chr12:111884608	chr12:111446804	C	T	rs3184504	chr12:111884608	chr12:111446804	C	T	0	1	1	Platelet counts	-	Gieger C	22139419	European	2011	-3.99	0.3728	1.00e-26	-	-	-	-	-	10^9/l increase	NHGRI-EBI_GWAS_Catalog
exm1037423	rs3184504	chr12:111884608	chr12:111446804	C	T	rs3184504	chr12:111884608	chr12:111446804	C	T	0	1	1	Platelet counts	-	Shameer K	24026423	European	2013	5.33	0.8111	5.00e-11	+	-	-	-	-	unit decrease	NHGRI-EBI_GWAS_Catalog
exm1037423	rs3184504	chr12:111884608	chr12:111446804	C	T	rs3184504	chr12:111884608	chr12:111446804	C	T	0	1	1	Plateletcrit	EFO_0007985	Astle W	27863252	European	2016	0.1143	0.003644	5.00e-216	+	-	-	-	-	unit decrease	NHGRI-EBI_GWAS_Catalog
exm1037423	rs3184504	chr12:111884608	chr12:111446804	C	T	rs3184504	chr12:111884608	chr12:111446804	C	T	0	1	1	Primary sclerosing cholangitis	EFO_0004268	Ji S	27992413	European	2017	-0.1655	0.02281	4.00e-13	-	-	-	-	-	log OR	NHGRI-EBI_GWAS_Catalog
exm1037423	rs3184504	chr12:111884608	chr12:111446804	C	T	rs3184504	chr12:111884608	chr12:111446804	C	T	0	1	1	Red blood cell count	EFO_0004305	Astle W	27863252	European	2016	0.04902	0.003548	2.00e-43	+	-	-	-	-	unit decrease	NHGRI-EBI_GWAS_Catalog
exm1037423	rs3184504	chr12:111884608	chr12:111446804	C	T	rs3184504	chr12:111884608	chr12:111446804	C	T	0	1	1	Red blood cell traits	EFO_0004527	van der Harst P	23222517	Mixed	2012	-0.051	0.005707	4.00e-19	-	-	-	-	-	unit increase	NHGRI-EBI_GWAS_Catalog
exm1037423	rs3184504	chr12:111884608	chr12:111446804	C	T	rs3184504	chr12:111884608	chr12:111446804	C	T	0	1	1	Reticulocyte count	EFO_0007986	Astle W	27863252	European	2016	0.07241	0.003582	7.00e-91	+	-	-	-	-	unit decrease	NHGRI-EBI_GWAS_Catalog
exm1037423	rs3184504	chr12:111884608	chr12:111446804	C	T	rs3184504	chr12:111884608	chr12:111446804	C	T	0	1	1	Sum basophil neutrophil counts	EFO_0004833;EFO_0005090	Astle W	27863252	European	2016	0.02597	0.003579	4.00e-13	+	-	-	-	-	unit decrease	NHGRI-EBI_GWAS_Catalog
exm1037423	rs3184504	chr12:111884608	chr12:111446804	C	T	rs3184504	chr12:111884608	chr12:111446804	C	T	0	1	1	Sum neutrophil eosinophil counts	EFO_0004833;EFO_0004842	Astle W	27863252	European	2016	0.03291	0.00357	3.00e-20	+	-	-	-	-	unit decrease	NHGRI-EBI_GWAS_Catalog
exm1037423	rs3184504	chr12:111884608	chr12:111446804	C	T	rs3184504	chr12:111884608	chr12:111446804	C	T	0	1	1	Systolic blood pressure	EFO_0006335	Levy D	19430479	European	2009	-0.58	0.09919	5.00e-09	-	-	-	-	-	mmHg increase	NHGRI-EBI_GWAS_Catalog
exm1037423	rs3184504	chr12:111884608	chr12:111446804	C	T	rs3184504	chr12:111884608	chr12:111446804	C	T	0	1	1	Systolic blood pressure	EFO_0006335	Wain LV	28739976	European	2017	0.629	0.07405	2.00e-17	+	-	-	-	-	unit decrease	NHGRI-EBI_GWAS_Catalog
exm1037423	rs3184504	chr12:111884608	chr12:111446804	C	T	rs3184504	chr12:111884608	chr12:111446804	C	T	0	1	1	Tonsillectomy	EFO_0007924	Pickrell JK	27182965	European	2016	NA	NA	3.00e-10	NA	-	-	-	-	-	NHGRI-EBI_GWAS_Catalog
exm1037423	rs3184504	chr12:111884608	chr12:111446804	C	T	rs3184504	chr12:111884608	chr12:111446804	C	T	0	1	1	Tonsillectomy	EFO_0007924	Tian C	28928442	European	2017	-0.04879	0.007746	3.00e-10	-	-	-	-	-	log OR	NHGRI-EBI_GWAS_Catalog
exm1037423	rs3184504	chr12:111884608	chr12:111446804	C	T	rs3184504	chr12:111884608	chr12:111446804	C	T	0	1	1	Type 1 diabetes	EFO_0001359	Barrett JC	19430480	European	2009	NA	NA	3.00e-27	NA	-	-	-	-	-	NHGRI-EBI_GWAS_Catalog
exm1037423	rs3184504	chr12:111884608	chr12:111446804	C	T	rs3184504	chr12:111884608	chr12:111446804	C	T	0	1	1	Type 1 diabetes autoantibodies	-	Plagnol V	21829393	Mixed	2011	NA	NA	2.00e-38	NA	-	-	-	-	-	NHGRI-EBI_GWAS_Catalog
exm1037423	rs3184504	chr12:111884608	chr12:111446804	C	T	rs3184504	chr12:111884608	chr12:111446804	C	T	0	1	1	White blood cell count	EFO_0004308	Astle W	27863252	European	2016	0.06309	0.003573	9.00e-70	+	-	-	-	-	unit decrease	NHGRI-EBI_GWAS_Catalog
exm1037423	rs3184504	chr12:111884608	chr12:111446804	C	T	rs3184504	chr12:111884608	chr12:111446804	C	T	0	1	1	Coronary artery disease	EFO_0000378;EFO_0001645	van der Harst P	29212778	Mixed	2018	-0.0576	0.0055	1.03e-25	-	547261	122733	424528	2	log OR	van-der-Harst-P_CAD_Mixed_2018
exm1037423	rs3184504	chr12:111884608	chr12:111446804	C	T	rs3184504	chr12:111884608	chr12:111446804	C	T	0	1	1	Coronary artery disease	EFO_0000378;EFO_0001645	van der Harst P	29212778	Mixed	2018	-0.06354	0.007106	3.80e-19	-	296525	34541	261984	1	log OR	van-der-Harst-P_CAD-UKBB_Mixed_2018
exm1037423	rs3184504	chr12:111884608	chr12:111446804	C	T	rs7310615	chr12:111865049	chr12:111427245	G	C	1	0.996	1	Self-reported psoriasis	EFO_0000676	Neale B	UKBB	European	2017	-0.001439	0.0002616	3.75e-08	-	337159	3871	333288	1	-	Neale-B_UKBB_EUR_2017
exm1037423	rs3184504	chr12:111884608	chr12:111446804	C	T	rs7310615	chr12:111865049	chr12:111427245	G	C	1	0.996	1	Fibrinogen levels	EFO_0004623	de Vries PS	26561523	European	2015	NA	NA	2.00e-13	NA	-	-	-	-	-	NHGRI-EBI_GWAS_Catalog
exm1037423	rs3184504	chr12:111884608	chr12:111446804	C	T	rs7137828	chr12:111932800	chr12:111494996	T	C	1	0.97616	0.98801	Allergic disease asthma hay fever or eczema	EFO_0003785	Ferreira M	29083406	European	2017	0.03247	0.005104	2.00e-10	+	-	-	-	-	log OR	NHGRI-EBI_GWAS_Catalog
exm1037423	rs3184504	chr12:111884608	chr12:111446804	C	T	rs7137828	chr12:111932800	chr12:111494996	T	C	1	0.97616	0.98801	Glaucoma primary open angle	EFO_0004190	Cooke Bailey JN	26752265	Mixed	2016	NA	NA	9.00e-10	NA	-	-	-	-	-	NHGRI-EBI_GWAS_Catalog
exm1037423	rs3184504	chr12:111884608	chr12:111446804	C	T	rs597808	chr12:111973358	chr12:111535554	G	A	1	0.96046	0.98395	Platelet distribution width	EFO_0004586	Astle W	27863252	European	2016	-0.01991	0.003606	3.34e-08	-	173480	0	173480	2	-	Astle-W_Blood-Cell-Traits_EUR_2016
exm1037423	rs3184504	chr12:111884608	chr12:111446804	C	T	rs597808	chr12:111973358	chr12:111535554	G	A	1	0.96046	0.98395	Systemic lupus erythematosus	EFO_0002690	Bentham J	26502338	European	2015	-0.1655	0.02674	6.00e-10	-	-	-	-	-	log OR	NHGRI-EBI_GWAS_Catalog
exm1037423	rs3184504	chr12:111884608	chr12:111446804	C	T	rs4766578	chr12:111904371	chr12:111466567	A	T	1	0.94946	1	Diastolic blood pressure	EFO_0006336	Ganesh SK	19862010	European	2009	NA	NA	4.20e-08	NA	24167	-	-	-	-	GRASP
exm1037423	rs3184504	chr12:111884608	chr12:111446804	C	T	rs4766578	chr12:111904371	chr12:111466567	A	T	1	0.94946	1	High light scatter reticulocyte count	EFO_0007986	Astle W	27863252	European	2016	0.06562	0.003575	3.00e-75	+	-	-	-	-	unit decrease	NHGRI-EBI_GWAS_Catalog
exm1037423	rs3184504	chr12:111884608	chr12:111446804	C	T	rs4766578	chr12:111904371	chr12:111466567	A	T	1	0.94946	1	High light scatter reticulocyte percentage of red cells	EFO_0007986	Astle W	27863252	European	2016	0.0586	0.003574	2.00e-60	+	-	-	-	-	unit decrease	NHGRI-EBI_GWAS_Catalog
exm1037423	rs3184504	chr12:111884608	chr12:111446804	C	T	rs4766578	chr12:111904371	chr12:111466567	A	T	1	0.94946	1	Immature fraction of reticulocytes	EFO_0007986	Astle W	27863252	European	2016	0.03163	0.00354	4.00e-19	+	-	-	-	-	unit decrease	NHGRI-EBI_GWAS_Catalog
exm1037423	rs3184504	chr12:111884608	chr12:111446804	C	T	rs4766578	chr12:111904371	chr12:111466567	A	T	1	0.94946	1	Reticulocyte fraction of red cells	EFO_0007986	Astle W	27863252	European	2016	0.06301	0.003578	2.00e-69	+	-	-	-	-	unit decrease	NHGRI-EBI_GWAS_Catalog
exm1037423	rs3184504	chr12:111884608	chr12:111446804	C	T	rs4766578	chr12:111904371	chr12:111466567	A	T	1	0.94946	1	Vitiligo	EFO_0004208	Jin Y	22561518	European	2012	NA	NA	4.00e-18	NA	-	-	-	-	-	NHGRI-EBI_GWAS_Catalog
exm1037423	rs3184504	chr12:111884608	chr12:111446804	C	T	rs10774625	chr12:111910219	chr12:111472415	G	A	1	0.94946	1	Retinal vein	NCIT_C53063	Ikram MK	21060863	European	2010	NA	NA	2.00e-13	NA	-	-	-	-	-	dbGaP
exm1037423	rs3184504	chr12:111884608	chr12:111446804	C	T	rs10774625	chr12:111910219	chr12:111472415	G	A	1	0.94946	1	Central retinal venular equivalent	-	Ikram MK	21060863	European	2010	NA	NA	1.16e-11	NA	15358	-	-	-	-	GRASP
exm1037423	rs3184504	chr12:111884608	chr12:111446804	C	T	rs10774625	chr12:111910219	chr12:111472415	G	A	1	0.94946	1	HbA1c	EFO_0004541;EFO_0001360	MAGIC	28898252	European	2017	0.0088	0.0016	1.46e-08	+	123665	0	123665	50	%	MAGIC_HbA1c_EUR_2017
exm1037423	rs3184504	chr12:111884608	chr12:111446804	C	T	rs10774625	chr12:111910219	chr12:111472415	G	A	1	0.94946	1	Coronary artery disease	EFO_0003951;EFO_0003776;EFO_0003913;EFO_0001425;EFO_0000612;EFO_0000378	Nelson CP	28714975	Mixed	2017	-0.06766	0.009076	9.00e-14	-	-	-	-	-	log OR	NHGRI-EBI_GWAS_Catalog
exm1037423	rs3184504	chr12:111884608	chr12:111446804	C	T	rs10774625	chr12:111910219	chr12:111472415	G	A	1	0.94946	1	Glycated hemoglobin levels	EFO_0004541	MAGIC	28898252	African	2017	0.0088	0.001536	1.00e-08	+	-	-	-	-	unit increase	NHGRI-EBI_GWAS_Catalog
exm1037423	rs3184504	chr12:111884608	chr12:111446804	C	T	rs10774625	chr12:111910219	chr12:111472415	G	A	1	0.94946	1	Hypothyroidism	EFO_0004705	Pickrell JK	27182965	European	2016	NA	NA	1.00e-26	NA	-	-	-	-	-	NHGRI-EBI_GWAS_Catalog
exm1037423	rs3184504	chr12:111884608	chr12:111446804	C	T	rs10774625	chr12:111910219	chr12:111472415	G	A	1	0.94946	1	Left ventricle diastolic internal dimension	EFO_0008205	Wild PS	28394258	European	2017	0.016	0.002792	1.00e-08	+	-	-	-	-	cm increase	NHGRI-EBI_GWAS_Catalog
exm1037423	rs3184504	chr12:111884608	chr12:111446804	C	T	rs10774625	chr12:111910219	chr12:111472415	G	A	1	0.94946	1	Retinal vascular caliber	EFO_0004731	Ikram MK	21060863	European	2010	-1.5	0.2041	2.00e-13	-	-	-	-	-	um increase	NHGRI-EBI_GWAS_Catalog
exm1037423	rs3184504	chr12:111884608	chr12:111446804	C	T	rs653178	chr12:112007756	chr12:111569952	T	C	1	0.94486	0.97593	Systolic blood pressure	EFO_0006335	BPExome	NA	Mixed	2016	NA	NA	3.69e-08	NA	192763	0	192763	51	INVT	BPExome_SBP_Mixed_2016
exm1037423	rs3184504	chr12:111884608	chr12:111446804	C	T	rs653178	chr12:112007756	chr12:111569952	T	C	1	0.94486	0.97593	log eGFR cystatin C	EFO_0005208	CKDGen	20383146	European	2010	NA	NA	3.80e-08	+	20957	0	20957	8	ml/min/1.73m2	CKDGen_eGFRcys_EUR_2010
exm1037423	rs3184504	chr12:111884608	chr12:111446804	C	T	rs653178	chr12:112007756	chr12:111569952	T	C	1	0.94486	0.97593	Autoimmune diseases	EFO_0000540	Zhernakova A	21383967	European	2011	NA	NA	3.00e-19	NA	-	-	-	-	-	dbGaP
exm1037423	rs3184504	chr12:111884608	chr12:111446804	C	T	rs653178	chr12:112007756	chr12:111569952	T	C	1	0.94486	0.97593	Blood pressure	EFO_0004325	Newton Cheh C	19430483	Mixed	2009	NA	NA	3.00e-18	NA	-	-	-	-	-	dbGaP
exm1037423	rs3184504	chr12:111884608	chr12:111446804	C	T	rs653178	chr12:112007756	chr12:111569952	T	C	1	0.94486	0.97593	Blood pressure	EFO_0004325	Wain LV	21909110	European	2011	NA	NA	7.00e-20	NA	-	-	-	-	-	dbGaP
exm1037423	rs3184504	chr12:111884608	chr12:111446804	C	T	rs653178	chr12:112007756	chr12:111569952	T	C	1	0.94486	0.97593	Celiac disease	EFO_0001060	Dubois PC	20190752	European	2010	NA	NA	7.00e-21	NA	-	-	-	-	-	dbGaP
exm1037423	rs3184504	chr12:111884608	chr12:111446804	C	T	rs653178	chr12:112007756	chr12:111569952	T	C	1	0.94486	0.97593	Cystatin c	NCIT_C88359;NCIT_C92290	CKDGen	20383146	European	2010	NA	NA	4.00e-11	NA	-	-	-	-	-	dbGaP
exm1037423	rs3184504	chr12:111884608	chr12:111446804	C	T	rs653178	chr12:112007756	chr12:111569952	T	C	1	0.94486	0.97593	Celiac disease	EFO_0001060	Ferreira MA	21150878	European	2010	NA	NA	7.00e-21	NA	2832	-	-	-	-	GRASP
exm1037423	rs3184504	chr12:111884608	chr12:111446804	C	T	rs653178	chr12:112007756	chr12:111569952	T	C	1	0.94486	0.97593	Diastolic blood pressure	EFO_0006336	Newton Cheh C	19430483	Mixed	2009	NA	NA	3.00e-18	NA	34433	-	-	-	-	GRASP
exm1037423	rs3184504	chr12:111884608	chr12:111446804	C	T	rs653178	chr12:112007756	chr12:111569952	T	C	1	0.94486	0.97593	Diastolic blood pressure	EFO_0006336	GUGC	23263486	European	2012	NA	NA	1.60e-14	NA	69374	-	-	-	-	GRASP
exm1037423	rs3184504	chr12:111884608	chr12:111446804	C	T	rs653178	chr12:112007756	chr12:111569952	T	C	1	0.94486	0.97593	Serum cystatin c estimated glomerular filtration rate eGFR	NCIT_C110935;NCIT_C98736	CKDGen	20383146	European	2010	NA	NA	3.50e-11	NA	67093	-	-	-	-	GRASP
exm1037423	rs3184504	chr12:111884608	chr12:111446804	C	T	rs653178	chr12:112007756	chr12:111569952	T	C	1	0.94486	0.97593	Serum cystatin c estimated glomerular filtration rate eGFR	NCIT_C110935;NCIT_C98736	Pattaro C	22479191	European	2012	NA	NA	1.05e-08	NA	74354	-	-	-	-	GRASP
exm1037423	rs3184504	chr12:111884608	chr12:111446804	C	T	rs653178	chr12:112007756	chr12:111569952	T	C	1	0.94486	0.97593	SH2B3 expression	-	Dubois PC	20190752	European	2010	NA	NA	9.24e-12	NA	15283	-	-	-	-	GRASP
exm1037423	rs3184504	chr12:111884608	chr12:111446804	C	T	rs653178	chr12:112007756	chr12:111569952	T	C	1	0.94486	0.97593	Systolic blood pressure	EFO_0006335	GUGC	23263486	European	2012	NA	NA	9.30e-10	NA	69374	-	-	-	-	GRASP
exm1037423	rs3184504	chr12:111884608	chr12:111446804	C	T	rs653178	chr12:112007756	chr12:111569952	T	C	1	0.94486	0.97593	Blood pressure	EFO_0005763	Wain LV	21909110	European	2011	0.429	0.047	7.00e-20	+	-	-	-	-	mmHg decrease	NHGRI-EBI_GWAS_Catalog
exm1037423	rs3184504	chr12:111884608	chr12:111446804	C	T	rs653178	chr12:112007756	chr12:111569952	T	C	1	0.94486	0.97593	Celiac disease	EFO_0001060	Dubois PC	20190752	European	2010	-0.1823	0.01945	7.00e-21	-	-	-	-	-	log OR	NHGRI-EBI_GWAS_Catalog
exm1037423	rs3184504	chr12:111884608	chr12:111446804	C	T	rs653178	chr12:112007756	chr12:111569952	T	C	1	0.94486	0.97593	Celiac disease or Rheumatoid arthritis	EFO_0000540	Zhernakova A	21383967	European	2011	NA	NA	3.00e-19	NA	-	-	-	-	-	NHGRI-EBI_GWAS_Catalog
exm1037423	rs3184504	chr12:111884608	chr12:111446804	C	T	rs653178	chr12:112007756	chr12:111569952	T	C	1	0.94486	0.97593	Chronic kidney disease	EFO_0004617;EFO_0003884	CKDGen	20383146	European	2010	0.01	0.001514	4.00e-11	+	-	-	-	-	ml/min/1.73m2 increase	NHGRI-EBI_GWAS_Catalog
exm1037423	rs3184504	chr12:111884608	chr12:111446804	C	T	rs653178	chr12:112007756	chr12:111569952	T	C	1	0.94486	0.97593	Diastolic blood pressure	EFO_0006336	Newton Cheh C	19430483	Mixed	2009	0.46	0.0528	3.00e-18	+	-	-	-	-	mmHg decrease	NHGRI-EBI_GWAS_Catalog
exm1037423	rs3184504	chr12:111884608	chr12:111446804	C	T	rs653178	chr12:112007756	chr12:111569952	T	C	1	0.94486	0.97593	Eosinophil counts	EFO_0004842	Astle W	27863252	European	2016	0.1019	0.003555	1.00e-180	+	-	-	-	-	unit decrease	NHGRI-EBI_GWAS_Catalog
exm1037423	rs3184504	chr12:111884608	chr12:111446804	C	T	rs653178	chr12:112007756	chr12:111569952	T	C	1	0.94486	0.97593	Eosinophil percentage of granulocytes	EFO_0007996	Astle W	27863252	European	2016	0.08525	0.003569	4.00e-126	+	-	-	-	-	unit decrease	NHGRI-EBI_GWAS_Catalog
exm1037423	rs3184504	chr12:111884608	chr12:111446804	C	T	rs653178	chr12:112007756	chr12:111569952	T	C	1	0.94486	0.97593	Eosinophil percentage of white cells	EFO_0007991	Astle W	27863252	European	2016	0.08284	0.003553	3.00e-120	+	-	-	-	-	unit decrease	NHGRI-EBI_GWAS_Catalog
exm1037423	rs3184504	chr12:111884608	chr12:111446804	C	T	rs653178	chr12:112007756	chr12:111569952	T	C	1	0.94486	0.97593	Inflammatory bowel disease	EFO_0003767	de Lange KM	28067908	Mixed	2017	NA	NA	2.00e-09	NA	-	-	-	-	log OR	NHGRI-EBI_GWAS_Catalog
exm1037423	rs3184504	chr12:111884608	chr12:111446804	C	T	rs653178	chr12:112007756	chr12:111569952	T	C	1	0.94486	0.97593	Monocyte count	EFO_0005091	Astle W	27863252	European	2016	0.04938	0.003561	1.00e-43	+	-	-	-	-	unit decrease	NHGRI-EBI_GWAS_Catalog
exm1037423	rs3184504	chr12:111884608	chr12:111446804	C	T	rs653178	chr12:112007756	chr12:111569952	T	C	1	0.94486	0.97593	Myocardial infarction	EFO_0000612	CARDIoGRAMplusC4D	26343387	Mixed	2015	-0.07696	0.01158	3.00e-11	-	-	-	-	-	log OR	NHGRI-EBI_GWAS_Catalog
exm1037423	rs3184504	chr12:111884608	chr12:111446804	C	T	rs653178	chr12:112007756	chr12:111569952	T	C	1	0.94486	0.97593	Neutrophil percentage of granulocytes	EFO_0007994	Astle W	27863252	European	2016	0.07881	0.00357	5.00e-108	+	-	-	-	-	unit increase	NHGRI-EBI_GWAS_Catalog
exm1037423	rs3184504	chr12:111884608	chr12:111446804	C	T	rs653178	chr12:112007756	chr12:111569952	T	C	1	0.94486	0.97593	Sum eosinophil basophil counts	EFO_0005090;EFO_0004842	Astle W	27863252	European	2016	0.09799	0.003559	7.00e-167	+	-	-	-	-	unit decrease	NHGRI-EBI_GWAS_Catalog
exm1037423	rs3184504	chr12:111884608	chr12:111446804	C	T	rs653178	chr12:112007756	chr12:111569952	T	C	1	0.94486	0.97593	Thyroid peroxidase antibody positivity	EFO_0005666	Medici M	24586183	European	2014	-0.131	0.02145	1.00e-09	-	-	-	-	-	log OR	NHGRI-EBI_GWAS_Catalog
exm1037423	rs3184504	chr12:111884608	chr12:111446804	C	T	rs653178	chr12:112007756	chr12:111569952	T	C	1	0.94486	0.97593	Urate levels	EFO_0004531	GUGC	23263486	European	2012	0.035	0.005104	7.00e-12	+	-	-	-	-	mg/dl decrease	NHGRI-EBI_GWAS_Catalog
exm1037423	rs3184504	chr12:111884608	chr12:111446804	C	T	rs3062379	chr12:111826477	chr12:111388673	AAATT	A	1	0.91059	0.97155	Lymphocyte percentage of white cells	EFO_0007993	Astle W	27863252	European	2016	NA	NA	2.00e-31	NA	-	-	-	-	unit decrease	NHGRI-EBI_GWAS_Catalog
exm1037423	rs3184504	chr12:111884608	chr12:111446804	C	T	rs3062379	chr12:111826477	chr12:111388673	AAATT	A	1	0.91059	0.97155	Neutrophil percentage of white cells	EFO_0007990	Astle W	27863252	European	2016	NA	NA	8.00e-46	NA	-	-	-	-	unit increase	NHGRI-EBI_GWAS_Catalog
exm1037423	rs3184504	chr12:111884608	chr12:111446804	C	T	rs11065979	chr12:112059557	chr12:111621753	C	T	1	0.88931	0.9915	Psoriasis	EFO_0000676	Tsoi LC	28537254	European	2017	-0.07696	0.01371	2.00e-08	-	-	-	-	-	log OR	NHGRI-EBI_GWAS_Catalog
exm1037423	rs3184504	chr12:111884608	chr12:111446804	C	T	rs11065979	chr12:112059557	chr12:111621753	C	T	1	0.88931	0.9915	White blood cell count basophil	EFO_0005090	Astle W	27863252	European	2016	-0.0251	0.00352	1.00e-12	-	-	-	-	-	unit increase	NHGRI-EBI_GWAS_Catalog
exm1037423	rs3184504	chr12:111884608	chr12:111446804	C	T	rs10774624	chr12:111833788	chr12:111395984	A	G	1	0.88392	0.9515	Rheumatoid arthritis	EFO_0000685	Okada Y	24390342	Mixed	2014	NA	NA	7.00e-09	NA	-	-	-	-	-	NHGRI-EBI_GWAS_Catalog
exm1037423	rs3184504	chr12:111884608	chr12:111446804	C	T	rs10774624	chr12:111833788	chr12:111395984	A	G	1	0.88392	0.9515	Vitiligo	EFO_0004208	Jin Y	27723757	European	2016	-0.2385	0.02418	6.00e-23	-	-	-	-	-	log OR	NHGRI-EBI_GWAS_Catalog
exm1037423	rs3184504	chr12:111884608	chr12:111446804	C	T	rs11065987	chr12:112072424	chr12:111634620	A	G	1	0.81202	0.9867	Cholesterol	EFO_1001380	GLGC	20686565	Mixed	2010	NA	NA	7.00e-12	NA	-	-	-	-	-	dbGaP
exm1037423	rs3184504	chr12:111884608	chr12:111446804	C	T	rs11065987	chr12:112072424	chr12:111634620	A	G	1	0.81202	0.9867	Cholesterol ldl	EFO_0004195	GLGC	20686565	Mixed	2010	NA	NA	2.00e-09	NA	-	-	-	-	-	dbGaP
exm1037423	rs3184504	chr12:111884608	chr12:111446804	C	T	rs11065987	chr12:112072424	chr12:111634620	A	G	1	0.81202	0.9867	Erythrocyte indices	EFO_0004306	Ganesh SK	19862010	European	2009	NA	NA	1.00e-11	NA	-	-	-	-	-	dbGaP
exm1037423	rs3184504	chr12:111884608	chr12:111446804	C	T	rs11065987	chr12:112072424	chr12:111634620	A	G	1	0.81202	0.9867	Hematocrit	EFO_0004348	Ganesh SK	19862010	European	2009	NA	NA	1.00e-12	NA	-	-	-	-	-	dbGaP
exm1037423	rs3184504	chr12:111884608	chr12:111446804	C	T	rs11065987	chr12:112072424	chr12:111634620	A	G	1	0.81202	0.9867	Body mass index adjusted for smoking	EFO_0004340	GIANT	28443625	Mixed	2017	0.0193	0.0035	3.22e-08	+	234338	0	234338	79	IVNT	GIANT_BMI-adjusted-Smoking_Mixed_2017
exm1037423	rs3184504	chr12:111884608	chr12:111446804	C	T	rs11065987	chr12:112072424	chr12:111634620	A	G	1	0.81202	0.9867	Coronary artery disease	EFO_0000378	Ikram MK	21060863	European	2010	NA	NA	2.52e-09	NA	15358	-	-	-	-	GRASP
exm1037423	rs3184504	chr12:111884608	chr12:111446804	C	T	rs11065987	chr12:112072424	chr12:111634620	A	G	1	0.81202	0.9867	Metabolic syndrome domains Multivariate analysis	NCIT_C84442	Avery	22022282	Mixed	2011	NA	NA	2.90e-10	NA	25755	-	-	-	-	GRASP
exm1037423	rs3184504	chr12:111884608	chr12:111446804	C	T	rs11065987	chr12:112072424	chr12:111634620	A	G	1	0.81202	0.9867	Platelet count PLT 109l	EFO_0004309	Soranzo N	19820697	European	2009	NA	NA	2.20e-13	NA	4627	-	-	-	-	GRASP
exm1037423	rs3184504	chr12:111884608	chr12:111446804	C	T	rs11065987	chr12:112072424	chr12:111634620	A	G	1	0.81202	0.9867	Tetrology of fallot	HP_0001636	Cordell HJ	23297363	European	2013	NA	NA	7.66e-11	NA	5994	-	-	-	-	GRASP
exm1037423	rs3184504	chr12:111884608	chr12:111446804	C	T	rs11065987	chr12:112072424	chr12:111634620	A	G	1	0.81202	0.9867	Long-standing illness, disability or infirmity	NCIT_C21007	Neale B	UKBB	European	2017	-0.006769	0.00117	7.25e-09	-	329663	107123	222540	1	-	Neale-B_UKBB_EUR_2017
exm1037423	rs3184504	chr12:111884608	chr12:111446804	C	T	rs11065987	chr12:112072424	chr12:111634620	A	G	1	0.81202	0.9867	Cholesterol total	EFO_0004574	GLGC	20686565	Mixed	2010	-0.96	0.14	7.00e-12	-	-	-	-	-	mg/dL decrease	NHGRI-EBI_GWAS_Catalog
exm1037423	rs3184504	chr12:111884608	chr12:111446804	C	T	rs11065987	chr12:112072424	chr12:111634620	A	G	1	0.81202	0.9867	Cholesterol total	EFO_0004574	GLGC	24097068	European	2013	-0.031	0.00377	2.00e-16	-	-	-	-	-	unit decrease	NHGRI-EBI_GWAS_Catalog
exm1037423	rs3184504	chr12:111884608	chr12:111446804	C	T	rs11065987	chr12:112072424	chr12:111634620	A	G	1	0.81202	0.9867	Coronary artery disease or ischemic stroke	EFO_0000712;EFO_0001645	Dichgans M	24262325	Unspecified	2013	NA	NA	4.00e-14	NA	-	-	-	-	-	NHGRI-EBI_GWAS_Catalog
exm1037423	rs3184504	chr12:111884608	chr12:111446804	C	T	rs11065987	chr12:112072424	chr12:111634620	A	G	1	0.81202	0.9867	Coronary artery disease or large artery stroke	EFO_0005524;EFO_0001645	Dichgans M	24262325	Unspecified	2013	NA	NA	3.00e-10	NA	-	-	-	-	-	NHGRI-EBI_GWAS_Catalog
exm1037423	rs3184504	chr12:111884608	chr12:111446804	C	T	rs11065987	chr12:112072424	chr12:111634620	A	G	1	0.81202	0.9867	Hematocrit	EFO_0004348	Ganesh SK	19862010	European	2009	-0.17	0.02384	1.00e-12	-	-	-	-	-	% decrease	NHGRI-EBI_GWAS_Catalog
exm1037423	rs3184504	chr12:111884608	chr12:111446804	C	T	rs11065987	chr12:112072424	chr12:111634620	A	G	1	0.81202	0.9867	Hematocrit	EFO_0004348	van Rooij FJA	28017375	Mixed	2016	NA	NA	1.00e-08	NA	-	-	-	-	-	NHGRI-EBI_GWAS_Catalog
exm1037423	rs3184504	chr12:111884608	chr12:111446804	C	T	rs11065987	chr12:112072424	chr12:111634620	A	G	1	0.81202	0.9867	Hemoglobin	EFO_0004509	Ganesh SK	19862010	European	2009	0.06	0.008815	1.00e-11	+	-	-	-	-	g/dl increase	NHGRI-EBI_GWAS_Catalog
exm1037423	rs3184504	chr12:111884608	chr12:111446804	C	T	rs11065987	chr12:112072424	chr12:111634620	A	G	1	0.81202	0.9867	LDL cholesterol	EFO_0004611	GLGC	20686565	Mixed	2010	-0.97	0.1617	2.00e-09	-	-	-	-	-	mg/dL decrease	NHGRI-EBI_GWAS_Catalog
exm1037423	rs3184504	chr12:111884608	chr12:111446804	C	T	rs11065987	chr12:112072424	chr12:111634620	A	G	1	0.81202	0.9867	LDL cholesterol	EFO_0004611	GLGC	24097068	European	2013	-0.027	0.003967	1.00e-11	-	-	-	-	-	unit decrease	NHGRI-EBI_GWAS_Catalog
exm1037423	rs3184504	chr12:111884608	chr12:111446804	C	T	rs11065987	chr12:112072424	chr12:111634620	A	G	1	0.81202	0.9867	Primary biliary cirrhosis	-	Cordell HJ	26394269	European	2015	-0.1744	0.03146	3.00e-08	-	-	-	-	-	log OR	NHGRI-EBI_GWAS_Catalog
exm1037423	rs3184504	chr12:111884608	chr12:111446804	C	T	rs11065987	chr12:112072424	chr12:111634620	A	G	1	0.81202	0.9867	Tetralogy of Fallot	HP_0001636	Cordell HJ	23297363	European	2013	-0.2957	0.04548	8.00e-11	-	-	-	-	-	log OR	NHGRI-EBI_GWAS_Catalog
exm1041844	rs1050625	chr12:118582477	chr12:118144672	C	T	rs1050625	chr12:118582477	chr12:118144672	C	T	0	1	1	Cause of death: emphysema, unspecified	-	Neale B	UKBB	European	2017	-0.01789	0.002737	6.67e-11	-	7637	9	7628	1	-	Neale-B_UKBB_EUR_2017
exm104320	rs2228145	chr1:154426970	chr1:154454494	A	C	rs2228145	chr1:154426970	chr1:154454494	A	C	0	1	1	Monocyte percentage of white cells	EFO_0004586	Astle W	27863252	European	2016	-0.02208	0.003603	8.98e-10	-	173480	0	173480	2	-	Astle-W_Blood-Cell-Traits_EUR_2016
exm104320	rs2228145	chr1:154426970	chr1:154454494	A	C	rs2228145	chr1:154426970	chr1:154454494	A	C	0	1	1	C reactive protein	NCIT_C64548	Ridker PM	18439548	European	2008	NA	NA	2.00e-08	NA	-	-	-	-	-	dbGaP
exm104320	rs2228145	chr1:154426970	chr1:154454494	A	C	rs2228145	chr1:154426970	chr1:154454494	A	C	0	1	1	Fibrinogen	NCIT_C25736	Danik JS	20031577	European	2009	NA	NA	2.00e-11	NA	-	-	-	-	-	dbGaP
exm104320	rs2228145	chr1:154426970	chr1:154454494	A	C	rs2228145	chr1:154426970	chr1:154454494	A	C	0	1	1	Allergic disease	EFO_0003785	Ferreira M	29083406	European	2017	-0.0373	0.0058	1.10e-10	-	360838	180129	180709	13	log OR	Ferreira-M_Allergic-Disease_EUR_2017
exm104320	rs2228145	chr1:154426970	chr1:154454494	A	C	rs2228145	chr1:154426970	chr1:154454494	A	C	0	1	1	Circulating C reactive protein	-	Shah	23505291	European	2013	NA	NA	2.00e-08	NA	8356	-	-	-	-	GRASP
exm104320	rs2228145	chr1:154426970	chr1:154454494	A	C	rs2228145	chr1:154426970	chr1:154454494	A	C	0	1	1	Circulating interleukin 6 IL 6	-	Shah	23505291	European	2013	NA	NA	2.36e-08	NA	8356	-	-	-	-	GRASP
exm104320	rs2228145	chr1:154426970	chr1:154454494	A	C	rs2228145	chr1:154426970	chr1:154454494	A	C	0	1	1	Circulating soluble interleukin 6 sIL 6	NCIT_C117837	Shah	23505291	European	2013	NA	NA	2.00e-57	NA	8356	-	-	-	-	GRASP
exm104320	rs2228145	chr1:154426970	chr1:154454494	A	C	rs2228145	chr1:154426970	chr1:154454494	A	C	0	1	1	Fibrinogen	NCIT_C25736	Shah	23505291	European	2013	NA	NA	1.80e-11	NA	8356	-	-	-	-	GRASP
exm104320	rs2228145	chr1:154426970	chr1:154454494	A	C	rs2228145	chr1:154426970	chr1:154454494	A	C	0	1	1	Interleukin 6 IL 6 levels	EFO_0003806;EFO_0003292;EFO_0003810;EFO_0003803;EFO_0003801;EFO_0003805	Shah	23505291	European	2013	NA	NA	1.02e-21	NA	8356	-	-	-	-	GRASP
exm104320	rs2228145	chr1:154426970	chr1:154454494	A	C	rs2228145	chr1:154426970	chr1:154454494	A	C	0	1	1	Rheumatoid arthritis	EFO_0000685	Eyre	23143596	European	2012	NA	NA	1.30e-08	NA	27345	-	-	-	-	GRASP
exm104320	rs2228145	chr1:154426970	chr1:154454494	A	C	rs2228145	chr1:154426970	chr1:154454494	A	C	0	1	1	Coronary artery disease	EFO_0000378;EFO_0001645	Howson JMM	28530674	European	2017	0.0475	0.0079	1.57e-09	+	218599	-	-	-	log OR	Howson-JMM_CHD_EUR_2017
exm104320	rs2228145	chr1:154426970	chr1:154454494	A	C	rs2228145	chr1:154426970	chr1:154454494	A	C	0	1	1	Coronary artery disease	EFO_0000378;EFO_0001645	Howson JMM	28530674	Mixed	2017	0.0486	0.0074	5.93e-11	+	244444	-	-	-	log OR	Howson-JMM_CHD_EUR_2017
exm104320	rs2228145	chr1:154426970	chr1:154454494	A	C	rs2228145	chr1:154426970	chr1:154454494	A	C	0	1	1	Hayfever, allergic rhinitis or eczema	EFO_0003956	Neale B	UKBB	European	2017	-0.00788	0.001041	3.69e-14	-	336782	77891	258891	1	-	Neale-B_UKBB_EUR_2017
exm104320	rs2228145	chr1:154426970	chr1:154454494	A	C	rs2228145	chr1:154426970	chr1:154454494	A	C	0	1	1	No blood clot, bronchitis, emphysema, asthma, rhinitis, eczema or allergy diagnosed by doctor	NCIT_C106380	Neale B	UKBB	European	2017	0.008684	0.001153	5.07e-14	+	336782	228530	108252	1	-	Neale-B_UKBB_EUR_2017
exm104320	rs2228145	chr1:154426970	chr1:154454494	A	C	rs2228145	chr1:154426970	chr1:154454494	A	C	0	1	1	Self-reported eczema or dermatitis	NCIT_C3001	Neale B	UKBB	European	2017	-0.002227	0.0003921	1.35e-08	-	337159	8718	328441	1	-	Neale-B_UKBB_EUR_2017
exm104320	rs2228145	chr1:154426970	chr1:154454494	A	C	rs2228145	chr1:154426970	chr1:154454494	A	C	0	1	1	Allergic disease asthma hay fever or eczema	EFO_0003785	Ferreira M	29083406	European	2017	-0.0373	0.00514	4.00e-13	-	-	-	-	-	log OR	NHGRI-EBI_GWAS_Catalog
exm104320	rs2228145	chr1:154426970	chr1:154454494	A	C	rs2228145	chr1:154426970	chr1:154454494	A	C	0	1	1	Atopic dermatitis	EFO_0000274	EAGLE	26482879	Mixed	2015	-0.07696	0.01237	5.00e-10	-	-	-	-	-	log OR	NHGRI-EBI_GWAS_Catalog
exm104320	rs2228145	chr1:154426970	chr1:154454494	A	C	rs2228145	chr1:154426970	chr1:154454494	A	C	0	1	1	Cerebrospinal fluid biomarker levels	EFO_0006794	Sasayama D	28031287	East Asian	2016	NA	NA	7.00e-29	NA	-	-	-	-	-	NHGRI-EBI_GWAS_Catalog
exm104320	rs2228145	chr1:154426970	chr1:154454494	A	C	rs2228145	chr1:154426970	chr1:154454494	A	C	0	1	1	C reactive protein	EFO_0004458	Ridker PM	18439548	European	2008	NA	NA	2.00e-08	NA	-	-	-	-	-	NHGRI-EBI_GWAS_Catalog
exm104320	rs2228145	chr1:154426970	chr1:154454494	A	C	rs2228145	chr1:154426970	chr1:154454494	A	C	0	1	1	Fibrinogen	EFO_0004623	Danik JS	20031577	European	2009	-5.3	0.7903	2.00e-11	-	-	-	-	-	mg/dl decrease	NHGRI-EBI_GWAS_Catalog
exm104320	rs2228145	chr1:154426970	chr1:154454494	A	C	rs2228145	chr1:154426970	chr1:154454494	A	C	0	1	1	Fibrinogen levels	EFO_0004623	de Vries PS	28107422	European	2017	NA	NA	9.00e-29	NA	-	-	-	-	unit increase	NHGRI-EBI_GWAS_Catalog
exm104320	rs2228145	chr1:154426970	chr1:154454494	A	C	rs2228145	chr1:154426970	chr1:154454494	A	C	0	1	1	Rheumatoid arthritis	EFO_0000685	Okada Y	24390342	Mixed	2014	NA	NA	4.00e-09	NA	-	-	-	-	-	NHGRI-EBI_GWAS_Catalog
exm104320	rs2228145	chr1:154426970	chr1:154454494	A	C	rs2228145	chr1:154426970	chr1:154454494	A	C	0	1	1	Rheumatoid arthritis	EFO_0000685	Okada Y	24390342	Mixed	2014	0.07696	0.01418	3.50e-09	+	80799	19234	61565	22	log OR	Okada-Y_RA_Mixed_2014
exm104320	rs2228145	chr1:154426970	chr1:154454494	A	C	rs2228145	chr1:154426970	chr1:154454494	A	C	0	1	1	C-reactive protein	EFO_0004458	Prins B	28887542	European	2017	0.11	0.02	1.96e-10	+	9961	0	9961	1	mg/L	Prins-B_CRP_EUR_2017
exm104320	rs2228145	chr1:154426970	chr1:154454494	A	C	rs2228145	chr1:154426970	chr1:154454494	A	C	0	1	1	Coronary artery disease	EFO_0000378;EFO_0001645	van der Harst P	29212778	Mixed	2018	0.0389	0.0052	4.80e-14	+	547261	122733	424528	2	log OR	van-der-Harst-P_CAD_Mixed_2018
exm104320	rs2228145	chr1:154426970	chr1:154454494	A	C	rs4129267	chr1:154426264	chr1:154453788	C	T	1	1	1	Coronary artery disease	EFO_0000378;EFO_0001645	CARDIoGRAMplusC4D	23202125	Mixed	2013	0.05046	0.008934	1.66e-08	+	194427	63746	130681	48	log OR	CARDIoGRAMplusC4D_CHD_Mixed_2013
exm104320	rs2228145	chr1:154426970	chr1:154454494	A	C	rs4129267	chr1:154426264	chr1:154453788	C	T	1	1	1	Asthma	EFO_0000270	Ferreira MA	21907864	European	2011	NA	NA	2.00e-08	NA	-	-	-	-	-	dbGaP
exm104320	rs2228145	chr1:154426970	chr1:154454494	A	C	rs4129267	chr1:154426264	chr1:154453788	C	T	1	1	1	C reactive protein	NCIT_C64548	Dehghan A	21300955	European	2011	NA	NA	2.00e-48	NA	-	-	-	-	-	dbGaP
exm104320	rs2228145	chr1:154426970	chr1:154454494	A	C	rs4129267	chr1:154426264	chr1:154453788	C	T	1	1	1	Receptors interleukin 6	-	Melzer D	18464913	European	2008	NA	NA	2.00e-57	NA	-	-	-	-	-	dbGaP
exm104320	rs2228145	chr1:154426970	chr1:154454494	A	C	rs4129267	chr1:154426264	chr1:154453788	C	T	1	1	1	Asthma	EFO_0000270	Ferreira MA	21907864	European	2011	NA	NA	2.40e-08	NA	7197	-	-	-	-	GRASP
exm104320	rs2228145	chr1:154426970	chr1:154454494	A	C	rs4129267	chr1:154426264	chr1:154453788	C	T	1	1	1	Coronary artery disease	EFO_0000378	CARDIoGRAMplusC4D	23202125	Mixed	2013	NA	NA	1.66e-08	NA	194427	-	-	-	-	GRASP
exm104320	rs2228145	chr1:154426970	chr1:154454494	A	C	rs4129267	chr1:154426264	chr1:154453788	C	T	1	1	1	C reactive protein	NCIT_C64548	Dehghan A	21300955	European	2011	NA	NA	2.10e-48	NA	66185	-	-	-	-	GRASP
exm104320	rs2228145	chr1:154426970	chr1:154454494	A	C	rs4129267	chr1:154426264	chr1:154453788	C	T	1	1	1	C reactive protein	NCIT_C64548	Shah	23505291	European	2013	NA	NA	8.80e-12	NA	8356	-	-	-	-	GRASP
exm104320	rs2228145	chr1:154426970	chr1:154454494	A	C	rs4129267	chr1:154426264	chr1:154453788	C	T	1	1	1	Interleukin 6 IL 6 levels	EFO_0003806;EFO_0003292;EFO_0003810;EFO_0003803;EFO_0003801;EFO_0003805	Naitza S	22291609	European	2012	NA	NA	2.36e-08	NA	4694	-	-	-	-	GRASP
exm104320	rs2228145	chr1:154426970	chr1:154454494	A	C	rs4129267	chr1:154426264	chr1:154453788	C	T	1	1	1	Plasma C reactive protein female	EFO_0004458	Ridker PM	18439548	European	2008	NA	NA	1.97e-08	NA	6345	-	-	-	-	GRASP
exm104320	rs2228145	chr1:154426970	chr1:154454494	A	C	rs4129267	chr1:154426264	chr1:154453788	C	T	1	1	1	Plasma fibrinogen females	NCIT_C25736;NCIT_C81126	Danik JS	20031577	European	2009	NA	NA	1.84e-11	NA	17686	-	-	-	-	GRASP
exm104320	rs2228145	chr1:154426970	chr1:154454494	A	C	rs4129267	chr1:154426264	chr1:154453788	C	T	1	1	1	Soluble IL6R sIL6R	-	Melzer D	18464913	European	2008	NA	NA	2.49e-76	NA	1200	-	-	-	-	GRASP
exm104320	rs2228145	chr1:154426970	chr1:154454494	A	C	rs4129267	chr1:154426264	chr1:154453788	C	T	1	1	1	Asthma	EFO_0000270	Ferreira MA	21907864	European	2011	-0.08618	0.01536	2.00e-08	-	-	-	-	-	log OR	NHGRI-EBI_GWAS_Catalog
exm104320	rs2228145	chr1:154426970	chr1:154454494	A	C	rs4129267	chr1:154426264	chr1:154453788	C	T	1	1	1	Blood protein levels	EFO_0008140	Suhre K	28240269	European	2017	-1.208	0.03471	2.00e-265	-	-	-	-	-	unit increase	NHGRI-EBI_GWAS_Catalog
exm104320	rs2228145	chr1:154426970	chr1:154454494	A	C	rs4129267	chr1:154426264	chr1:154453788	C	T	1	1	1	C reactive protein levels	EFO_0004458	Dehghan A	21300955	European	2011	0.079	0.005402	2.00e-48	+	-	-	-	-	unit increase	NHGRI-EBI_GWAS_Catalog
exm104320	rs2228145	chr1:154426970	chr1:154454494	A	C	rs4129267	chr1:154426264	chr1:154453788	C	T	1	1	1	Fibrinogen	EFO_0004623	Sabater Lleal M	23969696	Mixed	2013	-0.011	0.001023	6.00e-27	-	-	-	-	-	unit decrease	NHGRI-EBI_GWAS_Catalog
exm104320	rs2228145	chr1:154426970	chr1:154454494	A	C	rs4129267	chr1:154426264	chr1:154453788	C	T	1	1	1	Protein quantitative trait loci	EFO_0004814	Melzer D	18464913	European	2008	NA	NA	2.00e-57	NA	-	-	-	-	-	NHGRI-EBI_GWAS_Catalog
exm104320	rs2228145	chr1:154426970	chr1:154454494	A	C	rs12730935	chr1:154419892	chr1:154447416	G	A	1	0.9957	1	Interleukin 6R	GO_0004915	Wood	23696881	Mixed	2013	NA	NA	4.87e-60	NA	1210	-	-	-	-	GRASP
exm104320	rs2228145	chr1:154426970	chr1:154454494	A	C	rs61812598	chr1:154420087	chr1:154447611	G	A	1	0.9957	1	Cerebrospinal fluid levels of Alzheimers disease related proteins	EFO_0006515;EFO_0000249;EFO_0006514	Kauwe JS	25340798	Unspecified	2014	NA	NA	6.00e-63	NA	-	-	-	-	-	NHGRI-EBI_GWAS_Catalog
exm104320	rs2228145	chr1:154426970	chr1:154454494	A	C	rs61812598	chr1:154420087	chr1:154447611	G	A	1	0.9957	1	Fibrinogen levels	EFO_0004623	de Vries PS	26561523	European	2015	NA	NA	3.00e-36	NA	-	-	-	-	-	NHGRI-EBI_GWAS_Catalog
exm104320	rs2228145	chr1:154426970	chr1:154454494	A	C	rs12133641	chr1:154428283	chr1:154455807	A	G	1	0.99142	1	Abdominal aortic aneurysm	EFO_0004214	Jones GT	27899403	European	2016	0.131	0.01813	5.00e-13	+	-	-	-	-	log OR	NHGRI-EBI_GWAS_Catalog
exm104320	rs2228145	chr1:154426970	chr1:154454494	A	C	rs12133641	chr1:154428283	chr1:154455807	A	G	1	0.99142	1	Coronary artery disease	EFO_0000378	van der Harst P	29212778	Mixed	2018	0.043	0.00647	3.00e-11	+	-	-	-	-	unit increase	NHGRI-EBI_GWAS_Catalog
exm104320	rs2228145	chr1:154426970	chr1:154454494	A	C	rs12133641	chr1:154428283	chr1:154455807	A	G	1	0.99142	1	Itch intensity from mosquito bite	EFO_0008377	Jones AV	28199695	European	2017	-0.02141	0.003725	9.00e-09	-	-	-	-	-	unit decrease	NHGRI-EBI_GWAS_Catalog
exm104320	rs2228145	chr1:154426970	chr1:154454494	A	C	rs4537545	chr1:154418879	chr1:154446403	C	T	1	0.93354	0.99559	C reactive protein	NCIT_C64548	Elliott P	19567438	Mixed	2009	NA	NA	2.00e-14	NA	-	-	-	-	-	dbGaP
exm104320	rs2228145	chr1:154426970	chr1:154454494	A	C	rs4537545	chr1:154418879	chr1:154446403	C	T	1	0.93354	0.99559	C reactive protein	NCIT_C64548	Elliott P	19567438	Mixed	2009	NA	NA	1.80e-14	NA	17957	-	-	-	-	GRASP
exm104320	rs2228145	chr1:154426970	chr1:154454494	A	C	rs4537545	chr1:154418879	chr1:154446403	C	T	1	0.93354	0.99559	C reactive protein	EFO_0004458	Elliott P	19567438	Mixed	2009	-11.5	1.503	2.00e-14	-	-	-	-	-	% decrease	NHGRI-EBI_GWAS_Catalog
exm104320	rs2228145	chr1:154426970	chr1:154454494	A	C	rs56383622	chr1:154405024	chr1:154432548	A	G	1	0.93275	0.98252	Mean corpuscular hemoglobin	EFO_0004586	Astle W	27863252	European	2016	-0.01984	0.003604	3.69e-08	-	173480	0	173480	2	-	Astle-W_Blood-Cell-Traits_EUR_2016
exm104320	rs2228145	chr1:154426970	chr1:154454494	A	C	rs11265613	chr1:154418415	chr1:154445939	T	C	1	0.92383	0.96116	Coronary artery disease	EFO_0000378;EFO_0001645	CARDIoGRAMplusC4D	26343387	Mixed	2015	0.0523	0.009592	4.96e-08	+	184305	60801	123504	48	log OR	CARDIoGRAMplusC4D_CHD_Mixed_2015
exm1043912	rs1169288	chr12:121416650	chr12:120978847	C	A	rs1169288	chr12:121416650	chr12:120978847	C	A	0	1	1	Platelet count	EFO_0004586	Astle W	27863252	European	2016	-0.02307	0.003965	5.91e-09	-	173480	0	173480	2	-	Astle-W_Blood-Cell-Traits_EUR_2016
exm1043912	rs1169288	chr12:121416650	chr12:120978847	C	A	rs1169288	chr12:121416650	chr12:120978847	C	A	0	1	1	Plateletcrit	EFO_0004586	Astle W	27863252	European	2016	-0.03002	0.003979	4.49e-14	-	173480	0	173480	2	-	Astle-W_Blood-Cell-Traits_EUR_2016
exm1043912	rs1169288	chr12:121416650	chr12:120978847	C	A	rs1169288	chr12:121416650	chr12:120978847	C	A	0	1	1	Cholesterol	EFO_1001380	GLGC	20686565	Mixed	2010	NA	NA	1.00e-14	NA	-	-	-	-	-	dbGaP
exm1043912	rs1169288	chr12:121416650	chr12:120978847	C	A	rs1169288	chr12:121416650	chr12:120978847	C	A	0	1	1	Cholesterol ldl	EFO_0004195	GLGC	20686565	Mixed	2010	NA	NA	1.00e-15	NA	-	-	-	-	-	dbGaP
exm1043912	rs1169288	chr12:121416650	chr12:120978847	C	A	rs1169288	chr12:121416650	chr12:120978847	C	A	0	1	1	Gamma glutamyltransferase	NCIT_C26943	Middelberg RP	22010049	European	2011	NA	NA	2.00e-18	NA	-	-	-	-	-	dbGaP
exm1043912	rs1169288	chr12:121416650	chr12:120978847	C	A	rs1169288	chr12:121416650	chr12:120978847	C	A	0	1	1	Low density lipoprotein	EFO_0004611	GLGC	24097068	European	2013	0.0375	0.004	6.45e-21	+	163086	0	163086	60	IVNT	GLGC_LDL_EUR_2013
exm1043912	rs1169288	chr12:121416650	chr12:120978847	C	A	rs1169288	chr12:121416650	chr12:120978847	C	A	0	1	1	Low density lipoprotein	EFO_0004611	GLGC	20686565	Mixed	2010	0.0439	0.0056	1.12e-15	+	95454	0	95454	46	Z-score	GLGC_LDL_Mixed_2010
exm1043912	rs1169288	chr12:121416650	chr12:120978847	C	A	rs1169288	chr12:121416650	chr12:120978847	C	A	0	1	1	Total cholesterol	EFO_0004574	GLGC	24097068	European	2013	0.0318	0.0039	3.91e-17	+	175774	0	175774	60	IVNT	GLGC_TC_EUR_2013
exm1043912	rs1169288	chr12:121416650	chr12:120978847	C	A	rs1169288	chr12:121416650	chr12:120978847	C	A	0	1	1	Total cholesterol	EFO_0004574	GLGC	20686565	Mixed	2010	0.0414	0.0055	1.48e-14	+	100184	0	100184	46	Z-score	GLGC_TC_Mixed_2010
exm1043912	rs1169288	chr12:121416650	chr12:120978847	C	A	rs1169288	chr12:121416650	chr12:120978847	C	A	0	1	1	Gamma glutamyl transferase	NCIT_C64847	Middelberg RP	21943158	European	2011	NA	NA	1.40e-15	NA	11683	-	-	-	-	GRASP
exm1043912	rs1169288	chr12:121416650	chr12:120978847	C	A	rs1169288	chr12:121416650	chr12:120978847	C	A	0	1	1	Gamma glutamyl transferase	NCIT_C64847	Chambers JC	22001757	Mixed	2011	NA	NA	1.40e-42	NA	61089	-	-	-	-	GRASP
exm1043912	rs1169288	chr12:121416650	chr12:120978847	C	A	rs1169288	chr12:121416650	chr12:120978847	C	A	0	1	1	LDL cholesterol	EFO_0004195	GLGC	20686565	Mixed	2010	NA	NA	3.00e-16	NA	100184	-	-	-	-	GRASP
exm1043912	rs1169288	chr12:121416650	chr12:120978847	C	A	rs1169288	chr12:121416650	chr12:120978847	C	A	0	1	1	Serum gamma glutamyl transferase activity	EFO_0004532	Middelberg RP	22010049	European	2011	NA	NA	2.33e-18	NA	12526	-	-	-	-	GRASP
exm1043912	rs1169288	chr12:121416650	chr12:120978847	C	A	rs1169288	chr12:121416650	chr12:120978847	C	A	0	1	1	Serum gamma glutamyl transferase activity in adults	EFO_0004532	Middelberg RP	22010049	European	2011	NA	NA	4.30e-13	NA	12526	-	-	-	-	GRASP
exm1043912	rs1169288	chr12:121416650	chr12:120978847	C	A	rs1169288	chr12:121416650	chr12:120978847	C	A	0	1	1	Total cholesterol	NCIT_C61032;NCIT_C105586	GLGC	20686565	Mixed	2010	NA	NA	3.50e-15	NA	100184	-	-	-	-	GRASP
exm1043912	rs1169288	chr12:121416650	chr12:120978847	C	A	rs1169288	chr12:121416650	chr12:120978847	C	A	0	1	1	Coronary artery disease	EFO_0000378;EFO_0001645	Howson JMM	28530674	Mixed	2017	0.0442	0.0081	4.53e-08	+	217413	-	-	-	log OR	Howson-JMM_CHD_EUR_2017
exm1043912	rs1169288	chr12:121416650	chr12:120978847	C	A	rs1169288	chr12:121416650	chr12:120978847	C	A	0	1	1	Self-reported high cholesterol	NCIT_C37967	Neale B	UKBB	European	2017	0.00707	0.0008631	2.61e-16	+	337159	41296	295863	1	-	Neale-B_UKBB_EUR_2017
exm1043912	rs1169288	chr12:121416650	chr12:120978847	C	A	rs1169288	chr12:121416650	chr12:120978847	C	A	0	1	1	Treatment with atorvastatin	-	Neale B	UKBB	European	2017	0.002598	0.000451	8.45e-09	+	337159	10167	326992	1	-	Neale-B_UKBB_EUR_2017
exm1043912	rs1169288	chr12:121416650	chr12:120978847	C	A	rs1169288	chr12:121416650	chr12:120978847	C	A	0	1	1	Treatment with cholesterol lowering medication	NCIT_C107543;NCIT_C15986	Neale B	UKBB	European	2017	0.007892	0.001201	5.01e-11	+	180203	22705	157498	1	-	Neale-B_UKBB_EUR_2017
exm1043912	rs1169288	chr12:121416650	chr12:120978847	C	A	rs1169288	chr12:121416650	chr12:120978847	C	A	0	1	1	Cholesterol total	EFO_0004574	GLGC	20686565	Mixed	2010	1.45	0.1874	1.00e-14	+	-	-	-	-	mg/dL increase	NHGRI-EBI_GWAS_Catalog
exm1043912	rs1169288	chr12:121416650	chr12:120978847	C	A	rs1169288	chr12:121416650	chr12:120978847	C	A	0	1	1	Cholesterol total	EFO_0004574	GLGC	24097068	European	2013	0.032	0.003804	4.00e-17	+	-	-	-	-	unit increase	NHGRI-EBI_GWAS_Catalog
exm1043912	rs1169288	chr12:121416650	chr12:120978847	C	A	rs1169288	chr12:121416650	chr12:120978847	C	A	0	1	1	Coronary artery disease	EFO_0000378	van der Harst P	29212778	Mixed	2018	-0.054	0.006095	8.00e-19	-	-	-	-	-	unit decrease	NHGRI-EBI_GWAS_Catalog
exm1043912	rs1169288	chr12:121416650	chr12:120978847	C	A	rs1169288	chr12:121416650	chr12:120978847	C	A	0	1	1	Gamma gluatamyl transferase levels	EFO_0004532	Middelberg RP	22010049	European	2011	0.132	0.01507	2.00e-18	+	-	-	-	-	unit decrease	NHGRI-EBI_GWAS_Catalog
exm1043912	rs1169288	chr12:121416650	chr12:120978847	C	A	rs1169288	chr12:121416650	chr12:120978847	C	A	0	1	1	LDL cholesterol	EFO_0004611	GLGC	20686565	Mixed	2010	1.42	0.1769	1.00e-15	+	-	-	-	-	mg/dL increase	NHGRI-EBI_GWAS_Catalog
exm1043912	rs1169288	chr12:121416650	chr12:120978847	C	A	rs1169288	chr12:121416650	chr12:120978847	C	A	0	1	1	LDL cholesterol	EFO_0004611	GLGC	24097068	European	2013	0.038	0.004047	6.00e-21	+	-	-	-	-	unit increase	NHGRI-EBI_GWAS_Catalog
exm1043912	rs1169288	chr12:121416650	chr12:120978847	C	A	rs1169288	chr12:121416650	chr12:120978847	C	A	0	1	1	LDL cholesterol levels	EFO_0004611	Spracklen CN	28334899	East Asian	2017	-0.0375	0.003849	2.00e-22	-	-	-	-	-	unit decrease	NHGRI-EBI_GWAS_Catalog
exm1043912	rs1169288	chr12:121416650	chr12:120978847	C	A	rs1169288	chr12:121416650	chr12:120978847	C	A	0	1	1	Serum alpha1 antitrypsin levels	EFO_0005415	Setoh K	26174136	East Asian	2015	1.79	0.2545	2.00e-12	+	-	-	-	-	mg dl-1 increase	NHGRI-EBI_GWAS_Catalog
exm1043912	rs1169288	chr12:121416650	chr12:120978847	C	A	rs1169288	chr12:121416650	chr12:120978847	C	A	0	1	1	C-reactive protein	EFO_0004458	Prins B	28887542	European	2017	-0.13	0.02	8.45e-13	-	9961	0	9961	1	mg/L	Prins-B_CRP_EUR_2017
exm1043912	rs1169288	chr12:121416650	chr12:120978847	C	A	rs1169288	chr12:121416650	chr12:120978847	C	A	0	1	1	Gamma glutamyl transferase	EFO_0004532	Prins B	28887542	European	2017	-0.03	NA	7.36e-15	-	9961	0	9961	1	IU/l	Prins-B_GGT_EUR_2017
exm1043912	rs1169288	chr12:121416650	chr12:120978847	C	A	rs1169288	chr12:121416650	chr12:120978847	C	A	0	1	1	Coronary artery disease	EFO_0000378;EFO_0001645	van der Harst P	29212778	Mixed	2018	0.049	0.0056	1.26e-18	+	547261	122733	424528	2	log OR	van-der-Harst-P_CAD_Mixed_2018
exm1043912	rs1169288	chr12:121416650	chr12:120978847	C	A	rs1169288	chr12:121416650	chr12:120978847	C	A	0	1	1	Coronary artery disease	EFO_0000378;EFO_0001645	van der Harst P	29212778	Mixed	2018	0.05335	0.007553	1.60e-12	+	296525	34541	261984	1	log OR	van-der-Harst-P_CAD-UKBB_Mixed_2018
exm1043912	rs1169288	chr12:121416650	chr12:120978847	C	A	rs2244608	chr12:121416988	chr12:120979185	G	A	1	0.9606	0.98663	C reactive protein	NCIT_C64548	Shah	23505291	European	2013	NA	NA	3.18e-18	NA	8356	-	-	-	-	GRASP
exm1043912	rs1169288	chr12:121416650	chr12:120978847	C	A	rs2244608	chr12:121416988	chr12:120979185	G	A	1	0.9606	0.98663	LDL cholesterol	EFO_0004195	Kathiresan S	19060906	European	2008	NA	NA	4.63e-08	NA	19840	-	-	-	-	GRASP
exm1043912	rs1169288	chr12:121416650	chr12:120978847	C	A	rs2244608	chr12:121416988	chr12:120979185	G	A	1	0.9606	0.98663	Total cholesterol	NCIT_C61032;NCIT_C105586	Asselbergs	23063622	European	2012	NA	NA	1.09e-09	NA	66240	-	-	-	-	GRASP
exm1043912	rs1169288	chr12:121416650	chr12:120978847	C	A	rs2244608	chr12:121416988	chr12:120979185	G	A	1	0.9606	0.98663	Total cholesterol in females	EFO_0004574	Asselbergs	23063622	European	2012	NA	NA	2.13e-08	NA	66240	-	-	-	-	GRASP
exm1043912	rs1169288	chr12:121416650	chr12:120978847	C	A	rs2244608	chr12:121416988	chr12:120979185	G	A	1	0.9606	0.98663	Coronary artery disease	EFO_0000378;EFO_0001645	Nelson CP	28714975	Mixed	2017	0.05127	0.00858	2.32e-09	+	148715	10801	137914	1	log OR	Nelson-CP_CAD_Mixed_2017
exm1043912	rs1169288	chr12:121416650	chr12:120978847	C	A	rs2244608	chr12:121416988	chr12:120979185	G	A	1	0.9606	0.98663	Coronary artery disease	EFO_0003951;EFO_0003776;EFO_0003913;EFO_0001425;EFO_0000612;EFO_0000378	Nelson CP	28714975	Mixed	2017	0.05164	0.008404	8.00e-10	+	-	-	-	-	log OR	NHGRI-EBI_GWAS_Catalog
exm1043912	rs1169288	chr12:121416650	chr12:120978847	C	A	rs2244608	chr12:121416988	chr12:120979185	G	A	1	0.9606	0.98663	Total cholesterol levels	EFO_0004574	Spracklen CN	28334899	East Asian	2017	-0.0313	0.003502	4.00e-19	-	-	-	-	-	unit decrease	NHGRI-EBI_GWAS_Catalog
exm1043912	rs1169288	chr12:121416650	chr12:120978847	C	A	rs1169284	chr12:121419926	chr12:120982123	C	T	1	0.90895	0.95551	Cholelithiasis	EFO_0004799;EFO_0004570	Neale B	UKBB	European	2017	-0.002058	0.0003746	3.94e-08	-	337199	6986	330213	1	-	Neale-B_UKBB_EUR_2017
exm1043912	rs1169288	chr12:121416650	chr12:120978847	C	A	rs1183910	chr12:121420807	chr12:120983004	A	G	1	0.88767	0.95484	C reactive protein	NCIT_C64548	Elliott P	19567438	Mixed	2009	NA	NA	1.00e-30	NA	-	-	-	-	-	dbGaP
exm1043912	rs1169288	chr12:121416650	chr12:120978847	C	A	rs1183910	chr12:121420807	chr12:120983004	A	G	1	0.88767	0.95484	C reactive protein	NCIT_C64548	Dehghan A	21300955	European	2011	NA	NA	2.00e-124	NA	-	-	-	-	-	dbGaP
exm1043912	rs1169288	chr12:121416650	chr12:120978847	C	A	rs1183910	chr12:121420807	chr12:120983004	A	G	1	0.88767	0.95484	C reactive protein	NCIT_C64548	Elliott P	19567438	Mixed	2009	NA	NA	1.20e-30	NA	17957	-	-	-	-	GRASP
exm1043912	rs1169288	chr12:121416650	chr12:120978847	C	A	rs1183910	chr12:121420807	chr12:120983004	A	G	1	0.88767	0.95484	C reactive protein	NCIT_C64548	Dehghan A	21300955	European	2011	NA	NA	2.10e-124	NA	66185	-	-	-	-	GRASP
exm1043912	rs1169288	chr12:121416650	chr12:120978847	C	A	rs1183910	chr12:121420807	chr12:120983004	A	G	1	0.88767	0.95484	Serum C reactive protein	EFO_0004458	Okada Y	21196492	East Asian	2010	NA	NA	8.70e-09	NA	10112	-	-	-	-	GRASP
exm1043912	rs1169288	chr12:121416650	chr12:120978847	C	A	rs1183910	chr12:121420807	chr12:120983004	A	G	1	0.88767	0.95484	C reactive protein	EFO_0004458	Elliott P	19567438	Mixed	2009	13.8	1.198	1.00e-30	+	-	-	-	-	% decrease	NHGRI-EBI_GWAS_Catalog
exm1043912	rs1169288	chr12:121416650	chr12:120978847	C	A	rs1183910	chr12:121420807	chr12:120983004	A	G	1	0.88767	0.95484	C reactive protein	EFO_0004458	Dorajoo R	23844046	East Asian	2013	-0.054	0.007784	4.00e-12	-	-	-	-	-	unit increase	NHGRI-EBI_GWAS_Catalog
exm1043912	rs1169288	chr12:121416650	chr12:120978847	C	A	rs1183910	chr12:121420807	chr12:120983004	A	G	1	0.88767	0.95484	C reactive protein levels	EFO_0004458	Dehghan A	21300955	European	2011	-0.149	0.00628	2.00e-124	-	-	-	-	-	unit increase	NHGRI-EBI_GWAS_Catalog
exm1043912	rs1169288	chr12:121416650	chr12:120978847	C	A	rs1183910	chr12:121420807	chr12:120983004	A	G	1	0.88767	0.95484	C reactive protein levels or LDL cholesterol levels pleiotropy	EFO_0004611;EFO_0004458	Ligthart S	27286809	Unspecified	2016	NA	NA	6.00e-128	NA	-	-	-	-	-	NHGRI-EBI_GWAS_Catalog
exm1043912	rs1169288	chr12:121416650	chr12:120978847	C	A	rs1183910	chr12:121420807	chr12:120983004	A	G	1	0.88767	0.95484	C reactive protein levels or total cholesterol levels pleiotropy	EFO_0004574;EFO_0004458	Ligthart S	27286809	Unspecified	2016	NA	NA	8.00e-128	NA	-	-	-	-	-	NHGRI-EBI_GWAS_Catalog
exm1043912	rs1169288	chr12:121416650	chr12:120978847	C	A	rs2251468	chr12:121405126	chr12:120967323	C	A	1	0.87041	0.9726	Mean corpuscular hemoglobin	EFO_0004586	Astle W	27863252	European	2016	0.02078	0.003744	2.86e-08	+	173480	0	173480	2	-	Astle-W_Blood-Cell-Traits_EUR_2016
exm1043912	rs1169288	chr12:121416650	chr12:120978847	C	A	rs2251468	chr12:121405126	chr12:120967323	C	A	1	0.87041	0.9726	Homocysteine levels	EFO_0004578	van Meurs JB	23824729	European	2013	-0.0512	0.00718	1.00e-12	-	-	-	-	-	unit decrease	NHGRI-EBI_GWAS_Catalog
exm1043912	rs1169288	chr12:121416650	chr12:120978847	C	A	rs2243616	chr12:121406370	chr12:120968567	G	T	1	0.87041	0.9726	Subjective well being multi trait analysis	-	SSGAC	29292387	European	2018	-0.0107	0.001949	4.00e-08	-	-	-	-	-	unit increase	NHGRI-EBI_GWAS_Catalog
exm1043912	rs1169288	chr12:121416650	chr12:120978847	C	A	rs2650000	chr12:121388962	chr12:120951159	A	C	1	0.86278	0.9725	Cholesterol ldl	EFO_0004195	Kathiresan S	19060906	European	2008	NA	NA	2.00e-08	NA	-	-	-	-	-	dbGaP
exm1043912	rs1169288	chr12:121416650	chr12:120978847	C	A	rs2650000	chr12:121388962	chr12:120951159	A	C	1	0.86278	0.9725	Inflammation	GO_0006954	Sabatti C	19060910	European	2008	NA	NA	2.71e-11	NA	-	-	-	-	-	dbGaP
exm1043912	rs1169288	chr12:121416650	chr12:120978847	C	A	rs2650000	chr12:121388962	chr12:120951159	A	C	1	0.86278	0.9725	Antennary fucosylated glycans	-	Huffman	21908519	European	2011	NA	NA	2.24e-08	NA	3367	-	-	-	-	GRASP
exm1043912	rs1169288	chr12:121416650	chr12:120978847	C	A	rs2650000	chr12:121388962	chr12:120951159	A	C	1	0.86278	0.9725	C reactive protein mgl	NCIT_C64548	Sabatti C	19060910	European	2008	NA	NA	1.64e-11	NA	4763	-	-	-	-	GRASP
exm1043912	rs1169288	chr12:121416650	chr12:120978847	C	A	rs2650000	chr12:121388962	chr12:120951159	A	C	1	0.86278	0.9725	Desialylated Glycan Peak 7	GO_0031043;NCIT_C48054	Huffman	21908519	European	2011	NA	NA	9.27e-10	NA	3367	-	-	-	-	GRASP
exm1043912	rs1169288	chr12:121416650	chr12:120978847	C	A	rs2650000	chr12:121388962	chr12:120951159	A	C	1	0.86278	0.9725	Desialylated Glycan Peak 9	NCIT_C48054	Huffman	21908519	European	2011	NA	NA	9.26e-09	NA	3367	-	-	-	-	GRASP
exm1043912	rs1169288	chr12:121416650	chr12:120978847	C	A	rs2650000	chr12:121388962	chr12:120951159	A	C	1	0.86278	0.9725	Insulin processing and secretion	-	Huyghe	23263489	European	2012	NA	NA	5.00e-10	NA	8229	-	-	-	-	GRASP
exm1043912	rs1169288	chr12:121416650	chr12:120978847	C	A	rs2650000	chr12:121388962	chr12:120951159	A	C	1	0.86278	0.9725	LDL cholesterol	EFO_0004195	Lettre G	21347282	African	2011	NA	NA	2.00e-08	NA	8090	-	-	-	-	GRASP
exm1043912	rs1169288	chr12:121416650	chr12:120978847	C	A	rs2650000	chr12:121388962	chr12:120951159	A	C	1	0.86278	0.9725	Plasma C reactive protein female	EFO_0004458	Ridker PM	18439548	European	2008	NA	NA	7.13e-11	NA	6345	-	-	-	-	GRASP
exm1043912	rs1169288	chr12:121416650	chr12:120978847	C	A	rs2650000	chr12:121388962	chr12:120951159	A	C	1	0.86278	0.9725	LDL cholesterol	EFO_0004611	Kathiresan S	19060906	European	2008	0.07	0.01247	2.00e-08	+	-	-	-	-	SD increase	NHGRI-EBI_GWAS_Catalog
exm1043912	rs1169288	chr12:121416650	chr12:120978847	C	A	rs2650000	chr12:121388962	chr12:120951159	A	C	1	0.86278	0.9725	Metabolic traits	EFO_0004530	Sabatti C	19060910	European	2008	0.4	0.06018	3.00e-11	+	-	-	-	-	mmol/l decrease	NHGRI-EBI_GWAS_Catalog
exm1043912	rs1169288	chr12:121416650	chr12:120978847	C	A	rs2255531	chr12:121414915	chr12:120977112	A	G	1	0.83807	0.98136	Plasma C reactive protein female	EFO_0004458	Wu Y	21647738	Filipino	2011	NA	NA	2.90e-08	NA	1709	-	-	-	-	GRASP
exm1043912	rs1169288	chr12:121416650	chr12:120978847	C	A	rs2255531	chr12:121414915	chr12:120977112	A	G	1	0.83807	0.98136	Platelet count	EFO_0004309	Astle W	27863252	European	2016	0.02418	0.003839	3.00e-10	+	-	-	-	-	unit decrease	NHGRI-EBI_GWAS_Catalog
exm1043912	rs1169288	chr12:121416650	chr12:120978847	C	A	rs2255531	chr12:121414915	chr12:120977112	A	G	1	0.83807	0.98136	Plateletcrit	EFO_0007985	Astle W	27863252	European	2016	0.03118	0.003831	4.00e-16	+	-	-	-	-	unit decrease	NHGRI-EBI_GWAS_Catalog
exm1044005	rs2464196	chr12:121435427	chr12:120997624	G	A	rs2464196	chr12:121435427	chr12:120997624	G	A	0	1	1	Hemoglobin concentration	EFO_0004586	Astle W	27863252	European	2016	-0.02383	0.003895	9.49e-10	-	173480	0	173480	2	-	Astle-W_Blood-Cell-Traits_EUR_2016
exm1044005	rs2464196	chr12:121435427	chr12:120997624	G	A	rs2464196	chr12:121435427	chr12:120997624	G	A	0	1	1	Platelet count	EFO_0004586	Astle W	27863252	European	2016	0.0232	0.003999	6.52e-09	+	173480	0	173480	2	-	Astle-W_Blood-Cell-Traits_EUR_2016
exm1044005	rs2464196	chr12:121435427	chr12:120997624	G	A	rs2464196	chr12:121435427	chr12:120997624	G	A	0	1	1	Plateletcrit	EFO_0004586	Astle W	27863252	European	2016	0.02966	0.004013	1.47e-13	+	173480	0	173480	2	-	Astle-W_Blood-Cell-Traits_EUR_2016
exm1044005	rs2464196	chr12:121435427	chr12:120997624	G	A	rs2464196	chr12:121435427	chr12:120997624	G	A	0	1	1	Inflammation	GO_0006954	Sabatti C	19060910	European	2008	NA	NA	4.78e-09	NA	-	-	-	-	-	dbGaP
exm1044005	rs2464196	chr12:121435427	chr12:120997624	G	A	rs2464196	chr12:121435427	chr12:120997624	G	A	0	1	1	Low density lipoprotein	EFO_0004611	GLGC	24097068	European	2013	-0.0355	0.004	1.79e-19	-	172980	0	172980	60	IVNT	GLGC_LDL_EUR_2013
exm1044005	rs2464196	chr12:121435427	chr12:120997624	G	A	rs2464196	chr12:121435427	chr12:120997624	G	A	0	1	1	Low density lipoprotein	EFO_0004611	GLGC	20686565	Mixed	2010	-0.042	0.0056	7.23e-15	-	95454	0	95454	46	Z-score	GLGC_LDL_Mixed_2010
exm1044005	rs2464196	chr12:121435427	chr12:120997624	G	A	rs2464196	chr12:121435427	chr12:120997624	G	A	0	1	1	Total cholesterol	EFO_0004574	GLGC	24097068	European	2013	-0.0302	0.0038	3.64e-16	-	187231	0	187231	60	IVNT	GLGC_TC_EUR_2013
exm1044005	rs2464196	chr12:121435427	chr12:120997624	G	A	rs2464196	chr12:121435427	chr12:120997624	G	A	0	1	1	Total cholesterol	EFO_0004574	GLGC	20686565	Mixed	2010	-0.04	0.0055	6.59e-14	-	100184	0	100184	46	Z-score	GLGC_TC_Mixed_2010
exm1044005	rs2464196	chr12:121435427	chr12:120997624	G	A	rs2464196	chr12:121435427	chr12:120997624	G	A	0	1	1	Antennary fucosylated glycans	-	Huffman	21908519	European	2011	NA	NA	4.69e-08	NA	3367	-	-	-	-	GRASP
exm1044005	rs2464196	chr12:121435427	chr12:120997624	G	A	rs2464196	chr12:121435427	chr12:120997624	G	A	0	1	1	C reactive protein	NCIT_C64548	Shah	23505291	European	2013	NA	NA	1.40e-15	NA	8356	-	-	-	-	GRASP
exm1044005	rs2464196	chr12:121435427	chr12:120997624	G	A	rs2464196	chr12:121435427	chr12:120997624	G	A	0	1	1	Desialylated Glycan Peak 7	GO_0031043;NCIT_C48054	Huffman	21908519	European	2011	NA	NA	2.22e-10	NA	3367	-	-	-	-	GRASP
exm1044005	rs2464196	chr12:121435427	chr12:120997624	G	A	rs2464196	chr12:121435427	chr12:120997624	G	A	0	1	1	Desialylated Glycan Peak 9	NCIT_C48054	Huffman	21908519	European	2011	NA	NA	2.26e-09	NA	3367	-	-	-	-	GRASP
exm1044005	rs2464196	chr12:121435427	chr12:120997624	G	A	rs2464196	chr12:121435427	chr12:120997624	G	A	0	1	1	Gamma glutamyl transferase	NCIT_C64847	Chambers JC	22001757	Mixed	2011	NA	NA	8.30e-38	NA	61089	-	-	-	-	GRASP
exm1044005	rs2464196	chr12:121435427	chr12:120997624	G	A	rs2464196	chr12:121435427	chr12:120997624	G	A	0	1	1	Glycan Peak 13	NCIT_C48054	Huffman	21908519	European	2011	NA	NA	2.93e-08	NA	3367	-	-	-	-	GRASP
exm1044005	rs2464196	chr12:121435427	chr12:120997624	G	A	rs2464196	chr12:121435427	chr12:120997624	G	A	0	1	1	LDL cholesterol	EFO_0004195	GLGC	20686565	Mixed	2010	NA	NA	7.23e-15	NA	100184	-	-	-	-	GRASP
exm1044005	rs2464196	chr12:121435427	chr12:120997624	G	A	rs2464196	chr12:121435427	chr12:120997624	G	A	0	1	1	Plasma C reactive protein female	EFO_0004458	Ridker PM	18439548	European	2008	NA	NA	3.32e-13	NA	6345	-	-	-	-	GRASP
exm1044005	rs2464196	chr12:121435427	chr12:120997624	G	A	rs2464196	chr12:121435427	chr12:120997624	G	A	0	1	1	Serum gamma glutamyl transferase activity in adults	EFO_0004532	Middelberg RP	22010049	European	2011	NA	NA	5.50e-14	NA	12526	-	-	-	-	GRASP
exm1044005	rs2464196	chr12:121435427	chr12:120997624	G	A	rs2464196	chr12:121435427	chr12:120997624	G	A	0	1	1	Total cholesterol	NCIT_C61032;NCIT_C105586	GLGC	20686565	Mixed	2010	NA	NA	6.59e-14	NA	100184	-	-	-	-	GRASP
exm1044005	rs2464196	chr12:121435427	chr12:120997624	G	A	rs2464196	chr12:121435427	chr12:120997624	G	A	0	1	1	Self-reported high cholesterol	NCIT_C37967	Neale B	UKBB	European	2017	-0.006031	0.0008769	6.08e-12	-	337159	41296	295863	1	-	Neale-B_UKBB_EUR_2017
exm1044005	rs2464196	chr12:121435427	chr12:120997624	G	A	rs2464196	chr12:121435427	chr12:120997624	G	A	0	1	1	Treatment with cholesterol lowering medication	NCIT_C107543;NCIT_C15986	Neale B	UKBB	European	2017	-0.006831	0.001219	2.09e-08	-	180203	22705	157498	1	-	Neale-B_UKBB_EUR_2017
exm1044005	rs2464196	chr12:121435427	chr12:120997624	G	A	rs2464196	chr12:121435427	chr12:120997624	G	A	0	1	1	C-reactive protein	EFO_0004458	Prins B	28887542	European	2017	0.12	0.02	8.32e-11	+	9961	0	9961	1	mg/L	Prins-B_CRP_EUR_2017
exm1044005	rs2464196	chr12:121435427	chr12:120997624	G	A	rs2464196	chr12:121435427	chr12:120997624	G	A	0	1	1	Gamma glutamyl transferase	EFO_0004532	Prins B	28887542	European	2017	0.03	NA	2.47e-12	+	9961	0	9961	1	IU/l	Prins-B_GGT_EUR_2017
exm1044005	rs2464196	chr12:121435427	chr12:120997624	G	A	rs2464196	chr12:121435427	chr12:120997624	G	A	0	1	1	Coronary artery disease	EFO_0000378;EFO_0001645	van der Harst P	29212778	Mixed	2018	-0.0405	0.0055	1.23e-13	-	547261	122733	424528	2	log OR	van-der-Harst-P_CAD_Mixed_2018
exm1044005	rs2464196	chr12:121435427	chr12:120997624	G	A	rs1169300	chr12:121431225	chr12:120993422	G	A	1	1	1	C reactive protein log mgl	EFO_0004458	Sabatti C	19060910	European	2008	NA	NA	2.01e-09	NA	4763	-	-	-	-	GRASP
exm1044005	rs2464196	chr12:121435427	chr12:120997624	G	A	rs1169300	chr12:121431225	chr12:120993422	G	A	1	1	1	LDL cholesterol lipoprotein fraction concentration	EFO_0004195	Chasman DI	19936222	European	2009	NA	NA	1.40e-09	NA	17296	-	-	-	-	GRASP
exm1044005	rs2464196	chr12:121435427	chr12:120997624	G	A	rs2259820	chr12:121435342	chr12:120997539	C	T	1	1	1	Serum gamma glutamyl transferase activity	EFO_0004532	Middelberg RP	22010049	European	2011	NA	NA	2.50e-16	NA	12526	-	-	-	-	GRASP
exm1044005	rs2464196	chr12:121435427	chr12:120997624	G	A	rs1169314	chr12:121443116	chr12:121005313	A	G	1	0.98633	1	LDL cholesterol	EFO_0004611	Surakka I	25961943	European	2015	-0.037	0.006593	2.00e-08	-	-	-	-	-	SD increase	NHGRI-EBI_GWAS_Catalog
exm1044005	rs2464196	chr12:121435427	chr12:120997624	G	A	rs2264750	chr12:121450165	chr12:121012362	C	T	1	0.98633	1	Cholesterol total	EFO_0004574	Surakka I	25961943	European	2015	-0.042	0.006441	7.00e-11	-	-	-	-	-	SD increase	NHGRI-EBI_GWAS_Catalog
exm1044005	rs2464196	chr12:121435427	chr12:120997624	G	A	rs1182933	chr12:121454622	chr12:121016819	C	T	1	0.97277	0.99537	Hemoglobin concentration	EFO_0004509	Astle W	27863252	European	2016	-0.02405	0.003885	6.00e-10	-	-	-	-	-	unit increase	NHGRI-EBI_GWAS_Catalog
exm1044005	rs2464196	chr12:121435427	chr12:120997624	G	A	rs1182933	chr12:121454622	chr12:121016819	C	T	1	0.97277	0.99537	Coronary artery disease	EFO_0000378;EFO_0001645	van der Harst P	29212778	Mixed	2018	-0.04201	0.007652	4.00e-08	-	296525	34541	261984	1	log OR	van-der-Harst-P_CAD-UKBB_Mixed_2018
exm1044005	rs2464196	chr12:121435427	chr12:120997624	G	A	rs2258287	chr12:121454313	chr12:121016510	C	A	1	0.91709	0.99529	Mean corpuscular hemoglobin	EFO_0004586	Astle W	27863252	European	2016	-0.02253	0.003804	3.18e-09	-	173480	0	173480	2	-	Astle-W_Blood-Cell-Traits_EUR_2016
exm1044005	rs2464196	chr12:121435427	chr12:120997624	G	A	rs2258287	chr12:121454313	chr12:121016510	C	A	1	0.91709	0.99529	Coronary artery disease	EFO_0000378;EFO_0001645	Howson JMM	28530674	European	2017	-0.0468	0.0081	6.00e-09	-	221068	-	-	-	log OR	Howson-JMM_CHD_EUR_2017
exm1044005	rs2464196	chr12:121435427	chr12:120997624	G	A	rs2258287	chr12:121454313	chr12:121016510	C	A	1	0.91709	0.99529	Coronary artery disease	EFO_0000378;EFO_0001645	Howson JMM	28530674	Mixed	2017	-0.0421	0.0075	2.18e-08	-	246901	-	-	-	log OR	Howson-JMM_CHD_EUR_2017
exm1044005	rs2464196	chr12:121435427	chr12:120997624	G	A	rs1169294	chr12:121426594	chr12:120988791	G	A	1	0.85392	0.96685	Cholelithiasis	EFO_0004799;EFO_0004570	Neale B	UKBB	European	2017	0.002094	0.0003763	2.63e-08	+	337199	6986	330213	1	-	Neale-B_UKBB_EUR_2017
exm1044005	rs2464196	chr12:121435427	chr12:120997624	G	A	rs1169296	chr12:121428407	chr12:120990604	A	G	1	0.82941	1	Comparative height size at age 10	NCIT_C106497;NCIT_C19666	Neale B	UKBB	European	2017	-0.009712	0.001781	4.93e-08	-	332021	0	332021	1	IVNT	Neale-B_UKBB_EUR_2017
exm1044005	rs2464196	chr12:121435427	chr12:120997624	G	A	rs2243458	chr12:121424490	chr12:120986687	C	T	1	0.82401	0.94342	Treatment with atorvastatin	-	Neale B	UKBB	European	2017	-0.002473	0.0004512	4.23e-08	-	337159	10167	326992	1	-	Neale-B_UKBB_EUR_2017
exm1044005	rs2464196	chr12:121435427	chr12:120997624	G	A	rs3213545	chr12:121471337	chr12:121033534	G	A	1	0.81941	0.92429	Gamma glutamyltransferase	NCIT_C26943	Middelberg RP	21943158	European	2011	NA	NA	4.00e-15	NA	-	-	-	-	-	dbGaP
exm1044005	rs2464196	chr12:121435427	chr12:120997624	G	A	rs3213545	chr12:121471337	chr12:121033534	G	A	1	0.81941	0.92429	Gamma glutamyl transferase	NCIT_C64847	Middelberg RP	21943158	European	2011	NA	NA	3.60e-15	NA	11683	-	-	-	-	GRASP
exm1044005	rs2464196	chr12:121435427	chr12:120997624	G	A	rs3213545	chr12:121471337	chr12:121033534	G	A	1	0.81941	0.92429	Cardiovascular disease risk factors	EFO_0004611	Middelberg RP	21943158	European	2011	-0.121	0.0154	4.00e-15	-	-	-	-	-	units/l decrease	NHGRI-EBI_GWAS_Catalog
exm1044005	rs2464196	chr12:121435427	chr12:120997624	G	A	rs1183910	chr12:121420807	chr12:120983004	G	A	1	0.81579	0.93871	C reactive protein	NCIT_C64548	Elliott P	19567438	Mixed	2009	NA	NA	1.00e-30	NA	-	-	-	-	-	dbGaP
exm1044005	rs2464196	chr12:121435427	chr12:120997624	G	A	rs1183910	chr12:121420807	chr12:120983004	G	A	1	0.81579	0.93871	C reactive protein	NCIT_C64548	Dehghan A	21300955	European	2011	NA	NA	2.00e-124	NA	-	-	-	-	-	dbGaP
exm1044005	rs2464196	chr12:121435427	chr12:120997624	G	A	rs1183910	chr12:121420807	chr12:120983004	G	A	1	0.81579	0.93871	C reactive protein	NCIT_C64548	Elliott P	19567438	Mixed	2009	NA	NA	1.20e-30	NA	17957	-	-	-	-	GRASP
exm1044005	rs2464196	chr12:121435427	chr12:120997624	G	A	rs1183910	chr12:121420807	chr12:120983004	G	A	1	0.81579	0.93871	C reactive protein	NCIT_C64548	Dehghan A	21300955	European	2011	NA	NA	2.10e-124	NA	66185	-	-	-	-	GRASP
exm1044005	rs2464196	chr12:121435427	chr12:120997624	G	A	rs1183910	chr12:121420807	chr12:120983004	G	A	1	0.81579	0.93871	Serum C reactive protein	EFO_0004458	Okada Y	21196492	East Asian	2010	NA	NA	8.70e-09	NA	10112	-	-	-	-	GRASP
exm1044005	rs2464196	chr12:121435427	chr12:120997624	G	A	rs1183910	chr12:121420807	chr12:120983004	G	A	1	0.81579	0.93871	C reactive protein	EFO_0004458	Elliott P	19567438	Mixed	2009	-13.8	1.198	1.00e-30	-	-	-	-	-	% decrease	NHGRI-EBI_GWAS_Catalog
exm1044005	rs2464196	chr12:121435427	chr12:120997624	G	A	rs1183910	chr12:121420807	chr12:120983004	G	A	1	0.81579	0.93871	C reactive protein	EFO_0004458	Dorajoo R	23844046	East Asian	2013	0.054	0.007784	4.00e-12	+	-	-	-	-	unit increase	NHGRI-EBI_GWAS_Catalog
exm1044005	rs2464196	chr12:121435427	chr12:120997624	G	A	rs1183910	chr12:121420807	chr12:120983004	G	A	1	0.81579	0.93871	C reactive protein levels	EFO_0004458	Dehghan A	21300955	European	2011	0.149	0.00628	2.00e-124	+	-	-	-	-	unit increase	NHGRI-EBI_GWAS_Catalog
exm1044005	rs2464196	chr12:121435427	chr12:120997624	G	A	rs1183910	chr12:121420807	chr12:120983004	G	A	1	0.81579	0.93871	C reactive protein levels or LDL cholesterol levels pleiotropy	EFO_0004611;EFO_0004458	Ligthart S	27286809	Unspecified	2016	NA	NA	6.00e-128	NA	-	-	-	-	-	NHGRI-EBI_GWAS_Catalog
exm1044005	rs2464196	chr12:121435427	chr12:120997624	G	A	rs1183910	chr12:121420807	chr12:120983004	G	A	1	0.81579	0.93871	C reactive protein levels or total cholesterol levels pleiotropy	EFO_0004574;EFO_0004458	Ligthart S	27286809	Unspecified	2016	NA	NA	8.00e-128	NA	-	-	-	-	-	NHGRI-EBI_GWAS_Catalog
exm1044005	rs2464196	chr12:121435427	chr12:120997624	G	A	rs1169284	chr12:121419926	chr12:120982123	T	C	1	0.80511	0.943	Coronary artery disease	EFO_0000378;EFO_0001645	Nelson CP	28714975	Mixed	2017	-0.0481	0.00854	1.83e-08	-	148715	10801	137914	1	log OR	Nelson-CP_CAD_Mixed_2017
exm1055864	rs147424880	chr13:21212606	chr13:20638467	A	G	rs147424880	chr13:21212606	chr13:20638467	A	G	0	1	1	Cause of death: endometrium	-	Neale B	UKBB	European	2017	-0.118	0.01883	3.85e-10	-	7637	44	7593	1	-	Neale-B_UKBB_EUR_2017
exm1067460	rs9534264	chr13:46541673	chr13:45967538	A	T	rs1926447	chr13:46629944	chr13:46055809	G	A	1	0.89335	0.96712	Blood protein levels	EFO_0008140	Suhre K	28240269	European	2017	-1.104	0.04299	2.00e-145	-	-	-	-	-	unit increase	NHGRI-EBI_GWAS_Catalog
exm1067677	rs1926447	chr13:46629944	chr13:46055809	G	A	rs1926447	chr13:46629944	chr13:46055809	G	A	0	1	1	Blood protein levels	EFO_0008140	Suhre K	28240269	European	2017	-1.104	0.04299	2.00e-145	-	-	-	-	-	unit increase	NHGRI-EBI_GWAS_Catalog
exm1067697	rs3742264	chr13:46648094	chr13:46073959	C	T	rs3742264	chr13:46648094	chr13:46073959	C	T	0	1	1	Blood protein levels	EFO_0008140	Suhre K	28240269	European	2017	-0.849	0.04392	3.00e-83	-	-	-	-	-	unit increase	NHGRI-EBI_GWAS_Catalog
exm1068027	rs9778	chr13:47354101	chr13:46779966	T	C	rs947409	chr13:47377928	chr13:46803793	G	A	1	0.93215	0.97217	Blood protein levels	EFO_0008140	Suhre K	28240269	European	2017	1.061	0.06963	2.00e-52	+	-	-	-	-	unit decrease	NHGRI-EBI_GWAS_Catalog
exm1068027	rs9778	chr13:47354101	chr13:46779966	T	C	rs947409	chr13:47377928	chr13:46803793	G	A	1	0.93215	0.97217	Cerebrospinal fluid biomarker levels	EFO_0006794	Sasayama D	28031287	East Asian	2016	NA	NA	2.00e-15	NA	-	-	-	-	-	NHGRI-EBI_GWAS_Catalog
exm107515	rs2297775	chr1:155735012	chr1:155765221	C	T	rs2297775	chr1:155735012	chr1:155765221	C	T	0	1	1	Body mass index	EFO_0004340	Akiyama M	28892062	East Asian	2017	-0.0266	0.004421	1.79e-09	-	173430	0	173430	3	IVNT	Akiyama-M_BMI_EAS_2017
exm107515	rs2297775	chr1:155735012	chr1:155765221	C	T	rs2297775	chr1:155735012	chr1:155765221	C	T	0	1	1	Body mass index females	EFO_0004340	Akiyama M	28892062	East Asian	2017	-0.03664	0.006557	2.29e-08	-	82438	0	82438	3	IVNT	Akiyama-M_BMI-F_EAS_2017
exm107515	rs2297775	chr1:155735012	chr1:155765221	C	T	rs10908481	chr1:155713650	chr1:155743859	G	T	1	1	1	Crohns disease	EFO_0000384	IBDGC	23128233	European	2012	NA	NA	3.70e-08	NA	14342	6299	8043	7	log OR	IBDGC_Chrons-Disease_EUR_2012
exm107515	rs2297775	chr1:155735012	chr1:155765221	C	T	rs2048431	chr1:155618630	chr1:155648839	A	G	1	0.85749	0.97938	Serum magnesium	NCIT_C61035	Meyer TE	20700443	European	2010	NA	NA	8.50e-09	NA	15366	-	-	-	-	GRASP
exm1077549	rs9514051	chr13:103383524	chr13:102731174	G	T	rs9514051	chr13:103383524	chr13:102731174	G	T	0	1	1	Cause of death: abdominal aortic aneurysm, ruptured	NCIT_C27046	Neale B	UKBB	European	2017	0.06155	0.009675	2.11e-10	+	7637	33	7604	1	-	Neale-B_UKBB_EUR_2017
exm1077822	rs41281662	chr13:103395425	chr13:102743075	C	T	rs41281662	chr13:103395425	chr13:102743075	C	T	0	1	1	Cause of death: acute and subacute infective endocarditis	EFO_1000830	Neale B	UKBB	European	2017	-0.03655	0.004926	1.303e-10	-	7637	5	7632	1	risk diff	Neale-B_UKBB_EUR_2017
exm1077822	rs41281662	chr13:103395425	chr13:102743075	C	T	rs41281662	chr13:103395425	chr13:102743075	C	T	0	1	1	Cause of death: thoracic aortic aneurysm, ruptured	-	Neale B	UKBB	European	2017	-0.03635	0.00583	4.738e-07	-	7637	7	7630	1	risk diff	Neale-B_UKBB_EUR_2017
exm1081358	rs61753266	chr13:113795286	chr13:113140972	A	G	rs61753266	chr13:113795286	chr13:113140972	A	G	0	1	1	Cause of death: home	NCIT_C18002	Neale B	UKBB	European	2017	0.05927	0.01067	2.87e-08	+	7637	40	7597	1	-	Neale-B_UKBB_EUR_2017
exm1081483	rs146398692	chr13:113825992	chr13:113171678	A	T	rs146398692	chr13:113825992	chr13:113171678	A	T	0	1	1	Cause of death: car occupant injured in unspecified traffic accident	NCIT_C106691;NCIT_C103543	Neale B	UKBB	European	2017	-0.03516	0.006109	8.96e-09	-	7637	8	7629	1	-	Neale-B_UKBB_EUR_2017
exm1081483	rs146398692	chr13:113825992	chr13:113171678	A	T	rs146398692	chr13:113825992	chr13:113171678	A	T	0	1	1	Self-reported lichen sclerosis	-	Neale B	UKBB	European	2017	-0.002614	0.0004088	1.60e-10	-	337159	114	337045	1	-	Neale-B_UKBB_EUR_2017
exm108164	rs199691333	chr1:156039980	chr1:156070189	C	G	rs199691333	chr1:156039980	chr1:156070189	C	G	0	1	1	Other hypothyroidism	EFO_0004705	Neale B	UKBB	European	2017	-0.002871	0.0005255	4.675e-05	-	337199	89	337110	1	risk diff	Neale-B_UKBB_EUR_2017
exm1081671	rs2302757	chr13:113909339	chr13:113255025	A	G	rs2302757	chr13:113909339	chr13:113255025	A	G	0	1	1	Platelet distribution width	EFO_0004586	Astle W	27863252	European	2016	0.02677	0.004299	4.78e-10	+	173480	0	173480	2	-	Astle-W_Blood-Cell-Traits_EUR_2016
exm1081671	rs2302757	chr13:113909339	chr13:113255025	A	G	rs9549367	chr13:113911532	chr13:113257218	C	G	1	0.888	1	Platelet distribution width	EFO_0007984	Astle W	27863252	European	2016	-0.02646	0.004232	4.00e-10	-	-	-	-	-	unit decrease	NHGRI-EBI_GWAS_Catalog
exm1081671	rs2302757	chr13:113909339	chr13:113255025	A	G	rs9549698	chr13:113877701	chr13:113223387	A	G	1	0.84208	0.99421	Mean platelet volume	EFO_0004586	Astle W	27863252	European	2016	0.02322	0.004157	2.32e-08	+	173480	0	173480	2	-	Astle-W_Blood-Cell-Traits_EUR_2016
exm1082935	rs41291207	chr13:115052084	chr13:114286609	C	T	rs41291207	chr13:115052084	chr13:114286609	C	T	0	1	1	Cause of death: pneumonitis due to food and vomit	-	Neale B	UKBB	European	2017	-0.03516	0.006118	9.43e-09	-	7637	8	7629	1	-	Neale-B_UKBB_EUR_2017
exm1085338	rs143247343	chr14:21167642	chr14:20699483	C	T	rs143247343	chr14:21167642	chr14:20699483	C	T	0	1	1	Cause of death: urinary organ, unspecified	NCIT_C12413;NCIT_C22728	Neale B	UKBB	European	2017	-0.02364	0.003805	5.50e-10	-	7637	9	7628	1	-	Neale-B_UKBB_EUR_2017
exm1094649	rs2236338	chr14:25100282	chr14:24631076	A	G	rs8192917	chr14:25102160	chr14:24632954	T	C	1	0.95789	0.9839	Vitiligo	NCIT_C26915	Jin Y	20410501	European	2010	NA	NA	3.00e-08	NA	-	-	-	-	-	dbGaP
exm1094649	rs2236338	chr14:25100282	chr14:24631076	A	G	rs8192917	chr14:25102160	chr14:24632954	T	C	1	0.95789	0.9839	Generalized vitiligo	NCIT_C26915	Jin Y	20410501	European	2010	NA	NA	3.44e-08	NA	4021	-	-	-	-	GRASP
exm1094649	rs2236338	chr14:25100282	chr14:24631076	A	G	rs8192917	chr14:25102160	chr14:24632954	T	C	1	0.95789	0.9839	Generalized vitiligo	NCIT_C26915	Jin Y	22561518	European	2012	NA	NA	5.60e-09	NA	3228	-	-	-	-	GRASP
exm1094649	rs2236338	chr14:25100282	chr14:24631076	A	G	rs8192917	chr14:25102160	chr14:24632954	T	C	1	0.95789	0.9839	Vitiligo	EFO_0004208	Jin Y	20410501	European	2010	-0.2469	0.04455	3.00e-08	-	-	-	-	-	log OR	NHGRI-EBI_GWAS_Catalog
exm1094649	rs2236338	chr14:25100282	chr14:24631076	A	G	rs8192917	chr14:25102160	chr14:24632954	T	C	1	0.95789	0.9839	Vitiligo	EFO_0004208	Jin Y	27723757	European	2016	-0.2207	0.02746	9.00e-16	-	-	-	-	-	log OR	NHGRI-EBI_GWAS_Catalog
exm1094677	rs8192917	chr14:25102160	chr14:24632954	T	C	rs8192917	chr14:25102160	chr14:24632954	T	C	0	1	1	Vitiligo	NCIT_C26915	Jin Y	20410501	European	2010	NA	NA	3.00e-08	NA	-	-	-	-	-	dbGaP
exm1094677	rs8192917	chr14:25102160	chr14:24632954	T	C	rs8192917	chr14:25102160	chr14:24632954	T	C	0	1	1	Generalized vitiligo	NCIT_C26915	Jin Y	20410501	European	2010	NA	NA	3.44e-08	NA	4021	-	-	-	-	GRASP
exm1094677	rs8192917	chr14:25102160	chr14:24632954	T	C	rs8192917	chr14:25102160	chr14:24632954	T	C	0	1	1	Generalized vitiligo	NCIT_C26915	Jin Y	22561518	European	2012	NA	NA	5.60e-09	NA	3228	-	-	-	-	GRASP
exm1094677	rs8192917	chr14:25102160	chr14:24632954	T	C	rs8192917	chr14:25102160	chr14:24632954	T	C	0	1	1	Vitiligo	EFO_0004208	Jin Y	20410501	European	2010	-0.2469	0.04455	3.00e-08	-	-	-	-	-	log OR	NHGRI-EBI_GWAS_Catalog
exm1094677	rs8192917	chr14:25102160	chr14:24632954	T	C	rs8192917	chr14:25102160	chr14:24632954	T	C	0	1	1	Vitiligo	EFO_0004208	Jin Y	27723757	European	2016	-0.2207	0.02746	9.00e-16	-	-	-	-	-	log OR	NHGRI-EBI_GWAS_Catalog
exm109540	rs7516274	chr1:156561651	chr1:156591859	C	G	rs7516274	chr1:156561651	chr1:156591859	C	G	0	1	1	Cause of death: multisystem degeneration	NCIT_C43259	Neale B	UKBB	European	2017	-0.0107	0.001561	7.93e-12	-	7637	8	7629	1	-	Neale-B_UKBB_EUR_2017
exm1101842	rs3920038	chr14:52535648	chr14:52068930	T	G	rs3920038	chr14:52535648	chr14:52068930	T	G	0	1	1	Pulse rate	NCIT_C49676	Neale B	UKBB	European	2017	-0.02176	0.003857	1.70e-08	-	317756	0	317756	1	IVNT	Neale-B_UKBB_EUR_2017
exm1102014	rs111824837	chr14:52948990	chr14:52482272	C	T	rs111824837	chr14:52948990	chr14:52482272	C	T	0	1	1	Cause of death: appendix	-	Neale B	UKBB	European	2017	-0.03083	0.004521	9.91e-12	-	7637	5	7632	1	-	Neale-B_UKBB_EUR_2017
exm1102014	rs111824837	chr14:52948990	chr14:52482272	C	T	rs111824837	chr14:52948990	chr14:52482272	C	T	0	1	1	Treatment with estracombi tts patch	-	Neale B	UKBB	European	2017	-0.002274	0.0003646	4.46e-10	-	337159	72	337087	1	-	Neale-B_UKBB_EUR_2017
exm1102014	rs111824837	chr14:52948990	chr14:52482272	C	T	rs111824837	chr14:52948990	chr14:52482272	C	T	0	1	1	Treatment with testosterone product	NCIT_C121907;NCIT_C49500	Neale B	UKBB	European	2017	-0.003705	0.0006328	4.76e-09	-	337159	217	336942	1	-	Neale-B_UKBB_EUR_2017
exm1103030	rs4644	chr14:55604935	chr14:55138217	A	C	rs4644	chr14:55604935	chr14:55138217	A	C	0	1	1	Mean platelet volume	EFO_0004586	Astle W	27863252	European	2016	-0.03039	0.003669	1.19e-16	-	173480	0	173480	2	-	Astle-W_Blood-Cell-Traits_EUR_2016
exm1103030	rs4644	chr14:55604935	chr14:55138217	A	C	rs4644	chr14:55604935	chr14:55138217	A	C	0	1	1	Circulating galectin 3 levels	HP_0012238	de Boer RA	23056639	European	2012	NA	NA	0.00e+00	NA	3776	-	-	-	-	GRASP
exm1103030	rs4644	chr14:55604935	chr14:55138217	A	C	rs2274273	chr14:55614636	chr14:55147918	A	G	1	0.99588	1	Protein biomarker	EFO_0004747	de Boer RA	23056639	European	2012	0.185	0.006319	2.00e-188	+	-	-	-	-	unit decrease	NHGRI-EBI_GWAS_Catalog
exm1103030	rs4644	chr14:55604935	chr14:55138217	A	C	rs12050099	chr14:55764331	chr14:55297613	C	G	1	0.92773	0.97914	Eosinophil count	EFO_0004586	Astle W	27863252	European	2016	0.01932	0.003524	4.16e-08	+	173480	0	173480	2	-	Astle-W_Blood-Cell-Traits_EUR_2016
exm1103037	rs4652	chr14:55605036	chr14:55138318	A	C	rs4652	chr14:55605036	chr14:55138318	A	C	0	1	1	Mean platelet volume	EFO_0004586	Astle W	27863252	European	2016	0.03031	0.003647	9.49e-17	+	173480	0	173480	2	-	Astle-W_Blood-Cell-Traits_EUR_2016
exm1103037	rs4652	chr14:55605036	chr14:55138318	A	C	rs4652	chr14:55605036	chr14:55138318	A	C	0	1	1	Circulating galectin 3 levels	HP_0012238	de Boer RA	23056639	European	2012	NA	NA	0.00e+00	NA	3776	-	-	-	-	GRASP
exm1103037	rs4652	chr14:55605036	chr14:55138318	A	C	rs2274273	chr14:55614636	chr14:55147918	G	A	1	0.88142	1	Protein biomarker	EFO_0004747	de Boer RA	23056639	European	2012	-0.185	0.006319	2.00e-188	-	-	-	-	-	unit decrease	NHGRI-EBI_GWAS_Catalog
exm1103037	rs4652	chr14:55605036	chr14:55138318	A	C	rs12050099	chr14:55764331	chr14:55297613	G	C	1	0.85372	0.97013	Eosinophil count	EFO_0004586	Astle W	27863252	European	2016	-0.01932	0.003524	4.16e-08	-	173480	0	173480	2	-	Astle-W_Blood-Cell-Traits_EUR_2016
exm1103058	rs11125	chr14:55611839	chr14:55145121	A	T	rs11125	chr14:55611839	chr14:55145121	A	T	0	1	1	Mean platelet volume	EFO_0004586	Astle W	27863252	European	2016	0.08085	0.00661	2.11e-34	+	173480	0	173480	2	-	Astle-W_Blood-Cell-Traits_EUR_2016
exm1103058	rs11125	chr14:55611839	chr14:55145121	A	T	rs11125	chr14:55611839	chr14:55145121	A	T	0	1	1	Platelet distribution width	EFO_0004586	Astle W	27863252	European	2016	0.03689	0.006568	1.95e-08	+	173480	0	173480	2	-	Astle-W_Blood-Cell-Traits_EUR_2016
exm1103058	rs11125	chr14:55611839	chr14:55145121	A	T	rs10498475	chr14:55612480	chr14:55145762	C	T	1	1	1	Circulating galectin 3 levels	HP_0012238	de Boer RA	23056639	European	2012	NA	NA	6.89e-47	NA	3776	-	-	-	-	GRASP
exm1103058	rs11125	chr14:55611839	chr14:55145121	A	T	rs80226907	chr14:55664889	chr14:55198171	A	C	1	0.9595	0.98625	Mean platelet volume	EFO_0004584	Astle W	27863252	European	2016	-0.08284	0.006544	1.00e-36	-	-	-	-	-	unit decrease	NHGRI-EBI_GWAS_Catalog
exm1103058	rs11125	chr14:55611839	chr14:55145121	A	T	rs35070799	chr14:55818403	chr14:55351685	T	C	1	0.94659	0.98623	Blood protein levels	EFO_0008140	Suhre K	28240269	European	2017	-0.6296	0.07762	5.00e-16	-	-	-	-	-	unit decrease	NHGRI-EBI_GWAS_Catalog
exm1103058	rs11125	chr14:55611839	chr14:55145121	A	T	rs72717751	chr14:55863198	chr14:55396480	T	C	1	0.85385	0.98611	Platelet distribution width	EFO_0007984	Astle W	27863252	European	2016	-0.03767	0.006149	9.00e-10	-	-	-	-	-	unit decrease	NHGRI-EBI_GWAS_Catalog
exm1103159	rs2274271	chr14:55655692	chr14:55188974	T	C	rs2274271	chr14:55655692	chr14:55188974	T	C	0	1	1	Mean platelet volume	EFO_0004586	Astle W	27863252	European	2016	-0.07213	0.006057	1.07e-32	-	173480	0	173480	2	-	Astle-W_Blood-Cell-Traits_EUR_2016
exm1103159	rs2274271	chr14:55655692	chr14:55188974	T	C	rs2274271	chr14:55655692	chr14:55188974	T	C	0	1	1	Circulating galectin 3 levels	HP_0012238	de Boer RA	23056639	European	2012	NA	NA	6.50e-41	NA	3776	-	-	-	-	GRASP
exm1103159	rs2274271	chr14:55655692	chr14:55188974	T	C	rs8009244	chr14:55643752	chr14:55177034	G	A	1	0.92966	1	Platelet distribution width	EFO_0004586	Astle W	27863252	European	2016	-0.03256	0.005848	2.57e-08	-	173480	0	173480	2	-	Astle-W_Blood-Cell-Traits_EUR_2016
exm1103159	rs2274271	chr14:55655692	chr14:55188974	T	C	rs61143210	chr14:55691679	chr14:55224961	G	GT	1	0.88377	0.9662	Platelet count	EFO_0004586	Astle W	27863252	European	2016	0.0339	0.006193	4.42e-08	+	173480	0	173480	2	-	Astle-W_Blood-Cell-Traits_EUR_2016
exm1103226	rs35070799	chr14:55818403	chr14:55351685	C	T	rs35070799	chr14:55818403	chr14:55351685	C	T	0	1	1	Mean platelet volume	EFO_0004586	Astle W	27863252	European	2016	-0.08107	0.006507	1.25e-35	-	173480	0	173480	2	-	Astle-W_Blood-Cell-Traits_EUR_2016
exm1103226	rs35070799	chr14:55818403	chr14:55351685	C	T	rs35070799	chr14:55818403	chr14:55351685	C	T	0	1	1	Platelet distribution width	EFO_0004586	Astle W	27863252	European	2016	-0.03555	0.006465	3.82e-08	-	173480	0	173480	2	-	Astle-W_Blood-Cell-Traits_EUR_2016
exm1103226	rs35070799	chr14:55818403	chr14:55351685	C	T	rs35070799	chr14:55818403	chr14:55351685	C	T	0	1	1	Blood protein levels	EFO_0008140	Suhre K	28240269	European	2017	0.6296	0.07762	5.00e-16	+	-	-	-	-	unit decrease	NHGRI-EBI_GWAS_Catalog
exm1103226	rs35070799	chr14:55818403	chr14:55351685	C	T	rs17672950	chr14:55756218	chr14:55289500	A	G	1	1	1	Circulating galectin 3 levels	HP_0012238	de Boer RA	23056639	European	2012	NA	NA	4.76e-39	NA	3776	-	-	-	-	GRASP
exm1103226	rs35070799	chr14:55818403	chr14:55351685	C	T	rs80226907	chr14:55664889	chr14:55198171	C	A	1	0.98659	1	Mean platelet volume	EFO_0004584	Astle W	27863252	European	2016	0.08284	0.006544	1.00e-36	+	-	-	-	-	unit decrease	NHGRI-EBI_GWAS_Catalog
exm1103226	rs35070799	chr14:55818403	chr14:55351685	C	T	rs72717751	chr14:55863198	chr14:55396480	C	T	1	0.90223	1	Platelet distribution width	EFO_0007984	Astle W	27863252	European	2016	0.03767	0.006149	9.00e-10	+	-	-	-	-	unit decrease	NHGRI-EBI_GWAS_Catalog
exm1103230	rs1045002	chr14:55818517	chr14:55351799	A	T	rs1045002	chr14:55818517	chr14:55351799	A	T	0	1	1	Mean platelet volume	EFO_0004586	Astle W	27863252	European	2016	-0.03244	0.003646	5.71e-19	-	173480	0	173480	2	-	Astle-W_Blood-Cell-Traits_EUR_2016
exm1103230	rs1045002	chr14:55818517	chr14:55351799	A	T	rs1045002	chr14:55818517	chr14:55351799	A	T	0	1	1	Circulating galectin 3 levels	HP_0012238	de Boer RA	23056639	European	2012	NA	NA	3.99e-168	NA	3776	-	-	-	-	GRASP
exm1103230	rs1045002	chr14:55818517	chr14:55351799	A	T	rs12050099	chr14:55764331	chr14:55297613	C	G	1	0.96393	1	Eosinophil count	EFO_0004586	Astle W	27863252	European	2016	0.01932	0.003524	4.16e-08	+	173480	0	173480	2	-	Astle-W_Blood-Cell-Traits_EUR_2016
exm1103230	rs1045002	chr14:55818517	chr14:55351799	A	T	rs2274273	chr14:55614636	chr14:55147918	A	G	1	0.88974	0.97464	Protein biomarker	EFO_0004747	de Boer RA	23056639	European	2012	0.185	0.006319	2.00e-188	+	-	-	-	-	unit decrease	NHGRI-EBI_GWAS_Catalog
exm1103236	rs3742569	chr14:55818706	chr14:55351988	C	T	rs3742569	chr14:55818706	chr14:55351988	C	T	0	1	1	Mean platelet volume	EFO_0004586	Astle W	27863252	European	2016	-0.03211	0.003643	1.22e-18	-	173480	0	173480	2	-	Astle-W_Blood-Cell-Traits_EUR_2016
exm1103236	rs3742569	chr14:55818706	chr14:55351988	C	T	rs3742569	chr14:55818706	chr14:55351988	C	T	0	1	1	Circulating galectin 3 levels	HP_0012238	de Boer RA	23056639	European	2012	NA	NA	4.39e-168	NA	3776	-	-	-	-	GRASP
exm1103236	rs3742569	chr14:55818706	chr14:55351988	C	T	rs12050099	chr14:55764331	chr14:55297613	C	G	1	0.96393	1	Eosinophil count	EFO_0004586	Astle W	27863252	European	2016	0.01932	0.003524	4.16e-08	+	173480	0	173480	2	-	Astle-W_Blood-Cell-Traits_EUR_2016
exm1103236	rs3742569	chr14:55818706	chr14:55351988	C	T	rs2274273	chr14:55614636	chr14:55147918	A	G	1	0.88974	0.97464	Protein biomarker	EFO_0004747	de Boer RA	23056639	European	2012	0.185	0.006319	2.00e-188	+	-	-	-	-	unit decrease	NHGRI-EBI_GWAS_Catalog
exm1103361	rs45612333	chr14:55903716	chr14:55436998	A	C	rs45612333	chr14:55903716	chr14:55436998	A	C	0	1	1	Mean platelet volume	EFO_0004586	Astle W	27863252	European	2016	-0.06847	0.006252	6.58e-28	-	173480	0	173480	2	-	Astle-W_Blood-Cell-Traits_EUR_2016
exm1103361	rs45612333	chr14:55903716	chr14:55436998	A	C	rs10483641	chr14:55901969	chr14:55435251	A	T	1	1	1	Circulating galectin 3 levels	HP_0012238	de Boer RA	23056639	European	2012	NA	NA	3.79e-33	NA	3776	-	-	-	-	GRASP
exm110572	rs56377825	chr1:156821885	chr1:156852093	A	G	rs56377825	chr1:156821885	chr1:156852093	A	G	0	1	1	Malignant neoplasm of pancreas	NCIT_C9005	Neale B	UKBB	European	2017	-0.003148	0.0005626	2.19e-08	-	337199	148	337051	1	-	Neale-B_UKBB_EUR_2017
exm1106469	rs45628735	chr14:63671598	chr14:63204880	A	G	rs45628735	chr14:63671598	chr14:63204880	A	G	0	1	1	Cause of death: gastro-intestinal haemorrhage, unspecified	NCIT_C64973	Neale B	UKBB	European	2017	-0.05177	0.006934	9.18e-14	-	7637	7	7630	1	-	Neale-B_UKBB_EUR_2017
exm1106469	rs45628735	chr14:63671598	chr14:63204880	A	G	rs45628735	chr14:63671598	chr14:63204880	A	G	0	1	1	Cause of death: home	NCIT_C18002	Neale B	UKBB	European	2017	-0.05176	0.007417	3.24e-12	-	7637	8	7629	1	-	Neale-B_UKBB_EUR_2017
exm1106469	rs45628735	chr14:63671598	chr14:63204880	A	G	rs45628735	chr14:63671598	chr14:63204880	A	G	0	1	1	Cause of death: tongue, unspecified	-	Neale B	UKBB	European	2017	-0.05057	0.0087	6.40e-09	-	7637	11	7626	1	-	Neale-B_UKBB_EUR_2017
exm1107920	rs140662536	chr14:64957224	chr14:64490506	A	G	rs140662536	chr14:64957224	chr14:64490506	A	G	0	1	1	Cause of death: thoracic aortic aneurysm, ruptured	-	Neale B	UKBB	European	2017	0.03777	0.005932	2.03e-10	+	7637	7	7630	1	-	Neale-B_UKBB_EUR_2017
exm1107920	rs140662536	chr14:64957224	chr14:64490506	A	G	rs140662536	chr14:64957224	chr14:64490506	A	G	0	1	1	Other interstitial pulmonary diseases	EFO_0004244	Neale B	UKBB	European	2017	0.00404	0.000714	1.53e-08	+	337199	154	337045	1	-	Neale-B_UKBB_EUR_2017
exm1107920	rs140662536	chr14:64957224	chr14:64490506	A	G	rs140662536	chr14:64957224	chr14:64490506	A	G	0	1	1	Self-reported hepatitis b	EFO_0008405;EFO_0004197	Neale B	UKBB	European	2017	0.003212	0.0003817	3.94e-17	+	337159	44	337115	1	-	Neale-B_UKBB_EUR_2017
exm1107920	rs140662536	chr14:64957224	chr14:64490506	A	G	rs140662536	chr14:64957224	chr14:64490506	A	G	0	1	1	Self-reported pulmonary fibrosis	EFO_0000768	Neale B	UKBB	European	2017	0.003106	0.0005428	1.06e-08	+	337159	89	337070	1	-	Neale-B_UKBB_EUR_2017
exm1109028	rs35949016	chr14:66136163	chr14:65669445	A	C	rs2268959	chr14:66145318	chr14:65678600	A	C	1	0.96016	1	IGP2	-	Lauc G	23382691	European	2013	NA	NA	2.90e-09	NA	1848	-	-	-	-	GRASP
exm1109028	rs35949016	chr14:66136163	chr14:65669445	A	C	rs2268959	chr14:66145318	chr14:65678600	A	C	1	0.96016	1	IGP42	-	Lauc G	23382691	European	2013	NA	NA	2.33e-09	NA	1848	-	-	-	-	GRASP
exm1109028	rs35949016	chr14:66136163	chr14:65669445	A	C	rs2268959	chr14:66145318	chr14:65678600	A	C	1	0.96016	1	IGP59	-	Lauc G	23382691	European	2013	NA	NA	1.16e-09	NA	1848	-	-	-	-	GRASP
exm1109028	rs35949016	chr14:66136163	chr14:65669445	A	C	rs10483776	chr14:65914867	chr14:65448149	G	A	1	0.93712	0.98226	Polysaccharides	CHEBI_18154	Lauc G	21203500	European	2010	NA	NA	1.00e-08	NA	-	-	-	-	-	dbGaP
exm1109028	rs35949016	chr14:66136163	chr14:65669445	A	C	rs10483776	chr14:65914867	chr14:65448149	G	A	1	0.93712	0.98226	Biantennary nongalactosylated glycans	-	Huffman	21908519	European	2011	NA	NA	2.68e-11	NA	3367	-	-	-	-	GRASP
exm1109028	rs35949016	chr14:66136163	chr14:65669445	A	C	rs10483776	chr14:65914867	chr14:65448149	G	A	1	0.93712	0.98226	Biantennary nongalactosylated glycans in women	-	Huffman	21908519	European	2011	NA	NA	2.70e-10	NA	3367	-	-	-	-	GRASP
exm1109028	rs35949016	chr14:66136163	chr14:65669445	A	C	rs10483776	chr14:65914867	chr14:65448149	G	A	1	0.93712	0.98226	Core fucosylated glycans	-	Huffman	21908519	European	2011	NA	NA	1.28e-08	NA	3367	-	-	-	-	GRASP
exm1109028	rs35949016	chr14:66136163	chr14:65669445	A	C	rs10483776	chr14:65914867	chr14:65448149	G	A	1	0.93712	0.98226	Desialylated Glycan Peak 1	GO_0016267;NCIT_C48054	Huffman	21908519	European	2011	NA	NA	1.83e-12	NA	3367	-	-	-	-	GRASP
exm1109028	rs35949016	chr14:66136163	chr14:65669445	A	C	rs10483776	chr14:65914867	chr14:65448149	G	A	1	0.93712	0.98226	Desialylated Glycan Peak 10	NCIT_C48054	Huffman	21908519	European	2011	NA	NA	1.50e-08	NA	3367	-	-	-	-	GRASP
exm1109028	rs35949016	chr14:66136163	chr14:65669445	A	C	rs10483776	chr14:65914867	chr14:65448149	G	A	1	0.93712	0.98226	Desialylated Glycan Peak 1 in women	-	Huffman	21908519	European	2011	NA	NA	8.79e-11	NA	3367	-	-	-	-	GRASP
exm1109028	rs35949016	chr14:66136163	chr14:65669445	A	C	rs10483776	chr14:65914867	chr14:65448149	G	A	1	0.93712	0.98226	Desialylated Glycan Peak 6	GO_0031042	Huffman	21908519	European	2011	NA	NA	9.28e-10	NA	3367	-	-	-	-	GRASP
exm1109028	rs35949016	chr14:66136163	chr14:65669445	A	C	rs10483776	chr14:65914867	chr14:65448149	G	A	1	0.93712	0.98226	Glycan Peak 1	NCIT_C48054;GO_0016267	Huffman	21908519	European	2011	NA	NA	6.60e-10	NA	3367	-	-	-	-	GRASP
exm1109028	rs35949016	chr14:66136163	chr14:65669445	A	C	rs10483776	chr14:65914867	chr14:65448149	G	A	1	0.93712	0.98226	Glycan Peak 10	NCIT_C48054	Huffman	21908519	European	2011	NA	NA	1.03e-14	NA	3367	-	-	-	-	GRASP
exm1109028	rs35949016	chr14:66136163	chr14:65669445	A	C	rs10483776	chr14:65914867	chr14:65448149	G	A	1	0.93712	0.98226	Glycan Peak 10 in women	-	Huffman	21908519	European	2011	NA	NA	3.18e-11	NA	3367	-	-	-	-	GRASP
exm1109028	rs35949016	chr14:66136163	chr14:65669445	A	C	rs10483776	chr14:65914867	chr14:65448149	G	A	1	0.93712	0.98226	Glycan Peak 1 in women	-	Huffman	21908519	European	2011	NA	NA	1.99e-09	NA	3367	-	-	-	-	GRASP
exm1109028	rs35949016	chr14:66136163	chr14:65669445	A	C	rs10483776	chr14:65914867	chr14:65448149	G	A	1	0.93712	0.98226	Plasma N glycan levels DG1	CHEBI_59520;HP_0010896	Lauc G	21203500	European	2010	NA	NA	8.62e-09	NA	2559	-	-	-	-	GRASP
exm1109028	rs35949016	chr14:66136163	chr14:65669445	A	C	rs10483776	chr14:65914867	chr14:65448149	G	A	1	0.93712	0.98226	Plasma N glycan levels DG6	CHEBI_59520;HP_0010896	Lauc G	21203500	European	2010	NA	NA	6.19e-09	NA	2559	-	-	-	-	GRASP
exm1109028	rs35949016	chr14:66136163	chr14:65669445	A	C	rs10483776	chr14:65914867	chr14:65448149	G	A	1	0.93712	0.98226	N glycan levels	EFO_0004999	Lauc G	21203500	European	2010	0.22	0.03839	1.00e-08	+	-	-	-	-	unit decrease	NHGRI-EBI_GWAS_Catalog
exm1109028	rs35949016	chr14:66136163	chr14:65669445	A	C	rs10483776	chr14:65914867	chr14:65448149	G	A	1	0.93712	0.98226	N glycan levels	EFO_0004999	Huffman	21908519	European	2011	0.2816	0.04237	3.00e-11	+	-	-	-	-	Z-score decrease	NHGRI-EBI_GWAS_Catalog
exm1109266	rs142290619	chr14:67768828	chr14:67302111	C	T	rs142290619	chr14:67768828	chr14:67302111	C	T	0	1	1	Other diseases of blood and blood-forming organs	-	Neale B	UKBB	European	2017	0.003541	0.0005232	1.31e-11	+	337199	181	337018	1	-	Neale-B_UKBB_EUR_2017
exm1109266	rs142290619	chr14:67768828	chr14:67302111	C	T	rs76481268	chr14:67696157	chr14:67229440	A	T	1	0.89006	0.94343	Other disorders of eye and adnexa	-	Neale B	UKBB	European	2017	0.002702	0.0004764	1.42e-08	+	337199	122	337077	1	-	Neale-B_UKBB_EUR_2017
exm1109584	rs45522335	chr14:68044060	chr14:67577343	C	G	rs45522335	chr14:68044060	chr14:67577343	C	G	0	1	1	Malignant neoplasm of other connective and soft tissue	EFO_0000691	Neale B	UKBB	European	2017	0.002815	0.0004586	8.33e-10	+	337199	132	337067	1	-	Neale-B_UKBB_EUR_2017
exm1109584	rs45522335	chr14:68044060	chr14:67577343	C	G	rs45522335	chr14:68044060	chr14:67577343	C	G	0	1	1	Myositis	EFO_0000783	Neale B	UKBB	European	2017	0.001932	0.0003387	1.17e-08	+	337199	72	337127	1	-	Neale-B_UKBB_EUR_2017
exm110988	rs145905660	chr1:156894486	chr1:156924694	C	T	rs145905660	chr1:156894486	chr1:156924694	C	T	0	1	1	Cause of death: thoracic aortic aneurysm, ruptured	-	Neale B	UKBB	European	2017	-0.03756	0.005932	2.55e-10	-	7637	7	7630	1	-	Neale-B_UKBB_EUR_2017
exm1114240	rs182496407	chr14:74489815	chr14:74023112	A	C	rs182496407	chr14:74489815	chr14:74023112	A	C	0	1	1	Self-reported scoliosis	EFO_0004273	Neale B	UKBB	European	2017	0.002247	0.0003876	6.73e-09	+	337159	220	336939	1	-	Neale-B_UKBB_EUR_2017
exm1114254	rs3784038	chr14:74514674	chr14:74047971	T	A	rs7160336	chr14:74572360	chr14:74105657	G	A	1	0.99602	1	Blood protein levels	EFO_0008140	Suhre K	28240269	European	2017	0.3849	0.04459	6.00e-18	+	-	-	-	-	unit decrease	NHGRI-EBI_GWAS_Catalog
exm1114285	rs3742809	chr14:74523869	chr14:74057166	G	A	rs3742809	chr14:74523869	chr14:74057166	G	A	0	1	1	Red cell distribution width	EFO_0004586	Astle W	27863252	European	2016	-0.05349	0.004577	1.47e-31	-	173480	0	173480	2	-	Astle-W_Blood-Cell-Traits_EUR_2016
exm1114285	rs3742809	chr14:74523869	chr14:74057166	G	A	rs112520921	chr14:74546132	chr14:74079429	G	GT	1	0.88522	0.99326	Mean corpuscular volume	EFO_0004586	Astle W	27863252	European	2016	0.02664	0.004441	1.99e-09	+	173480	0	173480	2	-	Astle-W_Blood-Cell-Traits_EUR_2016
exm1115903	rs175080	chr14:75513828	chr14:75047125	A	G	rs175080	chr14:75513828	chr14:75047125	A	G	0	1	1	Coronary artery disease	EFO_0000378;EFO_0001645	van der Harst P	29212778	Mixed	2018	-0.0328	0.0056	5.95e-09	-	547261	122733	424528	2	log OR	van-der-Harst-P_CAD_Mixed_2018
exm1115903	rs175080	chr14:75513828	chr14:75047125	A	G	rs10131894	chr14:75446879	chr14:74980176	C	G	1	0.85913	0.9787	Coronary artery disease	EFO_0000378	van der Harst P	29212778	Mixed	2018	0.038	0.006458	4.00e-09	+	-	-	-	-	unit decrease	NHGRI-EBI_GWAS_Catalog
exm1115903	rs175080	chr14:75513828	chr14:75047125	A	G	rs175502	chr14:75533679	chr14:75066976	G	A	1	0.85883	0.99571	Height	EFO_0004339	GIANT	25282103	European	2014	0.016	0.0029	2.70e-08	+	252052	0	252052	79	Z-score	GIANT_Height_EUR_2014
exm111802	rs7522061	chr1:157668390	chr1:157698600	C	T	rs7522061	chr1:157668390	chr1:157698600	C	T	0	1	1	Graves disease	-	Chu X	21841780	East Asian	2011	NA	NA	1.65e-08	NA	2984	-	-	-	-	GRASP
exm111802	rs7522061	chr1:157668390	chr1:157698600	C	T	rs7522061	chr1:157668390	chr1:157698600	C	T	0	1	1	Positivity for ZnT8A in Type 1 diabetes	HP_0030909;NCIT_C2986	Howson	22526605	European	2012	NA	NA	1.13e-16	NA	2142	-	-	-	-	GRASP
exm111802	rs7522061	chr1:157668390	chr1:157698600	C	T	rs7522061	chr1:157668390	chr1:157698600	C	T	0	1	1	Positivity for ZnT8RA in Type 1 diabetes	HP_0030909;NCIT_C2986	Howson	22526605	European	2012	NA	NA	1.74e-11	NA	2142	-	-	-	-	GRASP
exm111802	rs7522061	chr1:157668390	chr1:157698600	C	T	rs7522061	chr1:157668390	chr1:157698600	C	T	0	1	1	Positivity for ZnT8WA in Type 1 diabetes	HP_0030909;NCIT_C2986	Howson	22526605	European	2012	NA	NA	8.13e-12	NA	2142	-	-	-	-	GRASP
exm111802	rs7522061	chr1:157668390	chr1:157698600	C	T	rs7522061	chr1:157668390	chr1:157698600	C	T	0	1	1	Blood protein levels	EFO_0008140	Suhre K	28240269	European	2017	0.6757	0.04246	5.00e-57	+	-	-	-	-	unit increase	NHGRI-EBI_GWAS_Catalog
exm111802	rs7522061	chr1:157668390	chr1:157698600	C	T	rs7522061	chr1:157668390	chr1:157698600	C	T	0	1	1	Rheumatoid arthritis	EFO_0000685	Okada Y	24390342	Mixed	2014	0.07257	0.01097	4.60e-08	+	80799	19234	61565	22	log OR	Okada-Y_RA_Mixed_2014
exm111802	rs7522061	chr1:157668390	chr1:157698600	C	T	rs3761959	chr1:157669278	chr1:157699488	T	C	1	0.9017	1	Graves disease	EFO_0004237	Chu X	21841780	East Asian	2011	NA	NA	2.00e-13	NA	-	-	-	-	-	dbGaP
exm111802	rs7522061	chr1:157668390	chr1:157698600	C	T	rs3761959	chr1:157669278	chr1:157699488	T	C	1	0.9017	1	Persistent TRAb autoantibody positive Graves disease	NCIT_C90169	Chu X	21841780	East Asian	2011	NA	NA	1.02e-09	NA	2984	-	-	-	-	GRASP
exm111802	rs7522061	chr1:157668390	chr1:157698600	C	T	rs3761959	chr1:157669278	chr1:157699488	T	C	1	0.9017	1	Graves disease	EFO_0004237	Chu X	21841780	East Asian	2011	NA	NA	2.00e-13	NA	-	-	-	-	-	NHGRI-EBI_GWAS_Catalog
exm111802	rs7522061	chr1:157668390	chr1:157698600	C	T	rs7528684	chr1:157670816	chr1:157701026	G	A	1	0.89774	0.99582	Diabetes mellitus type 1	EFO_0001359;EFO_0000400	Plagnol V	21829393	Mixed	2011	NA	NA	1.00e-11	NA	-	-	-	-	-	dbGaP
exm111802	rs7522061	chr1:157668390	chr1:157698600	C	T	rs7528684	chr1:157670816	chr1:157701026	G	A	1	0.89774	0.99582	Insulinoma associated antigen 2 positive IA 2A Type 1 diabetes	-	Plagnol V	21829393	Mixed	2011	NA	NA	8.30e-12	NA	12501	-	-	-	-	GRASP
exm111802	rs7522061	chr1:157668390	chr1:157698600	C	T	rs7528684	chr1:157670816	chr1:157701026	G	A	1	0.89774	0.99582	Type 1 diabetes autoantibodies	-	Plagnol V	21829393	Mixed	2011	NA	NA	1.00e-11	NA	-	-	-	-	-	NHGRI-EBI_GWAS_Catalog
exm1123584	rs11555542	chr14:94417531	chr14:93951185	T	C	rs11555542	chr14:94417531	chr14:93951185	T	C	0	1	1	Eosinophil count	EFO_0004586	Astle W	27863252	European	2016	-0.06814	0.00731	1.14e-20	-	173480	0	173480	2	-	Astle-W_Blood-Cell-Traits_EUR_2016
exm1123584	rs11555542	chr14:94417531	chr14:93951185	T	C	rs11555542	chr14:94417531	chr14:93951185	T	C	0	1	1	Eosinophil percentage of granulocytes	EFO_0004586	Astle W	27863252	European	2016	-0.06105	0.007338	8.81e-17	-	173480	0	173480	2	-	Astle-W_Blood-Cell-Traits_EUR_2016
exm1123584	rs11555542	chr14:94417531	chr14:93951185	T	C	rs11555542	chr14:94417531	chr14:93951185	T	C	0	1	1	Eosinophil percentage of white cells	EFO_0004586	Astle W	27863252	European	2016	-0.0651	0.007305	5.00e-19	-	173480	0	173480	2	-	Astle-W_Blood-Cell-Traits_EUR_2016
exm1123584	rs11555542	chr14:94417531	chr14:93951185	T	C	rs11555542	chr14:94417531	chr14:93951185	T	C	0	1	1	Neutrophil percentage of granulocytes	EFO_0004586	Astle W	27863252	European	2016	0.05877	0.007339	1.17e-15	+	173480	0	173480	2	-	Astle-W_Blood-Cell-Traits_EUR_2016
exm1123584	rs11555542	chr14:94417531	chr14:93951185	T	C	rs11555542	chr14:94417531	chr14:93951185	T	C	0	1	1	Sum eosinophil basophil counts	EFO_0004586	Astle W	27863252	European	2016	-0.06718	0.007318	4.30e-20	-	173480	0	173480	2	-	Astle-W_Blood-Cell-Traits_EUR_2016
exm1123584	rs11555542	chr14:94417531	chr14:93951185	T	C	rs11555542	chr14:94417531	chr14:93951185	T	C	0	1	1	Eosinophil counts	EFO_0004842	Astle W	27863252	European	2016	-0.06814	0.007299	1.00e-20	-	-	-	-	-	unit increase	NHGRI-EBI_GWAS_Catalog
exm1123584	rs11555542	chr14:94417531	chr14:93951185	T	C	rs11555542	chr14:94417531	chr14:93951185	T	C	0	1	1	Eosinophil percentage of granulocytes	EFO_0007996	Astle W	27863252	European	2016	-0.06105	0.00734	9.00e-17	-	-	-	-	-	unit increase	NHGRI-EBI_GWAS_Catalog
exm1123584	rs11555542	chr14:94417531	chr14:93951185	T	C	rs11555542	chr14:94417531	chr14:93951185	T	C	0	1	1	Eosinophil percentage of white cells	EFO_0007991	Astle W	27863252	European	2016	-0.0651	0.007305	5.00e-19	-	-	-	-	-	unit increase	NHGRI-EBI_GWAS_Catalog
exm1123584	rs11555542	chr14:94417531	chr14:93951185	T	C	rs11555542	chr14:94417531	chr14:93951185	T	C	0	1	1	Neutrophil percentage of granulocytes	EFO_0007994	Astle W	27863252	European	2016	-0.05877	0.007322	1.00e-15	-	-	-	-	-	unit decrease	NHGRI-EBI_GWAS_Catalog
exm1123584	rs11555542	chr14:94417531	chr14:93951185	T	C	rs11555542	chr14:94417531	chr14:93951185	T	C	0	1	1	Sum eosinophil basophil counts	EFO_0005090;EFO_0004842	Astle W	27863252	European	2016	-0.06718	0.007312	4.00e-20	-	-	-	-	-	unit increase	NHGRI-EBI_GWAS_Catalog
exm1124033	rs75367241	chr14:94750336	chr14:94283999	A	T	rs75367241	chr14:94750336	chr14:94283999	A	T	0	1	1	Cause of death: sigmoid colon	-	Neale B	UKBB	European	2017	-0.07945	0.01294	8.64e-10	-	7637	45	7592	1	-	Neale-B_UKBB_EUR_2017
exm1124033	rs75367241	chr14:94750336	chr14:94283999	A	T	rs75367241	chr14:94750336	chr14:94283999	A	T	0	1	1	Treatment with ispaghula husk product	-	Neale B	UKBB	European	2017	-0.002617	0.000443	3.47e-09	-	337159	112	337047	1	-	Neale-B_UKBB_EUR_2017
exm1124171	rs1303	chr14:94844843	chr14:94378506	G	T	rs1303	chr14:94844843	chr14:94378506	G	T	0	1	1	Metabolite levels	EFO_0004723	Inouye M	22916037	European	2012	NA	NA	5.00e-48	NA	-	-	-	-	-	NHGRI-EBI_GWAS_Catalog
exm1124179	rs28929474	chr14:94844947	chr14:94378610	T	C	rs28929474	chr14:94844947	chr14:94378610	T	C	0	1	1	Height	EFO_0004339	GIANT	28146470	European	2017	0.12	0.0088	1.40e-45	+	381625	0	381625	106	IVNT	GIANT_Height_EUR_2017
exm1124179	rs28929474	chr14:94844947	chr14:94378610	T	C	rs28929474	chr14:94844947	chr14:94378610	T	C	0	1	1	Height	EFO_0004339	GIANT	28146470	Mixed	2017	0.12	0.0087	2.10e-45	+	458927	0	458927	147	IVNT	GIANT_Height_Mixed_2017
exm1124179	rs28929474	chr14:94844947	chr14:94378610	T	C	rs28929474	chr14:94844947	chr14:94378610	T	C	0	1	1	Basal metabolic rate	EFO_0007777	Neale B	UKBB	European	2017	0.03456	0.005697	1.31e-09	+	331307	0	331307	1	IVNT	Neale-B_UKBB_EUR_2017
exm1124179	rs28929474	chr14:94844947	chr14:94378610	T	C	rs28929474	chr14:94844947	chr14:94378610	T	C	0	1	1	Comparative height size at age 10	NCIT_C106497;NCIT_C19666	Neale B	UKBB	European	2017	0.05989	0.005855	1.48e-24	+	332021	0	332021	1	IVNT	Neale-B_UKBB_EUR_2017
exm1124179	rs28929474	chr14:94844947	chr14:94378610	T	C	rs28929474	chr14:94844947	chr14:94378610	T	C	0	1	1	Doctor diagnosed emphysema	-	Neale B	UKBB	European	2017	0.006264	0.0009408	2.78e-11	+	83529	254	83275	1	-	Neale-B_UKBB_EUR_2017
exm1124179	rs28929474	chr14:94844947	chr14:94378610	T	C	rs28929474	chr14:94844947	chr14:94378610	T	C	0	1	1	Emphysema	EFO_0000464	Neale B	UKBB	European	2017	0.0009846	0.0001423	4.50e-12	+	337199	92	337107	1	-	Neale-B_UKBB_EUR_2017
exm1124179	rs28929474	chr14:94844947	chr14:94378610	T	C	rs28929474	chr14:94844947	chr14:94378610	T	C	0	1	1	Forced expiratory volume in 1-second, predicted	NCIT_C112376;NCIT_C112377	Neale B	UKBB	European	2017	0.06584	0.009748	1.45e-11	+	110423	0	110423	1	IVNT	Neale-B_UKBB_EUR_2017
exm1124179	rs28929474	chr14:94844947	chr14:94378610	T	C	rs28929474	chr14:94844947	chr14:94378610	T	C	0	1	1	Forced vital capacity	EFO_0004312	Neale B	UKBB	European	2017	0.04673	0.006989	2.30e-11	+	307638	0	307638	1	IVNT	Neale-B_UKBB_EUR_2017
exm1124179	rs28929474	chr14:94844947	chr14:94378610	T	C	rs28929474	chr14:94844947	chr14:94378610	T	C	0	1	1	Forced vital capacity, best measure	EFO_0004312	Neale B	UKBB	European	2017	0.05104	0.007674	2.92e-11	+	255492	0	255492	1	IVNT	Neale-B_UKBB_EUR_2017
exm1124179	rs28929474	chr14:94844947	chr14:94378610	T	C	rs28929474	chr14:94844947	chr14:94378610	T	C	0	1	1	Height	EFO_0004339	Neale B	UKBB	European	2017	0.114	0.006097	6.49e-78	+	336474	0	336474	1	IVNT	Neale-B_UKBB_EUR_2017
exm1124179	rs28929474	chr14:94844947	chr14:94378610	T	C	rs28929474	chr14:94844947	chr14:94378610	T	C	0	1	1	Illnesses of father: chronic bronchitis or emphysema	NCIT_C106380;NCIT_C26722	Neale B	UKBB	European	2017	0.01899	0.00285	2.66e-11	+	294680	33805	260875	1	-	Neale-B_UKBB_EUR_2017
exm1124179	rs28929474	chr14:94844947	chr14:94378610	T	C	rs28929474	chr14:94844947	chr14:94378610	T	C	0	1	1	Illnesses of father: heart disease	-	Neale B	UKBB	European	2017	-0.02513	0.004279	4.28e-09	-	298237	97385	200852	1	-	Neale-B_UKBB_EUR_2017
exm1124179	rs28929474	chr14:94844947	chr14:94378610	T	C	rs28929474	chr14:94844947	chr14:94378610	T	C	0	1	1	Impedance of arm left	-	Neale B	UKBB	European	2017	0.04224	0.006068	3.38e-12	+	331292	0	331292	1	IVNT	Neale-B_UKBB_EUR_2017
exm1124179	rs28929474	chr14:94844947	chr14:94378610	T	C	rs28929474	chr14:94844947	chr14:94378610	T	C	0	1	1	Impedance of arm right	-	Neale B	UKBB	European	2017	0.03976	0.006042	4.71e-11	+	331279	0	331279	1	IVNT	Neale-B_UKBB_EUR_2017
exm1124179	rs28929474	chr14:94844947	chr14:94378610	T	C	rs28929474	chr14:94844947	chr14:94378610	T	C	0	1	1	Impedance of whole body	NCIT_C137923	Neale B	UKBB	European	2017	0.04039	0.006552	7.10e-10	+	331284	0	331284	1	IVNT	Neale-B_UKBB_EUR_2017
exm1124179	rs28929474	chr14:94844947	chr14:94378610	T	C	rs28929474	chr14:94844947	chr14:94378610	T	C	0	1	1	Pain type experienced in last month: headache	NCIT_C140761	Neale B	UKBB	European	2017	0.01933	0.003426	1.68e-08	+	336650	66967	269683	1	-	Neale-B_UKBB_EUR_2017
exm1124179	rs28929474	chr14:94844947	chr14:94378610	T	C	rs28929474	chr14:94844947	chr14:94378610	T	C	0	1	1	Self-reported cholelithiasis or gall stones	EFO_0004210	Neale B	UKBB	European	2017	0.008777	0.001096	1.18e-15	+	337159	5573	331586	1	-	Neale-B_UKBB_EUR_2017
exm1124179	rs28929474	chr14:94844947	chr14:94378610	T	C	rs28929474	chr14:94844947	chr14:94378610	T	C	0	1	1	Sitting height	EFO_0007118	Neale B	UKBB	European	2017	0.08107	0.006633	2.39e-34	+	336172	0	336172	1	IVNT	Neale-B_UKBB_EUR_2017
exm1124179	rs28929474	chr14:94844947	chr14:94378610	T	C	rs28929474	chr14:94844947	chr14:94378610	T	C	0	1	1	Trunk fat-free mass	-	Neale B	UKBB	European	2017	0.03804	0.005413	2.12e-12	+	331030	0	331030	1	IVNT	Neale-B_UKBB_EUR_2017
exm1124179	rs28929474	chr14:94844947	chr14:94378610	T	C	rs28929474	chr14:94844947	chr14:94378610	T	C	0	1	1	Trunk predicted mass	-	Neale B	UKBB	European	2017	0.03833	0.005395	1.21e-12	+	330995	0	330995	1	IVNT	Neale-B_UKBB_EUR_2017
exm1124179	rs28929474	chr14:94844947	chr14:94378610	T	C	rs28929474	chr14:94844947	chr14:94378610	T	C	0	1	1	Whole body fat-free mass	-	Neale B	UKBB	European	2017	0.03422	0.005433	3.00e-10	+	331291	0	331291	1	IVNT	Neale-B_UKBB_EUR_2017
exm1124179	rs28929474	chr14:94844947	chr14:94378610	T	C	rs28929474	chr14:94844947	chr14:94378610	T	C	0	1	1	Whole body water mass	-	Neale B	UKBB	European	2017	0.03418	0.005441	3.37e-10	+	331315	0	331315	1	IVNT	Neale-B_UKBB_EUR_2017
exm1124179	rs28929474	chr14:94844947	chr14:94378610	T	C	rs28929474	chr14:94844947	chr14:94378610	T	C	0	1	1	Alanine transaminase levels	EFO_0004735	Prins B	28887542	European	2017	0.04	0.006288	2.00e-10	+	-	-	-	-	unit increase	NHGRI-EBI_GWAS_Catalog
exm1124179	rs28929474	chr14:94844947	chr14:94378610	T	C	rs28929474	chr14:94844947	chr14:94378610	T	C	0	1	1	Antineutrophil cytoplasmic antibody associated vasculitis	EFO_0004826	Merkel PA	28029757	European	2016	2.18	0.3124	3.00e-12	+	-	-	-	-	-	NHGRI-EBI_GWAS_Catalog
exm1124179	rs28929474	chr14:94844947	chr14:94378610	T	C	rs28929474	chr14:94844947	chr14:94378610	T	C	0	1	1	Metabolite levels small molecules and protein measures	EFO_0005664;EFO_0004747;EFO_0005134	Kettunen J	27005778	European	2016	0.29	0.03976	3.00e-13	+	-	-	-	-	unit decrease	NHGRI-EBI_GWAS_Catalog
exm1124179	rs28929474	chr14:94844947	chr14:94378610	T	C	rs28929474	chr14:94844947	chr14:94378610	T	C	0	1	1	Post bronchodilator FEV1FVC ratio	GO_0097366;EFO_0004713	Lutz SM	26634245	Mixed	2015	0.039	0.006805	1.00e-08	+	-	-	-	-	unit decrease	NHGRI-EBI_GWAS_Catalog
exm1124179	rs28929474	chr14:94844947	chr14:94378610	T	C	rs28929474	chr14:94844947	chr14:94378610	T	C	0	1	1	Coronary artery disease	EFO_0000378;EFO_0001645	van der Harst P	29212778	Mixed	2018	-0.1278	0.0223	9.35e-09	-	547261	122733	424528	2	log OR	van-der-Harst-P_CAD_Mixed_2018
exm1124179	rs28929474	chr14:94844947	chr14:94378610	T	C	rs112635299	chr14:94838142	chr14:94371805	T	G	1	0.88392	0.94017	Alpha 1 globulin	NCIT_C26060;NCIT_C92252	Wood	23696881	Mixed	2013	NA	NA	2.51e-12	NA	1210	-	-	-	-	GRASP
exm1124179	rs28929474	chr14:94844947	chr14:94378610	T	C	rs112635299	chr14:94838142	chr14:94371805	T	G	1	0.88392	0.94017	Coronary artery disease	EFO_0000378	van der Harst P	29212778	Mixed	2018	0.1363	0.02218	8.00e-10	+	-	-	-	-	unit decrease	NHGRI-EBI_GWAS_Catalog
exm1124179	rs28929474	chr14:94844947	chr14:94378610	T	C	rs112635299	chr14:94838142	chr14:94371805	T	G	1	0.88392	0.94017	Albumin	EFO_0001461	Prins B	28887542	European	2017	0.74	0.13	2.65e-08	+	9961	0	9961	1	g/l	Prins-B_ALB_EUR_2017
exm1124193	rs141620200	chr14:94845944	chr14:94379607	A	C	rs141620200	chr14:94845944	chr14:94379607	A	C	0	1	1	Cause of death: myelodysplastic syndrome, unspecified	NCIT_C115153;HP_0002863	Neale B	UKBB	European	2017	0.0251	0.004133	1.31e-09	+	7637	10	7627	1	-	Neale-B_UKBB_EUR_2017
exm1124289	rs61738925	chr14:94914667	chr14:94448330	A	G	rs61738925	chr14:94914667	chr14:94448330	A	G	0	1	1	Cause of death: follicular non-hodgkins lymphoma, unspecified	EFO_0000183;EFO_0005952	Neale B	UKBB	European	2017	0.03699	0.005943	5.10e-10	+	7637	14	7623	1	-	Neale-B_UKBB_EUR_2017
exm1124322	rs202070363	chr14:94931042	chr14:94464705	A	G	rs202070363	chr14:94931042	chr14:94464705	A	G	0	1	1	Cause of death: malignant neoplasm of gallbladder	NCIT_C7481	Neale B	UKBB	European	2017	-0.06207	0.009618	1.16e-10	-	7637	22	7615	1	-	Neale-B_UKBB_EUR_2017
exm1124322	rs202070363	chr14:94931042	chr14:94464705	A	G	rs202070363	chr14:94931042	chr14:94464705	A	G	0	1	1	Cause of death: other specified respiratory disorders	NCIT_C143810;NCIT_C146531	Neale B	UKBB	European	2017	-0.03161	0.004102	1.46e-14	-	7637	4	7633	1	-	Neale-B_UKBB_EUR_2017
exm1124322	rs202070363	chr14:94931042	chr14:94464705	A	G	rs202070363	chr14:94931042	chr14:94464705	A	G	0	1	1	Other inflammation of eyelid	-	Neale B	UKBB	European	2017	-0.003475	0.0005012	4.11e-12	-	337199	111	337088	1	-	Neale-B_UKBB_EUR_2017
exm1124326	rs11628722	chr14:94931105	chr14:94464768	A	G	rs1956721	chr14:94916396	chr14:94450059	A	G	1	0.95379	0.99204	Visceral adipose tissue derived serine protease inhibitor vaspin	-	Breitfeld J	22907691	European	2012	NA	NA	7.00e-16	NA	826	-	-	-	-	GRASP
exm1127057	rs35097172	chr14:100792126	chr14:100325789	C	T	rs12888855	chr14:100830818	chr14:100364481	C	A	1	0.82485	0.96051	Fasting glucose	EFO_0004465	MAGIC	22885924	European	2012	0.016	0.0025	5.04e-10	+	133010	0	133010	66	mmol/l	MAGIC_FG-METABO_EUR_2012
exm1127057	rs35097172	chr14:100792126	chr14:100325789	C	T	rs3783347	chr14:100839261	chr14:100372924	G	T	1	0.82485	0.96051	Fasting blood glucose	EFO_0004465	MAGIC	22885924	European	2012	NA	NA	1.30e-10	NA	133010	-	-	-	-	GRASP
exm1129607	rs61730322	chr14:103566774	chr14:103100437	C	T	rs61730322	chr14:103566774	chr14:103100437	C	T	0	1	1	Self-reported cervical polyps	-	Neale B	UKBB	European	2017	-0.003834	0.000606	2.51e-10	-	337159	118	337041	1	-	Neale-B_UKBB_EUR_2017
exm1134854	rs138788243	chr14:105860980	chr14:105394643	A	G	rs138788243	chr14:105860980	chr14:105394643	A	G	0	1	1	Cause of death: hypertensive heart disease with heart failure	-	Neale B	UKBB	European	2017	-0.05595	0.009195	1.22e-09	-	7637	22	7615	1	-	Neale-B_UKBB_EUR_2017
exm1134854	rs138788243	chr14:105860980	chr14:105394643	A	G	rs138788243	chr14:105860980	chr14:105394643	A	G	0	1	1	Cause of death: without complications	NCIT_C25718	Neale B	UKBB	European	2017	-0.02879	0.004808	2.23e-09	-	7637	6	7631	1	-	Neale-B_UKBB_EUR_2017
exm114085	rs12075	chr1:159175354	chr1:159205564	A	G	rs12075	chr1:159175354	chr1:159205564	A	G	0	1	1	Basophil count	EFO_0004586	Astle W	27863252	European	2016	0.03469	0.003533	9.13e-23	+	173480	0	173480	2	-	Astle-W_Blood-Cell-Traits_EUR_2016
exm114085	rs12075	chr1:159175354	chr1:159205564	A	G	rs12075	chr1:159175354	chr1:159205564	A	G	0	1	1	Basophil percentage of granulocytes	EFO_0004586	Astle W	27863252	European	2016	0.02609	0.003537	1.62e-13	+	173480	0	173480	2	-	Astle-W_Blood-Cell-Traits_EUR_2016
exm114085	rs12075	chr1:159175354	chr1:159205564	A	G	rs12075	chr1:159175354	chr1:159205564	A	G	0	1	1	Basophil percentage of white cells	EFO_0004586	Astle W	27863252	European	2016	0.02827	0.003506	7.43e-16	+	173480	0	173480	2	-	Astle-W_Blood-Cell-Traits_EUR_2016
exm114085	rs12075	chr1:159175354	chr1:159205564	A	G	rs12075	chr1:159175354	chr1:159205564	A	G	0	1	1	Monocyte count	EFO_0004586	Astle W	27863252	European	2016	0.03344	0.003605	1.77e-20	+	173480	0	173480	2	-	Astle-W_Blood-Cell-Traits_EUR_2016
exm114085	rs12075	chr1:159175354	chr1:159205564	A	G	rs12075	chr1:159175354	chr1:159205564	A	G	0	1	1	Monocyte percentage of white cells	EFO_0004586	Astle W	27863252	European	2016	0.0202	0.003596	1.93e-08	+	173480	0	173480	2	-	Astle-W_Blood-Cell-Traits_EUR_2016
exm114085	rs12075	chr1:159175354	chr1:159205564	A	G	rs12075	chr1:159175354	chr1:159205564	A	G	0	1	1	Myeloid white cell count	EFO_0004586	Astle W	27863252	European	2016	0.022	0.003634	1.42e-09	+	173480	0	173480	2	-	Astle-W_Blood-Cell-Traits_EUR_2016
exm114085	rs12075	chr1:159175354	chr1:159205564	A	G	rs12075	chr1:159175354	chr1:159205564	A	G	0	1	1	White blood cell count	EFO_0004586	Astle W	27863252	European	2016	0.0203	0.003618	2.01e-08	+	173480	0	173480	2	-	Astle-W_Blood-Cell-Traits_EUR_2016
exm114085	rs12075	chr1:159175354	chr1:159205564	A	G	rs12075	chr1:159175354	chr1:159205564	A	G	0	1	1	Chemokine ccl2	-	Naitza S	22291609	European	2012	NA	NA	4.00e-51	NA	-	-	-	-	-	dbGaP
exm114085	rs12075	chr1:159175354	chr1:159205564	A	G	rs12075	chr1:159175354	chr1:159205564	A	G	0	1	1	Leukocyte count	EFO_0004308	Crosslin DR	22037903	Mixed	2011	NA	NA	5.00e-24	NA	-	-	-	-	-	dbGaP
exm114085	rs12075	chr1:159175354	chr1:159205564	A	G	rs12075	chr1:159175354	chr1:159205564	A	G	0	1	1	Duffy system Fya antigen	-	Ekstrom	22611595	European	2012	NA	NA	1.30e-29	NA	2203	-	-	-	-	GRASP
exm114085	rs12075	chr1:159175354	chr1:159205564	A	G	rs12075	chr1:159175354	chr1:159205564	A	G	0	1	1	Fasting serum MCP 1 pgmL in children	-	Comuzzie AG	23251661	Hispanic	2012	NA	NA	1.31e-21	NA	815	-	-	-	-	GRASP
exm114085	rs12075	chr1:159175354	chr1:159205564	A	G	rs12075	chr1:159175354	chr1:159205564	A	G	0	1	1	Monocyte chemoattractant protein 1	NCIT_C1393;NCIT_C20909	Naitza S	22291609	European	2012	NA	NA	7.43e-102	NA	4694	-	-	-	-	GRASP
exm114085	rs12075	chr1:159175354	chr1:159205564	A	G	rs12075	chr1:159175354	chr1:159205564	A	G	0	1	1	Monocyte chemoattractant protein 1 in obese children	NCIT_C1393;GO_0031727	Voruganti VS	23017229	Hispanic	2012	NA	NA	1.30e-21	NA	815	-	-	-	-	GRASP
exm114085	rs12075	chr1:159175354	chr1:159205564	A	G	rs12075	chr1:159175354	chr1:159205564	A	G	0	1	1	Monocyte count	EFO_0005091	Reiner AP	21738479	Mixed	2011	NA	NA	1.14e-09	NA	16388	-	-	-	-	GRASP
exm114085	rs12075	chr1:159175354	chr1:159205564	A	G	rs12075	chr1:159175354	chr1:159205564	A	G	0	1	1	White blood cell count	EFO_0004308	Crosslin DR	22037903	Mixed	2011	NA	NA	4.92e-24	NA	27846	-	-	-	-	GRASP
exm114085	rs12075	chr1:159175354	chr1:159205564	A	G	rs12075	chr1:159175354	chr1:159205564	A	G	0	1	1	Basophil percentage of granulocytes	EFO_0007995	Astle W	27863252	European	2016	0.02609	0.00355	2.00e-13	+	-	-	-	-	unit increase	NHGRI-EBI_GWAS_Catalog
exm114085	rs12075	chr1:159175354	chr1:159205564	A	G	rs12075	chr1:159175354	chr1:159205564	A	G	0	1	1	Basophil percentage of white cells	EFO_0007992	Astle W	27863252	European	2016	0.02827	0.003503	7.00e-16	+	-	-	-	-	unit increase	NHGRI-EBI_GWAS_Catalog
exm114085	rs12075	chr1:159175354	chr1:159205564	A	G	rs12075	chr1:159175354	chr1:159205564	A	G	0	1	1	Eotaxin levels	EFO_0008122	Ahola-Olli A	27989323	European	2017	-0.1671	0.01561	1.00e-26	-	-	-	-	-	SD increase	NHGRI-EBI_GWAS_Catalog
exm114085	rs12075	chr1:159175354	chr1:159205564	A	G	rs12075	chr1:159175354	chr1:159205564	A	G	0	1	1	Growth regulated protein alpha levels	EFO_0008146	Ahola-Olli A	27989323	European	2017	-0.3751	0.02385	1.00e-55	-	-	-	-	-	SD increase	NHGRI-EBI_GWAS_Catalog
exm114085	rs12075	chr1:159175354	chr1:159205564	A	G	rs12075	chr1:159175354	chr1:159205564	A	G	0	1	1	Inflammatory biomarkers	EFO_0004810	Naitza S	22291609	European	2012	NA	NA	4.00e-51	NA	-	-	-	-	-	NHGRI-EBI_GWAS_Catalog
exm114085	rs12075	chr1:159175354	chr1:159205564	A	G	rs12075	chr1:159175354	chr1:159205564	A	G	0	1	1	Monocyte chemoattractant protein 1	-	Voruganti VS	23017229	Hispanic	2012	NA	NA	1.00e-21	NA	-	-	-	-	-	NHGRI-EBI_GWAS_Catalog
exm114085	rs12075	chr1:159175354	chr1:159205564	A	G	rs12075	chr1:159175354	chr1:159205564	A	G	0	1	1	Monocyte chemoattractant protein 1 levels	EFO_0004749	Ahola-Olli A	27989323	European	2017	-0.2185	0.01557	1.00e-44	-	-	-	-	-	SD increase	NHGRI-EBI_GWAS_Catalog
exm114085	rs12075	chr1:159175354	chr1:159205564	A	G	rs12075	chr1:159175354	chr1:159205564	A	G	0	1	1	Monocyte count	EFO_0005091	Astle W	27863252	European	2016	0.03344	0.00361	2.00e-20	+	-	-	-	-	unit increase	NHGRI-EBI_GWAS_Catalog
exm114085	rs12075	chr1:159175354	chr1:159205564	A	G	rs12075	chr1:159175354	chr1:159205564	A	G	0	1	1	Myeloid white cell count	EFO_0007988	Astle W	27863252	European	2016	0.022	0.0036	1.00e-09	+	-	-	-	-	unit increase	NHGRI-EBI_GWAS_Catalog
exm114085	rs12075	chr1:159175354	chr1:159205564	A	G	rs12075	chr1:159175354	chr1:159205564	A	G	0	1	1	Obesity related traits	EFO_0004502	Comuzzie AG	23251661	Hispanic	2012	0.1	0.01044	1.00e-21	+	-	-	-	-	pg/mL increase	NHGRI-EBI_GWAS_Catalog
exm114085	rs12075	chr1:159175354	chr1:159205564	A	G	rs12075	chr1:159175354	chr1:159205564	A	G	0	1	1	White blood cell count	EFO_0004308	Crosslin DR	22037903	Mixed	2011	-1.27	0.1256	5.00e-24	-	-	-	-	-	K/ul increase	NHGRI-EBI_GWAS_Catalog
exm114085	rs12075	chr1:159175354	chr1:159205564	A	G	rs12075	chr1:159175354	chr1:159205564	A	G	0	1	1	White blood cell count basophil	EFO_0005090	Astle W	27863252	European	2016	0.03469	0.003532	9.00e-23	+	-	-	-	-	unit increase	NHGRI-EBI_GWAS_Catalog
exm114238	rs12118628	chr1:159409884	chr1:159440094	A	G	rs12118628	chr1:159409884	chr1:159440094	A	G	0	1	1	Monocyte chemoattractant protein 1	NCIT_C1393;NCIT_C20909	Naitza S	22291609	European	2012	NA	NA	5.64e-14	NA	4694	-	-	-	-	GRASP
exm114238	rs12118628	chr1:159409884	chr1:159440094	A	G	rs4128725	chr1:159405959	chr1:159436169	C	T	1	1	1	Chemokine ccl2	-	Benjamin EJ	17903293	European	2007	NA	NA	4.00e-12	NA	-	-	-	-	-	dbGaP
exm114238	rs12118628	chr1:159409884	chr1:159440094	A	G	rs4128725	chr1:159405959	chr1:159436169	C	T	1	1	1	Monocyte chemoattractant protein 1	NCIT_C1393;NCIT_C20909	Benjamin EJ	17903293	European	2007	NA	NA	1.03e-12	NA	-	-	-	-	-	dbGaP
exm114238	rs12118628	chr1:159409884	chr1:159440094	A	G	rs4128725	chr1:159405959	chr1:159436169	C	T	1	1	1	MCP1	NCIT_C102316;NCIT_C82025;NCIT_C49745	Benjamin EJ	17903293	European	2007	NA	NA	3.70e-12	NA	1012	-	-	-	-	GRASP
exm114238	rs12118628	chr1:159409884	chr1:159440094	A	G	rs4128725	chr1:159405959	chr1:159436169	C	T	1	1	1	Select biomarker traits	EFO_0004749	Benjamin EJ	17903293	European	2007	NA	NA	4.00e-12	NA	-	-	-	-	-	NHGRI-EBI_GWAS_Catalog
exm114238	rs12118628	chr1:159409884	chr1:159440094	A	G	rs10908733	chr1:159504054	chr1:159534264	A	T	1	0.8026	0.97757	Eotaxin levels	EFO_0008122	Ahola-Olli A	27989323	European	2017	-0.1387	0.02313	2.00e-09	-	-	-	-	-	SD increase	NHGRI-EBI_GWAS_Catalog
exm115547	rs144428770	chr1:160143962	chr1:160174172	C	G	rs144428770	chr1:160143962	chr1:160174172	C	G	0	1	1	Cause of death: chronic myeloid leukaemia	EFO_0000339	Neale B	UKBB	European	2017	0.04096	0.006736	1.25e-09	+	7637	8	7629	1	-	Neale-B_UKBB_EUR_2017
exm11556	rs2274329	chr1:9009451	chr1:8949392	C	G	rs3765967	chr1:9011627	chr1:8951568	A	G	1	0.94757	1	Blood protein levels	EFO_0008140	Suhre K	28240269	European	2017	0.4781	0.06949	6.00e-12	+	-	-	-	-	unit decrease	NHGRI-EBI_GWAS_Catalog
exm1156520	rs55707100	chr15:43820717	chr15:43528519	C	T	rs55707100	chr15:43820717	chr15:43528519	C	T	0	1	1	Hematocrit	EFO_0004586	Astle W	27863252	European	2016	0.06614	0.01108	2.39e-09	+	173480	0	173480	2	-	Astle-W_Blood-Cell-Traits_EUR_2016
exm1156520	rs55707100	chr15:43820717	chr15:43528519	C	T	rs55707100	chr15:43820717	chr15:43528519	C	T	0	1	1	Hemoglobin concentration	EFO_0004586	Astle W	27863252	European	2016	0.08365	0.01113	5.70e-14	+	173480	0	173480	2	-	Astle-W_Blood-Cell-Traits_EUR_2016
exm1156520	rs55707100	chr15:43820717	chr15:43528519	C	T	rs55707100	chr15:43820717	chr15:43528519	C	T	0	1	1	Mean corpuscular hemoglobin	EFO_0004586	Astle W	27863252	European	2016	0.0695	0.01111	3.98e-10	+	173480	0	173480	2	-	Astle-W_Blood-Cell-Traits_EUR_2016
exm1156520	rs55707100	chr15:43820717	chr15:43528519	C	T	rs55707100	chr15:43820717	chr15:43528519	C	T	0	1	1	Monocyte percentage of white cells	EFO_0004586	Astle W	27863252	European	2016	0.06679	0.0112	2.47e-09	+	173480	0	173480	2	-	Astle-W_Blood-Cell-Traits_EUR_2016
exm1156520	rs55707100	chr15:43820717	chr15:43528519	C	T	rs55707100	chr15:43820717	chr15:43528519	C	T	0	1	1	Platelet count	EFO_0004586	Astle W	27863252	European	2016	-0.1143	0.01145	1.83e-23	-	173480	0	173480	2	-	Astle-W_Blood-Cell-Traits_EUR_2016
exm1156520	rs55707100	chr15:43820717	chr15:43528519	C	T	rs55707100	chr15:43820717	chr15:43528519	C	T	0	1	1	Plateletcrit	EFO_0004586	Astle W	27863252	European	2016	-0.1223	0.01148	1.70e-26	-	173480	0	173480	2	-	Astle-W_Blood-Cell-Traits_EUR_2016
exm1156520	rs55707100	chr15:43820717	chr15:43528519	C	T	rs55707100	chr15:43820717	chr15:43528519	C	T	0	1	1	Red cell distribution width	EFO_0004586	Astle W	27863252	European	2016	-0.06306	0.01111	1.37e-08	-	173480	0	173480	2	-	Astle-W_Blood-Cell-Traits_EUR_2016
exm1156520	rs55707100	chr15:43820717	chr15:43528519	C	T	rs55707100	chr15:43820717	chr15:43528519	C	T	0	1	1	Comparative height size at age 10	NCIT_C106497;NCIT_C19666	Neale B	UKBB	European	2017	0.03024	0.005343	1.52e-08	+	332021	0	332021	1	IVNT	Neale-B_UKBB_EUR_2017
exm1156520	rs55707100	chr15:43820717	chr15:43528519	C	T	rs55707100	chr15:43820717	chr15:43528519	C	T	0	1	1	Impedance of leg right	-	Neale B	UKBB	European	2017	-0.04012	0.00708	1.46e-08	-	331301	0	331301	1	IVNT	Neale-B_UKBB_EUR_2017
exm1156520	rs55707100	chr15:43820717	chr15:43528519	C	T	rs55707100	chr15:43820717	chr15:43528519	C	T	0	1	1	Leg fat-free mass right	-	Neale B	UKBB	European	2017	0.02862	0.005151	2.77e-08	+	331285	0	331285	1	IVNT	Neale-B_UKBB_EUR_2017
exm1156520	rs55707100	chr15:43820717	chr15:43528519	C	T	rs55707100	chr15:43820717	chr15:43528519	C	T	0	1	1	Leg predicted mass right	-	Neale B	UKBB	European	2017	0.02834	0.005117	3.08e-08	+	331285	0	331285	1	IVNT	Neale-B_UKBB_EUR_2017
exm1156520	rs55707100	chr15:43820717	chr15:43528519	C	T	rs55707100	chr15:43820717	chr15:43528519	C	T	0	1	1	Platelet count	EFO_0004309	Astle W	27863252	European	2016	-0.1143	0.01146	2.00e-23	-	-	-	-	-	unit increase	NHGRI-EBI_GWAS_Catalog
exm1156520	rs55707100	chr15:43820717	chr15:43528519	C	T	rs55707100	chr15:43820717	chr15:43528519	C	T	0	1	1	Plateletcrit	EFO_0007985	Astle W	27863252	European	2016	-0.1223	0.0115	2.00e-26	-	-	-	-	-	unit increase	NHGRI-EBI_GWAS_Catalog
exm1156520	rs55707100	chr15:43820717	chr15:43528519	C	T	rs150844304	chr15:43726625	chr15:43434427	A	C	1	0.91298	0.9555	Triglycerides	EFO_0004530	van Leeuwen EM	27036123	Mixed	2016	0.066	0.008222	1.00e-15	+	-	-	-	-	unit decrease	NHGRI-EBI_GWAS_Catalog
exm1156520	rs55707100	chr15:43820717	chr15:43528519	C	T	rs139974673	chr15:44027885	chr15:43735687	T	C	1	0.88191	1	Hip circumference	EFO_0005093	Neale B	UKBB	European	2017	0.04262	0.007736	3.61e-08	+	336601	0	336601	1	IVNT	Neale-B_UKBB_EUR_2017
exm1156520	rs55707100	chr15:43820717	chr15:43528519	C	T	rs139974673	chr15:44027885	chr15:43735687	T	C	1	0.88191	1	Impedance of leg left	-	Neale B	UKBB	European	2017	-0.04008	0.007123	1.83e-08	-	331296	0	331296	1	IVNT	Neale-B_UKBB_EUR_2017
exm1156520	rs55707100	chr15:43820717	chr15:43528519	C	T	rs139974673	chr15:44027885	chr15:43735687	T	C	1	0.88191	1	Leg fat-free mass left	-	Neale B	UKBB	European	2017	0.02809	0.005144	4.77e-08	+	331258	0	331258	1	IVNT	Neale-B_UKBB_EUR_2017
exm1156520	rs55707100	chr15:43820717	chr15:43528519	C	T	rs139974673	chr15:44027885	chr15:43735687	T	C	1	0.88191	1	Leg predicted mass left	-	Neale B	UKBB	European	2017	0.02828	0.005109	3.13e-08	+	331253	0	331253	1	IVNT	Neale-B_UKBB_EUR_2017
exm1156520	rs55707100	chr15:43820717	chr15:43528519	C	T	rs139974673	chr15:44027885	chr15:43735687	T	C	1	0.88191	1	Mean corpuscular hemoglobin	EFO_0004527	Astle W	27863252	European	2016	-0.07306	0.01124	8.00e-11	-	-	-	-	-	unit decrease	NHGRI-EBI_GWAS_Catalog
exm1156520	rs55707100	chr15:43820717	chr15:43528519	C	T	rs139974673	chr15:44027885	chr15:43735687	T	C	1	0.88191	1	Monocyte percentage of white cells	EFO_0007989	Astle W	27863252	European	2016	-0.07087	0.01133	4.00e-10	-	-	-	-	-	unit decrease	NHGRI-EBI_GWAS_Catalog
exm1156520	rs55707100	chr15:43820717	chr15:43528519	C	T	rs190543502	chr15:43757184	chr15:43464986	T	C	1	0.82454	0.95127	Lipoprotein phospholipase A2 activity in cardiovascular disease	EFO_0004746;EFO_0005672;EFO_0001645	Yeo A	28753643	Mixed	2017	-7.61	1.373	3.00e-08	-	-	-	-	-	nmol/min/ml decrease	NHGRI-EBI_GWAS_Catalog
exm1161910	rs12102203	chr15:51791559	chr15:51499362	G	A	rs12102203	chr15:51791559	chr15:51499362	G	A	0	1	1	Arm fat percentage right	NCIT_C139218	Neale B	UKBB	European	2017	-0.0103	0.001854	2.72e-08	-	331249	0	331249	1	IVNT	Neale-B_UKBB_EUR_2017
exm1161910	rs12102203	chr15:51791559	chr15:51499362	G	A	rs12372948	chr15:51894311	chr15:51602114	G	A	1	0.99602	1	Waist circumference	EFO_0004342	Neale B	UKBB	European	2017	-0.0119	0.002158	3.54e-08	-	336639	0	336639	1	IVNT	Neale-B_UKBB_EUR_2017
exm1161910	rs12102203	chr15:51791559	chr15:51499362	G	A	rs1031664	chr15:51754897	chr15:51462700	A	C	1	0.97626	0.98806	Body mass index	EFO_0004340	GIANT	25673413	European	2015	-0.0168	0.0031	3.84e-08	-	321287	0	321287	114	IVNT	GIANT_BMI_EUR_2015
exm1161910	rs12102203	chr15:51791559	chr15:51499362	G	A	rs3736485	chr15:51748610	chr15:51456413	G	A	1	0.87795	0.9751	Body mass index	EFO_0004340	GIANT	25673413	Mixed	2015	-0.016	0.0029	4.52e-08	-	338449	0	338449	125	IVNT	GIANT_BMI_Mixed_2015
exm1161910	rs12102203	chr15:51791559	chr15:51499362	G	A	rs3736485	chr15:51748610	chr15:51456413	G	A	1	0.87795	0.9751	Body mass index	EFO_0004340	GIANT	25673413	Mixed	2015	-0.018	0.003108	7.00e-09	-	-	-	-	-	kg/m2 increase	NHGRI-EBI_GWAS_Catalog
exm1162011	rs17524906	chr15:51829812	chr15:51537615	A	G	rs1456297	chr15:51964210	chr15:51672013	C	A	1	0.97115	0.9941	Intelligence multi trait analysis	EFO_0004337;EFO_0004784	Hill WD	29326435	Mixed	2018	-0.01948	0.003398	1.00e-08	-	-	-	-	-	unit decrease	NHGRI-EBI_GWAS_Catalog
exm1162011	rs17524906	chr15:51829812	chr15:51537615	A	G	rs2606137	chr15:51970335	chr15:51678138	G	A	1	0.95977	0.9825	Arm fat percentage right	NCIT_C139218	Neale B	UKBB	European	2017	0.01194	0.002161	3.28e-08	+	331249	0	331249	1	IVNT	Neale-B_UKBB_EUR_2017
exm1162011	rs17524906	chr15:51829812	chr15:51537615	A	G	rs8029731	chr15:51989082	chr15:51696885	C	T	1	0.95414	0.9768	Arm fat mass right	-	Neale B	UKBB	European	2017	0.01528	0.002786	4.20e-08	+	331226	0	331226	1	IVNT	Neale-B_UKBB_EUR_2017
exm116509	rs509749	chr1:160793560	chr1:160823770	A	G	rs509749	chr1:160793560	chr1:160823770	A	G	0	1	1	Lymphocyte count	EFO_0004586	Astle W	27863252	European	2016	-0.02393	0.003625	4.10e-11	-	173480	0	173480	2	-	Astle-W_Blood-Cell-Traits_EUR_2016
exm116509	rs509749	chr1:160793560	chr1:160823770	A	G	rs509749	chr1:160793560	chr1:160823770	A	G	0	1	1	Lymphocyte percentage of white cells	EFO_0004586	Astle W	27863252	European	2016	-0.02284	0.003587	1.92e-10	-	173480	0	173480	2	-	Astle-W_Blood-Cell-Traits_EUR_2016
exm116509	rs509749	chr1:160793560	chr1:160823770	A	G	rs504848	chr1:160794497	chr1:160824707	C	T	1	0.99598	1	Lymphocyte counts	EFO_0004587	Astle W	27863252	European	2016	-0.02423	0.003646	3.00e-11	-	-	-	-	-	unit increase	NHGRI-EBI_GWAS_Catalog
exm116564	rs115868021	chr1:160811374	chr1:160841584	C	G	rs115868021	chr1:160811374	chr1:160841584	C	G	0	1	1	Cause of death: home	NCIT_C18002	Neale B	UKBB	European	2017	-0.02566	0.002916	1.69e-18	-	7637	5	7632	1	-	Neale-B_UKBB_EUR_2017
exm1167381	rs144036109	chr15:62995056	chr15:62702857	A	G	rs144036109	chr15:62995056	chr15:62702857	A	G	0	1	1	Treatment with rizatriptan	NCIT_C61930	Neale B	UKBB	European	2017	0.00293	0.0005118	1.04e-08	+	337159	261	336898	1	-	Neale-B_UKBB_EUR_2017
exm116933	rs3813609	chr1:161019040	chr1:161049250	C	G	rs3813609	chr1:161019040	chr1:161049250	C	G	0	1	1	Granulocyte percentage of myeloid white cells	EFO_0004586	Astle W	27863252	European	2016	-0.02307	0.003655	2.78e-10	-	173480	0	173480	2	-	Astle-W_Blood-Cell-Traits_EUR_2016
exm116933	rs3813609	chr1:161019040	chr1:161049250	C	G	rs3813609	chr1:161019040	chr1:161049250	C	G	0	1	1	Monocyte percentage of white cells	EFO_0004586	Astle W	27863252	European	2016	0.02133	0.003644	4.81e-09	+	173480	0	173480	2	-	Astle-W_Blood-Cell-Traits_EUR_2016
exm116933	rs3813609	chr1:161019040	chr1:161049250	C	G	rs2516839	chr1:161013121	chr1:161043331	T	C	1	0.9915	0.99574	Granulocyte percentage of myeloid white cells	EFO_0007997	Astle W	27863252	European	2016	0.02342	0.003682	2.00e-10	+	-	-	-	-	unit decrease	NHGRI-EBI_GWAS_Catalog
exm116998	rs139071778	chr1:161023074	chr1:161053284	C	T	rs139071778	chr1:161023074	chr1:161053284	C	T	0	1	1	Cause of death: home	NCIT_C18002	Neale B	UKBB	European	2017	0.02167	0.002687	8.47e-16	+	7637	5	7632	1	-	Neale-B_UKBB_EUR_2017
exm116998	rs139071778	chr1:161023074	chr1:161053284	C	T	rs139071778	chr1:161023074	chr1:161053284	C	T	0	1	1	Cause of death: myelodysplastic syndrome, unspecified	NCIT_C115153;HP_0002863	Neale B	UKBB	European	2017	0.02085	0.003809	4.57e-08	+	7637	10	7627	1	-	Neale-B_UKBB_EUR_2017
exm117086	rs35434391	chr1:161049509	chr1:161079719	G	T	rs34990628	chr1:161067085	chr1:161097295	C	T	1	0.87368	0.9725	Mean platelet volume	EFO_0004586	Astle W	27863252	European	2016	0.03189	0.005689	2.07e-08	+	173480	0	173480	2	-	Astle-W_Blood-Cell-Traits_EUR_2016
exm117086	rs35434391	chr1:161049509	chr1:161079719	G	T	rs34990628	chr1:161067085	chr1:161097295	C	T	1	0.87368	0.9725	Platelet distribution width	EFO_0004586	Astle W	27863252	European	2016	0.03446	0.005659	1.13e-09	+	173480	0	173480	2	-	Astle-W_Blood-Cell-Traits_EUR_2016
exm1172678	rs148886354	chr15:68653946	chr15:68361608	C	T	rs148886354	chr15:68653946	chr15:68361608	C	T	0	1	1	Cause of death: cerebrum, except lobes and ventricles	-	Neale B	UKBB	European	2017	-0.03502	0.005293	3.93e-11	-	7637	6	7631	1	-	Neale-B_UKBB_EUR_2017
exm117537	rs137881629	chr1:161166029	chr1:161196239	A	G	rs137881629	chr1:161166029	chr1:161196239	A	G	0	1	1	Cause of death: myelodysplastic syndrome, unspecified	NCIT_C115153;HP_0002863	Neale B	UKBB	European	2017	0.08195	0.01159	1.70e-12	+	7637	10	7627	1	-	Neale-B_UKBB_EUR_2017
exm1176266	rs971756	chr15:74487969	chr15:74195628	T	A	rs971756	chr15:74487969	chr15:74195628	T	A	0	1	1	Height	EFO_0004339	GIANT	28146470	European	2017	-0.017	0.003	1.00e-08	-	381625	0	381625	106	IVNT	GIANT_Height_EUR_2017
exm1176266	rs971756	chr15:74487969	chr15:74195628	T	A	rs971756	chr15:74487969	chr15:74195628	T	A	0	1	1	Height	EFO_0004339	GIANT	28146470	Mixed	2017	-0.017	0.0029	2.20e-09	-	458927	0	458927	147	IVNT	GIANT_Height_Mixed_2017
exm1176266	rs971756	chr15:74487969	chr15:74195628	T	A	rs971756	chr15:74487969	chr15:74195628	T	A	0	1	1	Height	EFO_0004339	Neale B	UKBB	European	2017	-0.01536	0.002086	1.75e-13	-	336474	0	336474	1	IVNT	Neale-B_UKBB_EUR_2017
exm1176266	rs971756	chr15:74487969	chr15:74195628	T	A	rs971756	chr15:74487969	chr15:74195628	T	A	0	1	1	Impedance of arm left	-	Neale B	UKBB	European	2017	-0.0153	0.002073	1.59e-13	-	331292	0	331292	1	IVNT	Neale-B_UKBB_EUR_2017
exm1176266	rs971756	chr15:74487969	chr15:74195628	T	A	rs971756	chr15:74487969	chr15:74195628	T	A	0	1	1	Impedance of arm right	-	Neale B	UKBB	European	2017	-0.01705	0.002064	1.42e-16	-	331279	0	331279	1	IVNT	Neale-B_UKBB_EUR_2017
exm1176266	rs971756	chr15:74487969	chr15:74195628	T	A	rs971756	chr15:74487969	chr15:74195628	T	A	0	1	1	Impedance of whole body	NCIT_C137923	Neale B	UKBB	European	2017	-0.01577	0.002238	1.84e-12	-	331284	0	331284	1	IVNT	Neale-B_UKBB_EUR_2017
exm1176266	rs971756	chr15:74487969	chr15:74195628	T	A	rs12915891	chr15:74485762	chr15:74193421	T	G	1	0.96682	0.98657	Height	EFO_0004339	GIANT	25282103	European	2014	-0.021	0.0036	5.60e-09	-	252861	0	252861	79	Z-score	GIANT_Height_EUR_2014
exm1176266	rs971756	chr15:74487969	chr15:74195628	T	A	rs35917667	chr15:74490529	chr15:74198188	A	C	1	0.85115	0.9931	Impedance of leg left	-	Neale B	UKBB	European	2017	-0.01429	0.002591	3.46e-08	-	331296	0	331296	1	IVNT	Neale-B_UKBB_EUR_2017
exm1176266	rs971756	chr15:74487969	chr15:74195628	T	A	rs35917667	chr15:74490529	chr15:74198188	A	C	1	0.85115	0.9931	Impedance of leg right	-	Neale B	UKBB	European	2017	-0.01476	0.002571	9.50e-09	-	331301	0	331301	1	IVNT	Neale-B_UKBB_EUR_2017
exm1181325	rs1036938	chr15:79237247	chr15:78944905	C	G	rs3825932	chr15:79235446	chr15:78943104	T	C	1	0.8974	1	Diabetes mellitus type 1	EFO_0001359;EFO_0000400	Cooper JD	18978792	European	2008	NA	NA	3.00e-15	NA	-	-	-	-	-	dbGaP
exm1181325	rs1036938	chr15:79237247	chr15:78944905	C	G	rs3825932	chr15:79235446	chr15:78943104	T	C	1	0.8974	1	Selective immunoglobulin A deficiency IgAD	EFO_1001929	Ferreira RC	20694011	European	2010	NA	NA	3.00e-15	NA	1520	-	-	-	-	GRASP
exm1181325	rs1036938	chr15:79237247	chr15:78944905	C	G	rs3825932	chr15:79235446	chr15:78943104	T	C	1	0.8974	1	Type 1 diabetes	EFO_0001359	Cooper JD	18978792	European	2008	NA	NA	3.17e-15	NA	8207	-	-	-	-	GRASP
exm1181325	rs1036938	chr15:79237247	chr15:78944905	C	G	rs3825932	chr15:79235446	chr15:78943104	T	C	1	0.8974	1	Type 1 diabetes	EFO_0001359	Cooper JD	18978792	European	2008	0.1484	0.01881	3.00e-15	+	-	-	-	-	log OR	NHGRI-EBI_GWAS_Catalog
exm1181796	rs140052193	chr15:80181494	chr15:79889152	A	G	rs140052193	chr15:80181494	chr15:79889152	A	G	0	1	1	Cause of death: gastro-intestinal haemorrhage, unspecified	NCIT_C64973	Neale B	UKBB	European	2017	0.03475	0.005717	1.27e-09	+	7637	7	7630	1	-	Neale-B_UKBB_EUR_2017
exm1182187	rs138423783	chr15:81180069	chr15:80887728	C	T	rs138423783	chr15:81180069	chr15:80887728	C	T	0	1	1	Cause of death: hodgkins disease, unspecified	EFO_1002031;EFO_0000183	Neale B	UKBB	European	2017	-0.02516	0.00449	2.18e-08	-	7637	6	7631	1	-	Neale-B_UKBB_EUR_2017
exm1182664	rs11556218	chr15:81598269	chr15:81305928	G	T	rs11556218	chr15:81598269	chr15:81305928	G	T	0	1	1	Primary biliary cholangitis	EFO_1001486	Qiu F	28425483	East Asian	2017	0.2546	0.0443	9.00e-09	+	-	-	-	-	log OR	NHGRI-EBI_GWAS_Catalog
exm1182664	rs11556218	chr15:81598269	chr15:81305928	G	T	rs4778636	chr15:81591639	chr15:81299298	A	G	1	0.97139	0.98559	Blood protein levels	EFO_0008140	Suhre K	28240269	European	2017	NA	NA	4.00e-27	NA	-	-	-	-	-	NHGRI-EBI_GWAS_Catalog
exm1182664	rs11556218	chr15:81598269	chr15:81305928	G	T	rs4778636	chr15:81591639	chr15:81299298	A	G	1	0.97139	0.98559	Interleukin 16 levels	EFO_0008173	Ahola-Olli A	27989323	European	2017	-0.7272	0.0631	1.00e-30	-	-	-	-	-	SD increase	NHGRI-EBI_GWAS_Catalog
exm1184508	rs1051168	chr15:85200520	chr15:84657289	T	G	rs1051168	chr15:85200520	chr15:84657289	T	G	0	1	1	Height	EFO_0004339	GIANT	28146470	European	2017	0.016	0.0028	3.10e-08	+	381625	0	381625	106	IVNT	GIANT_Height_EUR_2017
exm1184508	rs1051168	chr15:85200520	chr15:84657289	T	G	rs1051168	chr15:85200520	chr15:84657289	T	G	0	1	1	Height	EFO_0004339	GIANT	28146470	Mixed	2017	0.015	0.0027	2.00e-08	+	458927	0	458927	147	IVNT	GIANT_Height_Mixed_2017
exm1184508	rs1051168	chr15:85200520	chr15:84657289	T	G	rs1051168	chr15:85200520	chr15:84657289	T	G	0	1	1	Comparative height size at age 10	NCIT_C106497;NCIT_C19666	Neale B	UKBB	European	2017	0.01245	0.001888	4.28e-11	+	332021	0	332021	1	IVNT	Neale-B_UKBB_EUR_2017
exm1184508	rs1051168	chr15:85200520	chr15:84657289	T	G	rs1051168	chr15:85200520	chr15:84657289	T	G	0	1	1	Forced expiratory volume in 1-second, predicted	NCIT_C112376;NCIT_C112377	Neale B	UKBB	European	2017	0.01709	0.0031	3.55e-08	+	110423	0	110423	1	IVNT	Neale-B_UKBB_EUR_2017
exm1184508	rs1051168	chr15:85200520	chr15:84657289	T	G	rs1051168	chr15:85200520	chr15:84657289	T	G	0	1	1	Height	EFO_0004339	Neale B	UKBB	European	2017	0.01719	0.001965	2.19e-18	+	336474	0	336474	1	IVNT	Neale-B_UKBB_EUR_2017
exm1184508	rs1051168	chr15:85200520	chr15:84657289	T	G	rs1051168	chr15:85200520	chr15:84657289	T	G	0	1	1	Sitting height	EFO_0007118	Neale B	UKBB	European	2017	0.0117	0.002138	4.42e-08	+	336172	0	336172	1	IVNT	Neale-B_UKBB_EUR_2017
exm1184508	rs1051168	chr15:85200520	chr15:84657289	T	G	rs1051168	chr15:85200520	chr15:84657289	T	G	0	1	1	Schizophrenia	EFO_0000692	PGC	25056061	Mixed	2014	-0.0743	0.0121	9.34e-10	-	82315	35476	46839	49	log OR	PGC_Schizophrenia_Mixed_2014
exm1184508	rs1051168	chr15:85200520	chr15:84657289	T	G	rs2175567	chr15:85200946	chr15:84657715	C	G	1	0.99483	1	Height	EFO_0004339	GIANT	25282103	European	2014	0.018	0.0033	2.80e-08	+	253213	0	253213	79	Z-score	GIANT_Height_EUR_2014
exm1184508	rs1051168	chr15:85200520	chr15:84657289	T	G	rs12908161	chr15:85207825	chr15:84664594	G	A	1	0.95948	0.99477	Schizophrenia	EFO_0000692	Goes FS	26198764	European	2015	-0.07696	0.01237	5.00e-10	-	-	-	-	-	log OR	NHGRI-EBI_GWAS_Catalog
exm1184508	rs1051168	chr15:85200520	chr15:84657289	T	G	rs35828350	chr15:85355841	chr15:84812610	A	G	1	0.93401	0.97396	Autism spectrum disorder or schizophrenia	EFO_0000692;EFO_0003756	Anney RJL	28540026	Mixed	2017	NA	NA	6.00e-11	NA	-	-	-	-	log OR	NHGRI-EBI_GWAS_Catalog
exm1184508	rs1051168	chr15:85200520	chr15:84657289	T	G	rs71395455	chr15:85153804	chr15:84610573	G	A	1	0.83282	0.98379	Impedance of arm left	-	Neale B	UKBB	European	2017	0.01087	0.001883	7.78e-09	+	331292	0	331292	1	IVNT	Neale-B_UKBB_EUR_2017
exm1184508	rs1051168	chr15:85200520	chr15:84657289	T	G	rs71395455	chr15:85153804	chr15:84610573	G	A	1	0.83282	0.98379	Impedance of leg left	-	Neale B	UKBB	European	2017	0.01539	0.002431	2.45e-10	+	331296	0	331296	1	IVNT	Neale-B_UKBB_EUR_2017
exm1184508	rs1051168	chr15:85200520	chr15:84657289	T	G	rs71395455	chr15:85153804	chr15:84610573	G	A	1	0.83282	0.98379	Impedance of leg right	-	Neale B	UKBB	European	2017	0.01522	0.002412	2.82e-10	+	331301	0	331301	1	IVNT	Neale-B_UKBB_EUR_2017
exm1184508	rs1051168	chr15:85200520	chr15:84657289	T	G	rs71395455	chr15:85153804	chr15:84610573	G	A	1	0.83282	0.98379	Impedance of whole body	NCIT_C137923	Neale B	UKBB	European	2017	0.01372	0.002033	1.48e-11	+	331284	0	331284	1	IVNT	Neale-B_UKBB_EUR_2017
exm1184743	rs3803403	chr15:85383145	chr15:84839914	C	G	rs3803403	chr15:85383145	chr15:84839914	C	G	0	1	1	Height	EFO_0004339	GIANT	25282103	European	2014	-0.019	0.0033	7.40e-09	-	250661	0	250661	79	Z-score	GIANT_Height_EUR_2014
exm1184743	rs3803403	chr15:85383145	chr15:84839914	C	G	rs3803403	chr15:85383145	chr15:84839914	C	G	0	1	1	Comparative height size at age 10	NCIT_C106497;NCIT_C19666	Neale B	UKBB	European	2017	-0.01172	0.001876	4.10e-10	-	332021	0	332021	1	IVNT	Neale-B_UKBB_EUR_2017
exm1184743	rs3803403	chr15:85383145	chr15:84839914	C	G	rs3803403	chr15:85383145	chr15:84839914	C	G	0	1	1	Height	EFO_0004339	Neale B	UKBB	European	2017	-0.01597	0.001952	2.88e-16	-	336474	0	336474	1	IVNT	Neale-B_UKBB_EUR_2017
exm1184743	rs3803403	chr15:85383145	chr15:84839914	C	G	rs3803403	chr15:85383145	chr15:84839914	C	G	0	1	1	Schizophrenia	EFO_0000692	PGC	25056061	Mixed	2014	0.0667	0.0122	4.37e-08	+	82315	35476	46839	49	log OR	PGC_Schizophrenia_Mixed_2014
exm1184743	rs3803403	chr15:85383145	chr15:84839914	C	G	rs58416181	chr15:85264461	chr15:84721230	G	A	1	0.91499	0.97895	Sitting height	EFO_0007118	Neale B	UKBB	European	2017	-0.01145	0.002097	4.72e-08	-	336172	0	336172	1	IVNT	Neale-B_UKBB_EUR_2017
exm1184743	rs3803403	chr15:85383145	chr15:84839914	C	G	rs35828350	chr15:85355841	chr15:84812610	G	A	1	0.90914	0.96341	Autism spectrum disorder or schizophrenia	EFO_0000692;EFO_0003756	Anney RJL	28540026	Mixed	2017	NA	NA	6.00e-11	NA	-	-	-	-	log OR	NHGRI-EBI_GWAS_Catalog
exm1184743	rs3803403	chr15:85383145	chr15:84839914	C	G	rs12908161	chr15:85207825	chr15:84664594	A	G	1	0.87557	0.95276	Schizophrenia	EFO_0000692	Goes FS	26198764	European	2015	0.07696	0.01237	5.00e-10	+	-	-	-	-	log OR	NHGRI-EBI_GWAS_Catalog
exm1184743	rs3803403	chr15:85383145	chr15:84839914	C	G	rs2175567	chr15:85200946	chr15:84657715	G	C	1	0.85008	0.922	Forced expiratory volume in 1-second, predicted	NCIT_C112376;NCIT_C112377	Neale B	UKBB	European	2017	-0.01705	0.0031	3.84e-08	-	110423	0	110423	1	IVNT	Neale-B_UKBB_EUR_2017
exm1184743	rs3803403	chr15:85383145	chr15:84839914	C	G	rs1051168	chr15:85200520	chr15:84657289	G	T	1	0.8455	0.9219	Height	EFO_0004339	GIANT	28146470	European	2017	-0.016	0.0028	3.10e-08	-	381625	0	381625	106	IVNT	GIANT_Height_EUR_2017
exm1184743	rs3803403	chr15:85383145	chr15:84839914	C	G	rs1051168	chr15:85200520	chr15:84657289	G	T	1	0.8455	0.9219	Height	EFO_0004339	GIANT	28146470	Mixed	2017	-0.015	0.0027	2.00e-08	-	458927	0	458927	147	IVNT	GIANT_Height_Mixed_2017
exm11927	rs34603401	chr1:9305445	chr1:9245386	A	C	rs34603401	chr1:9305445	chr1:9245386	A	C	0	1	1	Height	EFO_0004339	Neale B	UKBB	European	2017	0.01323	0.002417	4.43e-08	+	336474	0	336474	1	IVNT	Neale-B_UKBB_EUR_2017
exm119574	rs138107763	chr1:165513935	chr1:165544698	C	G	rs138107763	chr1:165513935	chr1:165544698	C	G	0	1	1	Cause of death: pharynx, unspecified	NCIT_C38046	Neale B	UKBB	European	2017	-0.03238	0.005527	4.89e-09	-	7637	7	7630	1	-	Neale-B_UKBB_EUR_2017
exm119574	rs138107763	chr1:165513935	chr1:165544698	C	G	rs138107763	chr1:165513935	chr1:165544698	C	G	0	1	1	General examination and investigation of persons without complaint or reported diagnosis	-	Neale B	UKBB	European	2017	-0.003796	0.0006643	1.10e-08	-	337199	173	337026	1	-	Neale-B_UKBB_EUR_2017
exm1195910	rs113159258	chr16:336691	chr16:286691	A	G	rs113159258	chr16:336691	chr16:286691	A	G	0	1	1	Cause of death: thoracic aortic aneurysm, ruptured	-	Neale B	UKBB	European	2017	0.02852	0.005201	4.31e-08	+	7637	7	7630	1	-	Neale-B_UKBB_EUR_2017
exm1197183	rs7187227	chr16:632283	chr16:582283	A	G	rs1045274	chr16:630902	chr16:580902	G	C	1	0.97318	1	Myocardial infarction	EFO_0000612	Yamada	21211798	East Asian	2010	NA	NA	3.00e-26	NA	271	-	-	-	-	GRASP
exm1198221	rs72773413	chr16:733424	chr16:683424	C	G	rs72773407	chr16:720833	chr16:670833	C	T	1	0.92216	1	Cause of death: myelodysplastic syndrome, unspecified	NCIT_C115153;HP_0002863	Neale B	UKBB	European	2017	-0.02268	0.00394	8.96e-09	-	7637	10	7627	1	-	Neale-B_UKBB_EUR_2017
exm1198325	rs139820984	chr16:736998	chr16:686998	C	T	rs139820984	chr16:736998	chr16:686998	C	T	0	1	1	Dystonia	HP_0001332	Neale B	UKBB	European	2017	-0.001905	0.0003255	4.86e-09	-	337199	83	337116	1	-	Neale-B_UKBB_EUR_2017
exm1200325	rs4984636	chr16:1252441	chr16:1202441	C	T	rs35482321	chr16:1255832	chr16:1205832	T	C	1	0.89882	0.98507	Height	EFO_0004339	Neale B	UKBB	European	2017	-0.01013	0.001846	4.10e-08	-	336474	0	336474	1	IVNT	Neale-B_UKBB_EUR_2017
exm1200759	rs11248860	chr16:1272038	chr16:1222038	A	G	rs4984639	chr16:1272865	chr16:1222865	A	G	1	0.92062	1	Dihomo-gamma-linolenic acid	EFO_0007763;EFO_0005680;EFO_0005110	Guan W	24823311	European	2014	-1.438	0.2079	4.58e-12	-	8631	0	8631	5	%	CHARGE_Dihomo-gamma-linolenic-acid_EUR_2014
exm1200848	rs187607214	chr16:1273591	chr16:1223591	C	T	rs187607214	chr16:1273591	chr16:1223591	C	T	0	1	1	Cause of death: other specified place	NCIT_C113073;NCIT_C113067	Neale B	UKBB	European	2017	-0.04255	0.005054	4.52e-17	-	7637	9	7628	1	-	Neale-B_UKBB_EUR_2017
exm1201806	rs72779224	chr16:1476330	chr16:1426329	C	T	rs72779224	chr16:1476330	chr16:1426329	C	T	0	1	1	Treatment with kalms tablet	NCIT_C121907;NCIT_C49500	Neale B	UKBB	European	2017	0.001206	0.0002046	3.77e-09	+	337159	87	337072	1	-	Neale-B_UKBB_EUR_2017
exm1204849	rs2286472	chr16:2070568	chr16:2020567	A	C	rs2286472	chr16:2070568	chr16:2020567	A	C	0	1	1	Leg fat mass left	-	Neale B	UKBB	European	2017	0.01125	0.002055	4.35e-08	+	331275	0	331275	1	IVNT	Neale-B_UKBB_EUR_2017
exm1204849	rs2286472	chr16:2070568	chr16:2020567	A	C	rs4344746	chr16:2069357	chr16:2019356	C	G	1	0.99104	1	Whole body fat mass	-	Neale B	UKBB	European	2017	0.01396	0.002538	3.83e-08	+	330762	0	330762	1	IVNT	Neale-B_UKBB_EUR_2017
exm1204849	rs2286472	chr16:2070568	chr16:2020567	A	C	rs8045288	chr16:2073120	chr16:2023119	C	T	1	0.98655	1	Leg fat mass right	-	Neale B	UKBB	European	2017	0.01181	0.002086	1.51e-08	+	331293	0	331293	1	IVNT	Neale-B_UKBB_EUR_2017
exm1204849	rs2286472	chr16:2070568	chr16:2020567	A	C	rs8045288	chr16:2073120	chr16:2023119	C	T	1	0.98655	1	Trunk fat mass	EFO_0005409	Neale B	UKBB	European	2017	0.01453	0.002627	3.20e-08	+	331093	0	331093	1	IVNT	Neale-B_UKBB_EUR_2017
exm1204849	rs2286472	chr16:2070568	chr16:2020567	A	C	rs8055656	chr16:2071941	chr16:2021940	C	G	1	0.91109	1	Hip circumference	EFO_0005093	Neale B	UKBB	European	2017	0.01466	0.002539	7.73e-09	+	336601	0	336601	1	IVNT	Neale-B_UKBB_EUR_2017
exm1204849	rs2286472	chr16:2070568	chr16:2020567	A	C	rs8055656	chr16:2071941	chr16:2021940	C	G	1	0.91109	1	Weight	EFO_0004338	Neale B	UKBB	European	2017	0.01284	0.002241	1.01e-08	+	336227	0	336227	1	IVNT	Neale-B_UKBB_EUR_2017
exm1213842	rs140406650	chr16:4638271	chr16:4588270	C	T	rs140406650	chr16:4638271	chr16:4588270	C	T	0	1	1	Cause of death: aortic valve disorder, unspecified	NCIT_C78650	Neale B	UKBB	European	2017	-0.05735	0.009189	4.57e-10	-	7637	11	7626	1	-	Neale-B_UKBB_EUR_2017
exm1213842	rs140406650	chr16:4638271	chr16:4588270	C	T	rs140406650	chr16:4638271	chr16:4588270	C	T	0	1	1	Treatment with minims artificial tears single-use eye drops	NCIT_C131704	Neale B	UKBB	European	2017	-0.004061	0.0005509	1.67e-13	-	337159	72	337087	1	-	Neale-B_UKBB_EUR_2017
exm1213842	rs140406650	chr16:4638271	chr16:4588270	C	T	rs140406650	chr16:4638271	chr16:4588270	C	T	0	1	1	Zoster	EFO_0006510	Neale B	UKBB	European	2017	-0.003946	0.0006839	7.93e-09	-	337199	111	337088	1	-	Neale-B_UKBB_EUR_2017
exm121603	rs3820059	chr1:169391154	chr1:169421916	A	G	rs3820059	chr1:169391154	chr1:169421916	A	G	0	1	1	Normalized agkistrodon contortrix venom ratio in venous thrombosis	HP_0004936	Oudot Mellakh T	22443383	European	2012	NA	NA	7.86e-11	NA	951	-	-	-	-	GRASP
exm121894	rs4525	chr1:169511734	chr1:169542496	T	C	rs4525	chr1:169511734	chr1:169542496	T	C	0	1	1	Blood clot in the leg	HP_0004420	Neale B	UKBB	European	2017	0.002319	0.0003882	2.32e-09	+	336782	6905	329877	1	-	Neale-B_UKBB_EUR_2017
exm121894	rs4525	chr1:169511734	chr1:169542496	T	C	rs4525	chr1:169511734	chr1:169542496	T	C	0	1	1	Phlebitis and thrombophlebitis	-	Neale B	UKBB	European	2017	0.001144	0.0001889	1.40e-09	+	337199	1613	335586	1	-	Neale-B_UKBB_EUR_2017
exm121894	rs4525	chr1:169511734	chr1:169542496	T	C	rs4525	chr1:169511734	chr1:169542496	T	C	0	1	1	Self-reported deep venous thrombosis	EFO_0003907	Neale B	UKBB	European	2017	0.002392	0.0003839	4.67e-10	+	337159	6767	330392	1	-	Neale-B_UKBB_EUR_2017
exm121894	rs4525	chr1:169511734	chr1:169542496	T	C	rs4525	chr1:169511734	chr1:169542496	T	C	0	1	1	Blood protein levels	EFO_0008140	Suhre K	28240269	European	2017	-0.9865	0.04418	2.00e-110	-	-	-	-	-	unit decrease	NHGRI-EBI_GWAS_Catalog
exm121894	rs4525	chr1:169511734	chr1:169542496	T	C	rs4524	chr1:169511755	chr1:169542517	T	C	1	1	1	Venous thromboembolism	EFO_0004286	Germain M	25772935	European	2015	NA	NA	3.00e-11	NA	-	-	-	-	-	NHGRI-EBI_GWAS_Catalog
exm121896	rs4524	chr1:169511755	chr1:169542517	T	C	rs4524	chr1:169511755	chr1:169542517	T	C	0	1	1	Blood clot in the leg	HP_0004420	Neale B	UKBB	European	2017	0.002339	0.0003883	1.70e-09	+	336782	6905	329877	1	-	Neale-B_UKBB_EUR_2017
exm121896	rs4524	chr1:169511755	chr1:169542517	T	C	rs4524	chr1:169511755	chr1:169542517	T	C	0	1	1	Phlebitis and thrombophlebitis	-	Neale B	UKBB	European	2017	0.001155	0.0001889	9.86e-10	+	337199	1613	335586	1	-	Neale-B_UKBB_EUR_2017
exm121896	rs4524	chr1:169511755	chr1:169542517	T	C	rs4524	chr1:169511755	chr1:169542517	T	C	0	1	1	Self-reported deep venous thrombosis	EFO_0003907	Neale B	UKBB	European	2017	0.002412	0.000384	3.38e-10	+	337159	6767	330392	1	-	Neale-B_UKBB_EUR_2017
exm121896	rs4524	chr1:169511755	chr1:169542517	T	C	rs4524	chr1:169511755	chr1:169542517	T	C	0	1	1	Venous thromboembolism	EFO_0004286	Germain M	25772935	European	2015	NA	NA	3.00e-11	NA	-	-	-	-	-	NHGRI-EBI_GWAS_Catalog
exm121896	rs4524	chr1:169511755	chr1:169542517	T	C	rs4525	chr1:169511734	chr1:169542496	T	C	1	1	1	Blood protein levels	EFO_0008140	Suhre K	28240269	European	2017	-0.9865	0.04418	2.00e-110	-	-	-	-	-	unit decrease	NHGRI-EBI_GWAS_Catalog
exm121943	rs6037	chr1:169513583	chr1:169544345	T	G	rs6033	chr1:169521853	chr1:169552615	G	A	1	0.9565	0.98521	Blood protein levels	EFO_0008140	Suhre K	28240269	European	2017	0.8454	0.08182	5.00e-25	+	-	-	-	-	unit decrease	NHGRI-EBI_GWAS_Catalog
exm121977	rs6033	chr1:169521853	chr1:169552615	A	G	rs6033	chr1:169521853	chr1:169552615	A	G	0	1	1	Blood protein levels	EFO_0008140	Suhre K	28240269	European	2017	-0.8454	0.08182	5.00e-25	-	-	-	-	-	unit decrease	NHGRI-EBI_GWAS_Catalog
exm122058	rs6136	chr1:169563951	chr1:169594713	T	G	rs6136	chr1:169563951	chr1:169594713	T	G	0	1	1	P selectin	-	Barbalic M	20167578	European	2010	NA	NA	4.00e-61	NA	-	-	-	-	-	dbGaP
exm122058	rs6136	chr1:169563951	chr1:169594713	T	G	rs6136	chr1:169563951	chr1:169594713	T	G	0	1	1	Soluble P selectin	EFO_0004519	Barbalic M	20167578	European	2010	NA	NA	4.05e-61	NA	9813	-	-	-	-	GRASP
exm122058	rs6136	chr1:169563951	chr1:169594713	T	G	rs6136	chr1:169563951	chr1:169594713	T	G	0	1	1	Blood protein levels	EFO_0008140	Suhre K	28240269	European	2017	-0.7683	0.07327	1.00e-25	-	-	-	-	-	unit decrease	NHGRI-EBI_GWAS_Catalog
exm122058	rs6136	chr1:169563951	chr1:169594713	T	G	rs6136	chr1:169563951	chr1:169594713	T	G	0	1	1	Soluble levels of adhesion molecules	EFO_0004519	Barbalic M	20167578	European	2010	22.6	1.37	4.00e-61	+	-	-	-	-	% increase	NHGRI-EBI_GWAS_Catalog
exm122086	rs6127	chr1:169566313	chr1:169597075	T	C	rs10753787	chr1:169549775	chr1:169580537	C	T	1	0.85016	0.92964	Vertical cup disc ratio	EFO_0006939	Springelkamp H	28073927	Mixed	2017	-0.007	0.001167	2.00e-09	-	-	-	-	-	unit decrease	NHGRI-EBI_GWAS_Catalog
exm1221776	rs146537276	chr16:19451418	chr16:19440096	C	T	rs146537276	chr16:19451418	chr16:19440096	C	T	0	1	1	Cause of death: large cell	EFO_0000403;EFO_0007754;EFO_0000482	Neale B	UKBB	European	2017	0.05864	0.009204	1.99e-10	+	7637	31	7606	1	-	Neale-B_UKBB_EUR_2017
exm1222593	rs145297751	chr16:20335264	chr16:20323942	C	T	rs145297751	chr16:20335264	chr16:20323942	C	T	0	1	1	Treatment with trimethoprim	NCIT_C77554;NCIT_C49500	Neale B	UKBB	European	2017	-0.003831	0.0006166	5.22e-10	-	337159	344	336815	1	-	Neale-B_UKBB_EUR_2017
exm122537	rs2272920	chr1:169799880	chr1:169830739	T	G	rs544008	chr1:169893330	chr1:169924189	C	A	1	0.88343	0.977	Maternal transmission distortion	NCIT_C98977	Meyer	22377632	European	2012	NA	NA	2.39e-08	NA	4728	-	-	-	-	GRASP
exm122537	rs2272920	chr1:169799880	chr1:169830739	T	G	rs16862919	chr1:169979101	chr1:170009960	G	A	1	0.82686	0.96535	Self-reported clotting disorder or excessive bleeding	NCIT_C113742	Neale B	UKBB	European	2017	0.0007215	0.0001314	4.02e-08	+	337159	320	336839	1	-	Neale-B_UKBB_EUR_2017
exm122617	rs12143301	chr1:169823790	chr1:169854649	C	G	rs544008	chr1:169893330	chr1:169924189	A	C	1	0.88343	0.977	Maternal transmission distortion	NCIT_C98977	Meyer	22377632	European	2012	NA	NA	2.39e-08	NA	4728	-	-	-	-	GRASP
exm122617	rs12143301	chr1:169823790	chr1:169854649	C	G	rs16862919	chr1:169979101	chr1:170009960	A	G	1	0.82686	0.96535	Self-reported clotting disorder or excessive bleeding	NCIT_C113742	Neale B	UKBB	European	2017	-0.0007215	0.0001314	4.02e-08	-	337159	320	336839	1	-	Neale-B_UKBB_EUR_2017
exm122627	rs12135726	chr1:169824104	chr1:169854963	A	G	rs544008	chr1:169893330	chr1:169924189	C	A	1	0.88343	0.977	Maternal transmission distortion	NCIT_C98977	Meyer	22377632	European	2012	NA	NA	2.39e-08	NA	4728	-	-	-	-	GRASP
exm122627	rs12135726	chr1:169824104	chr1:169854963	A	G	rs16862919	chr1:169979101	chr1:170009960	G	A	1	0.82686	0.96535	Self-reported clotting disorder or excessive bleeding	NCIT_C113742	Neale B	UKBB	European	2017	0.0007215	0.0001314	4.02e-08	+	337159	320	336839	1	-	Neale-B_UKBB_EUR_2017
exm1227026	rs147975795	chr16:24124365	chr16:24113044	A	G	rs147975795	chr16:24124365	chr16:24113044	A	G	0	1	1	Cause of death: alcoholic cirrhosis of liver	EFO_1000802	Neale B	UKBB	European	2017	-0.07217	0.01242	6.54e-09	-	7637	16	7621	1	-	Neale-B_UKBB_EUR_2017
exm1227026	rs147975795	chr16:24124365	chr16:24113044	A	G	rs147975795	chr16:24124365	chr16:24113044	A	G	0	1	1	Cause of death: car occupant injured in unspecified traffic accident	NCIT_C106691;NCIT_C103543	Neale B	UKBB	European	2017	-0.07038	0.008773	1.19e-15	-	7637	8	7629	1	-	Neale-B_UKBB_EUR_2017
exm1227026	rs147975795	chr16:24124365	chr16:24113044	A	G	rs147975795	chr16:24124365	chr16:24113044	A	G	0	1	1	Other and unspecified injuries of abdomen, lower back and pelvis	-	Neale B	UKBB	European	2017	-0.004271	0.000727	4.23e-09	-	337199	125	337074	1	-	Neale-B_UKBB_EUR_2017
exm122773	rs41272485	chr1:170135693	chr1:170166552	A	G	rs41272485	chr1:170135693	chr1:170166552	A	G	0	1	1	Self-reported clotting disorder or excessive bleeding	NCIT_C113742	Neale B	UKBB	European	2017	-0.001164	0.0001943	2.08e-09	-	337159	320	336839	1	-	Neale-B_UKBB_EUR_2017
exm122781	rs78678262	chr1:170136672	chr1:170167531	A	G	rs78678262	chr1:170136672	chr1:170167531	A	G	0	1	1	Cause of death: fatty liver	EFO_0003095;EFO_0001422;EFO_0008421;EFO_0004735	Neale B	UKBB	European	2017	0.04682	0.007475	3.98e-10	+	7637	9	7628	1	-	Neale-B_UKBB_EUR_2017
exm122781	rs78678262	chr1:170136672	chr1:170167531	A	G	rs78678262	chr1:170136672	chr1:170167531	A	G	0	1	1	Cause of death: myelodysplastic syndrome, unspecified	NCIT_C115153;HP_0002863	Neale B	UKBB	European	2017	0.04624	0.007891	4.82e-09	+	7637	10	7627	1	-	Neale-B_UKBB_EUR_2017
exm123454	rs146744342	chr1:171509732	chr1:171540593	A	G	rs146744342	chr1:171509732	chr1:171540593	A	G	0	1	1	Cause of death: epilepsy, unspecified	EFO_0000474	Neale B	UKBB	European	2017	-0.06471	0.01103	4.69e-09	-	7637	14	7623	1	-	Neale-B_UKBB_EUR_2017
exm123727	rs2232816	chr1:171753039	chr1:171783899	A	G	rs2232816	chr1:171753039	chr1:171783899	A	G	0	1	1	Mean platelet volume	EFO_0004586	Astle W	27863252	European	2016	0.03514	0.004061	4.94e-18	+	173480	0	173480	2	-	Astle-W_Blood-Cell-Traits_EUR_2016
exm123727	rs2232816	chr1:171753039	chr1:171783899	A	G	rs2232816	chr1:171753039	chr1:171783899	A	G	0	1	1	Platelet distribution width	EFO_0004586	Astle W	27863252	European	2016	0.03821	0.004038	3.00e-21	+	173480	0	173480	2	-	Astle-W_Blood-Cell-Traits_EUR_2016
exm123727	rs2232816	chr1:171753039	chr1:171783899	A	G	rs2232816	chr1:171753039	chr1:171783899	A	G	0	1	1	Height	EFO_0004339	GIANT	28146470	European	2017	0.019	0.0027	6.30e-12	+	381625	0	381625	106	IVNT	GIANT_Height_EUR_2017
exm123727	rs2232816	chr1:171753039	chr1:171783899	A	G	rs2232816	chr1:171753039	chr1:171783899	A	G	0	1	1	Height	EFO_0004339	GIANT	28146470	Mixed	2017	0.017	0.0025	1.40e-11	+	458927	0	458927	147	IVNT	GIANT_Height_Mixed_2017
exm123727	rs2232816	chr1:171753039	chr1:171783899	A	G	rs2232816	chr1:171753039	chr1:171783899	A	G	0	1	1	Comparative height size at age 10	NCIT_C106497;NCIT_C19666	Neale B	UKBB	European	2017	0.01357	0.001873	4.34e-13	+	332021	0	332021	1	IVNT	Neale-B_UKBB_EUR_2017
exm123727	rs2232816	chr1:171753039	chr1:171783899	A	G	rs2232816	chr1:171753039	chr1:171783899	A	G	0	1	1	Height	EFO_0004339	Neale B	UKBB	European	2017	0.0108	0.00195	3.05e-08	+	336474	0	336474	1	IVNT	Neale-B_UKBB_EUR_2017
exm123766	rs2232819	chr1:171755182	chr1:171786042	A	G	rs2232819	chr1:171755182	chr1:171786042	A	G	0	1	1	Mean platelet volume	EFO_0004586	Astle W	27863252	European	2016	-0.0339	0.004559	1.04e-13	-	173480	0	173480	2	-	Astle-W_Blood-Cell-Traits_EUR_2016
exm123766	rs2232819	chr1:171755182	chr1:171786042	A	G	rs2232819	chr1:171755182	chr1:171786042	A	G	0	1	1	Platelet distribution width	EFO_0004586	Astle W	27863252	European	2016	-0.04401	0.004534	2.85e-22	-	173480	0	173480	2	-	Astle-W_Blood-Cell-Traits_EUR_2016
exm123766	rs2232819	chr1:171755182	chr1:171786042	A	G	rs6689125	chr1:171736037	chr1:171766897	A	G	1	0.98119	0.99368	Platelet distribution width	EFO_0007984	Astle W	27863252	European	2016	0.04496	0.004558	6.00e-23	+	-	-	-	-	unit decrease	NHGRI-EBI_GWAS_Catalog
exm1238062	rs117218785	chr16:47549492	chr16:47515581	A	G	rs117218785	chr16:47549492	chr16:47515581	A	G	0	1	1	Cause of death: fatty liver	EFO_0003095;EFO_0001422;EFO_0008421;EFO_0004735	Neale B	UKBB	European	2017	-0.03674	0.006731	4.95e-08	-	7637	9	7628	1	-	Neale-B_UKBB_EUR_2017
exm1238062	rs117218785	chr16:47549492	chr16:47515581	A	G	rs117218785	chr16:47549492	chr16:47515581	A	G	0	1	1	Treatment with epaderm ointment	NCIT_C68979;NCIT_C68980	Neale B	UKBB	European	2017	-0.005409	0.0008602	3.22e-10	-	337159	203	336956	1	-	Neale-B_UKBB_EUR_2017
exm1238062	rs117218785	chr16:47549492	chr16:47515581	A	G	rs117218785	chr16:47549492	chr16:47515581	A	G	0	1	1	Treatment with pramipexole	NCIT_C66456	Neale B	UKBB	European	2017	-0.00433	0.0007566	1.05e-08	-	337159	157	337002	1	-	Neale-B_UKBB_EUR_2017
exm1238062	rs117218785	chr16:47549492	chr16:47515581	A	G	rs117218785	chr16:47549492	chr16:47515581	A	G	0	1	1	Treatment with sodium cromoglycate	-	Neale B	UKBB	European	2017	-0.003316	0.0005948	2.48e-08	-	337159	97	337062	1	-	Neale-B_UKBB_EUR_2017
exm1242113	rs145889680	chr16:56508775	chr16:56474863	C	T	rs145889680	chr16:56508775	chr16:56474863	C	T	0	1	1	Cause of death: cervix uteri, unspecified	NCIT_C12311	Neale B	UKBB	European	2017	-0.0386	0.00685	1.82e-08	-	7637	9	7628	1	-	Neale-B_UKBB_EUR_2017
exm1242113	rs145889680	chr16:56508775	chr16:56474863	C	T	rs145889680	chr16:56508775	chr16:56474863	C	T	0	1	1	Cause of death: organ-limited amyloidosis	-	Neale B	UKBB	European	2017	-0.03923	0.006047	9.24e-11	-	7637	7	7630	1	-	Neale-B_UKBB_EUR_2017
exm1242113	rs145889680	chr16:56508775	chr16:56474863	C	T	rs145889680	chr16:56508775	chr16:56474863	C	T	0	1	1	Cause of death: pharynx, unspecified	NCIT_C38046	Neale B	UKBB	European	2017	-0.03918	0.006049	9.90e-11	-	7637	7	7630	1	-	Neale-B_UKBB_EUR_2017
exm1246332	rs35195	chr16:65025718	chr16:64991815	A	G	rs35195	chr16:65025718	chr16:64991815	A	G	0	1	1	Pulse rate	NCIT_C49676	Neale B	UKBB	European	2017	-0.01834	0.002604	1.88e-12	-	317756	0	317756	1	IVNT	Neale-B_UKBB_EUR_2017
exm1248111	rs75193761	chr16:67233243	chr16:67199340	A	G	rs116152273	chr16:67219882	chr16:67185979	A	G	1	1	1	Heel bone mineral density	EFO_0003923	Neale B	UKBB	European	2017	-0.0698	0.009024	1.03e-14	-	194398	0	194398	1	IVNT	Neale-B_UKBB_EUR_2017
exm1248111	rs75193761	chr16:67233243	chr16:67199340	A	G	rs116152273	chr16:67219882	chr16:67185979	A	G	1	1	1	Heel bone mineral density left	EFO_0003923	Neale B	UKBB	European	2017	-0.08454	0.01204	2.23e-12	-	106254	0	106254	1	IVNT	Neale-B_UKBB_EUR_2017
exm1248111	rs75193761	chr16:67233243	chr16:67199340	A	G	rs116152273	chr16:67219882	chr16:67185979	A	G	1	1	1	Heel bone mineral density right	EFO_0003923	Neale B	UKBB	European	2017	-0.08472	0.01198	1.52e-12	-	106251	0	106251	1	IVNT	Neale-B_UKBB_EUR_2017
exm1248111	rs75193761	chr16:67233243	chr16:67199340	A	G	rs116152273	chr16:67219882	chr16:67185979	A	G	1	1	1	Sitting height	EFO_0007118	Neale B	UKBB	European	2017	-0.03535	0.005456	9.30e-11	-	336172	0	336172	1	IVNT	Neale-B_UKBB_EUR_2017
exm1248111	rs75193761	chr16:67233243	chr16:67199340	A	G	rs7196793	chr16:67259567	chr16:67225664	A	C	1	0.93747	1	High density lipoprotein	EFO_0004612	GLGC	24097068	European	2013	0.0631	0.0084	1.03e-10	+	177219	0	177219	60	IVNT	GLGC_HDL_EUR_2013
exm1248560	rs199753728	chr16:67292313	chr16:67258410	A	G	rs199753728	chr16:67292313	chr16:67258410	A	G	0	1	1	Cause of death: acute and subacute infective endocarditis	EFO_1000830	Neale B	UKBB	European	2017	0.05496	0.006006	7.17e-20	+	7637	5	7632	1	-	Neale-B_UKBB_EUR_2017
exm1248560	rs199753728	chr16:67292313	chr16:67258410	A	G	rs199753728	chr16:67292313	chr16:67258410	A	G	0	1	1	Cause of death: emphysema, unspecified	-	Neale B	UKBB	European	2017	0.05449	0.008076	1.62e-11	+	7637	9	7628	1	-	Neale-B_UKBB_EUR_2017
exm1248560	rs199753728	chr16:67292313	chr16:67258410	A	G	rs199753728	chr16:67292313	chr16:67258410	A	G	0	1	1	Treatment with nitrazepam	-	Neale B	UKBB	European	2017	0.004535	0.0007974	1.30e-08	+	337159	201	336958	1	-	Neale-B_UKBB_EUR_2017
exm1248741	rs3868142	chr16:67320223	chr16:67286320	G	A	rs3868142	chr16:67320223	chr16:67286320	G	A	0	1	1	Height	EFO_0004339	GIANT	25282103	European	2014	0.032	0.0055	5.10e-09	+	253197	0	253197	79	Z-score	GIANT_Height_EUR_2014
exm1248741	rs3868142	chr16:67320223	chr16:67286320	G	A	rs3868142	chr16:67320223	chr16:67286320	G	A	0	1	1	Height	EFO_0004339	GIANT	28146470	European	2017	0.036	0.0046	3.50e-15	+	381625	0	381625	106	IVNT	GIANT_Height_EUR_2017
exm1248741	rs3868142	chr16:67320223	chr16:67286320	G	A	rs3868142	chr16:67320223	chr16:67286320	G	A	0	1	1	Height	EFO_0004339	GIANT	28146470	Mixed	2017	0.032	0.0039	7.90e-17	+	458927	0	458927	147	IVNT	GIANT_Height_Mixed_2017
exm1248741	rs3868142	chr16:67320223	chr16:67286320	G	A	rs3868142	chr16:67320223	chr16:67286320	G	A	0	1	1	Comparative height size at age 10	NCIT_C106497;NCIT_C19666	Neale B	UKBB	European	2017	0.01947	0.003163	7.52e-10	+	332021	0	332021	1	IVNT	Neale-B_UKBB_EUR_2017
exm1248741	rs3868142	chr16:67320223	chr16:67286320	G	A	rs3868142	chr16:67320223	chr16:67286320	G	A	0	1	1	Height	EFO_0004339	Neale B	UKBB	European	2017	0.03038	0.003293	2.84e-20	+	336474	0	336474	1	IVNT	Neale-B_UKBB_EUR_2017
exm1248741	rs3868142	chr16:67320223	chr16:67286320	G	A	rs3868142	chr16:67320223	chr16:67286320	G	A	0	1	1	Sitting height	EFO_0007118	Neale B	UKBB	European	2017	0.02124	0.003582	3.08e-09	+	336172	0	336172	1	IVNT	Neale-B_UKBB_EUR_2017
exm1248741	rs3868142	chr16:67320223	chr16:67286320	G	A	rs3868143	chr16:67328453	chr16:67294550	T	C	1	1	1	Waist circumference in female non-smokers	EFO_0004342	GIANT	28443625	Mixed	2017	0.0644	0.0118	4.48e-08	+	56991	0	56991	70	IVNT	GIANT_Waist-Non-smokers-F_Mixed_2017
exm1248741	rs3868142	chr16:67320223	chr16:67286320	G	A	rs8052852	chr16:67394890	chr16:67360987	G	A	1	0.86661	0.98343	Waist circumference adjusted for physical activity	EFO_0007789	GIANT	28448500	Mixed	2017	0.049	0.0087	1.60e-08	+	146454	0	146454	58	IVNT	GIANT_Waist-adjusted-PA_Mixed_2017
exm1248741	rs3868142	chr16:67320223	chr16:67286320	G	A	rs8052852	chr16:67394890	chr16:67360987	G	A	1	0.86661	0.98343	Waist circumference adjusted for smoking	EFO_0007789;EFO_0004318	GIANT	28443625	European	2017	0.0659	0.0104	2.73e-10	+	131108	0	131108	68	IVNT	GIANT_Waist-adjusted-Smoking_EUR_2017
exm1248741	rs3868142	chr16:67320223	chr16:67286320	G	A	rs8052852	chr16:67394890	chr16:67360987	G	A	1	0.86661	0.98343	Waist circumference adjusted for smoking in females	EFO_0007789	GIANT	28443625	Mixed	2017	0.0677	0.0117	6.34e-09	+	83022	0	83022	70	IVNT	GIANT_Waist-adjusted-Smoking-F_Mixed_2017
exm1248741	rs3868142	chr16:67320223	chr16:67286320	G	A	rs8052852	chr16:67394890	chr16:67360987	G	A	1	0.86661	0.98343	Waist circumference adjusted for smoking	EFO_0007789;EFO_0004318	GIANT	28443625	Mixed	2017	0.0554	0.0088	2.89e-10	+	144915	0	144915	74	IVNT	GIANT_Waist-adjusted-Smoking_Mixed_2017
exm1248741	rs3868142	chr16:67320223	chr16:67286320	G	A	rs8052852	chr16:67394890	chr16:67360987	G	A	1	0.86661	0.98343	Waist circumference in non-smokers	EFO_0004342	GIANT	28443625	European	2017	0.0716	0.0116	6.83e-10	+	105798	0	105798	68	IVNT	GIANT_Waist-Non-smokers_EUR_2017
exm1248741	rs3868142	chr16:67320223	chr16:67286320	G	A	rs8052852	chr16:67394890	chr16:67360987	G	A	1	0.86661	0.98343	Waist circumference in non-smokers	EFO_0004342	GIANT	28443625	Mixed	2017	0.0599	0.0098	8.98e-10	+	117950	0	117950	74	IVNT	GIANT_Waist-Non-smokers_Mixed_2017
exm1248828	rs16957289	chr16:67325711	chr16:67291808	C	T	rs16957289	chr16:67325711	chr16:67291808	C	T	0	1	1	Mean corpuscular hemoglobin	EFO_0004586	Astle W	27863252	European	2016	0.05201	0.008768	2.99e-09	+	173480	0	173480	2	-	Astle-W_Blood-Cell-Traits_EUR_2016
exm1248828	rs16957289	chr16:67325711	chr16:67291808	C	T	rs16957289	chr16:67325711	chr16:67291808	C	T	0	1	1	Height	EFO_0004339	GIANT	25282103	European	2014	0.041	0.0074	2.00e-08	+	252175	0	252175	79	Z-score	GIANT_Height_EUR_2014
exm1248828	rs16957289	chr16:67325711	chr16:67291808	C	T	rs16957289	chr16:67325711	chr16:67291808	C	T	0	1	1	Height	EFO_0004339	GIANT	28146470	European	2017	0.05	0.0063	9.90e-16	+	381625	0	381625	106	IVNT	GIANT_Height_EUR_2017
exm1248828	rs16957289	chr16:67325711	chr16:67291808	C	T	rs16957289	chr16:67325711	chr16:67291808	C	T	0	1	1	Height	EFO_0004339	GIANT	28146470	Mixed	2017	0.036	0.0051	1.40e-12	+	458927	0	458927	147	IVNT	GIANT_Height_Mixed_2017
exm1248828	rs16957289	chr16:67325711	chr16:67291808	C	T	rs16957289	chr16:67325711	chr16:67291808	C	T	0	1	1	Waist circumference adjusted for smoking	EFO_0007789;EFO_0004318	GIANT	28443625	European	2017	0.0674	0.0105	1.38e-10	+	140895	0	140895	68	IVNT	GIANT_Waist-adjusted-Smoking_EUR_2017
exm1248828	rs16957289	chr16:67325711	chr16:67291808	C	T	rs16957289	chr16:67325711	chr16:67291808	C	T	0	1	1	Waist circumference adjusted for smoking in females	EFO_0007789	GIANT	28443625	Mixed	2017	0.067	0.012	2.15e-08	+	89367	0	89367	70	IVNT	GIANT_Waist-adjusted-Smoking-F_Mixed_2017
exm1248828	rs16957289	chr16:67325711	chr16:67291808	C	T	rs16957289	chr16:67325711	chr16:67291808	C	T	0	1	1	Waist circumference adjusted for smoking	EFO_0007789;EFO_0004318	GIANT	28443625	Mixed	2017	0.0592	0.0093	1.90e-10	+	154702	0	154702	74	IVNT	GIANT_Waist-adjusted-Smoking_Mixed_2017
exm1248828	rs16957289	chr16:67325711	chr16:67291808	C	T	rs16957289	chr16:67325711	chr16:67291808	C	T	0	1	1	Waist circumference in non-smokers	EFO_0004342	GIANT	28443625	European	2017	0.0708	0.0117	1.47e-09	+	112958	0	112958	68	IVNT	GIANT_Waist-Non-smokers_EUR_2017
exm1248828	rs16957289	chr16:67325711	chr16:67291808	C	T	rs16957289	chr16:67325711	chr16:67291808	C	T	0	1	1	Waist circumference in non-smokers	EFO_0004342	GIANT	28443625	Mixed	2017	0.0617	0.0103	2.40e-09	+	125110	0	125110	74	IVNT	GIANT_Waist-Non-smokers_Mixed_2017
exm1248828	rs16957289	chr16:67325711	chr16:67291808	C	T	rs16957289	chr16:67325711	chr16:67291808	C	T	0	1	1	Comparative height size at age 10	NCIT_C106497;NCIT_C19666	Neale B	UKBB	European	2017	0.02777	0.004101	1.27e-11	+	332021	0	332021	1	IVNT	Neale-B_UKBB_EUR_2017
exm1248828	rs16957289	chr16:67325711	chr16:67291808	C	T	rs16957289	chr16:67325711	chr16:67291808	C	T	0	1	1	Hair or balding pattern: pattern 4	EFO_0007825	Neale B	UKBB	European	2017	0.02606	0.003437	3.44e-14	+	154988	28389	126599	1	-	Neale-B_UKBB_EUR_2017
exm1248828	rs16957289	chr16:67325711	chr16:67291808	C	T	rs16957289	chr16:67325711	chr16:67291808	C	T	0	1	1	Height	EFO_0004339	Neale B	UKBB	European	2017	0.03398	0.004269	1.73e-15	+	336474	0	336474	1	IVNT	Neale-B_UKBB_EUR_2017
exm1248828	rs16957289	chr16:67325711	chr16:67291808	C	T	rs16957289	chr16:67325711	chr16:67291808	C	T	0	1	1	Impedance of leg left	-	Neale B	UKBB	European	2017	0.02994	0.005478	4.62e-08	+	331296	0	331296	1	IVNT	Neale-B_UKBB_EUR_2017
exm1248828	rs16957289	chr16:67325711	chr16:67291808	C	T	rs16957304	chr16:67334969	chr16:67301066	A	G	1	0.97399	1	Waist circumference adjusted for BMI	EFO_0004342	GIANT	25673412	Mixed	2015	0.059	0.011	2.50e-08	+	151917	0	151917	109	IVNT	GIANT_WCadjBMI_Mixed_2015
exm1248828	rs16957289	chr16:67325711	chr16:67291808	C	T	rs16957304	chr16:67334969	chr16:67301066	A	G	1	0.97399	1	Waist circumference adjusted for BMI adjusted for smoking behaviour	EFO_0004318;EFO_0007789	GIANT	28443625	European	2017	0.0599	0.009215	8.00e-11	+	-	-	-	-	unit increase	NHGRI-EBI_GWAS_Catalog
exm1248828	rs16957289	chr16:67325711	chr16:67291808	C	T	rs16957304	chr16:67334969	chr16:67301066	A	G	1	0.97399	1	Waist circumference adjusted for BMI in non smokers	EFO_0007789	GIANT	28443625	European	2017	0.06	0.01026	5.00e-09	+	-	-	-	-	unit increase	NHGRI-EBI_GWAS_Catalog
exm1248828	rs16957289	chr16:67325711	chr16:67291808	C	T	rs16957304	chr16:67334969	chr16:67301066	A	G	1	0.97399	1	Waist circumference adjusted for BMI joint analysis main effects and smoking interaction	EFO_0004318;EFO_0007789	GIANT	28443625	European	2017	NA	NA	2.00e-11	NA	-	-	-	-	-	NHGRI-EBI_GWAS_Catalog
exm1248828	rs16957289	chr16:67325711	chr16:67291808	C	T	rs112758960	chr16:67308279	chr16:67274376	G	A	1	0.94926	1	Impedance of leg right	-	Neale B	UKBB	European	2017	0.02983	0.005437	4.12e-08	+	331301	0	331301	1	IVNT	Neale-B_UKBB_EUR_2017
exm1248828	rs16957289	chr16:67325711	chr16:67291808	C	T	rs7184253	chr16:67380550	chr16:67346647	T	C	1	0.89918	0.97327	Waist circumference adjusted for physical activity	EFO_0007789	GIANT	28448500	Mixed	2017	0.0526	0.009	5.43e-09	+	146454	0	146454	58	IVNT	GIANT_Waist-adjusted-PA_Mixed_2017
exm1248828	rs16957289	chr16:67325711	chr16:67291808	C	T	rs7184253	chr16:67380550	chr16:67346647	T	C	1	0.89918	0.97327	Waist circumference in female non-smokers	EFO_0004342	GIANT	28443625	Mixed	2017	0.0761	0.013	4.56e-09	+	73645	0	73645	70	IVNT	GIANT_Waist-Non-smokers-F_Mixed_2017
exm1248828	rs16957289	chr16:67325711	chr16:67291808	C	T	rs7184253	chr16:67380550	chr16:67346647	T	C	1	0.89918	0.97327	Blood protein levels	EFO_0008140	Suhre K	28240269	European	2017	-0.8213	0.09533	7.00e-18	-	-	-	-	-	unit increase	NHGRI-EBI_GWAS_Catalog
exm1248828	rs16957289	chr16:67325711	chr16:67291808	C	T	rs7184253	chr16:67380550	chr16:67346647	T	C	1	0.89918	0.97327	Waist circumference adjusted for BMI joint analysis main effects and physical activity interaction	EFO_0007789;EFO_0008002	GIANT	28448500	European	2017	NA	NA	2.00e-08	NA	-	-	-	-	-	NHGRI-EBI_GWAS_Catalog
exm1248828	rs16957289	chr16:67325711	chr16:67291808	C	T	rs8055190	chr16:67391618	chr16:67357715	C	T	1	0.89918	0.97327	Waist circumference adjusted for body mass index	EFO_0007789;EFO_0008002	GIANT	28448500	European	2017	0.0529	0.00899	4.00e-09	+	-	-	-	-	cm increase	NHGRI-EBI_GWAS_Catalog
exm1248828	rs16957289	chr16:67325711	chr16:67291808	C	T	rs8056260	chr16:67476572	chr16:67442669	A	G	1	0.84634	0.91997	Self-reported hypothyroidism or myxoedema	EFO_1001055	Neale B	UKBB	European	2017	-0.006966	0.001272	4.35e-08	-	337159	16376	320783	1	-	Neale-B_UKBB_EUR_2017
exm1248952	rs9922085	chr16:67397580	chr16:67363677	C	G	rs9922085	chr16:67397580	chr16:67363677	C	G	0	1	1	Mean corpuscular hemoglobin	EFO_0004586	Astle W	27863252	European	2016	-0.05183	0.00865	2.07e-09	-	173480	0	173480	2	-	Astle-W_Blood-Cell-Traits_EUR_2016
exm1248952	rs9922085	chr16:67397580	chr16:67363677	C	G	rs9922085	chr16:67397580	chr16:67363677	C	G	0	1	1	Height	EFO_0004339	GIANT	25282103	European	2014	-0.042	0.0074	1.00e-08	-	242250	0	242250	79	Z-score	GIANT_Height_EUR_2014
exm1248952	rs9922085	chr16:67397580	chr16:67363677	C	G	rs9922085	chr16:67397580	chr16:67363677	C	G	0	1	1	Height	EFO_0004339	GIANT	28146470	European	2017	-0.053	0.0061	5.70e-18	-	381625	0	381625	106	IVNT	GIANT_Height_EUR_2017
exm1248952	rs9922085	chr16:67397580	chr16:67363677	C	G	rs9922085	chr16:67397580	chr16:67363677	C	G	0	1	1	Height	EFO_0004339	GIANT	28146470	Mixed	2017	-0.039	0.0048	1.20e-15	-	458927	0	458927	147	IVNT	GIANT_Height_Mixed_2017
exm1248952	rs9922085	chr16:67397580	chr16:67363677	C	G	rs9922085	chr16:67397580	chr16:67363677	C	G	0	1	1	Waist circumference adjusted for physical activity	EFO_0007789	GIANT	28448500	Mixed	2017	-0.0509	0.009	1.64e-08	-	146455	0	146455	58	IVNT	GIANT_Waist-adjusted-PA_Mixed_2017
exm1248952	rs9922085	chr16:67397580	chr16:67363677	C	G	rs9922085	chr16:67397580	chr16:67363677	C	G	0	1	1	Waist circumference adjusted for smoking	EFO_0007789;EFO_0004318	GIANT	28443625	European	2017	-0.0672	0.0105	1.79e-10	-	131013	0	131013	68	IVNT	GIANT_Waist-adjusted-Smoking_EUR_2017
exm1248952	rs9922085	chr16:67397580	chr16:67363677	C	G	rs9922085	chr16:67397580	chr16:67363677	C	G	0	1	1	Waist circumference adjusted for smoking in females	EFO_0007789	GIANT	28443625	Mixed	2017	-0.0689	0.0119	6.50e-09	-	82927	0	82927	70	IVNT	GIANT_Waist-adjusted-Smoking-F_Mixed_2017
exm1248952	rs9922085	chr16:67397580	chr16:67363677	C	G	rs9922085	chr16:67397580	chr16:67363677	C	G	0	1	1	Waist circumference adjusted for smoking	EFO_0007789;EFO_0004318	GIANT	28443625	Mixed	2017	-0.0598	0.0091	4.44e-11	-	144820	0	144820	74	IVNT	GIANT_Waist-adjusted-Smoking_Mixed_2017
exm1248952	rs9922085	chr16:67397580	chr16:67363677	C	G	rs9922085	chr16:67397580	chr16:67363677	C	G	0	1	1	Waist circumference in non-smokers	EFO_0004342	GIANT	28443625	European	2017	-0.0721	0.0118	1.06e-09	-	105746	0	105746	68	IVNT	GIANT_Waist-Non-smokers_EUR_2017
exm1248952	rs9922085	chr16:67397580	chr16:67363677	C	G	rs9922085	chr16:67397580	chr16:67363677	C	G	0	1	1	Waist circumference in female non-smokers	EFO_0004342	GIANT	28443625	Mixed	2017	-0.0743	0.0131	1.34e-08	-	70089	0	70089	70	IVNT	GIANT_Waist-Non-smokers-F_Mixed_2017
exm1248952	rs9922085	chr16:67397580	chr16:67363677	C	G	rs9922085	chr16:67397580	chr16:67363677	C	G	0	1	1	Waist circumference in non-smokers	EFO_0004342	GIANT	28443625	Mixed	2017	-0.0653	0.0102	1.36e-10	-	117898	0	117898	74	IVNT	GIANT_Waist-Non-smokers_Mixed_2017
exm1248952	rs9922085	chr16:67397580	chr16:67363677	C	G	rs9922085	chr16:67397580	chr16:67363677	C	G	0	1	1	Comparative height size at age 10	NCIT_C106497;NCIT_C19666	Neale B	UKBB	European	2017	-0.02601	0.004063	1.55e-10	-	332021	0	332021	1	IVNT	Neale-B_UKBB_EUR_2017
exm1248952	rs9922085	chr16:67397580	chr16:67363677	C	G	rs9922085	chr16:67397580	chr16:67363677	C	G	0	1	1	Hair or balding pattern: pattern 4	EFO_0007825	Neale B	UKBB	European	2017	-0.02646	0.003408	8.30e-15	-	154988	28389	126599	1	-	Neale-B_UKBB_EUR_2017
exm1248952	rs9922085	chr16:67397580	chr16:67363677	C	G	rs9922085	chr16:67397580	chr16:67363677	C	G	0	1	1	Height	EFO_0004339	Neale B	UKBB	European	2017	-0.03201	0.004229	3.78e-14	-	336474	0	336474	1	IVNT	Neale-B_UKBB_EUR_2017
exm1248952	rs9922085	chr16:67397580	chr16:67363677	C	G	rs7184253	chr16:67380550	chr16:67346647	C	T	1	1	1	Blood protein levels	EFO_0008140	Suhre K	28240269	European	2017	0.8213	0.09533	7.00e-18	+	-	-	-	-	unit increase	NHGRI-EBI_GWAS_Catalog
exm1248952	rs9922085	chr16:67397580	chr16:67363677	C	G	rs7184253	chr16:67380550	chr16:67346647	C	T	1	1	1	Waist circumference adjusted for BMI joint analysis main effects and physical activity interaction	EFO_0007789;EFO_0008002	GIANT	28448500	European	2017	NA	NA	2.00e-08	NA	-	-	-	-	-	NHGRI-EBI_GWAS_Catalog
exm1248952	rs9922085	chr16:67397580	chr16:67363677	C	G	rs8055190	chr16:67391618	chr16:67357715	T	C	1	1	1	Waist circumference adjusted for body mass index	EFO_0007789;EFO_0008002	GIANT	28448500	European	2017	-0.0529	0.00899	4.00e-09	-	-	-	-	-	cm increase	NHGRI-EBI_GWAS_Catalog
exm1248952	rs9922085	chr16:67397580	chr16:67363677	C	G	rs16942883	chr16:67387817	chr16:67353914	C	T	1	0.94926	1	Impedance of leg left	-	Neale B	UKBB	European	2017	-0.03019	0.005435	2.79e-08	-	331296	0	331296	1	IVNT	Neale-B_UKBB_EUR_2017
exm1248952	rs9922085	chr16:67397580	chr16:67363677	C	G	rs16942883	chr16:67387817	chr16:67353914	C	T	1	0.94926	1	Impedance of leg right	-	Neale B	UKBB	European	2017	-0.02981	0.005393	3.24e-08	-	331301	0	331301	1	IVNT	Neale-B_UKBB_EUR_2017
exm1248952	rs9922085	chr16:67397580	chr16:67363677	C	G	rs16957358	chr16:67394541	chr16:67360638	G	A	1	0.94926	1	Waist circumference adjusted for BMI	EFO_0004342	GIANT	25673412	Mixed	2015	-0.042	0.0076	4.30e-08	-	243951	0	243951	109	IVNT	GIANT_WCadjBMI_Mixed_2015
exm1248952	rs9922085	chr16:67397580	chr16:67363677	C	G	rs8056260	chr16:67476572	chr16:67442669	G	A	1	0.94926	1	Self-reported hypothyroidism or myxoedema	EFO_1001055	Neale B	UKBB	European	2017	0.006966	0.001272	4.35e-08	+	337159	16376	320783	1	-	Neale-B_UKBB_EUR_2017
exm1248952	rs9922085	chr16:67397580	chr16:67363677	C	G	rs16957304	chr16:67334969	chr16:67301066	G	A	1	0.92446	0.97394	Waist circumference adjusted for BMI adjusted for smoking behaviour	EFO_0004318;EFO_0007789	GIANT	28443625	European	2017	-0.0599	0.009215	8.00e-11	-	-	-	-	-	unit increase	NHGRI-EBI_GWAS_Catalog
exm1248952	rs9922085	chr16:67397580	chr16:67363677	C	G	rs16957304	chr16:67334969	chr16:67301066	G	A	1	0.92446	0.97394	Waist circumference adjusted for BMI in non smokers	EFO_0007789	GIANT	28443625	European	2017	-0.06	0.01026	5.00e-09	-	-	-	-	-	unit increase	NHGRI-EBI_GWAS_Catalog
exm1248952	rs9922085	chr16:67397580	chr16:67363677	C	G	rs16957304	chr16:67334969	chr16:67301066	G	A	1	0.92446	0.97394	Waist circumference adjusted for BMI joint analysis main effects and smoking interaction	EFO_0004318;EFO_0007789	GIANT	28443625	European	2017	NA	NA	2.00e-11	NA	-	-	-	-	-	NHGRI-EBI_GWAS_Catalog
exm1248977	rs8052655	chr16:67409180	chr16:67375277	A	G	rs8052655	chr16:67409180	chr16:67375277	A	G	0	1	1	Mean corpuscular hemoglobin	EFO_0004586	Astle W	27863252	European	2016	-0.05126	0.008665	3.29e-09	-	173480	0	173480	2	-	Astle-W_Blood-Cell-Traits_EUR_2016
exm1248977	rs8052655	chr16:67409180	chr16:67375277	A	G	rs8052655	chr16:67409180	chr16:67375277	A	G	0	1	1	Height	EFO_0004339	GIANT	25282103	European	2014	-0.042	0.0073	9.20e-09	-	243236	0	243236	79	Z-score	GIANT_Height_EUR_2014
exm1248977	rs8052655	chr16:67409180	chr16:67375277	A	G	rs8052655	chr16:67409180	chr16:67375277	A	G	0	1	1	Height	EFO_0004339	GIANT	28146470	European	2017	-0.054	0.0061	1.10e-18	-	381625	0	381625	106	IVNT	GIANT_Height_EUR_2017
exm1248977	rs8052655	chr16:67409180	chr16:67375277	A	G	rs8052655	chr16:67409180	chr16:67375277	A	G	0	1	1	Height	EFO_0004339	GIANT	28146470	Mixed	2017	-0.039	0.0048	3.30e-16	-	458927	0	458927	147	IVNT	GIANT_Height_Mixed_2017
exm1248977	rs8052655	chr16:67409180	chr16:67375277	A	G	rs8052655	chr16:67409180	chr16:67375277	A	G	0	1	1	Waist circumference adjusted for physical activity	EFO_0007789	GIANT	28448500	Mixed	2017	-0.0517	0.009	9.68e-09	-	146454	0	146454	58	IVNT	GIANT_Waist-adjusted-PA_Mixed_2017
exm1248977	rs8052655	chr16:67409180	chr16:67375277	A	G	rs8052655	chr16:67409180	chr16:67375277	A	G	0	1	1	Waist circumference adjusted for smoking	EFO_0007789;EFO_0004318	GIANT	28443625	European	2017	-0.0667	0.0105	2.56e-10	-	131677	0	131677	68	IVNT	GIANT_Waist-adjusted-Smoking_EUR_2017
exm1248977	rs8052655	chr16:67409180	chr16:67375277	A	G	rs8052655	chr16:67409180	chr16:67375277	A	G	0	1	1	Waist circumference adjusted for smoking in females	EFO_0007789	GIANT	28443625	Mixed	2017	-0.0692	0.0118	4.77e-09	-	83193	0	83193	70	IVNT	GIANT_Waist-adjusted-Smoking-F_Mixed_2017
exm1248977	rs8052655	chr16:67409180	chr16:67375277	A	G	rs8052655	chr16:67409180	chr16:67375277	A	G	0	1	1	Waist circumference adjusted for smoking	EFO_0007789;EFO_0004318	GIANT	28443625	Mixed	2017	-0.061	0.0091	1.69e-11	-	145484	0	145484	74	IVNT	GIANT_Waist-adjusted-Smoking_Mixed_2017
exm1248977	rs8052655	chr16:67409180	chr16:67375277	A	G	rs8052655	chr16:67409180	chr16:67375277	A	G	0	1	1	Waist circumference in non-smokers	EFO_0004342	GIANT	28443625	European	2017	-0.0713	0.0118	1.60e-09	-	106192	0	106192	68	IVNT	GIANT_Waist-Non-smokers_EUR_2017
exm1248977	rs8052655	chr16:67409180	chr16:67375277	A	G	rs8052655	chr16:67409180	chr16:67375277	A	G	0	1	1	Waist circumference in female non-smokers	EFO_0004342	GIANT	28443625	Mixed	2017	-0.0734	0.0131	1.91e-08	-	70277	0	70277	70	IVNT	GIANT_Waist-Non-smokers-F_Mixed_2017
exm1248977	rs8052655	chr16:67409180	chr16:67375277	A	G	rs8052655	chr16:67409180	chr16:67375277	A	G	0	1	1	Waist circumference in non-smokers	EFO_0004342	GIANT	28443625	Mixed	2017	-0.0656	0.0102	1.17e-10	-	118344	0	118344	74	IVNT	GIANT_Waist-Non-smokers_Mixed_2017
exm1248977	rs8052655	chr16:67409180	chr16:67375277	A	G	rs8052655	chr16:67409180	chr16:67375277	A	G	0	1	1	Comparative height size at age 10	NCIT_C106497;NCIT_C19666	Neale B	UKBB	European	2017	-0.02604	0.004062	1.47e-10	-	332021	0	332021	1	IVNT	Neale-B_UKBB_EUR_2017
exm1248977	rs8052655	chr16:67409180	chr16:67375277	A	G	rs8052655	chr16:67409180	chr16:67375277	A	G	0	1	1	Hair or balding pattern: pattern 4	EFO_0007825	Neale B	UKBB	European	2017	-0.02639	0.003406	9.39e-15	-	154988	28389	126599	1	-	Neale-B_UKBB_EUR_2017
exm1248977	rs8052655	chr16:67409180	chr16:67375277	A	G	rs8052655	chr16:67409180	chr16:67375277	A	G	0	1	1	Height	EFO_0004339	Neale B	UKBB	European	2017	-0.03204	0.004228	3.50e-14	-	336474	0	336474	1	IVNT	Neale-B_UKBB_EUR_2017
exm1248977	rs8052655	chr16:67409180	chr16:67375277	A	G	rs7184253	chr16:67380550	chr16:67346647	C	T	1	1	1	Blood protein levels	EFO_0008140	Suhre K	28240269	European	2017	0.8213	0.09533	7.00e-18	+	-	-	-	-	unit increase	NHGRI-EBI_GWAS_Catalog
exm1248977	rs8052655	chr16:67409180	chr16:67375277	A	G	rs7184253	chr16:67380550	chr16:67346647	C	T	1	1	1	Waist circumference adjusted for BMI joint analysis main effects and physical activity interaction	EFO_0007789;EFO_0008002	GIANT	28448500	European	2017	NA	NA	2.00e-08	NA	-	-	-	-	-	NHGRI-EBI_GWAS_Catalog
exm1248977	rs8052655	chr16:67409180	chr16:67375277	A	G	rs8055190	chr16:67391618	chr16:67357715	T	C	1	1	1	Waist circumference adjusted for body mass index	EFO_0007789;EFO_0008002	GIANT	28448500	European	2017	-0.0529	0.00899	4.00e-09	-	-	-	-	-	cm increase	NHGRI-EBI_GWAS_Catalog
exm1248977	rs8052655	chr16:67409180	chr16:67375277	A	G	rs16942883	chr16:67387817	chr16:67353914	C	T	1	0.94926	1	Impedance of leg left	-	Neale B	UKBB	European	2017	-0.03019	0.005435	2.79e-08	-	331296	0	331296	1	IVNT	Neale-B_UKBB_EUR_2017
exm1248977	rs8052655	chr16:67409180	chr16:67375277	A	G	rs16942883	chr16:67387817	chr16:67353914	C	T	1	0.94926	1	Impedance of leg right	-	Neale B	UKBB	European	2017	-0.02981	0.005393	3.24e-08	-	331301	0	331301	1	IVNT	Neale-B_UKBB_EUR_2017
exm1248977	rs8052655	chr16:67409180	chr16:67375277	A	G	rs16957358	chr16:67394541	chr16:67360638	G	A	1	0.94926	1	Waist circumference adjusted for BMI	EFO_0004342	GIANT	25673412	Mixed	2015	-0.042	0.0076	4.30e-08	-	243951	0	243951	109	IVNT	GIANT_WCadjBMI_Mixed_2015
exm1248977	rs8052655	chr16:67409180	chr16:67375277	A	G	rs8056260	chr16:67476572	chr16:67442669	G	A	1	0.94926	1	Self-reported hypothyroidism or myxoedema	EFO_1001055	Neale B	UKBB	European	2017	0.006966	0.001272	4.35e-08	+	337159	16376	320783	1	-	Neale-B_UKBB_EUR_2017
exm1248977	rs8052655	chr16:67409180	chr16:67375277	A	G	rs16957304	chr16:67334969	chr16:67301066	G	A	1	0.92446	0.97394	Waist circumference adjusted for BMI adjusted for smoking behaviour	EFO_0004318;EFO_0007789	GIANT	28443625	European	2017	-0.0599	0.009215	8.00e-11	-	-	-	-	-	unit increase	NHGRI-EBI_GWAS_Catalog
exm1248977	rs8052655	chr16:67409180	chr16:67375277	A	G	rs16957304	chr16:67334969	chr16:67301066	G	A	1	0.92446	0.97394	Waist circumference adjusted for BMI in non smokers	EFO_0007789	GIANT	28443625	European	2017	-0.06	0.01026	5.00e-09	-	-	-	-	-	unit increase	NHGRI-EBI_GWAS_Catalog
exm1248977	rs8052655	chr16:67409180	chr16:67375277	A	G	rs16957304	chr16:67334969	chr16:67301066	G	A	1	0.92446	0.97394	Waist circumference adjusted for BMI joint analysis main effects and smoking interaction	EFO_0004318;EFO_0007789	GIANT	28443625	European	2017	NA	NA	2.00e-11	NA	-	-	-	-	-	NHGRI-EBI_GWAS_Catalog
exm1249002	rs16957415	chr16:67418957	chr16:67385054	A	G	rs16957415	chr16:67418957	chr16:67385054	A	G	0	1	1	Mean corpuscular hemoglobin	EFO_0004586	Astle W	27863252	European	2016	0.05321	0.008767	1.29e-09	+	173480	0	173480	2	-	Astle-W_Blood-Cell-Traits_EUR_2016
exm1249002	rs16957415	chr16:67418957	chr16:67385054	A	G	rs16957415	chr16:67418957	chr16:67385054	A	G	0	1	1	Height	EFO_0004339	GIANT	25282103	European	2014	0.046	0.0077	3.10e-09	+	251255	0	251255	79	Z-score	GIANT_Height_EUR_2014
exm1249002	rs16957415	chr16:67418957	chr16:67385054	A	G	rs16957415	chr16:67418957	chr16:67385054	A	G	0	1	1	Height	EFO_0004339	GIANT	28146470	European	2017	0.051	0.006	1.40e-17	+	381625	0	381625	106	IVNT	GIANT_Height_EUR_2017
exm1249002	rs16957415	chr16:67418957	chr16:67385054	A	G	rs16957415	chr16:67418957	chr16:67385054	A	G	0	1	1	Height	EFO_0004339	GIANT	28146470	Mixed	2017	0.037	0.0049	5.30e-14	+	458927	0	458927	147	IVNT	GIANT_Height_Mixed_2017
exm1249002	rs16957415	chr16:67418957	chr16:67385054	A	G	rs16957415	chr16:67418957	chr16:67385054	A	G	0	1	1	Waist circumference adjusted for smoking	EFO_0007789;EFO_0004318	GIANT	28443625	European	2017	0.0694	0.0109	2.20e-10	+	141489	0	141489	68	IVNT	GIANT_Waist-adjusted-Smoking_EUR_2017
exm1249002	rs16957415	chr16:67418957	chr16:67385054	A	G	rs16957415	chr16:67418957	chr16:67385054	A	G	0	1	1	Waist circumference adjusted for smoking in females	EFO_0007789	GIANT	28443625	Mixed	2017	0.0696	0.0125	2.90e-08	+	89563	0	89563	70	IVNT	GIANT_Waist-adjusted-Smoking-F_Mixed_2017
exm1249002	rs16957415	chr16:67418957	chr16:67385054	A	G	rs16957415	chr16:67418957	chr16:67385054	A	G	0	1	1	Waist circumference adjusted for smoking	EFO_0007789;EFO_0004318	GIANT	28443625	Mixed	2017	0.0616	0.0096	1.74e-10	+	155296	0	155296	74	IVNT	GIANT_Waist-adjusted-Smoking_Mixed_2017
exm1249002	rs16957415	chr16:67418957	chr16:67385054	A	G	rs16957415	chr16:67418957	chr16:67385054	A	G	0	1	1	Waist circumference in non-smokers	EFO_0004342	GIANT	28443625	European	2017	0.0739	0.0122	1.39e-09	+	113371	0	113371	68	IVNT	GIANT_Waist-Non-smokers_EUR_2017
exm1249002	rs16957415	chr16:67418957	chr16:67385054	A	G	rs16957415	chr16:67418957	chr16:67385054	A	G	0	1	1	Waist circumference in non-smokers	EFO_0004342	GIANT	28443625	Mixed	2017	0.0652	0.0108	1.41e-09	+	125523	0	125523	74	IVNT	GIANT_Waist-Non-smokers_Mixed_2017
exm1249002	rs16957415	chr16:67418957	chr16:67385054	A	G	rs16957415	chr16:67418957	chr16:67385054	A	G	0	1	1	Comparative height size at age 10	NCIT_C106497;NCIT_C19666	Neale B	UKBB	European	2017	0.02761	0.0041	1.64e-11	+	332021	0	332021	1	IVNT	Neale-B_UKBB_EUR_2017
exm1249002	rs16957415	chr16:67418957	chr16:67385054	A	G	rs16957415	chr16:67418957	chr16:67385054	A	G	0	1	1	Hair or balding pattern: pattern 4	EFO_0007825	Neale B	UKBB	European	2017	0.02692	0.003435	4.63e-15	+	154988	28389	126599	1	-	Neale-B_UKBB_EUR_2017
exm1249002	rs16957415	chr16:67418957	chr16:67385054	A	G	rs16957415	chr16:67418957	chr16:67385054	A	G	0	1	1	Height	EFO_0004339	Neale B	UKBB	European	2017	0.03368	0.004267	2.95e-15	+	336474	0	336474	1	IVNT	Neale-B_UKBB_EUR_2017
exm1249002	rs16957415	chr16:67418957	chr16:67385054	A	G	rs16942883	chr16:67387817	chr16:67353914	T	C	1	1	1	Impedance of leg left	-	Neale B	UKBB	European	2017	0.03019	0.005435	2.79e-08	+	331296	0	331296	1	IVNT	Neale-B_UKBB_EUR_2017
exm1249002	rs16957415	chr16:67418957	chr16:67385054	A	G	rs16942883	chr16:67387817	chr16:67353914	T	C	1	1	1	Impedance of leg right	-	Neale B	UKBB	European	2017	0.02981	0.005393	3.24e-08	+	331301	0	331301	1	IVNT	Neale-B_UKBB_EUR_2017
exm1249002	rs16957415	chr16:67418957	chr16:67385054	A	G	rs16957358	chr16:67394541	chr16:67360638	A	G	1	1	1	Waist circumference adjusted for BMI	EFO_0004342	GIANT	25673412	Mixed	2015	0.042	0.0076	4.30e-08	+	243951	0	243951	109	IVNT	GIANT_WCadjBMI_Mixed_2015
exm1249002	rs16957415	chr16:67418957	chr16:67385054	A	G	rs16957304	chr16:67334969	chr16:67301066	A	G	1	0.97399	1	Waist circumference adjusted for BMI adjusted for smoking behaviour	EFO_0004318;EFO_0007789	GIANT	28443625	European	2017	0.0599	0.009215	8.00e-11	+	-	-	-	-	unit increase	NHGRI-EBI_GWAS_Catalog
exm1249002	rs16957415	chr16:67418957	chr16:67385054	A	G	rs16957304	chr16:67334969	chr16:67301066	A	G	1	0.97399	1	Waist circumference adjusted for BMI in non smokers	EFO_0007789	GIANT	28443625	European	2017	0.06	0.01026	5.00e-09	+	-	-	-	-	unit increase	NHGRI-EBI_GWAS_Catalog
exm1249002	rs16957415	chr16:67418957	chr16:67385054	A	G	rs16957304	chr16:67334969	chr16:67301066	A	G	1	0.97399	1	Waist circumference adjusted for BMI joint analysis main effects and smoking interaction	EFO_0004318;EFO_0007789	GIANT	28443625	European	2017	NA	NA	2.00e-11	NA	-	-	-	-	-	NHGRI-EBI_GWAS_Catalog
exm1249002	rs16957415	chr16:67418957	chr16:67385054	A	G	rs7184253	chr16:67380550	chr16:67346647	T	C	1	0.94926	1	Waist circumference adjusted for physical activity	EFO_0007789	GIANT	28448500	Mixed	2017	0.0526	0.009	5.43e-09	+	146454	0	146454	58	IVNT	GIANT_Waist-adjusted-PA_Mixed_2017
exm1249002	rs16957415	chr16:67418957	chr16:67385054	A	G	rs7184253	chr16:67380550	chr16:67346647	T	C	1	0.94926	1	Waist circumference in female non-smokers	EFO_0004342	GIANT	28443625	Mixed	2017	0.0761	0.013	4.56e-09	+	73645	0	73645	70	IVNT	GIANT_Waist-Non-smokers-F_Mixed_2017
exm1249002	rs16957415	chr16:67418957	chr16:67385054	A	G	rs7184253	chr16:67380550	chr16:67346647	T	C	1	0.94926	1	Blood protein levels	EFO_0008140	Suhre K	28240269	European	2017	-0.8213	0.09533	7.00e-18	-	-	-	-	-	unit increase	NHGRI-EBI_GWAS_Catalog
exm1249002	rs16957415	chr16:67418957	chr16:67385054	A	G	rs7184253	chr16:67380550	chr16:67346647	T	C	1	0.94926	1	Waist circumference adjusted for BMI joint analysis main effects and physical activity interaction	EFO_0007789;EFO_0008002	GIANT	28448500	European	2017	NA	NA	2.00e-08	NA	-	-	-	-	-	NHGRI-EBI_GWAS_Catalog
exm1249002	rs16957415	chr16:67418957	chr16:67385054	A	G	rs8055190	chr16:67391618	chr16:67357715	C	T	1	0.94926	1	Waist circumference adjusted for body mass index	EFO_0007789;EFO_0008002	GIANT	28448500	European	2017	0.0529	0.00899	4.00e-09	+	-	-	-	-	cm increase	NHGRI-EBI_GWAS_Catalog
exm1249002	rs16957415	chr16:67418957	chr16:67385054	A	G	rs8056260	chr16:67476572	chr16:67442669	A	G	1	0.89615	0.94665	Self-reported hypothyroidism or myxoedema	EFO_1001055	Neale B	UKBB	European	2017	-0.006966	0.001272	4.35e-08	-	337159	16376	320783	1	-	Neale-B_UKBB_EUR_2017
exm1249226	rs5030980	chr16:67516945	chr16:67483042	T	C	rs5030980	chr16:67516945	chr16:67483042	T	C	0	1	1	Mean corpuscular hemoglobin	EFO_0004586	Astle W	27863252	European	2016	-0.05251	0.008872	3.26e-09	-	173480	0	173480	2	-	Astle-W_Blood-Cell-Traits_EUR_2016
exm1249226	rs5030980	chr16:67516945	chr16:67483042	T	C	rs5030980	chr16:67516945	chr16:67483042	T	C	0	1	1	Height	EFO_0004339	GIANT	28146470	European	2017	-0.053	0.0061	2.90e-18	-	381625	0	381625	106	IVNT	GIANT_Height_EUR_2017
exm1249226	rs5030980	chr16:67516945	chr16:67483042	T	C	rs5030980	chr16:67516945	chr16:67483042	T	C	0	1	1	Height	EFO_0004339	GIANT	28146470	Mixed	2017	-0.052	0.0059	1.10e-18	-	458927	0	458927	147	IVNT	GIANT_Height_Mixed_2017
exm1249226	rs5030980	chr16:67516945	chr16:67483042	T	C	rs5030980	chr16:67516945	chr16:67483042	T	C	0	1	1	Comparative height size at age 10	NCIT_C106497;NCIT_C19666	Neale B	UKBB	European	2017	-0.02776	0.004138	1.97e-11	-	332021	0	332021	1	IVNT	Neale-B_UKBB_EUR_2017
exm1249226	rs5030980	chr16:67516945	chr16:67483042	T	C	rs5030980	chr16:67516945	chr16:67483042	T	C	0	1	1	Hair or balding pattern: pattern 4	EFO_0007825	Neale B	UKBB	European	2017	-0.02678	0.003469	1.16e-14	-	154988	28389	126599	1	-	Neale-B_UKBB_EUR_2017
exm1249226	rs5030980	chr16:67516945	chr16:67483042	T	C	rs5030980	chr16:67516945	chr16:67483042	T	C	0	1	1	Height	EFO_0004339	Neale B	UKBB	European	2017	-0.03387	0.004308	3.74e-15	-	336474	0	336474	1	IVNT	Neale-B_UKBB_EUR_2017
exm1249226	rs5030980	chr16:67516945	chr16:67483042	T	C	rs5479	chr16:67469733	chr16:67435830	A	C	1	0.91608	1	Height	EFO_0004339	GIANT	25282103	European	2014	-0.044	0.0078	2.30e-08	-	239629	0	239629	79	Z-score	GIANT_Height_EUR_2014
exm1249226	rs5030980	chr16:67516945	chr16:67483042	T	C	rs5479	chr16:67469733	chr16:67435830	A	C	1	0.91608	1	Waist circumference adjusted for smoking	EFO_0007789;EFO_0004318	GIANT	28443625	European	2017	-0.0693	0.0112	6.88e-10	-	129859	0	129859	68	IVNT	GIANT_Waist-adjusted-Smoking_EUR_2017
exm1249226	rs5030980	chr16:67516945	chr16:67483042	T	C	rs5479	chr16:67469733	chr16:67435830	A	C	1	0.91608	1	Waist circumference adjusted for smoking in females	EFO_0007789	GIANT	28443625	Mixed	2017	-0.0712	0.0128	2.43e-08	-	83242	0	83242	70	IVNT	GIANT_Waist-adjusted-Smoking-F_Mixed_2017
exm1249226	rs5030980	chr16:67516945	chr16:67483042	T	C	rs5479	chr16:67469733	chr16:67435830	A	C	1	0.91608	1	Waist circumference adjusted for smoking	EFO_0007789;EFO_0004318	GIANT	28443625	Mixed	2017	-0.0623	0.0098	2.41e-10	-	143666	0	143666	74	IVNT	GIANT_Waist-adjusted-Smoking_Mixed_2017
exm1249226	rs5030980	chr16:67516945	chr16:67483042	T	C	rs5479	chr16:67469733	chr16:67435830	A	C	1	0.91608	1	Waist circumference in non-smokers	EFO_0004342	GIANT	28443625	European	2017	-0.0736	0.0125	3.81e-09	-	106222	0	106222	68	IVNT	GIANT_Waist-Non-smokers_EUR_2017
exm1249226	rs5030980	chr16:67516945	chr16:67483042	T	C	rs5479	chr16:67469733	chr16:67435830	A	C	1	0.91608	1	Waist circumference in non-smokers	EFO_0004342	GIANT	28443625	Mixed	2017	-0.0651	0.0109	2.67e-09	-	118374	0	118374	74	IVNT	GIANT_Waist-Non-smokers_Mixed_2017
exm1249226	rs5030980	chr16:67516945	chr16:67483042	T	C	rs16942883	chr16:67387817	chr16:67353914	C	T	1	0.8673	1	Impedance of leg left	-	Neale B	UKBB	European	2017	-0.03019	0.005435	2.79e-08	-	331296	0	331296	1	IVNT	Neale-B_UKBB_EUR_2017
exm1249226	rs5030980	chr16:67516945	chr16:67483042	T	C	rs16942883	chr16:67387817	chr16:67353914	C	T	1	0.8673	1	Impedance of leg right	-	Neale B	UKBB	European	2017	-0.02981	0.005393	3.24e-08	-	331301	0	331301	1	IVNT	Neale-B_UKBB_EUR_2017
exm1249226	rs5030980	chr16:67516945	chr16:67483042	T	C	rs16957358	chr16:67394541	chr16:67360638	G	A	1	0.8673	1	Waist circumference adjusted for BMI	EFO_0004342	GIANT	25673412	Mixed	2015	-0.042	0.0076	4.30e-08	-	243951	0	243951	109	IVNT	GIANT_WCadjBMI_Mixed_2015
exm1249226	rs5030980	chr16:67516945	chr16:67483042	T	C	rs8056260	chr16:67476572	chr16:67442669	G	A	1	0.8673	1	Waist circumference in female non-smokers	EFO_0004342	GIANT	28443625	Mixed	2017	-0.0731	0.013	1.83e-08	-	73283	0	73283	70	IVNT	GIANT_Waist-Non-smokers-F_Mixed_2017
exm1249226	rs5030980	chr16:67516945	chr16:67483042	T	C	rs8056260	chr16:67476572	chr16:67442669	G	A	1	0.8673	1	Self-reported hypothyroidism or myxoedema	EFO_1001055	Neale B	UKBB	European	2017	0.006966	0.001272	4.35e-08	+	337159	16376	320783	1	-	Neale-B_UKBB_EUR_2017
exm1249226	rs5030980	chr16:67516945	chr16:67483042	T	C	rs9933102	chr16:67538910	chr16:67505007	C	T	1	0.8673	1	Waist circumference adjusted for physical activity	EFO_0007789	GIANT	28448500	Mixed	2017	-0.0487	0.0089	4.83e-08	-	146432	0	146432	58	IVNT	GIANT_Waist-adjusted-PA_Mixed_2017
exm1249226	rs5030980	chr16:67516945	chr16:67483042	T	C	rs16957304	chr16:67334969	chr16:67301066	G	A	1	0.84474	1	Waist circumference adjusted for BMI adjusted for smoking behaviour	EFO_0004318;EFO_0007789	GIANT	28443625	European	2017	-0.0599	0.009215	8.00e-11	-	-	-	-	-	unit increase	NHGRI-EBI_GWAS_Catalog
exm1249226	rs5030980	chr16:67516945	chr16:67483042	T	C	rs16957304	chr16:67334969	chr16:67301066	G	A	1	0.84474	1	Waist circumference adjusted for BMI in non smokers	EFO_0007789	GIANT	28443625	European	2017	-0.06	0.01026	5.00e-09	-	-	-	-	-	unit increase	NHGRI-EBI_GWAS_Catalog
exm1249226	rs5030980	chr16:67516945	chr16:67483042	T	C	rs16957304	chr16:67334969	chr16:67301066	G	A	1	0.84474	1	Waist circumference adjusted for BMI joint analysis main effects and smoking interaction	EFO_0004318;EFO_0007789	GIANT	28443625	European	2017	NA	NA	2.00e-11	NA	-	-	-	-	-	NHGRI-EBI_GWAS_Catalog
exm1249226	rs5030980	chr16:67516945	chr16:67483042	T	C	rs7184253	chr16:67380550	chr16:67346647	C	T	1	0.8233	1	Blood protein levels	EFO_0008140	Suhre K	28240269	European	2017	0.8213	0.09533	7.00e-18	+	-	-	-	-	unit increase	NHGRI-EBI_GWAS_Catalog
exm1249226	rs5030980	chr16:67516945	chr16:67483042	T	C	rs7184253	chr16:67380550	chr16:67346647	C	T	1	0.8233	1	Waist circumference adjusted for BMI joint analysis main effects and physical activity interaction	EFO_0007789;EFO_0008002	GIANT	28448500	European	2017	NA	NA	2.00e-08	NA	-	-	-	-	-	NHGRI-EBI_GWAS_Catalog
exm1249226	rs5030980	chr16:67516945	chr16:67483042	T	C	rs8055190	chr16:67391618	chr16:67357715	T	C	1	0.8233	1	Waist circumference adjusted for body mass index	EFO_0007789;EFO_0008002	GIANT	28448500	European	2017	-0.0529	0.00899	4.00e-09	-	-	-	-	-	cm increase	NHGRI-EBI_GWAS_Catalog
exm1249611	rs200875393	chr16:67688567	chr16:67654664	A	C	rs200875393	chr16:67688567	chr16:67654664	A	C	0	1	1	Cause of death: acute and subacute infective endocarditis	EFO_1000830	Neale B	UKBB	European	2017	-0.04499	0.005444	1.66e-16	-	7637	5	7632	1	-	Neale-B_UKBB_EUR_2017
exm1249611	rs200875393	chr16:67688567	chr16:67654664	A	C	rs200875393	chr16:67688567	chr16:67654664	A	C	0	1	1	Cause of death: emphysema, unspecified	-	Neale B	UKBB	European	2017	-0.04454	0.007317	1.20e-09	-	7637	9	7628	1	-	Neale-B_UKBB_EUR_2017
exm1249611	rs200875393	chr16:67688567	chr16:67654664	A	C	rs200875393	chr16:67688567	chr16:67654664	A	C	0	1	1	Cause of death: other and unspecified intestinal obstruction	NCIT_C115740	Neale B	UKBB	European	2017	-0.04476	0.00645	4.22e-12	-	7637	7	7630	1	-	Neale-B_UKBB_EUR_2017
exm1249611	rs200875393	chr16:67688567	chr16:67654664	A	C	rs200875393	chr16:67688567	chr16:67654664	A	C	0	1	1	Gingivitis and periodontal diseases	EFO_0000649;EFO_0007780	Neale B	UKBB	European	2017	-0.004979	0.0008865	1.95e-08	-	337199	314	336885	1	-	Neale-B_UKBB_EUR_2017
exm1249769	rs35356834	chr16:67696365	chr16:67662462	A	G	rs35356834	chr16:67696365	chr16:67662462	A	G	0	1	1	Height	EFO_0004339	GIANT	28146470	European	2017	-0.047	0.0062	4.30e-14	-	381625	0	381625	106	IVNT	GIANT_Height_EUR_2017
exm1249769	rs35356834	chr16:67696365	chr16:67662462	A	G	rs35356834	chr16:67696365	chr16:67662462	A	G	0	1	1	Height	EFO_0004339	GIANT	28146470	Mixed	2017	-0.047	0.006	7.00e-15	-	458927	0	458927	147	IVNT	GIANT_Height_Mixed_2017
exm1249769	rs35356834	chr16:67696365	chr16:67662462	A	G	rs35356834	chr16:67696365	chr16:67662462	A	G	0	1	1	Comparative height size at age 10	NCIT_C106497;NCIT_C19666	Neale B	UKBB	European	2017	-0.02459	0.004123	2.46e-09	-	332021	0	332021	1	IVNT	Neale-B_UKBB_EUR_2017
exm1249769	rs35356834	chr16:67696365	chr16:67662462	A	G	rs35356834	chr16:67696365	chr16:67662462	A	G	0	1	1	Hair or balding pattern: pattern 4	EFO_0007825	Neale B	UKBB	European	2017	-0.02189	0.003453	2.33e-10	-	154988	28389	126599	1	-	Neale-B_UKBB_EUR_2017
exm1249769	rs35356834	chr16:67696365	chr16:67662462	A	G	rs35356834	chr16:67696365	chr16:67662462	A	G	0	1	1	Height	EFO_0004339	Neale B	UKBB	European	2017	-0.03221	0.004291	6.16e-14	-	336474	0	336474	1	IVNT	Neale-B_UKBB_EUR_2017
exm1249769	rs35356834	chr16:67696365	chr16:67662462	A	G	rs1113232	chr16:67879827	chr16:67845924	A	C	1	0.97123	1	Waist circumference adjusted for smoking	EFO_0007789;EFO_0004318	GIANT	28443625	European	2017	-0.0486	0.0088	3.56e-08	-	183037	0	183037	68	IVNT	GIANT_Waist-adjusted-Smoking_EUR_2017
exm1249769	rs35356834	chr16:67696365	chr16:67662462	A	G	rs1113232	chr16:67879827	chr16:67845924	A	C	1	0.97123	1	Waist circumference adjusted for smoking in females	EFO_0007789	GIANT	28443625	Mixed	2017	-0.0622	0.0112	2.47e-08	-	112997	0	112997	70	IVNT	GIANT_Waist-adjusted-Smoking-F_Mixed_2017
exm1249769	rs35356834	chr16:67696365	chr16:67662462	A	G	rs1113232	chr16:67879827	chr16:67845924	A	C	1	0.97123	1	Waist circumference adjusted for smoking	EFO_0007789;EFO_0004318	GIANT	28443625	Mixed	2017	-0.0499	0.0087	8.32e-09	-	201216	0	201216	74	IVNT	GIANT_Waist-adjusted-Smoking_Mixed_2017
exm1249769	rs35356834	chr16:67696365	chr16:67662462	A	G	rs1113232	chr16:67879827	chr16:67845924	A	C	1	0.97123	1	Waist circumference in non-smokers	EFO_0004342	GIANT	28443625	Mixed	2017	-0.054	0.0098	3.71e-08	-	161219	0	161219	74	IVNT	GIANT_Waist-Non-smokers_Mixed_2017
exm1249769	rs35356834	chr16:67696365	chr16:67662462	A	G	rs1133090	chr16:68021468	chr16:67987565	C	G	1	0.91671	0.97116	Waist circumference in non-smokers	EFO_0004342	GIANT	28443625	European	2017	-0.055	0.01	3.26e-08	-	145111	0	145111	68	IVNT	GIANT_Waist-Non-smokers_EUR_2017
exm1249769	rs35356834	chr16:67696365	chr16:67662462	A	G	rs1133090	chr16:68021468	chr16:67987565	C	G	1	0.91671	0.97116	Waist circumference in female non-smokers	EFO_0004342	GIANT	28443625	Mixed	2017	-0.0606	0.0109	2.53e-08	-	94797	0	94797	70	IVNT	GIANT_Waist-Non-smokers-F_Mixed_2017
exm1249769	rs35356834	chr16:67696365	chr16:67662462	A	G	rs79437914	chr16:67578143	chr16:67544240	A	C	1	0.85951	0.94074	Mean corpuscular hemoglobin	EFO_0004586	Astle W	27863252	European	2016	-0.0529	0.008668	1.04e-09	-	173480	0	173480	2	-	Astle-W_Blood-Cell-Traits_EUR_2016
exm1250136	rs62620177	chr16:67860637	chr16:67826734	C	T	rs62620177	chr16:67860637	chr16:67826734	C	T	0	1	1	Height	EFO_0004339	GIANT	28146470	European	2017	0.047	0.0061	5.90e-15	+	381625	0	381625	106	IVNT	GIANT_Height_EUR_2017
exm1250136	rs62620177	chr16:67860637	chr16:67826734	C	T	rs62620177	chr16:67860637	chr16:67826734	C	T	0	1	1	Height	EFO_0004339	GIANT	28146470	Mixed	2017	0.046	0.0058	2.00e-15	+	458927	0	458927	147	IVNT	GIANT_Height_Mixed_2017
exm1250136	rs62620177	chr16:67860637	chr16:67826734	C	T	rs62620177	chr16:67860637	chr16:67826734	C	T	0	1	1	Comparative height size at age 10	NCIT_C106497;NCIT_C19666	Neale B	UKBB	European	2017	0.02431	0.004131	4.01e-09	+	332021	0	332021	1	IVNT	Neale-B_UKBB_EUR_2017
exm1250136	rs62620177	chr16:67860637	chr16:67826734	C	T	rs62620177	chr16:67860637	chr16:67826734	C	T	0	1	1	Hair or balding pattern: pattern 4	EFO_0007825	Neale B	UKBB	European	2017	0.02129	0.003457	7.35e-10	+	154988	28389	126599	1	-	Neale-B_UKBB_EUR_2017
exm1250136	rs62620177	chr16:67860637	chr16:67826734	C	T	rs62620177	chr16:67860637	chr16:67826734	C	T	0	1	1	Height	EFO_0004339	Neale B	UKBB	European	2017	0.03239	0.0043	4.94e-14	+	336474	0	336474	1	IVNT	Neale-B_UKBB_EUR_2017
exm1250136	rs62620177	chr16:67860637	chr16:67826734	C	T	rs1113232	chr16:67879827	chr16:67845924	C	A	1	1	1	Waist circumference adjusted for smoking	EFO_0007789;EFO_0004318	GIANT	28443625	European	2017	0.0486	0.0088	3.56e-08	+	183037	0	183037	68	IVNT	GIANT_Waist-adjusted-Smoking_EUR_2017
exm1250136	rs62620177	chr16:67860637	chr16:67826734	C	T	rs1113232	chr16:67879827	chr16:67845924	C	A	1	1	1	Waist circumference adjusted for smoking in females	EFO_0007789	GIANT	28443625	Mixed	2017	0.0622	0.0112	2.47e-08	+	112997	0	112997	70	IVNT	GIANT_Waist-adjusted-Smoking-F_Mixed_2017
exm1250136	rs62620177	chr16:67860637	chr16:67826734	C	T	rs1113232	chr16:67879827	chr16:67845924	C	A	1	1	1	Waist circumference adjusted for smoking	EFO_0007789;EFO_0004318	GIANT	28443625	Mixed	2017	0.0499	0.0087	8.32e-09	+	201216	0	201216	74	IVNT	GIANT_Waist-adjusted-Smoking_Mixed_2017
exm1250136	rs62620177	chr16:67860637	chr16:67826734	C	T	rs1113232	chr16:67879827	chr16:67845924	C	A	1	1	1	Waist circumference in non-smokers	EFO_0004342	GIANT	28443625	Mixed	2017	0.054	0.0098	3.71e-08	+	161219	0	161219	74	IVNT	GIANT_Waist-Non-smokers_Mixed_2017
exm1250136	rs62620177	chr16:67860637	chr16:67826734	C	T	rs1133090	chr16:68021468	chr16:67987565	G	C	1	0.94401	1	Waist circumference in non-smokers	EFO_0004342	GIANT	28443625	European	2017	0.055	0.01	3.26e-08	+	145111	0	145111	68	IVNT	GIANT_Waist-Non-smokers_EUR_2017
exm1250136	rs62620177	chr16:67860637	chr16:67826734	C	T	rs1133090	chr16:68021468	chr16:67987565	G	C	1	0.94401	1	Waist circumference in female non-smokers	EFO_0004342	GIANT	28443625	Mixed	2017	0.0606	0.0109	2.53e-08	+	94797	0	94797	70	IVNT	GIANT_Waist-Non-smokers-F_Mixed_2017
exm1250136	rs62620177	chr16:67860637	chr16:67826734	C	T	rs79437914	chr16:67578143	chr16:67544240	C	A	1	0.83029	0.9112	Mean corpuscular hemoglobin	EFO_0004586	Astle W	27863252	European	2016	0.0529	0.008668	1.04e-09	+	173480	0	173480	2	-	Astle-W_Blood-Cell-Traits_EUR_2016
exm1250232	rs11558533	chr16:67865937	chr16:67832034	T	C	rs11558533	chr16:67865937	chr16:67832034	T	C	0	1	1	Acute and subacute endocarditis	EFO_1000830	Neale B	UKBB	European	2017	-0.002238	0.0004063	3.61e-08	-	337199	89	337110	1	-	Neale-B_UKBB_EUR_2017
exm1250442	rs79746626	chr16:67916165	chr16:67882262	A	G	rs79746626	chr16:67916165	chr16:67882262	A	G	0	1	1	Treatment with oilatum emollient bath additive	NCIT_C63495	Neale B	UKBB	European	2017	0.002049	0.0003479	3.87e-09	+	337159	72	337087	1	-	Neale-B_UKBB_EUR_2017
exm1251017	rs144339907	chr16:68025998	chr16:67992095	A	C	rs144339907	chr16:68025998	chr16:67992095	A	C	0	1	1	Cause of death: malignant neoplasm of thyroid gland	NCIT_C7510	Neale B	UKBB	European	2017	-0.01609	0.002939	4.50e-08	-	7637	4	7633	1	-	Neale-B_UKBB_EUR_2017
exm1253081	rs1800566	chr16:69745145	chr16:69711242	G	A	rs1800566	chr16:69745145	chr16:69711242	G	A	0	1	1	Height	EFO_0004339	GIANT	28146470	European	2017	0.02	0.0032	7.20e-10	+	381625	0	381625	106	IVNT	GIANT_Height_EUR_2017
exm1253081	rs1800566	chr16:69745145	chr16:69711242	G	A	rs1800566	chr16:69745145	chr16:69711242	G	A	0	1	1	Height	EFO_0004339	GIANT	28146470	Mixed	2017	0.015	0.0028	2.60e-08	+	458927	0	458927	147	IVNT	GIANT_Height_Mixed_2017
exm1253081	rs1800566	chr16:69745145	chr16:69711242	G	A	rs1800566	chr16:69745145	chr16:69711242	G	A	0	1	1	Arm fat percentage left	NCIT_C139218	Neale B	UKBB	European	2017	-0.01548	0.002381	7.80e-11	-	331198	0	331198	1	IVNT	Neale-B_UKBB_EUR_2017
exm1253081	rs1800566	chr16:69745145	chr16:69711242	G	A	rs1800566	chr16:69745145	chr16:69711242	G	A	0	1	1	Arm fat percentage right	NCIT_C139218	Neale B	UKBB	European	2017	-0.0156	0.002392	6.95e-11	-	331249	0	331249	1	IVNT	Neale-B_UKBB_EUR_2017
exm1253081	rs1800566	chr16:69745145	chr16:69711242	G	A	rs1800566	chr16:69745145	chr16:69711242	G	A	0	1	1	Forced vital capacity, best measure	EFO_0004312	Neale B	UKBB	European	2017	0.01548	0.002803	3.34e-08	+	255492	0	255492	1	IVNT	Neale-B_UKBB_EUR_2017
exm1253081	rs1800566	chr16:69745145	chr16:69711242	G	A	rs1800566	chr16:69745145	chr16:69711242	G	A	0	1	1	Sitting height	EFO_0007118	Neale B	UKBB	European	2017	0.01666	0.002431	7.29e-12	+	336172	0	336172	1	IVNT	Neale-B_UKBB_EUR_2017
exm1253081	rs1800566	chr16:69745145	chr16:69711242	G	A	rs7198242	chr16:69648495	chr16:69614592	T	C	1	0.98816	1	Height	EFO_0004339	Neale B	UKBB	European	2017	0.01262	0.002215	1.20e-08	+	336474	0	336474	1	IVNT	Neale-B_UKBB_EUR_2017
exm1253081	rs1800566	chr16:69745145	chr16:69711242	G	A	rs11643530	chr16:69636327	chr16:69602424	G	T	1	0.98232	1	Body fat percentage	EFO_0007800	Neale B	UKBB	European	2017	-0.01347	0.002412	2.32e-08	-	331117	0	331117	1	IVNT	Neale-B_UKBB_EUR_2017
exm1253081	rs1800566	chr16:69745145	chr16:69711242	G	A	rs11643530	chr16:69636327	chr16:69602424	G	T	1	0.98232	1	Trunk fat percentage	NCIT_C139218	Neale B	UKBB	European	2017	-0.0159	0.002891	3.83e-08	-	331113	0	331113	1	IVNT	Neale-B_UKBB_EUR_2017
exm1255922	rs74344827	chr16:71610276	chr16:71576373	A	G	rs8053677	chr16:71631614	chr16:71597711	T	G	1	0.86438	0.99187	Impedance of leg left	-	Neale B	UKBB	European	2017	-0.01789	0.003151	1.37e-08	-	331296	0	331296	1	IVNT	Neale-B_UKBB_EUR_2017
exm1255934	rs4788821	chr16:71660310	chr16:71626407	A	G	rs4788821	chr16:71660310	chr16:71626407	A	G	0	1	1	Arm fat-free mass left	-	Neale B	UKBB	European	2017	-0.008978	0.001608	2.37e-08	-	331159	0	331159	1	IVNT	Neale-B_UKBB_EUR_2017
exm1255934	rs4788821	chr16:71660310	chr16:71626407	A	G	rs4788821	chr16:71660310	chr16:71626407	A	G	0	1	1	Arm fat-free mass right	-	Neale B	UKBB	European	2017	-0.008727	0.001576	3.09e-08	-	331221	0	331221	1	IVNT	Neale-B_UKBB_EUR_2017
exm1255934	rs4788821	chr16:71660310	chr16:71626407	A	G	rs4788821	chr16:71660310	chr16:71626407	A	G	0	1	1	Basal metabolic rate	EFO_0007777	Neale B	UKBB	European	2017	-0.01042	0.001677	5.27e-10	-	331307	0	331307	1	IVNT	Neale-B_UKBB_EUR_2017
exm1255934	rs4788821	chr16:71660310	chr16:71626407	A	G	rs4788821	chr16:71660310	chr16:71626407	A	G	0	1	1	Comparative height size at age 10	NCIT_C106497;NCIT_C19666	Neale B	UKBB	European	2017	-0.0098	0.001727	1.40e-08	-	332021	0	332021	1	IVNT	Neale-B_UKBB_EUR_2017
exm1255934	rs4788821	chr16:71660310	chr16:71626407	A	G	rs4788821	chr16:71660310	chr16:71626407	A	G	0	1	1	Height	EFO_0004339	Neale B	UKBB	European	2017	-0.01061	0.001798	3.64e-09	-	336474	0	336474	1	IVNT	Neale-B_UKBB_EUR_2017
exm1255934	rs4788821	chr16:71660310	chr16:71626407	A	G	rs4788821	chr16:71660310	chr16:71626407	A	G	0	1	1	Leg fat-free mass left	-	Neale B	UKBB	European	2017	-0.01007	0.001666	1.49e-09	-	331258	0	331258	1	IVNT	Neale-B_UKBB_EUR_2017
exm1255934	rs4788821	chr16:71660310	chr16:71626407	A	G	rs4788821	chr16:71660310	chr16:71626407	A	G	0	1	1	Leg fat-free mass right	-	Neale B	UKBB	European	2017	-0.01031	0.001665	5.87e-10	-	331285	0	331285	1	IVNT	Neale-B_UKBB_EUR_2017
exm1255934	rs4788821	chr16:71660310	chr16:71626407	A	G	rs4788821	chr16:71660310	chr16:71626407	A	G	0	1	1	Leg predicted mass left	-	Neale B	UKBB	European	2017	-0.009963	0.001654	1.72e-09	-	331253	0	331253	1	IVNT	Neale-B_UKBB_EUR_2017
exm1255934	rs4788821	chr16:71660310	chr16:71626407	A	G	rs4788821	chr16:71660310	chr16:71626407	A	G	0	1	1	Leg predicted mass right	-	Neale B	UKBB	European	2017	-0.01038	0.001654	3.57e-10	-	331285	0	331285	1	IVNT	Neale-B_UKBB_EUR_2017
exm1255934	rs4788821	chr16:71660310	chr16:71626407	A	G	rs4788821	chr16:71660310	chr16:71626407	A	G	0	1	1	Trunk fat-free mass	-	Neale B	UKBB	European	2017	-0.009725	0.001593	1.04e-09	-	331030	0	331030	1	IVNT	Neale-B_UKBB_EUR_2017
exm1255934	rs4788821	chr16:71660310	chr16:71626407	A	G	rs4788821	chr16:71660310	chr16:71626407	A	G	0	1	1	Trunk predicted mass	-	Neale B	UKBB	European	2017	-0.009712	0.001588	9.68e-10	-	330995	0	330995	1	IVNT	Neale-B_UKBB_EUR_2017
exm1255934	rs4788821	chr16:71660310	chr16:71626407	A	G	rs4788821	chr16:71660310	chr16:71626407	A	G	0	1	1	Whole body fat-free mass	-	Neale B	UKBB	European	2017	-0.009997	0.0016	4.12e-10	-	331291	0	331291	1	IVNT	Neale-B_UKBB_EUR_2017
exm1255934	rs4788821	chr16:71660310	chr16:71626407	A	G	rs4788821	chr16:71660310	chr16:71626407	A	G	0	1	1	Whole body water mass	-	Neale B	UKBB	European	2017	-0.009984	0.001602	4.61e-10	-	331315	0	331315	1	IVNT	Neale-B_UKBB_EUR_2017
exm1255934	rs4788821	chr16:71660310	chr16:71626407	A	G	rs12927320	chr16:71675230	chr16:71641327	A	C	1	0.99096	1	Arm predicted mass right	-	Neale B	UKBB	European	2017	-0.008588	0.00157	4.51e-08	-	331216	0	331216	1	IVNT	Neale-B_UKBB_EUR_2017
exm1255934	rs4788821	chr16:71660310	chr16:71626407	A	G	rs12051443	chr16:71691329	chr16:71657426	A	G	1	0.99096	0.99547	Prostate cancer	EFO_0001663	Al Olama AA	25217961	Mixed	2014	0.05827	0.01052	3.00e-08	+	-	-	-	-	log OR	NHGRI-EBI_GWAS_Catalog
exm1256052	rs61733127	chr16:71683718	chr16:71649815	A	G	rs76473767	chr16:71644006	chr16:71610103	T	G	1	0.922	0.99167	Impedance of leg left	-	Neale B	UKBB	European	2017	0.01734	0.003179	4.86e-08	+	331296	0	331296	1	IVNT	Neale-B_UKBB_EUR_2017
exm1256345	rs61747555	chr16:71885423	chr16:71851520	A	G	rs61747555	chr16:71885423	chr16:71851520	A	G	0	1	1	Arm fat-free mass left	-	Neale B	UKBB	European	2017	0.01172	0.00186	2.92e-10	+	331159	0	331159	1	IVNT	Neale-B_UKBB_EUR_2017
exm1256345	rs61747555	chr16:71885423	chr16:71851520	A	G	rs61747555	chr16:71885423	chr16:71851520	A	G	0	1	1	Arm fat-free mass right	-	Neale B	UKBB	European	2017	0.01113	0.001823	1.03e-09	+	331221	0	331221	1	IVNT	Neale-B_UKBB_EUR_2017
exm1256345	rs61747555	chr16:71885423	chr16:71851520	A	G	rs61747555	chr16:71885423	chr16:71851520	A	G	0	1	1	Arm fat mass left	-	Neale B	UKBB	European	2017	0.0171	0.002868	2.45e-09	+	331164	0	331164	1	IVNT	Neale-B_UKBB_EUR_2017
exm1256345	rs61747555	chr16:71885423	chr16:71851520	A	G	rs61747555	chr16:71885423	chr16:71851520	A	G	0	1	1	Arm fat mass right	-	Neale B	UKBB	European	2017	0.01667	0.002867	6.04e-09	+	331226	0	331226	1	IVNT	Neale-B_UKBB_EUR_2017
exm1256345	rs61747555	chr16:71885423	chr16:71851520	A	G	rs61747555	chr16:71885423	chr16:71851520	A	G	0	1	1	Arm predicted mass left	-	Neale B	UKBB	European	2017	0.01073	0.001853	6.95e-09	+	331146	0	331146	1	IVNT	Neale-B_UKBB_EUR_2017
exm1256345	rs61747555	chr16:71885423	chr16:71851520	A	G	rs61747555	chr16:71885423	chr16:71851520	A	G	0	1	1	Arm predicted mass right	-	Neale B	UKBB	European	2017	0.01084	0.001817	2.38e-09	+	331216	0	331216	1	IVNT	Neale-B_UKBB_EUR_2017
exm1256345	rs61747555	chr16:71885423	chr16:71851520	A	G	rs61747555	chr16:71885423	chr16:71851520	A	G	0	1	1	Basal metabolic rate	EFO_0007777	Neale B	UKBB	European	2017	0.01317	0.00194	1.12e-11	+	331307	0	331307	1	IVNT	Neale-B_UKBB_EUR_2017
exm1256345	rs61747555	chr16:71885423	chr16:71851520	A	G	rs61747555	chr16:71885423	chr16:71851520	A	G	0	1	1	Comparative height size at age 10	NCIT_C106497;NCIT_C19666	Neale B	UKBB	European	2017	0.01095	0.001997	4.17e-08	+	332021	0	332021	1	IVNT	Neale-B_UKBB_EUR_2017
exm1256345	rs61747555	chr16:71885423	chr16:71851520	A	G	rs61747555	chr16:71885423	chr16:71851520	A	G	0	1	1	Leg fat-free mass left	-	Neale B	UKBB	European	2017	0.01292	0.001927	2.02e-11	+	331258	0	331258	1	IVNT	Neale-B_UKBB_EUR_2017
exm1256345	rs61747555	chr16:71885423	chr16:71851520	A	G	rs61747555	chr16:71885423	chr16:71851520	A	G	0	1	1	Leg fat-free mass right	-	Neale B	UKBB	European	2017	0.01317	0.001926	7.91e-12	+	331285	0	331285	1	IVNT	Neale-B_UKBB_EUR_2017
exm1256345	rs61747555	chr16:71885423	chr16:71851520	A	G	rs61747555	chr16:71885423	chr16:71851520	A	G	0	1	1	Leg predicted mass left	-	Neale B	UKBB	European	2017	0.01275	0.001913	2.71e-11	+	331253	0	331253	1	IVNT	Neale-B_UKBB_EUR_2017
exm1256345	rs61747555	chr16:71885423	chr16:71851520	A	G	rs61747555	chr16:71885423	chr16:71851520	A	G	0	1	1	Leg predicted mass right	-	Neale B	UKBB	European	2017	0.01301	0.001913	1.06e-11	+	331285	0	331285	1	IVNT	Neale-B_UKBB_EUR_2017
exm1256345	rs61747555	chr16:71885423	chr16:71851520	A	G	rs61747555	chr16:71885423	chr16:71851520	A	G	0	1	1	Trunk fat-free mass	-	Neale B	UKBB	European	2017	0.01104	0.001843	2.10e-09	+	331030	0	331030	1	IVNT	Neale-B_UKBB_EUR_2017
exm1256345	rs61747555	chr16:71885423	chr16:71851520	A	G	rs61747555	chr16:71885423	chr16:71851520	A	G	0	1	1	Trunk fat mass	EFO_0005409	Neale B	UKBB	European	2017	0.01642	0.002946	2.47e-08	+	331093	0	331093	1	IVNT	Neale-B_UKBB_EUR_2017
exm1256345	rs61747555	chr16:71885423	chr16:71851520	A	G	rs61747555	chr16:71885423	chr16:71851520	A	G	0	1	1	Trunk predicted mass	-	Neale B	UKBB	European	2017	0.01112	0.001837	1.45e-09	+	330995	0	330995	1	IVNT	Neale-B_UKBB_EUR_2017
exm1256345	rs61747555	chr16:71885423	chr16:71851520	A	G	rs61747555	chr16:71885423	chr16:71851520	A	G	0	1	1	Weight	EFO_0004338	Neale B	UKBB	European	2017	0.01735	0.002556	1.13e-11	+	336227	0	336227	1	IVNT	Neale-B_UKBB_EUR_2017
exm1256345	rs61747555	chr16:71885423	chr16:71851520	A	G	rs61747555	chr16:71885423	chr16:71851520	A	G	0	1	1	Whole body fat-free mass	-	Neale B	UKBB	European	2017	0.01199	0.00185	9.27e-11	+	331291	0	331291	1	IVNT	Neale-B_UKBB_EUR_2017
exm1256345	rs61747555	chr16:71885423	chr16:71851520	A	G	rs61747555	chr16:71885423	chr16:71851520	A	G	0	1	1	Whole body fat mass	-	Neale B	UKBB	European	2017	0.01654	0.002854	6.81e-09	+	330762	0	330762	1	IVNT	Neale-B_UKBB_EUR_2017
exm1256345	rs61747555	chr16:71885423	chr16:71851520	A	G	rs61747555	chr16:71885423	chr16:71851520	A	G	0	1	1	Whole body water mass	-	Neale B	UKBB	European	2017	0.01216	0.001853	5.38e-11	+	331315	0	331315	1	IVNT	Neale-B_UKBB_EUR_2017
exm1256486	rs1035543	chr16:71983772	chr16:71949873	G	C	rs1035543	chr16:71983772	chr16:71949873	G	C	0	1	1	Height	EFO_0004339	Neale B	UKBB	European	2017	0.01022	0.0018	1.38e-08	+	336474	0	336474	1	IVNT	Neale-B_UKBB_EUR_2017
exm1256486	rs1035543	chr16:71983772	chr16:71949873	G	C	rs12597418	chr16:71855220	chr16:71821317	G	A	1	0.80746	0.92121	Comparative height size at age 10	NCIT_C106497;NCIT_C19666	Neale B	UKBB	European	2017	0.009562	0.001721	2.78e-08	+	332021	0	332021	1	IVNT	Neale-B_UKBB_EUR_2017
exm1256486	rs1035543	chr16:71983772	chr16:71949873	G	C	rs12597418	chr16:71855220	chr16:71821317	G	A	1	0.80746	0.92121	Leg fat-free mass right	-	Neale B	UKBB	European	2017	0.009088	0.00166	4.36e-08	+	331285	0	331285	1	IVNT	Neale-B_UKBB_EUR_2017
exm1256486	rs1035543	chr16:71983772	chr16:71949873	G	C	rs12597418	chr16:71855220	chr16:71821317	G	A	1	0.80746	0.92121	Leg predicted mass right	-	Neale B	UKBB	European	2017	0.009169	0.001649	2.68e-08	+	331285	0	331285	1	IVNT	Neale-B_UKBB_EUR_2017
exm1256527	rs4788587	chr16:72001136	chr16:71967237	A	G	rs4788587	chr16:72001136	chr16:71967237	A	G	0	1	1	Arm fat-free mass left	-	Neale B	UKBB	European	2017	-0.01243	0.001901	6.28e-11	-	331159	0	331159	1	IVNT	Neale-B_UKBB_EUR_2017
exm1256527	rs4788587	chr16:72001136	chr16:71967237	A	G	rs4788587	chr16:72001136	chr16:71967237	A	G	0	1	1	Arm fat-free mass right	-	Neale B	UKBB	European	2017	-0.01229	0.001864	4.28e-11	-	331221	0	331221	1	IVNT	Neale-B_UKBB_EUR_2017
exm1256527	rs4788587	chr16:72001136	chr16:71967237	A	G	rs4788587	chr16:72001136	chr16:71967237	A	G	0	1	1	Arm fat mass left	-	Neale B	UKBB	European	2017	-0.01681	0.002931	9.77e-09	-	331164	0	331164	1	IVNT	Neale-B_UKBB_EUR_2017
exm1256527	rs4788587	chr16:72001136	chr16:71967237	A	G	rs4788587	chr16:72001136	chr16:71967237	A	G	0	1	1	Arm fat mass right	-	Neale B	UKBB	European	2017	-0.01632	0.00293	2.58e-08	-	331226	0	331226	1	IVNT	Neale-B_UKBB_EUR_2017
exm1256527	rs4788587	chr16:72001136	chr16:71967237	A	G	rs4788587	chr16:72001136	chr16:71967237	A	G	0	1	1	Arm predicted mass left	-	Neale B	UKBB	European	2017	-0.01176	0.001894	5.30e-10	-	331146	0	331146	1	IVNT	Neale-B_UKBB_EUR_2017
exm1256527	rs4788587	chr16:72001136	chr16:71967237	A	G	rs4788587	chr16:72001136	chr16:71967237	A	G	0	1	1	Arm predicted mass right	-	Neale B	UKBB	European	2017	-0.01194	0.001857	1.26e-10	-	331216	0	331216	1	IVNT	Neale-B_UKBB_EUR_2017
exm1256527	rs4788587	chr16:72001136	chr16:71967237	A	G	rs4788587	chr16:72001136	chr16:71967237	A	G	0	1	1	Basal metabolic rate	EFO_0007777	Neale B	UKBB	European	2017	-0.01397	0.001983	1.87e-12	-	331307	0	331307	1	IVNT	Neale-B_UKBB_EUR_2017
exm1256527	rs4788587	chr16:72001136	chr16:71967237	A	G	rs4788587	chr16:72001136	chr16:71967237	A	G	0	1	1	Comparative height size at age 10	NCIT_C106497;NCIT_C19666	Neale B	UKBB	European	2017	-0.01143	0.002041	2.15e-08	-	332021	0	332021	1	IVNT	Neale-B_UKBB_EUR_2017
exm1256527	rs4788587	chr16:72001136	chr16:71967237	A	G	rs4788587	chr16:72001136	chr16:71967237	A	G	0	1	1	Height	EFO_0004339	Neale B	UKBB	European	2017	-0.01282	0.002125	1.59e-09	-	336474	0	336474	1	IVNT	Neale-B_UKBB_EUR_2017
exm1256527	rs4788587	chr16:72001136	chr16:71967237	A	G	rs4788587	chr16:72001136	chr16:71967237	A	G	0	1	1	Leg fat-free mass left	-	Neale B	UKBB	European	2017	-0.01313	0.001969	2.59e-11	-	331258	0	331258	1	IVNT	Neale-B_UKBB_EUR_2017
exm1256527	rs4788587	chr16:72001136	chr16:71967237	A	G	rs4788587	chr16:72001136	chr16:71967237	A	G	0	1	1	Leg fat-free mass right	-	Neale B	UKBB	European	2017	-0.01343	0.001969	8.98e-12	-	331285	0	331285	1	IVNT	Neale-B_UKBB_EUR_2017
exm1256527	rs4788587	chr16:72001136	chr16:71967237	A	G	rs4788587	chr16:72001136	chr16:71967237	A	G	0	1	1	Leg predicted mass left	-	Neale B	UKBB	European	2017	-0.0129	0.001956	4.21e-11	-	331253	0	331253	1	IVNT	Neale-B_UKBB_EUR_2017
exm1256527	rs4788587	chr16:72001136	chr16:71967237	A	G	rs4788587	chr16:72001136	chr16:71967237	A	G	0	1	1	Leg predicted mass right	-	Neale B	UKBB	European	2017	-0.01334	0.001956	9.15e-12	-	331285	0	331285	1	IVNT	Neale-B_UKBB_EUR_2017
exm1256527	rs4788587	chr16:72001136	chr16:71967237	A	G	rs4788587	chr16:72001136	chr16:71967237	A	G	0	1	1	Trunk fat-free mass	-	Neale B	UKBB	European	2017	-0.01224	0.001884	8.08e-11	-	331030	0	331030	1	IVNT	Neale-B_UKBB_EUR_2017
exm1256527	rs4788587	chr16:72001136	chr16:71967237	A	G	rs4788587	chr16:72001136	chr16:71967237	A	G	0	1	1	Trunk fat mass	EFO_0005409	Neale B	UKBB	European	2017	-0.01689	0.003011	2.05e-08	-	331093	0	331093	1	IVNT	Neale-B_UKBB_EUR_2017
exm1256527	rs4788587	chr16:72001136	chr16:71967237	A	G	rs4788587	chr16:72001136	chr16:71967237	A	G	0	1	1	Trunk predicted mass	-	Neale B	UKBB	European	2017	-0.01233	0.001878	5.11e-11	-	330995	0	330995	1	IVNT	Neale-B_UKBB_EUR_2017
exm1256527	rs4788587	chr16:72001136	chr16:71967237	A	G	rs4788587	chr16:72001136	chr16:71967237	A	G	0	1	1	Weight	EFO_0004338	Neale B	UKBB	European	2017	-0.01782	0.002613	9.20e-12	-	336227	0	336227	1	IVNT	Neale-B_UKBB_EUR_2017
exm1256527	rs4788587	chr16:72001136	chr16:71967237	A	G	rs4788587	chr16:72001136	chr16:71967237	A	G	0	1	1	Whole body fat-free mass	-	Neale B	UKBB	European	2017	-0.01283	0.001891	1.18e-11	-	331291	0	331291	1	IVNT	Neale-B_UKBB_EUR_2017
exm1256527	rs4788587	chr16:72001136	chr16:71967237	A	G	rs4788587	chr16:72001136	chr16:71967237	A	G	0	1	1	Whole body fat mass	-	Neale B	UKBB	European	2017	-0.01687	0.002918	7.40e-09	-	330762	0	330762	1	IVNT	Neale-B_UKBB_EUR_2017
exm1256527	rs4788587	chr16:72001136	chr16:71967237	A	G	rs4788587	chr16:72001136	chr16:71967237	A	G	0	1	1	Whole body water mass	-	Neale B	UKBB	European	2017	-0.01302	0.001894	6.16e-12	-	331315	0	331315	1	IVNT	Neale-B_UKBB_EUR_2017
exm1256543	rs35259348	chr16:72003952	chr16:71970053	C	G	rs35259348	chr16:72003952	chr16:71970053	C	G	0	1	1	Self-reported high cholesterol	NCIT_C37967	Neale B	UKBB	European	2017	0.005806	0.000939	6.30e-10	+	337159	41296	295863	1	-	Neale-B_UKBB_EUR_2017
exm1256543	rs35259348	chr16:72003952	chr16:71970053	C	G	rs9930930	chr16:72001971	chr16:71968072	G	A	1	0.98438	1	Low density lipoprotein	EFO_0004611	GLGC	24097068	European	2013	0.0447	0.0061	4.93e-12	+	77758	0	77758	60	IVNT	GLGC_LDL_EUR_2013
exm1256543	rs35259348	chr16:72003952	chr16:71970053	C	G	rs9930930	chr16:72001971	chr16:71968072	G	A	1	0.98438	1	Total cholesterol	EFO_0004574	GLGC	24097068	European	2013	0.0388	0.0058	1.88e-10	+	87272	0	87272	60	IVNT	GLGC_TC_EUR_2013
exm1256543	rs35259348	chr16:72003952	chr16:71970053	C	G	rs9925462	chr16:72000195	chr16:71966296	G	C	1	0.97913	0.99472	Low density lipoprotein	EFO_0004611	GLGC	20686565	Mixed	2010	0.0424	0.0062	1.32e-11	+	95454	0	95454	46	Z-score	GLGC_LDL_Mixed_2010
exm1256543	rs35259348	chr16:72003952	chr16:71970053	C	G	rs9925462	chr16:72000195	chr16:71966296	G	C	1	0.97913	0.99472	Total cholesterol	EFO_0004574	GLGC	20686565	Mixed	2010	0.0458	0.006	1.56e-13	+	100184	0	100184	46	Z-score	GLGC_TC_Mixed_2010
exm1256543	rs35259348	chr16:72003952	chr16:71970053	C	G	rs9925462	chr16:72000195	chr16:71966296	G	C	1	0.97913	0.99472	LDL cholesterol	EFO_0004195	GLGC	20686565	Mixed	2010	NA	NA	1.32e-11	NA	100184	-	-	-	-	GRASP
exm1256543	rs35259348	chr16:72003952	chr16:71970053	C	G	rs9925462	chr16:72000195	chr16:71966296	G	C	1	0.97913	0.99472	Total cholesterol	NCIT_C61032;NCIT_C105586	GLGC	20686565	Mixed	2010	NA	NA	1.56e-13	NA	100184	-	-	-	-	GRASP
exm1256557	rs9925415	chr16:72007399	chr16:71973500	C	T	rs9925415	chr16:72007399	chr16:71973500	C	T	0	1	1	Height	EFO_0004339	Neale B	UKBB	European	2017	0.009748	0.001728	1.71e-08	+	336474	0	336474	1	IVNT	Neale-B_UKBB_EUR_2017
exm1256557	rs9925415	chr16:72007399	chr16:71973500	C	T	rs9925415	chr16:72007399	chr16:71973500	C	T	0	1	1	Sitting height	EFO_0007118	Neale B	UKBB	European	2017	0.01125	0.00188	2.22e-09	+	336172	0	336172	1	IVNT	Neale-B_UKBB_EUR_2017
exm1256557	rs9925415	chr16:72007399	chr16:71973500	C	T	rs12600121	chr16:72022454	chr16:71988555	C	G	1	0.98022	0.99203	Intelligence multi trait analysis	EFO_0004337;EFO_0004784	Hill WD	29326435	Mixed	2018	0.01836	0.002952	5.00e-10	+	-	-	-	-	unit decrease	NHGRI-EBI_GWAS_Catalog
exm1256560	rs1559401	chr16:72011181	chr16:71977282	T	G	rs1559401	chr16:72011181	chr16:71977282	T	G	0	1	1	Low density lipoprotein	EFO_0004611	GLGC	24097068	European	2013	0.0279	0.0046	7.60e-09	+	158634	0	158634	60	IVNT	GLGC_LDL_EUR_2013
exm1256560	rs1559401	chr16:72011181	chr16:71977282	T	G	rs1559401	chr16:72011181	chr16:71977282	T	G	0	1	1	Total cholesterol	EFO_0004574	GLGC	24097068	European	2013	0.0281	0.0044	3.38e-09	+	170504	0	170504	60	IVNT	GLGC_TC_EUR_2013
exm1256560	rs1559401	chr16:72011181	chr16:71977282	T	G	rs1559401	chr16:72011181	chr16:71977282	T	G	0	1	1	Low density lipoprotein	EFO_0004611	Spracklen CN	28334899	East Asian	2017	0.0685	0.0091	8.87e-14	+	31721	0	31721	13	IVNT	Spracklen-CN_LDL_EAS_2017
exm1256560	rs1559401	chr16:72011181	chr16:71977282	T	G	rs1559401	chr16:72011181	chr16:71977282	T	G	0	1	1	Total cholesterol	EFO_0004574	Spracklen CN	28334899	East Asian	2017	0.0635	0.009	3.72e-12	+	32007	0	32007	13	IVNT	Spracklen-CN_Total-Cholesterol_EAS_2017
exm1256560	rs1559401	chr16:72011181	chr16:71977282	T	G	rs1122531	chr16:72012772	chr16:71978873	T	C	1	1	1	Total cholesterol levels	EFO_0004574	Spracklen CN	28334899	East Asian	2017	0.081	0.01089	1.00e-13	+	-	-	-	-	unit increase	NHGRI-EBI_GWAS_Catalog
exm1256560	rs1559401	chr16:72011181	chr16:71977282	T	G	rs7192750	chr16:72014782	chr16:71980883	C	T	1	0.99427	1	LDL cholesterol levels	EFO_0004611	Spracklen CN	28334899	East Asian	2017	-0.084	0.01085	1.00e-14	-	-	-	-	-	unit decrease	NHGRI-EBI_GWAS_Catalog
exm1256594	rs12708923	chr16:72020134	chr16:71986235	C	T	rs12708923	chr16:72020134	chr16:71986235	C	T	0	1	1	Sitting height	EFO_0007118	Neale B	UKBB	European	2017	-0.01097	0.001879	5.25e-09	-	336172	0	336172	1	IVNT	Neale-B_UKBB_EUR_2017
exm1256594	rs12708923	chr16:72020134	chr16:71986235	C	T	rs12600121	chr16:72022454	chr16:71988555	G	C	1	0.97634	0.99599	Intelligence multi trait analysis	EFO_0004337;EFO_0004784	Hill WD	29326435	Mixed	2018	-0.01836	0.002952	5.00e-10	-	-	-	-	-	unit decrease	NHGRI-EBI_GWAS_Catalog
exm1256594	rs12708923	chr16:72020134	chr16:71986235	C	T	rs9925415	chr16:72007399	chr16:71973500	T	C	1	0.96456	0.988	Height	EFO_0004339	Neale B	UKBB	European	2017	-0.009748	0.001728	1.71e-08	-	336474	0	336474	1	IVNT	Neale-B_UKBB_EUR_2017
exm1256625	rs3213422	chr16:72042682	chr16:72008783	A	C	rs3213422	chr16:72042682	chr16:72008783	A	C	0	1	1	Low density lipoprotein	EFO_0004611	GLGC	24097068	European	2013	0.0268	0.0038	4.46e-11	+	158591	0	158591	60	IVNT	GLGC_LDL_EUR_2013
exm1256625	rs3213422	chr16:72042682	chr16:72008783	A	C	rs3213422	chr16:72042682	chr16:72008783	A	C	0	1	1	Total cholesterol	EFO_0004574	GLGC	24097068	European	2013	0.0277	0.0037	7.46e-13	+	170451	0	170451	60	IVNT	GLGC_TC_EUR_2013
exm1256625	rs3213422	chr16:72042682	chr16:72008783	A	C	rs3213422	chr16:72042682	chr16:72008783	A	C	0	1	1	Circulating haptoglobin levels	EFO_0004640	Froguel P	22403646	European	2012	NA	NA	3.80e-08	NA	631	-	-	-	-	GRASP
exm1256625	rs3213422	chr16:72042682	chr16:72008783	A	C	rs3213422	chr16:72042682	chr16:72008783	A	C	0	1	1	DHODH gene expression in adipose tissue	NCIT_C19563;NCIT_C26537	Chambers JC	22001757	Mixed	2011	NA	NA	2.30e-20	NA	61089	-	-	-	-	GRASP
exm1256625	rs3213422	chr16:72042682	chr16:72008783	A	C	rs3213422	chr16:72042682	chr16:72008783	A	C	0	1	1	Self-reported high cholesterol	NCIT_C37967	Neale B	UKBB	European	2017	0.005298	0.0007963	2.87e-11	+	337159	41296	295863	1	-	Neale-B_UKBB_EUR_2017
exm1256625	rs3213422	chr16:72042682	chr16:72008783	A	C	rs7195958	chr16:72036577	chr16:72002678	A	G	1	0.97235	0.98804	Coronary artery disease	EFO_0000378;EFO_0001645	van der Harst P	29212778	Mixed	2018	0.0283	0.0051	2.35e-08	+	547261	122733	424528	2	log OR	van-der-Harst-P_CAD_Mixed_2018
exm1257086	rs16973716	chr16:72156842	chr16:72122943	G	T	rs9936642	chr16:72209519	chr16:72175620	T	C	1	0.85455	0.94161	Total cholesterol	EFO_0004574	Spracklen CN	28334899	East Asian	2017	0.0504	0.0091	4.17e-08	+	31817	0	31817	13	IVNT	Spracklen-CN_Total-Cholesterol_EAS_2017
exm1257206	rs35370634	chr16:72184566	chr16:72150667	T	C	rs11641721	chr16:72155241	chr16:72121342	A	G	1	0.99273	1	Morning or evening person	NCIT_C64936;NCIT_C64934	Neale B	UKBB	European	2017	0.01807	0.003299	4.37e-08	+	301143	0	301143	1	IVNT	Neale-B_UKBB_EUR_2017
exm1257206	rs35370634	chr16:72184566	chr16:72150667	T	C	rs11645898	chr16:72229532	chr16:72195633	C	T	1	0.90849	0.97054	Blood protein levels	EFO_0008140	Suhre K	28240269	European	2017	0.4681	0.05894	2.00e-15	+	-	-	-	-	unit decrease	NHGRI-EBI_GWAS_Catalog
exm1257209	rs217180	chr16:72184629	chr16:72150730	T	C	rs217180	chr16:72184629	chr16:72150730	T	C	0	1	1	Arm fat-free mass left	-	Neale B	UKBB	European	2017	-0.01683	0.002578	6.60e-11	-	331159	0	331159	1	IVNT	Neale-B_UKBB_EUR_2017
exm1257209	rs217180	chr16:72184629	chr16:72150730	T	C	rs217180	chr16:72184629	chr16:72150730	T	C	0	1	1	Arm fat-free mass right	-	Neale B	UKBB	European	2017	-0.01541	0.002527	1.06e-09	-	331221	0	331221	1	IVNT	Neale-B_UKBB_EUR_2017
exm1257209	rs217180	chr16:72184629	chr16:72150730	T	C	rs217180	chr16:72184629	chr16:72150730	T	C	0	1	1	Arm predicted mass left	-	Neale B	UKBB	European	2017	-0.01587	0.002569	6.54e-10	-	331146	0	331146	1	IVNT	Neale-B_UKBB_EUR_2017
exm1257209	rs217180	chr16:72184629	chr16:72150730	T	C	rs217180	chr16:72184629	chr16:72150730	T	C	0	1	1	Arm predicted mass right	-	Neale B	UKBB	European	2017	-0.01496	0.002518	2.82e-09	-	331216	0	331216	1	IVNT	Neale-B_UKBB_EUR_2017
exm1257209	rs217180	chr16:72184629	chr16:72150730	T	C	rs217180	chr16:72184629	chr16:72150730	T	C	0	1	1	Basal metabolic rate	EFO_0007777	Neale B	UKBB	European	2017	-0.01776	0.002689	4.01e-11	-	331307	0	331307	1	IVNT	Neale-B_UKBB_EUR_2017
exm1257209	rs217180	chr16:72184629	chr16:72150730	T	C	rs217180	chr16:72184629	chr16:72150730	T	C	0	1	1	Leg fat-free mass left	-	Neale B	UKBB	European	2017	-0.01573	0.00267	3.83e-09	-	331258	0	331258	1	IVNT	Neale-B_UKBB_EUR_2017
exm1257209	rs217180	chr16:72184629	chr16:72150730	T	C	rs217180	chr16:72184629	chr16:72150730	T	C	0	1	1	Leg fat-free mass right	-	Neale B	UKBB	European	2017	-0.01556	0.002669	5.55e-09	-	331285	0	331285	1	IVNT	Neale-B_UKBB_EUR_2017
exm1257209	rs217180	chr16:72184629	chr16:72150730	T	C	rs217180	chr16:72184629	chr16:72150730	T	C	0	1	1	Leg predicted mass left	-	Neale B	UKBB	European	2017	-0.01557	0.002652	4.35e-09	-	331253	0	331253	1	IVNT	Neale-B_UKBB_EUR_2017
exm1257209	rs217180	chr16:72184629	chr16:72150730	T	C	rs217180	chr16:72184629	chr16:72150730	T	C	0	1	1	Leg predicted mass right	-	Neale B	UKBB	European	2017	-0.01545	0.002652	5.73e-09	-	331285	0	331285	1	IVNT	Neale-B_UKBB_EUR_2017
exm1257209	rs217180	chr16:72184629	chr16:72150730	T	C	rs217180	chr16:72184629	chr16:72150730	T	C	0	1	1	Trunk fat-free mass	-	Neale B	UKBB	European	2017	-0.01665	0.002554	7.05e-11	-	331030	0	331030	1	IVNT	Neale-B_UKBB_EUR_2017
exm1257209	rs217180	chr16:72184629	chr16:72150730	T	C	rs217180	chr16:72184629	chr16:72150730	T	C	0	1	1	Trunk predicted mass	-	Neale B	UKBB	European	2017	-0.01664	0.002546	6.36e-11	-	330995	0	330995	1	IVNT	Neale-B_UKBB_EUR_2017
exm1257209	rs217180	chr16:72184629	chr16:72150730	T	C	rs217180	chr16:72184629	chr16:72150730	T	C	0	1	1	Weight	EFO_0004338	Neale B	UKBB	European	2017	-0.02222	0.003544	3.59e-10	-	336227	0	336227	1	IVNT	Neale-B_UKBB_EUR_2017
exm1257209	rs217180	chr16:72184629	chr16:72150730	T	C	rs217180	chr16:72184629	chr16:72150730	T	C	0	1	1	Whole body fat-free mass	-	Neale B	UKBB	European	2017	-0.01649	0.002564	1.28e-10	-	331291	0	331291	1	IVNT	Neale-B_UKBB_EUR_2017
exm1257209	rs217180	chr16:72184629	chr16:72150730	T	C	rs217180	chr16:72184629	chr16:72150730	T	C	0	1	1	Whole body water mass	-	Neale B	UKBB	European	2017	-0.01673	0.002568	7.24e-11	-	331315	0	331315	1	IVNT	Neale-B_UKBB_EUR_2017
exm1257527	rs62051555	chr16:72830539	chr16:72796640	C	G	rs62051555	chr16:72830539	chr16:72796640	C	G	0	1	1	Arm fat-free mass left	-	Neale B	UKBB	European	2017	0.02246	0.003563	2.88e-10	+	331159	0	331159	1	IVNT	Neale-B_UKBB_EUR_2017
exm1257527	rs62051555	chr16:72830539	chr16:72796640	C	G	rs62051555	chr16:72830539	chr16:72796640	C	G	0	1	1	Arm fat-free mass right	-	Neale B	UKBB	European	2017	0.02003	0.003492	9.63e-09	+	331221	0	331221	1	IVNT	Neale-B_UKBB_EUR_2017
exm1257527	rs62051555	chr16:72830539	chr16:72796640	C	G	rs62051555	chr16:72830539	chr16:72796640	C	G	0	1	1	Arm predicted mass left	-	Neale B	UKBB	European	2017	0.02143	0.00355	1.57e-09	+	331146	0	331146	1	IVNT	Neale-B_UKBB_EUR_2017
exm1257527	rs62051555	chr16:72830539	chr16:72796640	C	G	rs62051555	chr16:72830539	chr16:72796640	C	G	0	1	1	Arm predicted mass right	-	Neale B	UKBB	European	2017	0.01905	0.00348	4.36e-08	+	331216	0	331216	1	IVNT	Neale-B_UKBB_EUR_2017
exm1257527	rs62051555	chr16:72830539	chr16:72796640	C	G	rs62051555	chr16:72830539	chr16:72796640	C	G	0	1	1	Basal metabolic rate	EFO_0007777	Neale B	UKBB	European	2017	0.02409	0.003716	9.09e-11	+	331307	0	331307	1	IVNT	Neale-B_UKBB_EUR_2017
exm1257527	rs62051555	chr16:72830539	chr16:72796640	C	G	rs62051555	chr16:72830539	chr16:72796640	C	G	0	1	1	Leg fat-free mass left	-	Neale B	UKBB	European	2017	0.02363	0.00369	1.54e-10	+	331258	0	331258	1	IVNT	Neale-B_UKBB_EUR_2017
exm1257527	rs62051555	chr16:72830539	chr16:72796640	C	G	rs62051555	chr16:72830539	chr16:72796640	C	G	0	1	1	Leg fat-free mass right	-	Neale B	UKBB	European	2017	0.02321	0.003689	3.15e-10	+	331285	0	331285	1	IVNT	Neale-B_UKBB_EUR_2017
exm1257527	rs62051555	chr16:72830539	chr16:72796640	C	G	rs62051555	chr16:72830539	chr16:72796640	C	G	0	1	1	Leg predicted mass left	-	Neale B	UKBB	European	2017	0.02339	0.003665	1.76e-10	+	331253	0	331253	1	IVNT	Neale-B_UKBB_EUR_2017
exm1257527	rs62051555	chr16:72830539	chr16:72796640	C	G	rs62051555	chr16:72830539	chr16:72796640	C	G	0	1	1	Leg predicted mass right	-	Neale B	UKBB	European	2017	0.02331	0.003665	2.03e-10	+	331285	0	331285	1	IVNT	Neale-B_UKBB_EUR_2017
exm1257527	rs62051555	chr16:72830539	chr16:72796640	C	G	rs62051555	chr16:72830539	chr16:72796640	C	G	0	1	1	Trunk fat-free mass	-	Neale B	UKBB	European	2017	0.02159	0.00353	9.50e-10	+	331030	0	331030	1	IVNT	Neale-B_UKBB_EUR_2017
exm1257527	rs62051555	chr16:72830539	chr16:72796640	C	G	rs62051555	chr16:72830539	chr16:72796640	C	G	0	1	1	Trunk predicted mass	-	Neale B	UKBB	European	2017	0.02184	0.003518	5.37e-10	+	330995	0	330995	1	IVNT	Neale-B_UKBB_EUR_2017
exm1257527	rs62051555	chr16:72830539	chr16:72796640	C	G	rs62051555	chr16:72830539	chr16:72796640	C	G	0	1	1	Weight	EFO_0004338	Neale B	UKBB	European	2017	0.02778	0.004898	1.42e-08	+	336227	0	336227	1	IVNT	Neale-B_UKBB_EUR_2017
exm1257527	rs62051555	chr16:72830539	chr16:72796640	C	G	rs62051555	chr16:72830539	chr16:72796640	C	G	0	1	1	Whole body fat-free mass	-	Neale B	UKBB	European	2017	0.02263	0.003544	1.72e-10	+	331291	0	331291	1	IVNT	Neale-B_UKBB_EUR_2017
exm1257527	rs62051555	chr16:72830539	chr16:72796640	C	G	rs62051555	chr16:72830539	chr16:72796640	C	G	0	1	1	Whole body water mass	-	Neale B	UKBB	European	2017	0.02301	0.003549	9.01e-11	+	331315	0	331315	1	IVNT	Neale-B_UKBB_EUR_2017
exm1265362	rs149615348	chr16:84900645	chr16:84867039	A	G	rs149615348	chr16:84900645	chr16:84867039	A	G	0	1	1	Height	EFO_0004339	GIANT	28146470	European	2017	-0.095	0.014	9.10e-12	-	381625	0	381625	106	IVNT	GIANT_Height_EUR_2017
exm1265362	rs149615348	chr16:84900645	chr16:84867039	A	G	rs149615348	chr16:84900645	chr16:84867039	A	G	0	1	1	Height	EFO_0004339	GIANT	28146470	Mixed	2017	-0.086	0.013	1.30e-10	-	458927	0	458927	147	IVNT	GIANT_Height_Mixed_2017
exm1265362	rs149615348	chr16:84900645	chr16:84867039	A	G	rs149615348	chr16:84900645	chr16:84867039	A	G	0	1	1	Height	EFO_0004339	Neale B	UKBB	European	2017	-0.06821	0.01026	3.02e-11	-	336474	0	336474	1	IVNT	Neale-B_UKBB_EUR_2017
exm1271100	rs1126464	chr16:89704365	chr16:89637957	C	G	rs1126464	chr16:89704365	chr16:89637957	C	G	0	1	1	Hematocrit	EFO_0004586	Astle W	27863252	European	2016	-0.02465	0.004139	2.59e-09	-	173480	0	173480	2	-	Astle-W_Blood-Cell-Traits_EUR_2016
exm1271100	rs1126464	chr16:89704365	chr16:89637957	C	G	rs1126464	chr16:89704365	chr16:89637957	C	G	0	1	1	Diastolic blood pressure	EFO_0006336	BPExome	NA	Mixed	2016	NA	NA	1.19e-09	NA	192763	0	192763	51	INVT	BPExome_DBP_Mixed_2016
exm1271100	rs1126464	chr16:89704365	chr16:89637957	C	G	rs1126464	chr16:89704365	chr16:89637957	C	G	0	1	1	Height	EFO_0004339	GIANT	28146470	European	2017	0.023	0.003	4.80e-15	+	381625	0	381625	106	IVNT	GIANT_Height_EUR_2017
exm1271100	rs1126464	chr16:89704365	chr16:89637957	C	G	rs1126464	chr16:89704365	chr16:89637957	C	G	0	1	1	Height	EFO_0004339	GIANT	28146470	Mixed	2017	0.023	0.0027	5.60e-17	+	458927	0	458927	147	IVNT	GIANT_Height_Mixed_2017
exm1271100	rs1126464	chr16:89704365	chr16:89637957	C	G	rs1126464	chr16:89704365	chr16:89637957	C	G	0	1	1	Plasma homocysteine	-	Pare G	20031578	European	2009	NA	NA	1.20e-12	NA	13974	-	-	-	-	GRASP
exm1271100	rs1126464	chr16:89704365	chr16:89637957	C	G	rs1126464	chr16:89704365	chr16:89637957	C	G	0	1	1	Comparative height size at age 10	NCIT_C106497;NCIT_C19666	Neale B	UKBB	European	2017	0.01427	0.001934	1.58e-13	+	332021	0	332021	1	IVNT	Neale-B_UKBB_EUR_2017
exm1271100	rs1126464	chr16:89704365	chr16:89637957	C	G	rs1126464	chr16:89704365	chr16:89637957	C	G	0	1	1	Height	EFO_0004339	Neale B	UKBB	European	2017	0.0181	0.002013	2.47e-19	+	336474	0	336474	1	IVNT	Neale-B_UKBB_EUR_2017
exm1271100	rs1126464	chr16:89704365	chr16:89637957	C	G	rs1126464	chr16:89704365	chr16:89637957	C	G	0	1	1	Treatment with blood pressure medication	NCIT_C54706;NCIT_C15986	Neale B	UKBB	European	2017	0.008179	0.001477	3.09e-08	+	180203	31488	148715	1	-	Neale-B_UKBB_EUR_2017
exm1271673	rs9282681	chr16:89805914	chr16:89739506	T	C	rs9282681	chr16:89805914	chr16:89739506	T	C	0	1	1	High light scatter reticulocyte count	EFO_0004586	Astle W	27863252	European	2016	-0.0367	0.006274	4.95e-09	-	173480	0	173480	2	-	Astle-W_Blood-Cell-Traits_EUR_2016
exm1271673	rs9282681	chr16:89805914	chr16:89739506	T	C	rs9282681	chr16:89805914	chr16:89739506	T	C	0	1	1	Reticulocyte count	EFO_0004586	Astle W	27863252	European	2016	-0.04125	0.006284	5.24e-11	-	173480	0	173480	2	-	Astle-W_Blood-Cell-Traits_EUR_2016
exm1271673	rs9282681	chr16:89805914	chr16:89739506	T	C	rs9282681	chr16:89805914	chr16:89739506	T	C	0	1	1	Reticulocyte fraction of red cells	EFO_0004586	Astle W	27863252	European	2016	-0.03649	0.006279	6.20e-09	-	173480	0	173480	2	-	Astle-W_Blood-Cell-Traits_EUR_2016
exm1271673	rs9282681	chr16:89805914	chr16:89739506	T	C	rs9282682	chr16:89805794	chr16:89739386	A	G	1	0.86999	1	High light scatter percentage of red cells	EFO_0004586	Astle W	27863252	European	2016	-0.03373	0.006078	2.87e-08	-	173480	0	173480	2	-	Astle-W_Blood-Cell-Traits_EUR_2016
exm1271757	rs17233497	chr16:89815152	chr16:89748744	G	A	rs17233497	chr16:89815152	chr16:89748744	G	A	0	1	1	High light scatter reticulocyte count	EFO_0004586	Astle W	27863252	European	2016	-0.03564	0.006275	1.35e-08	-	173480	0	173480	2	-	Astle-W_Blood-Cell-Traits_EUR_2016
exm1271757	rs17233497	chr16:89815152	chr16:89748744	G	A	rs17233497	chr16:89815152	chr16:89748744	G	A	0	1	1	Reticulocyte count	EFO_0004586	Astle W	27863252	European	2016	-0.04027	0.006284	1.48e-10	-	173480	0	173480	2	-	Astle-W_Blood-Cell-Traits_EUR_2016
exm1271757	rs17233497	chr16:89815152	chr16:89748744	G	A	rs17233497	chr16:89815152	chr16:89748744	G	A	0	1	1	Reticulocyte fraction of red cells	EFO_0004586	Astle W	27863252	European	2016	-0.03553	0.00628	1.54e-08	-	173480	0	173480	2	-	Astle-W_Blood-Cell-Traits_EUR_2016
exm1271757	rs17233497	chr16:89815152	chr16:89748744	G	A	rs9282682	chr16:89805794	chr16:89739386	A	G	1	0.86999	1	High light scatter percentage of red cells	EFO_0004586	Astle W	27863252	European	2016	-0.03373	0.006078	2.87e-08	-	173480	0	173480	2	-	Astle-W_Blood-Cell-Traits_EUR_2016
exm1271824	rs7195066	chr16:89836323	chr16:89769915	C	T	rs7195066	chr16:89836323	chr16:89769915	C	T	0	1	1	Reticulocyte count	EFO_0004586	Astle W	27863252	European	2016	-0.02404	0.003863	4.89e-10	-	173480	0	173480	2	-	Astle-W_Blood-Cell-Traits_EUR_2016
exm1271824	rs7195066	chr16:89836323	chr16:89769915	C	T	rs7195066	chr16:89836323	chr16:89769915	C	T	0	1	1	Reticulocyte fraction of red cells	EFO_0004586	Astle W	27863252	European	2016	-0.02275	0.003861	3.80e-09	-	173480	0	173480	2	-	Astle-W_Blood-Cell-Traits_EUR_2016
exm1271824	rs7195066	chr16:89836323	chr16:89769915	C	T	rs7195066	chr16:89836323	chr16:89769915	C	T	0	1	1	Burns vs tans	-	Sulem P	18488028	European	2008	NA	NA	2.10e-08	NA	5130	-	-	-	-	GRASP
exm1271824	rs7195066	chr16:89836323	chr16:89769915	C	T	rs7195066	chr16:89836323	chr16:89769915	C	T	0	1	1	Frecklesburns vs no frecklestans	EFO_0003963	Sulem P	18488028	European	2008	NA	NA	1.60e-11	NA	5130	-	-	-	-	GRASP
exm1271824	rs7195066	chr16:89836323	chr16:89769915	C	T	rs7195066	chr16:89836323	chr16:89769915	C	T	0	1	1	Hair color red	EFO_0003924	Sulem P	17952075	European	2007	NA	NA	4.30e-26	NA	2986	-	-	-	-	GRASP
exm1271824	rs7195066	chr16:89836323	chr16:89769915	C	T	rs7195066	chr16:89836323	chr16:89769915	C	T	0	1	1	Hair color red	EFO_0003924	Han J	18483556	European	2008	NA	NA	8.50e-13	NA	2287	-	-	-	-	GRASP
exm1271824	rs7195066	chr16:89836323	chr16:89769915	C	T	rs7195066	chr16:89836323	chr16:89769915	C	T	0	1	1	Hair color red	EFO_0003924	Sulem P	18488028	European	2008	NA	NA	2.50e-43	NA	5130	-	-	-	-	GRASP
exm1271824	rs7195066	chr16:89836323	chr16:89769915	C	T	rs7195066	chr16:89836323	chr16:89769915	C	T	0	1	1	Hair color red	EFO_0003924	Eriksson N	20585627	European	2010	NA	NA	7.94e-12	NA	9126	-	-	-	-	GRASP
exm1271824	rs7195066	chr16:89836323	chr16:89769915	C	T	rs7195066	chr16:89836323	chr16:89769915	C	T	0	1	1	Skin freckles	EFO_0003963	Eriksson N	20585627	European	2010	NA	NA	7.59e-11	NA	9126	-	-	-	-	GRASP
exm1271863	rs17232910	chr16:89839766	chr16:89773358	G	C	rs17232910	chr16:89839766	chr16:89773358	G	C	0	1	1	High light scatter reticulocyte count	EFO_0004586	Astle W	27863252	European	2016	-0.03597	0.00627	9.64e-09	-	173480	0	173480	2	-	Astle-W_Blood-Cell-Traits_EUR_2016
exm1271863	rs17232910	chr16:89839766	chr16:89773358	G	C	rs17232910	chr16:89839766	chr16:89773358	G	C	0	1	1	Reticulocyte count	EFO_0004586	Astle W	27863252	European	2016	-0.04005	0.00628	1.81e-10	-	173480	0	173480	2	-	Astle-W_Blood-Cell-Traits_EUR_2016
exm1271863	rs17232910	chr16:89839766	chr16:89773358	G	C	rs17232910	chr16:89839766	chr16:89773358	G	C	0	1	1	Reticulocyte fraction of red cells	EFO_0004586	Astle W	27863252	European	2016	-0.0355	0.006275	1.53e-08	-	173480	0	173480	2	-	Astle-W_Blood-Cell-Traits_EUR_2016
exm1271863	rs17232910	chr16:89839766	chr16:89773358	G	C	rs17226274	chr16:89850170	chr16:89783762	C	T	1	0.85387	1	High light scatter percentage of red cells	EFO_0004586	Astle W	27863252	European	2016	-0.03392	0.006086	2.49e-08	-	173480	0	173480	2	-	Astle-W_Blood-Cell-Traits_EUR_2016
exm1271900	rs2239359	chr16:89849480	chr16:89783072	C	T	rs2239359	chr16:89849480	chr16:89783072	C	T	0	1	1	Frecklesburns vs no frecklestans	EFO_0003963	Sulem P	18488028	European	2008	NA	NA	4.50e-10	NA	5130	-	-	-	-	GRASP
exm1271900	rs2239359	chr16:89849480	chr16:89783072	C	T	rs2239359	chr16:89849480	chr16:89783072	C	T	0	1	1	Skin freckles	EFO_0003963	Sulem P	18488028	European	2008	NA	NA	6.60e-09	NA	5130	-	-	-	-	GRASP
exm1271919	rs11646374	chr16:89857935	chr16:89791527	A	G	rs11646374	chr16:89857935	chr16:89791527	A	G	0	1	1	High light scatter reticulocyte count	EFO_0004586	Astle W	27863252	European	2016	0.03661	0.006281	5.62e-09	+	173480	0	173480	2	-	Astle-W_Blood-Cell-Traits_EUR_2016
exm1271919	rs11646374	chr16:89857935	chr16:89791527	A	G	rs11646374	chr16:89857935	chr16:89791527	A	G	0	1	1	Reticulocyte count	EFO_0004586	Astle W	27863252	European	2016	0.04077	0.006291	9.15e-11	+	173480	0	173480	2	-	Astle-W_Blood-Cell-Traits_EUR_2016
exm1271919	rs11646374	chr16:89857935	chr16:89791527	A	G	rs11646374	chr16:89857935	chr16:89791527	A	G	0	1	1	Reticulocyte fraction of red cells	EFO_0004586	Astle W	27863252	European	2016	0.0363	0.006286	7.75e-09	+	173480	0	173480	2	-	Astle-W_Blood-Cell-Traits_EUR_2016
exm1271919	rs11646374	chr16:89857935	chr16:89791527	A	G	rs17226274	chr16:89850170	chr16:89783762	T	C	1	0.85387	1	High light scatter percentage of red cells	EFO_0004586	Astle W	27863252	European	2016	0.03392	0.006086	2.49e-08	+	173480	0	173480	2	-	Astle-W_Blood-Cell-Traits_EUR_2016
exm1272359	rs2228479	chr16:89985940	chr16:89919532	A	G	rs2228479	chr16:89985940	chr16:89919532	A	G	0	1	1	High light scatter percentage of red cells	EFO_0004586	Astle W	27863252	European	2016	0.03356	0.006028	2.59e-08	+	173480	0	173480	2	-	Astle-W_Blood-Cell-Traits_EUR_2016
exm1272359	rs2228479	chr16:89985940	chr16:89919532	A	G	rs2228479	chr16:89985940	chr16:89919532	A	G	0	1	1	High light scatter reticulocyte count	EFO_0004586	Astle W	27863252	European	2016	0.03589	0.006028	2.63e-09	+	173480	0	173480	2	-	Astle-W_Blood-Cell-Traits_EUR_2016
exm1272359	rs2228479	chr16:89985940	chr16:89919532	A	G	rs2228479	chr16:89985940	chr16:89919532	A	G	0	1	1	Reticulocyte count	EFO_0004586	Astle W	27863252	European	2016	0.03835	0.006038	2.13e-10	+	173480	0	173480	2	-	Astle-W_Blood-Cell-Traits_EUR_2016
exm1272359	rs2228479	chr16:89985940	chr16:89919532	A	G	rs2228479	chr16:89985940	chr16:89919532	A	G	0	1	1	Reticulocyte fraction of red cells	EFO_0004586	Astle W	27863252	European	2016	0.0353	0.006034	4.91e-09	+	173480	0	173480	2	-	Astle-W_Blood-Cell-Traits_EUR_2016
exm1272359	rs2228479	chr16:89985940	chr16:89919532	A	G	rs2270460	chr16:89972416	chr16:89906008	A	C	1	0.82979	1	Hair color red	EFO_0003924	Sulem P	18488028	European	2008	NA	NA	6.40e-10	NA	5130	-	-	-	-	GRASP
exm1272386	rs1805008	chr16:89986144	chr16:89919736	C	T	rs1805008	chr16:89986144	chr16:89919736	C	T	0	1	1	Height	EFO_0004339	GIANT	28146470	European	2017	-0.029	0.0046	1.50e-10	-	381625	0	381625	106	IVNT	GIANT_Height_EUR_2017
exm1272386	rs1805008	chr16:89986144	chr16:89919736	C	T	rs1805008	chr16:89986144	chr16:89919736	C	T	0	1	1	Height	EFO_0004339	GIANT	28146470	Mixed	2017	-0.029	0.0045	1.30e-10	-	458927	0	458927	147	IVNT	GIANT_Height_Mixed_2017
exm1272386	rs1805008	chr16:89986144	chr16:89919736	C	T	rs1805008	chr16:89986144	chr16:89919736	C	T	0	1	1	Hair color	EFO_0003924	Han J	18483556	European	2008	NA	NA	2.57e-10	NA	2287	-	-	-	-	GRASP
exm1272386	rs1805008	chr16:89986144	chr16:89919736	C	T	rs1805008	chr16:89986144	chr16:89919736	C	T	0	1	1	Hair color blond versus brown	EFO_0003924	Sulem P	18488028	European	2008	NA	NA	3.90e-16	NA	5130	-	-	-	-	GRASP
exm1272386	rs1805008	chr16:89986144	chr16:89919736	C	T	rs1805008	chr16:89986144	chr16:89919736	C	T	0	1	1	Hair color red	EFO_0003924	Sulem P	17952075	European	2007	NA	NA	4.20e-95	NA	2986	-	-	-	-	GRASP
exm1272386	rs1805008	chr16:89986144	chr16:89919736	C	T	rs1805008	chr16:89986144	chr16:89919736	C	T	0	1	1	Hair color red	EFO_0003924	Han J	18483556	European	2008	NA	NA	5.00e-10	NA	2287	-	-	-	-	GRASP
exm1272386	rs1805008	chr16:89986144	chr16:89919736	C	T	rs1805008	chr16:89986144	chr16:89919736	C	T	0	1	1	Hair color red	EFO_0003924	Sulem P	18488028	European	2008	NA	NA	1.40e-162	NA	5130	-	-	-	-	GRASP
exm1272386	rs1805008	chr16:89986144	chr16:89919736	C	T	rs1805008	chr16:89986144	chr16:89919736	C	T	0	1	1	Hair color red	EFO_0003924	Eriksson N	20585627	European	2010	NA	NA	3.31e-38	NA	9126	-	-	-	-	GRASP
exm1272386	rs1805008	chr16:89986144	chr16:89919736	C	T	rs1805008	chr16:89986144	chr16:89919736	C	T	0	1	1	Hair color red	EFO_0003924	Liu	22140526	European	2011	NA	NA	3.40e-50	NA	7732	-	-	-	-	GRASP
exm1272386	rs1805008	chr16:89986144	chr16:89919736	C	T	rs1805008	chr16:89986144	chr16:89919736	C	T	0	1	1	Skin freckles	EFO_0003963	Sulem P	18488028	European	2008	NA	NA	2.00e-90	NA	5130	-	-	-	-	GRASP
exm1272386	rs1805008	chr16:89986144	chr16:89919736	C	T	rs1805008	chr16:89986144	chr16:89919736	C	T	0	1	1	Skin freckles	EFO_0003963	Eriksson N	20585627	European	2010	NA	NA	6.61e-24	NA	9126	-	-	-	-	GRASP
exm1272386	rs1805008	chr16:89986144	chr16:89919736	C	T	rs1805008	chr16:89986144	chr16:89919736	C	T	0	1	1	Skin sensitivity to sun	EFO_0004795	Sulem P	18488028	European	2008	NA	NA	2.30e-69	NA	5130	-	-	-	-	GRASP
exm1272386	rs1805008	chr16:89986144	chr16:89919736	C	T	rs1805008	chr16:89986144	chr16:89919736	C	T	0	1	1	Skin sensitivity to sun and skin freckles	EFO_0004795	Sulem P	18488028	European	2008	NA	NA	4.60e-124	NA	5130	-	-	-	-	GRASP
exm1272386	rs1805008	chr16:89986144	chr16:89919736	C	T	rs1805008	chr16:89986144	chr16:89919736	C	T	0	1	1	Tanning ability	-	Zhang M	23548203	European	2013	NA	NA	1.30e-13	NA	3871	-	-	-	-	GRASP
exm1272386	rs1805008	chr16:89986144	chr16:89919736	C	T	rs1805008	chr16:89986144	chr16:89919736	C	T	0	1	1	Comparative height size at age 10	NCIT_C106497;NCIT_C19666	Neale B	UKBB	European	2017	-0.01861	0.002902	1.45e-10	-	332021	0	332021	1	IVNT	Neale-B_UKBB_EUR_2017
exm1272386	rs1805008	chr16:89986144	chr16:89919736	C	T	rs1805008	chr16:89986144	chr16:89919736	C	T	0	1	1	Self-reported malignant melanoma	EFO_0000389;EFO_0000756	Neale B	UKBB	European	2017	-0.002521	0.0003785	2.75e-11	-	337159	2677	334482	1	-	Neale-B_UKBB_EUR_2017
exm1272386	rs1805008	chr16:89986144	chr16:89919736	C	T	rs147484236	chr16:89951527	chr16:89885119	T	G	1	0.85198	1	Height	EFO_0004339	Neale B	UKBB	European	2017	-0.01763	0.002993	3.83e-09	-	336474	0	336474	1	IVNT	Neale-B_UKBB_EUR_2017
exm1272386	rs1805008	chr16:89986144	chr16:89919736	C	T	rs147484236	chr16:89951527	chr16:89885119	T	G	1	0.85198	1	Trunk fat-free mass	-	Neale B	UKBB	European	2017	-0.01457	0.002653	3.95e-08	-	331030	0	331030	1	IVNT	Neale-B_UKBB_EUR_2017
exm1272386	rs1805008	chr16:89986144	chr16:89919736	C	T	rs78498439	chr16:89967514	chr16:89901106	G	A	1	0.84677	1	Self-reported basal cell carcinoma	EFO_0004193	Neale B	UKBB	European	2017	-0.002274	0.000417	4.95e-08	-	337159	3156	334003	1	-	Neale-B_UKBB_EUR_2017
exm1272386	rs1805008	chr16:89986144	chr16:89919736	C	T	rs78498439	chr16:89967514	chr16:89901106	G	A	1	0.84677	1	Monobrow	EFO_0007906	Pickrell JK	27182965	European	2016	NA	NA	7.00e-14	NA	-	-	-	-	unit increase	NHGRI-EBI_GWAS_Catalog
exm1272601	rs4785755	chr16:90037828	chr16:89971420	A	G	rs4785755	chr16:90037828	chr16:89971420	A	G	0	1	1	Burns vs tans	-	Sulem P	18488028	European	2008	NA	NA	2.70e-08	NA	5130	-	-	-	-	GRASP
exm1272601	rs4785755	chr16:90037828	chr16:89971420	A	G	rs4785755	chr16:90037828	chr16:89971420	A	G	0	1	1	Frecklesburns vs no frecklestans	EFO_0003963	Sulem P	18488028	European	2008	NA	NA	1.90e-14	NA	5130	-	-	-	-	GRASP
exm1272601	rs4785755	chr16:90037828	chr16:89971420	A	G	rs4785755	chr16:90037828	chr16:89971420	A	G	0	1	1	Hair color red	EFO_0003924	Sulem P	17952075	European	2007	NA	NA	1.40e-08	NA	2986	-	-	-	-	GRASP
exm1272601	rs4785755	chr16:90037828	chr16:89971420	A	G	rs4785755	chr16:90037828	chr16:89971420	A	G	0	1	1	Hair color red	EFO_0003924	Sulem P	18488028	European	2008	NA	NA	2.10e-11	NA	5130	-	-	-	-	GRASP
exm1272601	rs4785755	chr16:90037828	chr16:89971420	A	G	rs4785755	chr16:90037828	chr16:89971420	A	G	0	1	1	Skin freckles	EFO_0003963	Sulem P	18488028	European	2008	NA	NA	2.70e-11	NA	5130	-	-	-	-	GRASP
exm1275233	rs3809870	chr17:1636934	chr17:1733640	A	G	rs3809870	chr17:1636934	chr17:1733640	A	G	0	1	1	Height	EFO_0004339	Neale B	UKBB	European	2017	0.01118	0.001964	1.24e-08	+	336474	0	336474	1	IVNT	Neale-B_UKBB_EUR_2017
exm1275436	rs1136287	chr17:1673276	chr17:1769982	C	T	rs1136287	chr17:1673276	chr17:1769982	C	T	0	1	1	Height	EFO_0004339	GIANT	28146470	European	2017	0.014	0.0025	3.10e-08	+	381625	0	381625	106	IVNT	GIANT_Height_EUR_2017
exm1275436	rs1136287	chr17:1673276	chr17:1769982	C	T	rs1136287	chr17:1673276	chr17:1769982	C	T	0	1	1	Height	EFO_0004339	GIANT	28146470	Mixed	2017	0.013	0.0023	3.90e-08	+	458927	0	458927	147	IVNT	GIANT_Height_Mixed_2017
exm1275436	rs1136287	chr17:1673276	chr17:1769982	C	T	rs1136287	chr17:1673276	chr17:1769982	C	T	0	1	1	Comparative height size at age 10	NCIT_C106497;NCIT_C19666	Neale B	UKBB	European	2017	0.0116	0.00173	2.01e-11	+	332021	0	332021	1	IVNT	Neale-B_UKBB_EUR_2017
exm1275436	rs1136287	chr17:1673276	chr17:1769982	C	T	rs1136287	chr17:1673276	chr17:1769982	C	T	0	1	1	Forced vital capacity, best measure	EFO_0004312	Neale B	UKBB	European	2017	0.01257	0.00226	2.71e-08	+	255492	0	255492	1	IVNT	Neale-B_UKBB_EUR_2017
exm1275436	rs1136287	chr17:1673276	chr17:1769982	C	T	rs1136287	chr17:1673276	chr17:1769982	C	T	0	1	1	Height	EFO_0004339	Neale B	UKBB	European	2017	0.01469	0.001801	3.36e-16	+	336474	0	336474	1	IVNT	Neale-B_UKBB_EUR_2017
exm1275436	rs1136287	chr17:1673276	chr17:1769982	C	T	rs1136287	chr17:1673276	chr17:1769982	C	T	0	1	1	Sitting height	EFO_0007118	Neale B	UKBB	European	2017	0.01104	0.001959	1.73e-08	+	336172	0	336172	1	IVNT	Neale-B_UKBB_EUR_2017
exm1275436	rs1136287	chr17:1673276	chr17:1769982	C	T	rs7220762	chr17:1668248	chr17:1764954	T	C	1	0.95654	0.991	Forced expiratory volume in 1-second, best measure	NCIT_C112285;NCIT_C38084	Neale B	UKBB	European	2017	0.01314	0.002409	4.91e-08	+	255492	0	255492	1	IVNT	Neale-B_UKBB_EUR_2017
exm1275576	rs11549830	chr17:1690752	chr17:1787458	G	A	rs11549830	chr17:1690752	chr17:1787458	G	A	0	1	1	Comparative height size at age 10	NCIT_C106497;NCIT_C19666	Neale B	UKBB	European	2017	-0.01107	0.001773	4.30e-10	-	332021	0	332021	1	IVNT	Neale-B_UKBB_EUR_2017
exm1275576	rs11549830	chr17:1690752	chr17:1787458	G	A	rs11549830	chr17:1690752	chr17:1787458	G	A	0	1	1	Height	EFO_0004339	Neale B	UKBB	European	2017	-0.01411	0.001845	2.01e-14	-	336474	0	336474	1	IVNT	Neale-B_UKBB_EUR_2017
exm1275576	rs11549830	chr17:1690752	chr17:1787458	G	A	rs11549830	chr17:1690752	chr17:1787458	G	A	0	1	1	Sitting height	EFO_0007118	Neale B	UKBB	European	2017	-0.01176	0.002007	4.63e-09	-	336172	0	336172	1	IVNT	Neale-B_UKBB_EUR_2017
exm1275720	rs5030755	chr17:1782952	chr17:1879658	A	G	rs5030755	chr17:1782952	chr17:1879658	A	G	0	1	1	Mean corpuscular hemoglobin	EFO_0004586	Astle W	27863252	European	2016	0.03167	0.005473	7.14e-09	+	173480	0	173480	2	-	Astle-W_Blood-Cell-Traits_EUR_2016
exm1275720	rs5030755	chr17:1782952	chr17:1879658	A	G	rs5030755	chr17:1782952	chr17:1879658	A	G	0	1	1	Mean corpuscular volume	EFO_0004586	Astle W	27863252	European	2016	0.03544	0.00546	8.54e-11	+	173480	0	173480	2	-	Astle-W_Blood-Cell-Traits_EUR_2016
exm1275720	rs5030755	chr17:1782952	chr17:1879658	A	G	rs5030755	chr17:1782952	chr17:1879658	A	G	0	1	1	Mean corpuscular volume	EFO_0004526	Astle W	27863252	European	2016	-0.03544	0.005467	9.00e-11	-	-	-	-	-	unit decrease	NHGRI-EBI_GWAS_Catalog
exm1279514	rs781831	chr17:3947644	chr17:4044350	T	C	rs781831	chr17:3947644	chr17:4044350	T	C	0	1	1	Diastolic blood pressure	EFO_0006336	Neale B	UKBB	European	2017	-0.01387	0.002509	3.22e-08	-	317756	0	317756	1	IVNT	Neale-B_UKBB_EUR_2017
exm1279527	rs781852	chr17:3953102	chr17:4049808	G	A	rs781852	chr17:3953102	chr17:4049808	G	A	0	1	1	Diastolic blood pressure	EFO_0006336	Neale B	UKBB	European	2017	0.01392	0.002521	3.33e-08	+	317756	0	317756	1	IVNT	Neale-B_UKBB_EUR_2017
exm1280996	rs9436	chr17:4574751	chr17:4671456	T	A	rs9436	chr17:4574751	chr17:4671456	T	A	0	1	1	Eosinophil count	EFO_0004586	Astle W	27863252	European	2016	0.02934	0.004153	1.61e-12	+	173480	0	173480	2	-	Astle-W_Blood-Cell-Traits_EUR_2016
exm1280996	rs9436	chr17:4574751	chr17:4671456	T	A	rs9436	chr17:4574751	chr17:4671456	T	A	0	1	1	Eosinophil percentage of granulocytes	EFO_0004586	Astle W	27863252	European	2016	0.03264	0.004168	4.77e-15	+	173480	0	173480	2	-	Astle-W_Blood-Cell-Traits_EUR_2016
exm1280996	rs9436	chr17:4574751	chr17:4671456	T	A	rs9436	chr17:4574751	chr17:4671456	T	A	0	1	1	Eosinophil percentage of white cells	EFO_0004586	Astle W	27863252	European	2016	0.03541	0.004149	1.41e-17	+	173480	0	173480	2	-	Astle-W_Blood-Cell-Traits_EUR_2016
exm1280996	rs9436	chr17:4574751	chr17:4671456	T	A	rs9436	chr17:4574751	chr17:4671456	T	A	0	1	1	Lymphocyte count	EFO_0004586	Astle W	27863252	European	2016	-0.02936	0.004194	2.55e-12	-	173480	0	173480	2	-	Astle-W_Blood-Cell-Traits_EUR_2016
exm1280996	rs9436	chr17:4574751	chr17:4671456	T	A	rs9436	chr17:4574751	chr17:4671456	T	A	0	1	1	Neutrophil percentage of granulocytes	EFO_0004586	Astle W	27863252	European	2016	-0.02867	0.004168	6.06e-12	-	173480	0	173480	2	-	Astle-W_Blood-Cell-Traits_EUR_2016
exm1280996	rs9436	chr17:4574751	chr17:4671456	T	A	rs9436	chr17:4574751	chr17:4671456	T	A	0	1	1	Sum eosinophil basophil counts	EFO_0004586	Astle W	27863252	European	2016	0.02581	0.004159	5.44e-10	+	173480	0	173480	2	-	Astle-W_Blood-Cell-Traits_EUR_2016
exm1281974	rs35400274	chr17:4803711	chr17:4900416	A	G	rs35400274	chr17:4803711	chr17:4900416	A	G	0	1	1	Platelet count	EFO_0004586	Astle W	27863252	European	2016	0.03403	0.005296	1.31e-10	+	173480	0	173480	2	-	Astle-W_Blood-Cell-Traits_EUR_2016
exm1281974	rs35400274	chr17:4803711	chr17:4900416	A	G	rs35400274	chr17:4803711	chr17:4900416	A	G	0	1	1	Platelet distribution width	EFO_0004586	Astle W	27863252	European	2016	-0.03599	0.005217	5.23e-12	-	173480	0	173480	2	-	Astle-W_Blood-Cell-Traits_EUR_2016
exm1281974	rs35400274	chr17:4803711	chr17:4900416	A	G	rs35400274	chr17:4803711	chr17:4900416	A	G	0	1	1	Body mass index	EFO_0004340	GIANT	29273807	Mixed	2018	0.016	0.0029	3.70e-08	+	526508	0	526508	123	IVNT	GIANT_BMI_Mixed_2018
exm1282062	rs6065	chr17:4836381	chr17:4933086	C	T	rs6065	chr17:4836381	chr17:4933086	C	T	0	1	1	Mean platelet volume	EFO_0004586	Astle W	27863252	European	2016	0.04084	0.007114	9.48e-09	+	173480	0	173480	2	-	Astle-W_Blood-Cell-Traits_EUR_2016
exm1282062	rs6065	chr17:4836381	chr17:4933086	C	T	rs6065	chr17:4836381	chr17:4933086	C	T	0	1	1	Platelet count	EFO_0004586	Astle W	27863252	European	2016	-0.06401	0.007176	4.64e-19	-	173480	0	173480	2	-	Astle-W_Blood-Cell-Traits_EUR_2016
exm1282062	rs6065	chr17:4836381	chr17:4933086	C	T	rs6065	chr17:4836381	chr17:4933086	C	T	0	1	1	Plateletcrit	EFO_0004586	Astle W	27863252	European	2016	-0.05	0.007199	3.78e-12	-	173480	0	173480	2	-	Astle-W_Blood-Cell-Traits_EUR_2016
exm1282062	rs6065	chr17:4836381	chr17:4933086	C	T	rs6065	chr17:4836381	chr17:4933086	C	T	0	1	1	Platelet distribution width	EFO_0004586	Astle W	27863252	European	2016	0.07471	0.007072	4.38e-26	+	173480	0	173480	2	-	Astle-W_Blood-Cell-Traits_EUR_2016
exm1282062	rs6065	chr17:4836381	chr17:4933086	C	T	rs6065	chr17:4836381	chr17:4933086	C	T	0	1	1	Platelet count PLT	EFO_0004309	Kamatani Y	20139978	East Asian	2010	NA	NA	2.13e-12	NA	14700	-	-	-	-	GRASP
exm1282062	rs6065	chr17:4836381	chr17:4933086	C	T	rs6065	chr17:4836381	chr17:4933086	C	T	0	1	1	Platelet count PLT	EFO_0004309	Gieger C	22139419	European	2011	NA	NA	3.76e-12	NA	18600	-	-	-	-	GRASP
exm1282062	rs6065	chr17:4836381	chr17:4933086	C	T	rs6065	chr17:4836381	chr17:4933086	C	T	0	1	1	Platelet counts	-	Kamatani Y	20139978	East Asian	2010	-0.124	0.01763	2.00e-12	-	-	-	-	-	unit increase	NHGRI-EBI_GWAS_Catalog
exm1282062	rs6065	chr17:4836381	chr17:4933086	C	T	rs6065	chr17:4836381	chr17:4933086	C	T	0	1	1	Platelet counts	-	Gieger C	22139419	European	2011	-4.191	0.6306	3.00e-11	-	-	-	-	-	10^9/l increase	NHGRI-EBI_GWAS_Catalog
exm1282062	rs6065	chr17:4836381	chr17:4933086	C	T	rs1060431	chr17:4840868	chr17:4937573	G	A	1	1	1	Platelet count	EFO_0004309	Astle W	27863252	European	2016	-0.06363	0.007	1.00e-19	-	-	-	-	-	unit increase	NHGRI-EBI_GWAS_Catalog
exm1282062	rs6065	chr17:4836381	chr17:4933086	C	T	rs1060431	chr17:4840868	chr17:4937573	G	A	1	1	1	Plateletcrit	EFO_0007985	Astle W	27863252	European	2016	-0.04995	0.007005	1.00e-12	-	-	-	-	-	unit increase	NHGRI-EBI_GWAS_Catalog
exm1282062	rs6065	chr17:4836381	chr17:4933086	C	T	rs1060431	chr17:4840868	chr17:4937573	G	A	1	1	1	Platelet distribution width	EFO_0007984	Astle W	27863252	European	2016	-0.07337	0.006898	2.00e-26	-	-	-	-	-	unit decrease	NHGRI-EBI_GWAS_Catalog
exm1282445	rs16942615	chr17:4875628	chr17:4972333	A	G	rs16942615	chr17:4875628	chr17:4972333	A	G	0	1	1	Mean platelet volume	EFO_0004586	Astle W	27863252	European	2016	0.04178	0.007292	1.01e-08	+	173480	0	173480	2	-	Astle-W_Blood-Cell-Traits_EUR_2016
exm1282445	rs16942615	chr17:4875628	chr17:4972333	A	G	rs16942615	chr17:4875628	chr17:4972333	A	G	0	1	1	Platelet count	EFO_0004586	Astle W	27863252	European	2016	-0.05408	0.007354	1.93e-13	-	173480	0	173480	2	-	Astle-W_Blood-Cell-Traits_EUR_2016
exm1282445	rs16942615	chr17:4875628	chr17:4972333	A	G	rs16942615	chr17:4875628	chr17:4972333	A	G	0	1	1	Platelet distribution width	EFO_0004586	Astle W	27863252	European	2016	0.07094	0.007249	1.30e-22	+	173480	0	173480	2	-	Astle-W_Blood-Cell-Traits_EUR_2016
exm1282445	rs16942615	chr17:4875628	chr17:4972333	A	G	rs16954304	chr17:4871518	chr17:4968223	T	C	1	0.98702	1	Plateletcrit	EFO_0004586	Astle W	27863252	European	2016	-0.0409	0.007446	3.96e-08	-	173480	0	173480	2	-	Astle-W_Blood-Cell-Traits_EUR_2016
exm1284473	rs144822294	chr17:6337271	chr17:6433951	A	G	rs144822294	chr17:6337271	chr17:6433951	A	G	0	1	1	Cause of death: connective and soft tissue, unspecified	EFO_0000691	Neale B	UKBB	European	2017	0.07743	0.01142	1.30e-11	+	7637	25	7612	1	-	Neale-B_UKBB_EUR_2017
exm1287293	rs72842820	chr17:7329134	chr17:7425815	A	G	rs72842820	chr17:7329134	chr17:7425815	A	G	0	1	1	Height	EFO_0004339	GIANT	28146470	European	2017	0.023	0.0032	6.10e-13	+	381625	0	381625	106	IVNT	GIANT_Height_EUR_2017
exm1287293	rs72842820	chr17:7329134	chr17:7425815	A	G	rs72842820	chr17:7329134	chr17:7425815	A	G	0	1	1	Height	EFO_0004339	GIANT	28146470	Mixed	2017	0.022	0.003	6.80e-14	+	458927	0	458927	147	IVNT	GIANT_Height_Mixed_2017
exm1287293	rs72842820	chr17:7329134	chr17:7425815	A	G	rs72842820	chr17:7329134	chr17:7425815	A	G	0	1	1	Height	EFO_0004339	Neale B	UKBB	European	2017	0.02259	0.002218	2.36e-24	+	336474	0	336474	1	IVNT	Neale-B_UKBB_EUR_2017
exm1287293	rs72842820	chr17:7329134	chr17:7425815	A	G	rs72842820	chr17:7329134	chr17:7425815	A	G	0	1	1	Sitting height	EFO_0007118	Neale B	UKBB	European	2017	0.02084	0.002413	5.90e-18	+	336172	0	336172	1	IVNT	Neale-B_UKBB_EUR_2017
exm1287293	rs72842820	chr17:7329134	chr17:7425815	A	G	rs72842820	chr17:7329134	chr17:7425815	A	G	0	1	1	Trunk fat-free mass	-	Neale B	UKBB	European	2017	0.01282	0.001966	6.92e-11	+	331030	0	331030	1	IVNT	Neale-B_UKBB_EUR_2017
exm1287293	rs72842820	chr17:7329134	chr17:7425815	A	G	rs72842820	chr17:7329134	chr17:7425815	A	G	0	1	1	Trunk predicted mass	-	Neale B	UKBB	European	2017	0.01276	0.00196	7.37e-11	+	330995	0	330995	1	IVNT	Neale-B_UKBB_EUR_2017
exm1287293	rs72842820	chr17:7329134	chr17:7425815	A	G	rs72842820	chr17:7329134	chr17:7425815	A	G	0	1	1	Whole body fat-free mass	-	Neale B	UKBB	European	2017	0.01079	0.001974	4.57e-08	+	331291	0	331291	1	IVNT	Neale-B_UKBB_EUR_2017
exm1287293	rs72842820	chr17:7329134	chr17:7425815	A	G	rs72842820	chr17:7329134	chr17:7425815	A	G	0	1	1	Whole body water mass	-	Neale B	UKBB	European	2017	0.01084	0.001977	4.22e-08	+	331315	0	331315	1	IVNT	Neale-B_UKBB_EUR_2017
exm1287816	rs2228129	chr17:7402600	chr17:7499281	C	T	rs2228129	chr17:7402600	chr17:7499281	C	T	0	1	1	Height	EFO_0004339	Neale B	UKBB	European	2017	-0.01951	0.001983	7.85e-23	-	336474	0	336474	1	IVNT	Neale-B_UKBB_EUR_2017
exm1287816	rs2228129	chr17:7402600	chr17:7499281	C	T	rs2228129	chr17:7402600	chr17:7499281	C	T	0	1	1	Sitting height	EFO_0007118	Neale B	UKBB	European	2017	-0.01667	0.002158	1.13e-14	-	336172	0	336172	1	IVNT	Neale-B_UKBB_EUR_2017
exm1287816	rs2228129	chr17:7402600	chr17:7499281	C	T	rs2228129	chr17:7402600	chr17:7499281	C	T	0	1	1	Trunk fat-free mass	-	Neale B	UKBB	European	2017	-0.009788	0.001758	2.58e-08	-	331030	0	331030	1	IVNT	Neale-B_UKBB_EUR_2017
exm1287816	rs2228129	chr17:7402600	chr17:7499281	C	T	rs2228129	chr17:7402600	chr17:7499281	C	T	0	1	1	Trunk predicted mass	-	Neale B	UKBB	European	2017	-0.00974	0.001752	2.72e-08	-	330995	0	330995	1	IVNT	Neale-B_UKBB_EUR_2017
exm1287816	rs2228129	chr17:7402600	chr17:7499281	C	T	rs8065577	chr17:7385174	chr17:7481855	C	G	1	1	1	Height	EFO_0004339	GIANT	25282103	European	2014	-0.02	0.0034	1.10e-08	-	253171	0	253171	79	Z-score	GIANT_Height_EUR_2014
exm1287816	rs2228129	chr17:7402600	chr17:7499281	C	T	rs9303218	chr17:7398662	chr17:7495343	T	C	1	1	1	Sex hormone binding globulin SHBG concentrations	EFO_0003941	Coviello AD	22829776	European	2012	NA	NA	1.21e-11	NA	21791	-	-	-	-	GRASP
exm1288075	rs3803800	chr17:7462969	chr17:7559652	A	G	rs3803800	chr17:7462969	chr17:7559652	A	G	0	1	1	Blood proteins	-	Osman W	22558069	East Asian	2012	NA	NA	7.00e-15	NA	-	-	-	-	-	dbGaP
exm1288075	rs3803800	chr17:7462969	chr17:7559652	A	G	rs3803800	chr17:7462969	chr17:7559652	A	G	0	1	1	Glomerulonephritis iga	-	Yu XQ	22197929	East Asian	2011	NA	NA	9.00e-11	NA	-	-	-	-	-	dbGaP
exm1288075	rs3803800	chr17:7462969	chr17:7559652	A	G	rs3803800	chr17:7462969	chr17:7559652	A	G	0	1	1	IgA nephropathy	NCIT_C34643	Yu XQ	22197929	East Asian	2011	NA	NA	9.40e-11	NA	5704	-	-	-	-	GRASP
exm1288075	rs3803800	chr17:7462969	chr17:7559652	A	G	rs3803800	chr17:7462969	chr17:7559652	A	G	0	1	1	Serum non albumin protein	EFO_0004568	Osman W	22558069	East Asian	2012	NA	NA	7.20e-15	NA	9103	-	-	-	-	GRASP
exm1288075	rs3803800	chr17:7462969	chr17:7559652	A	G	rs3803800	chr17:7462969	chr17:7559652	A	G	0	1	1	IgA nephropathy	EFO_0004194	Yu XQ	22197929	East Asian	2011	0.1906	0.0294	9.00e-11	+	-	-	-	-	log OR	NHGRI-EBI_GWAS_Catalog
exm1288075	rs3803800	chr17:7462969	chr17:7559652	A	G	rs3803800	chr17:7462969	chr17:7559652	A	G	0	1	1	Non albumin protein levels	EFO_0004747	Osman W	22558069	East Asian	2012	0.104	0.01336	7.00e-15	+	-	-	-	-	unit increase	NHGRI-EBI_GWAS_Catalog
exm1288075	rs3803800	chr17:7462969	chr17:7559652	A	G	rs3803800	chr17:7462969	chr17:7559652	A	G	0	1	1	Testosterone	EFO_0004908	Prins B	28887542	European	2017	-0.06	0.01	4.87e-10	-	4387	0	4387	1	nmol/l	Prins-B_Testosterone_EUR_2017
exm1288274	rs9901673	chr17:7484101	chr17:7580783	A	C	rs9901673	chr17:7484101	chr17:7580783	A	C	0	1	1	Eosinophil percentage of granulocytes	EFO_0004586	Astle W	27863252	European	2016	-0.02604	0.004707	3.15e-08	-	173480	0	173480	2	-	Astle-W_Blood-Cell-Traits_EUR_2016
exm1288274	rs9901673	chr17:7484101	chr17:7580783	A	C	rs9901673	chr17:7484101	chr17:7580783	A	C	0	1	1	Eosinophil percentage of white cells	EFO_0004586	Astle W	27863252	European	2016	-0.02577	0.004686	3.83e-08	-	173480	0	173480	2	-	Astle-W_Blood-Cell-Traits_EUR_2016
exm1288274	rs9901673	chr17:7484101	chr17:7580783	A	C	rs9901673	chr17:7484101	chr17:7580783	A	C	0	1	1	Height	EFO_0004339	Neale B	UKBB	European	2017	0.01487	0.002262	4.90e-11	+	336474	0	336474	1	IVNT	Neale-B_UKBB_EUR_2017
exm1288331	rs10852891	chr17:7490810	chr17:7587492	A	G	rs10852891	chr17:7490810	chr17:7587492	A	G	0	1	1	Eosinophil percentage of granulocytes	EFO_0004586	Astle W	27863252	European	2016	-0.02624	0.004713	2.57e-08	-	173480	0	173480	2	-	Astle-W_Blood-Cell-Traits_EUR_2016
exm1288331	rs10852891	chr17:7490810	chr17:7587492	A	G	rs10852891	chr17:7490810	chr17:7587492	A	G	0	1	1	Eosinophil percentage of white cells	EFO_0004586	Astle W	27863252	European	2016	-0.02584	0.004692	3.65e-08	-	173480	0	173480	2	-	Astle-W_Blood-Cell-Traits_EUR_2016
exm1288331	rs10852891	chr17:7490810	chr17:7587492	A	G	rs10852891	chr17:7490810	chr17:7587492	A	G	0	1	1	Height	EFO_0004339	Neale B	UKBB	European	2017	0.01476	0.002263	7.00e-11	+	336474	0	336474	1	IVNT	Neale-B_UKBB_EUR_2017
exm1288441	rs13894	chr17:7529902	chr17:7626584	G	A	rs13894	chr17:7529902	chr17:7626584	G	A	0	1	1	Basal metabolic rate	EFO_0007777	Neale B	UKBB	European	2017	0.01731	0.003081	1.93e-08	+	331307	0	331307	1	IVNT	Neale-B_UKBB_EUR_2017
exm1288441	rs13894	chr17:7529902	chr17:7626584	G	A	rs13894	chr17:7529902	chr17:7626584	G	A	0	1	1	Height	EFO_0004339	Neale B	UKBB	European	2017	0.02208	0.0033	2.22e-11	+	336474	0	336474	1	IVNT	Neale-B_UKBB_EUR_2017
exm1288441	rs13894	chr17:7529902	chr17:7626584	G	A	rs13894	chr17:7529902	chr17:7626584	G	A	0	1	1	Leg fat-free mass left	-	Neale B	UKBB	European	2017	0.01802	0.003059	3.88e-09	+	331258	0	331258	1	IVNT	Neale-B_UKBB_EUR_2017
exm1288441	rs13894	chr17:7529902	chr17:7626584	G	A	rs13894	chr17:7529902	chr17:7626584	G	A	0	1	1	Leg fat-free mass right	-	Neale B	UKBB	European	2017	0.01789	0.003058	4.91e-09	+	331285	0	331285	1	IVNT	Neale-B_UKBB_EUR_2017
exm1288441	rs13894	chr17:7529902	chr17:7626584	G	A	rs13894	chr17:7529902	chr17:7626584	G	A	0	1	1	Leg predicted mass left	-	Neale B	UKBB	European	2017	0.01775	0.003039	5.17e-09	+	331253	0	331253	1	IVNT	Neale-B_UKBB_EUR_2017
exm1288441	rs13894	chr17:7529902	chr17:7626584	G	A	rs13894	chr17:7529902	chr17:7626584	G	A	0	1	1	Leg predicted mass right	-	Neale B	UKBB	European	2017	0.0177	0.003038	5.75e-09	+	331285	0	331285	1	IVNT	Neale-B_UKBB_EUR_2017
exm1288441	rs13894	chr17:7529902	chr17:7626584	G	A	rs13894	chr17:7529902	chr17:7626584	G	A	0	1	1	Whole body fat-free mass	-	Neale B	UKBB	European	2017	0.01609	0.002938	4.36e-08	+	331291	0	331291	1	IVNT	Neale-B_UKBB_EUR_2017
exm1288441	rs13894	chr17:7529902	chr17:7626584	G	A	rs13894	chr17:7529902	chr17:7626584	G	A	0	1	1	Whole body water mass	-	Neale B	UKBB	European	2017	0.01611	0.002943	4.41e-08	+	331315	0	331315	1	IVNT	Neale-B_UKBB_EUR_2017
exm1288441	rs13894	chr17:7529902	chr17:7626584	G	A	rs9903150	chr17:7478280	chr17:7574962	T	C	1	0.98688	1	Sitting height	EFO_0007118	Neale B	UKBB	European	2017	0.01961	0.003592	4.80e-08	+	336172	0	336172	1	IVNT	Neale-B_UKBB_EUR_2017
exm1288441	rs13894	chr17:7529902	chr17:7626584	G	A	rs9913778	chr17:7533901	chr17:7630583	C	T	1	0.93743	1	Serum dihydrotestosterone DHT level	CMO_0000562	Jin G	22936694	European	2012	NA	NA	4.71e-08	NA	3225	-	-	-	-	GRASP
exm1288441	rs13894	chr17:7529902	chr17:7626584	G	A	rs9913778	chr17:7533901	chr17:7630583	C	T	1	0.93743	1	Serum testosterone T level	HP_0040171;HP_0030088	Jin G	22936694	European	2012	NA	NA	3.05e-08	NA	3225	-	-	-	-	GRASP
exm1288441	rs13894	chr17:7529902	chr17:7626584	G	A	rs9913778	chr17:7533901	chr17:7630583	C	T	1	0.93743	1	Trunk fat-free mass	-	Neale B	UKBB	European	2017	0.01639	0.002895	1.50e-08	+	331030	0	331030	1	IVNT	Neale-B_UKBB_EUR_2017
exm1288441	rs13894	chr17:7529902	chr17:7626584	G	A	rs9913778	chr17:7533901	chr17:7630583	C	T	1	0.93743	1	Trunk predicted mass	-	Neale B	UKBB	European	2017	0.0162	0.002886	2.00e-08	+	330995	0	330995	1	IVNT	Neale-B_UKBB_EUR_2017
exm1288441	rs13894	chr17:7529902	chr17:7626584	G	A	rs9913778	chr17:7533901	chr17:7630583	C	T	1	0.93743	1	Testosterone	EFO_0004908	Prins B	28887542	European	2017	0.09	0.02	4.19e-08	+	4387	0	4387	1	nmol/l	Prins-B_Testosterone_EUR_2017
exm1288503	rs6258	chr17:7534678	chr17:7631360	T	C	rs6258	chr17:7534678	chr17:7631360	T	C	0	1	1	Testosterone	CHEBI_17347	Ohlsson C	21998597	European	2011	NA	NA	2.00e-22	NA	-	-	-	-	-	dbGaP
exm1288503	rs6258	chr17:7534678	chr17:7631360	T	C	rs6258	chr17:7534678	chr17:7631360	T	C	0	1	1	Serum sex hormone binding globulin concentrations in men	NCIT_C120373;NCIT_C17128	Ohlsson C	21998597	European	2011	NA	NA	3.50e-27	NA	8938	-	-	-	-	GRASP
exm1288503	rs6258	chr17:7534678	chr17:7631360	T	C	rs6258	chr17:7534678	chr17:7631360	T	C	0	1	1	Serum testosterone concentrations in men	HP_0040171;HP_0030088	Ohlsson C	21998597	European	2011	NA	NA	2.30e-22	NA	8938	-	-	-	-	GRASP
exm1288503	rs6258	chr17:7534678	chr17:7631360	T	C	rs6258	chr17:7534678	chr17:7631360	T	C	0	1	1	Sex hormone binding globulin SHBG concentrations	EFO_0003941	Coviello AD	22829776	European	2012	NA	NA	2.69e-46	NA	21791	-	-	-	-	GRASP
exm1288503	rs6258	chr17:7534678	chr17:7631360	T	C	rs6258	chr17:7534678	chr17:7631360	T	C	0	1	1	Untransformed total testosterone in men	NCIT_C74793;NCIT_C128980	Ohlsson C	21998597	European	2011	NA	NA	6.95e-11	NA	8938	-	-	-	-	GRASP
exm1288503	rs6258	chr17:7534678	chr17:7631360	T	C	rs6258	chr17:7534678	chr17:7631360	T	C	0	1	1	Sex hormone binding globulin levels	EFO_0004696	Coviello AD	22829776	European	2012	0.272	0.01905	3.00e-46	+	-	-	-	-	unit decrease	NHGRI-EBI_GWAS_Catalog
exm1288503	rs6258	chr17:7534678	chr17:7631360	T	C	rs6258	chr17:7534678	chr17:7631360	T	C	0	1	1	Testosterone levels	EFO_0004908	Ohlsson C	21998597	European	2011	82.3	8.448	2.00e-22	+	-	-	-	-	ng/dl decrease	NHGRI-EBI_GWAS_Catalog
exm1288528	rs6259	chr17:7536527	chr17:7633209	A	G	rs6259	chr17:7536527	chr17:7633209	A	G	0	1	1	Height	EFO_0004339	GIANT	25282103	European	2014	0.028	0.0046	1.70e-09	+	253134	0	253134	79	Z-score	GIANT_Height_EUR_2014
exm1288528	rs6259	chr17:7536527	chr17:7633209	A	G	rs6259	chr17:7536527	chr17:7633209	A	G	0	1	1	Height	EFO_0004339	GIANT	28146470	European	2017	0.028	0.004	1.10e-12	+	381625	0	381625	106	IVNT	GIANT_Height_EUR_2017
exm1288528	rs6259	chr17:7536527	chr17:7633209	A	G	rs6259	chr17:7536527	chr17:7633209	A	G	0	1	1	Height	EFO_0004339	GIANT	28146470	Mixed	2017	0.026	0.0037	2.00e-12	+	458927	0	458927	147	IVNT	GIANT_Height_Mixed_2017
exm1288528	rs6259	chr17:7536527	chr17:7633209	A	G	rs6259	chr17:7536527	chr17:7633209	A	G	0	1	1	Serum dihydrotestosterone DHT level	CMO_0000562	Jin G	22936694	European	2012	NA	NA	4.04e-09	NA	3225	-	-	-	-	GRASP
exm1288528	rs6259	chr17:7536527	chr17:7633209	A	G	rs6259	chr17:7536527	chr17:7633209	A	G	0	1	1	Arm fat-free mass left	-	Neale B	UKBB	European	2017	0.0144	0.002317	5.24e-10	+	331159	0	331159	1	IVNT	Neale-B_UKBB_EUR_2017
exm1288528	rs6259	chr17:7536527	chr17:7633209	A	G	rs6259	chr17:7536527	chr17:7633209	A	G	0	1	1	Arm predicted mass left	-	Neale B	UKBB	European	2017	0.01445	0.002309	3.86e-10	+	331146	0	331146	1	IVNT	Neale-B_UKBB_EUR_2017
exm1288528	rs6259	chr17:7536527	chr17:7633209	A	G	rs6259	chr17:7536527	chr17:7633209	A	G	0	1	1	Basal metabolic rate	EFO_0007777	Neale B	UKBB	European	2017	0.01369	0.002417	1.47e-08	+	331307	0	331307	1	IVNT	Neale-B_UKBB_EUR_2017
exm1288528	rs6259	chr17:7536527	chr17:7633209	A	G	rs6259	chr17:7536527	chr17:7633209	A	G	0	1	1	Height	EFO_0004339	Neale B	UKBB	European	2017	0.02709	0.00259	1.34e-25	+	336474	0	336474	1	IVNT	Neale-B_UKBB_EUR_2017
exm1288528	rs6259	chr17:7536527	chr17:7633209	A	G	rs6259	chr17:7536527	chr17:7633209	A	G	0	1	1	Sitting height	EFO_0007118	Neale B	UKBB	European	2017	0.02091	0.002818	1.16e-13	+	336172	0	336172	1	IVNT	Neale-B_UKBB_EUR_2017
exm1288528	rs6259	chr17:7536527	chr17:7633209	A	G	rs6259	chr17:7536527	chr17:7633209	A	G	0	1	1	Trunk fat-free mass	-	Neale B	UKBB	European	2017	0.01678	0.002296	2.66e-13	+	331030	0	331030	1	IVNT	Neale-B_UKBB_EUR_2017
exm1288528	rs6259	chr17:7536527	chr17:7633209	A	G	rs6259	chr17:7536527	chr17:7633209	A	G	0	1	1	Trunk predicted mass	-	Neale B	UKBB	European	2017	0.01677	0.002288	2.36e-13	+	330995	0	330995	1	IVNT	Neale-B_UKBB_EUR_2017
exm1288528	rs6259	chr17:7536527	chr17:7633209	A	G	rs6259	chr17:7536527	chr17:7633209	A	G	0	1	1	Whole body fat-free mass	-	Neale B	UKBB	European	2017	0.01422	0.002305	6.95e-10	+	331291	0	331291	1	IVNT	Neale-B_UKBB_EUR_2017
exm1288528	rs6259	chr17:7536527	chr17:7633209	A	G	rs6259	chr17:7536527	chr17:7633209	A	G	0	1	1	Whole body water mass	-	Neale B	UKBB	European	2017	0.01416	0.002308	8.53e-10	+	331315	0	331315	1	IVNT	Neale-B_UKBB_EUR_2017
exm1288528	rs6259	chr17:7536527	chr17:7633209	A	G	rs62059823	chr17:7476493	chr17:7573175	C	G	1	0.92483	0.98863	Arm predicted mass right	-	Neale B	UKBB	European	2017	0.01256	0.002275	3.43e-08	+	331216	0	331216	1	IVNT	Neale-B_UKBB_EUR_2017
exm1288528	rs6259	chr17:7536527	chr17:7633209	A	G	rs11552708	chr17:7462555	chr17:7559238	A	G	1	0.81335	0.91176	Serum IgM	EFO_0004993	Yang M	23118916	East Asian	2012	NA	NA	4.22e-09	NA	1999	-	-	-	-	GRASP
exm1288528	rs6259	chr17:7536527	chr17:7633209	A	G	rs11552708	chr17:7462555	chr17:7559238	A	G	1	0.81335	0.91176	Serum non albumin protein	EFO_0004568	Osman W	22558069	East Asian	2012	NA	NA	7.50e-10	NA	9103	-	-	-	-	GRASP
exm1288528	rs6259	chr17:7536527	chr17:7633209	A	G	rs11552708	chr17:7462555	chr17:7559238	A	G	1	0.81335	0.91176	IgM levels	EFO_0004993	Yang M	23118916	East Asian	2012	NA	NA	4.00e-09	NA	-	-	-	-	-	NHGRI-EBI_GWAS_Catalog
exm1288547	rs1642763	chr17:7557419	chr17:7654101	A	G	rs1642763	chr17:7557419	chr17:7654101	A	G	0	1	1	Height	EFO_0004339	GIANT	28146470	European	2017	0.019	0.0029	1.80e-10	+	381625	0	381625	106	IVNT	GIANT_Height_EUR_2017
exm1288547	rs1642763	chr17:7557419	chr17:7654101	A	G	rs1642763	chr17:7557419	chr17:7654101	A	G	0	1	1	Height	EFO_0004339	GIANT	28146470	Mixed	2017	0.018	0.0028	2.10e-10	+	458927	0	458927	147	IVNT	GIANT_Height_Mixed_2017
exm1288547	rs1642763	chr17:7557419	chr17:7654101	A	G	rs1642763	chr17:7557419	chr17:7654101	A	G	0	1	1	Arm fat-free mass left	-	Neale B	UKBB	European	2017	0.01617	0.001811	4.30e-19	+	331159	0	331159	1	IVNT	Neale-B_UKBB_EUR_2017
exm1288547	rs1642763	chr17:7557419	chr17:7654101	A	G	rs1642763	chr17:7557419	chr17:7654101	A	G	0	1	1	Arm fat-free mass right	-	Neale B	UKBB	European	2017	0.01451	0.001775	3.08e-16	+	331221	0	331221	1	IVNT	Neale-B_UKBB_EUR_2017
exm1288547	rs1642763	chr17:7557419	chr17:7654101	A	G	rs1642763	chr17:7557419	chr17:7654101	A	G	0	1	1	Arm predicted mass left	-	Neale B	UKBB	European	2017	0.01584	0.001805	1.68e-18	+	331146	0	331146	1	IVNT	Neale-B_UKBB_EUR_2017
exm1288547	rs1642763	chr17:7557419	chr17:7654101	A	G	rs1642763	chr17:7557419	chr17:7654101	A	G	0	1	1	Arm predicted mass right	-	Neale B	UKBB	European	2017	0.01453	0.001769	2.16e-16	+	331216	0	331216	1	IVNT	Neale-B_UKBB_EUR_2017
exm1288547	rs1642763	chr17:7557419	chr17:7654101	A	G	rs1642763	chr17:7557419	chr17:7654101	A	G	0	1	1	Basal metabolic rate	EFO_0007777	Neale B	UKBB	European	2017	0.01509	0.001889	1.41e-15	+	331307	0	331307	1	IVNT	Neale-B_UKBB_EUR_2017
exm1288547	rs1642763	chr17:7557419	chr17:7654101	A	G	rs1642763	chr17:7557419	chr17:7654101	A	G	0	1	1	Height	EFO_0004339	Neale B	UKBB	European	2017	0.01761	0.002025	3.39e-18	+	336474	0	336474	1	IVNT	Neale-B_UKBB_EUR_2017
exm1288547	rs1642763	chr17:7557419	chr17:7654101	A	G	rs1642763	chr17:7557419	chr17:7654101	A	G	0	1	1	Impedance of arm left	-	Neale B	UKBB	European	2017	-0.01358	0.002012	1.50e-11	-	331292	0	331292	1	IVNT	Neale-B_UKBB_EUR_2017
exm1288547	rs1642763	chr17:7557419	chr17:7654101	A	G	rs1642763	chr17:7557419	chr17:7654101	A	G	0	1	1	Impedance of arm right	-	Neale B	UKBB	European	2017	-0.01179	0.002004	4.06e-09	-	331279	0	331279	1	IVNT	Neale-B_UKBB_EUR_2017
exm1288547	rs1642763	chr17:7557419	chr17:7654101	A	G	rs1642763	chr17:7557419	chr17:7654101	A	G	0	1	1	Impedance of whole body	NCIT_C137923	Neale B	UKBB	European	2017	-0.01291	0.002173	2.78e-09	-	331284	0	331284	1	IVNT	Neale-B_UKBB_EUR_2017
exm1288547	rs1642763	chr17:7557419	chr17:7654101	A	G	rs1642763	chr17:7557419	chr17:7654101	A	G	0	1	1	Leg fat-free mass left	-	Neale B	UKBB	European	2017	0.0124	0.001876	3.81e-11	+	331258	0	331258	1	IVNT	Neale-B_UKBB_EUR_2017
exm1288547	rs1642763	chr17:7557419	chr17:7654101	A	G	rs1642763	chr17:7557419	chr17:7654101	A	G	0	1	1	Leg fat-free mass right	-	Neale B	UKBB	European	2017	0.01323	0.001875	1.72e-12	+	331285	0	331285	1	IVNT	Neale-B_UKBB_EUR_2017
exm1288547	rs1642763	chr17:7557419	chr17:7654101	A	G	rs1642763	chr17:7557419	chr17:7654101	A	G	0	1	1	Leg predicted mass left	-	Neale B	UKBB	European	2017	0.01234	0.001863	3.59e-11	+	331253	0	331253	1	IVNT	Neale-B_UKBB_EUR_2017
exm1288547	rs1642763	chr17:7557419	chr17:7654101	A	G	rs1642763	chr17:7557419	chr17:7654101	A	G	0	1	1	Leg predicted mass right	-	Neale B	UKBB	European	2017	0.01328	0.001863	1.01e-12	+	331285	0	331285	1	IVNT	Neale-B_UKBB_EUR_2017
exm1288547	rs1642763	chr17:7557419	chr17:7654101	A	G	rs1642763	chr17:7557419	chr17:7654101	A	G	0	1	1	Sitting height	EFO_0007118	Neale B	UKBB	European	2017	0.0186	0.002202	3.10e-17	+	336172	0	336172	1	IVNT	Neale-B_UKBB_EUR_2017
exm1288547	rs1642763	chr17:7557419	chr17:7654101	A	G	rs1642763	chr17:7557419	chr17:7654101	A	G	0	1	1	Snoring	EFO_0008341	Neale B	UKBB	European	2017	-0.007725	0.001403	3.66e-08	-	314449	117812	196637	1	-	Neale-B_UKBB_EUR_2017
exm1288547	rs1642763	chr17:7557419	chr17:7654101	A	G	rs1642763	chr17:7557419	chr17:7654101	A	G	0	1	1	Trunk fat-free mass	-	Neale B	UKBB	European	2017	0.01684	0.001795	6.41e-21	+	331030	0	331030	1	IVNT	Neale-B_UKBB_EUR_2017
exm1288547	rs1642763	chr17:7557419	chr17:7654101	A	G	rs1642763	chr17:7557419	chr17:7654101	A	G	0	1	1	Trunk predicted mass	-	Neale B	UKBB	European	2017	0.0168	0.001789	5.79e-21	+	330995	0	330995	1	IVNT	Neale-B_UKBB_EUR_2017
exm1288547	rs1642763	chr17:7557419	chr17:7654101	A	G	rs1642763	chr17:7557419	chr17:7654101	A	G	0	1	1	Whole body fat-free mass	-	Neale B	UKBB	European	2017	0.01554	0.001802	6.31e-18	+	331291	0	331291	1	IVNT	Neale-B_UKBB_EUR_2017
exm1288547	rs1642763	chr17:7557419	chr17:7654101	A	G	rs1642763	chr17:7557419	chr17:7654101	A	G	0	1	1	Whole body water mass	-	Neale B	UKBB	European	2017	0.01557	0.001804	6.22e-18	+	331315	0	331315	1	IVNT	Neale-B_UKBB_EUR_2017
exm129667	rs20563	chr1:183085755	chr1:183116620	A	G	rs20563	chr1:183085755	chr1:183116620	A	G	0	1	1	Height	EFO_0004339	GIANT	25282103	European	2014	0.033	0.0048	1.90e-11	+	95242	0	95242	79	Z-score	GIANT_Height_EUR_2014
exm129667	rs20563	chr1:183085755	chr1:183116620	A	G	rs20563	chr1:183085755	chr1:183116620	A	G	0	1	1	Height	EFO_0004339	GIANT	28146470	European	2017	0.019	0.0026	1.90e-13	+	381625	0	381625	106	IVNT	GIANT_Height_EUR_2017
exm129667	rs20563	chr1:183085755	chr1:183116620	A	G	rs20563	chr1:183085755	chr1:183116620	A	G	0	1	1	Height	EFO_0004339	GIANT	28146470	Mixed	2017	0.017	0.0023	6.20e-14	+	458927	0	458927	147	IVNT	GIANT_Height_Mixed_2017
exm129667	rs20563	chr1:183085755	chr1:183116620	A	G	rs20563	chr1:183085755	chr1:183116620	A	G	0	1	1	Arm fat-free mass right	-	Neale B	UKBB	European	2017	0.008566	0.001526	1.98e-08	+	331221	0	331221	1	IVNT	Neale-B_UKBB_EUR_2017
exm129667	rs20563	chr1:183085755	chr1:183116620	A	G	rs20563	chr1:183085755	chr1:183116620	A	G	0	1	1	Arm predicted mass right	-	Neale B	UKBB	European	2017	0.008566	0.001521	1.77e-08	+	331216	0	331216	1	IVNT	Neale-B_UKBB_EUR_2017
exm129667	rs20563	chr1:183085755	chr1:183116620	A	G	rs20563	chr1:183085755	chr1:183116620	A	G	0	1	1	Height	EFO_0004339	Neale B	UKBB	European	2017	0.01336	0.001741	1.62e-14	+	336474	0	336474	1	IVNT	Neale-B_UKBB_EUR_2017
exm129667	rs20563	chr1:183085755	chr1:183116620	A	G	rs20563	chr1:183085755	chr1:183116620	A	G	0	1	1	Sitting height	EFO_0007118	Neale B	UKBB	European	2017	0.01632	0.001893	6.82e-18	+	336172	0	336172	1	IVNT	Neale-B_UKBB_EUR_2017
exm129667	rs20563	chr1:183085755	chr1:183116620	A	G	rs20563	chr1:183085755	chr1:183116620	A	G	0	1	1	Trunk fat-free mass	-	Neale B	UKBB	European	2017	0.009546	0.001543	6.07e-10	+	331030	0	331030	1	IVNT	Neale-B_UKBB_EUR_2017
exm129667	rs20563	chr1:183085755	chr1:183116620	A	G	rs20563	chr1:183085755	chr1:183116620	A	G	0	1	1	Trunk predicted mass	-	Neale B	UKBB	European	2017	0.009272	0.001538	1.64e-09	+	330995	0	330995	1	IVNT	Neale-B_UKBB_EUR_2017
exm129667	rs20563	chr1:183085755	chr1:183116620	A	G	rs20563	chr1:183085755	chr1:183116620	A	G	0	1	1	Whole body fat-free mass	-	Neale B	UKBB	European	2017	0.009307	0.001549	1.86e-09	+	331291	0	331291	1	IVNT	Neale-B_UKBB_EUR_2017
exm129667	rs20563	chr1:183085755	chr1:183116620	A	G	rs20563	chr1:183085755	chr1:183116620	A	G	0	1	1	Whole body water mass	-	Neale B	UKBB	European	2017	0.009274	0.001551	2.23e-09	+	331315	0	331315	1	IVNT	Neale-B_UKBB_EUR_2017
exm129731	rs20558	chr1:183094547	chr1:183125412	C	T	rs20558	chr1:183094547	chr1:183125412	C	T	0	1	1	Height	EFO_0004339	GIANT	25282103	European	2014	-0.031	0.0052	4.60e-09	-	83863	0	83863	79	Z-score	GIANT_Height_EUR_2014
exm129731	rs20558	chr1:183094547	chr1:183125412	C	T	rs20558	chr1:183094547	chr1:183125412	C	T	0	1	1	Height	EFO_0004339	GIANT	28146470	European	2017	-0.019	0.0025	4.30e-14	-	381625	0	381625	106	IVNT	GIANT_Height_EUR_2017
exm129731	rs20558	chr1:183094547	chr1:183125412	C	T	rs20558	chr1:183094547	chr1:183125412	C	T	0	1	1	Height	EFO_0004339	GIANT	28146470	Mixed	2017	-0.018	0.0023	1.80e-14	-	458927	0	458927	147	IVNT	GIANT_Height_Mixed_2017
exm129731	rs20558	chr1:183094547	chr1:183125412	C	T	rs20558	chr1:183094547	chr1:183125412	C	T	0	1	1	Arm fat-free mass right	-	Neale B	UKBB	European	2017	-0.008567	0.001526	1.98e-08	-	331221	0	331221	1	IVNT	Neale-B_UKBB_EUR_2017
exm129731	rs20558	chr1:183094547	chr1:183125412	C	T	rs20558	chr1:183094547	chr1:183125412	C	T	0	1	1	Arm predicted mass right	-	Neale B	UKBB	European	2017	-0.008571	0.001521	1.73e-08	-	331216	0	331216	1	IVNT	Neale-B_UKBB_EUR_2017
exm129731	rs20558	chr1:183094547	chr1:183125412	C	T	rs20558	chr1:183094547	chr1:183125412	C	T	0	1	1	Height	EFO_0004339	Neale B	UKBB	European	2017	-0.01335	0.001741	1.76e-14	-	336474	0	336474	1	IVNT	Neale-B_UKBB_EUR_2017
exm129731	rs20558	chr1:183094547	chr1:183125412	C	T	rs20558	chr1:183094547	chr1:183125412	C	T	0	1	1	Sitting height	EFO_0007118	Neale B	UKBB	European	2017	-0.01634	0.001893	6.01e-18	-	336172	0	336172	1	IVNT	Neale-B_UKBB_EUR_2017
exm129731	rs20558	chr1:183094547	chr1:183125412	C	T	rs20558	chr1:183094547	chr1:183125412	C	T	0	1	1	Trunk fat-free mass	-	Neale B	UKBB	European	2017	-0.00954	0.001543	6.24e-10	-	331030	0	331030	1	IVNT	Neale-B_UKBB_EUR_2017
exm129731	rs20558	chr1:183094547	chr1:183125412	C	T	rs20558	chr1:183094547	chr1:183125412	C	T	0	1	1	Trunk predicted mass	-	Neale B	UKBB	European	2017	-0.009266	0.001538	1.68e-09	-	330995	0	330995	1	IVNT	Neale-B_UKBB_EUR_2017
exm129731	rs20558	chr1:183094547	chr1:183125412	C	T	rs20558	chr1:183094547	chr1:183125412	C	T	0	1	1	Whole body fat-free mass	-	Neale B	UKBB	European	2017	-0.0093	0.001549	1.91e-09	-	331291	0	331291	1	IVNT	Neale-B_UKBB_EUR_2017
exm129731	rs20558	chr1:183094547	chr1:183125412	C	T	rs20558	chr1:183094547	chr1:183125412	C	T	0	1	1	Whole body water mass	-	Neale B	UKBB	European	2017	-0.009267	0.001551	2.30e-09	-	331315	0	331315	1	IVNT	Neale-B_UKBB_EUR_2017
exm12985	rs41274460	chr1:10363885	chr1:10303827	A	G	rs41274460	chr1:10363885	chr1:10303827	A	G	0	1	1	Cause of death: other and unspecified intestinal obstruction	NCIT_C115740	Neale B	UKBB	European	2017	0.03358	0.005624	2.48e-09	+	7637	7	7630	1	-	Neale-B_UKBB_EUR_2017
exm1300238	rs712270	chr17:18057167	chr17:18153853	T	A	rs712270	chr17:18057167	chr17:18153853	T	A	0	1	1	Height	EFO_0004339	Neale B	UKBB	European	2017	-0.01178	0.001746	1.50e-11	-	336474	0	336474	1	IVNT	Neale-B_UKBB_EUR_2017
exm1300238	rs712270	chr17:18057167	chr17:18153853	T	A	rs117782228	chr17:18128822	chr17:18225508	T	C	1	0.83315	0.96853	Alcohol intake frequency	HP_0001033;EFO_0004329;EFO_0007878	Neale B	UKBB	European	2017	-0.02208	0.003695	2.29e-09	-	336965	0	336965	1	IVNT	Neale-B_UKBB_EUR_2017
exm1301240	rs8080966	chr17:18220674	chr17:18317360	T	C	rs8080966	chr17:18220674	chr17:18317360	T	C	0	1	1	Alcohol intake frequency	HP_0001033;EFO_0004329;EFO_0007878	Neale B	UKBB	European	2017	-0.02178	0.00382	1.18e-08	-	336965	0	336965	1	IVNT	Neale-B_UKBB_EUR_2017
exm1301248	rs1563632	chr17:18220770	chr17:18317456	G	A	rs1563632	chr17:18220770	chr17:18317456	G	A	0	1	1	Comparative height size at age 10	NCIT_C106497;NCIT_C19666	Neale B	UKBB	European	2017	0.01232	0.001759	2.51e-12	+	332021	0	332021	1	IVNT	Neale-B_UKBB_EUR_2017
exm1301248	rs1563632	chr17:18220770	chr17:18317456	G	A	rs1563632	chr17:18220770	chr17:18317456	G	A	0	1	1	Height	EFO_0004339	Neale B	UKBB	European	2017	0.01247	0.001831	9.90e-12	+	336474	0	336474	1	IVNT	Neale-B_UKBB_EUR_2017
exm1301248	rs1563632	chr17:18220770	chr17:18317456	G	A	rs4925166	chr17:18210810	chr17:18307496	T	G	1	1	1	Multiple sclerosis	EFO_0003885	Andlauer TF	27386562	European	2016	NA	NA	7.00e-12	NA	-	-	-	-	-	NHGRI-EBI_GWAS_Catalog
exm1301275	rs1563631	chr17:18221134	chr17:18317820	T	C	rs1563631	chr17:18221134	chr17:18317820	T	C	0	1	1	Alcohol intake frequency	HP_0001033;EFO_0004329;EFO_0007878	Neale B	UKBB	European	2017	-0.02193	0.003819	9.35e-09	-	336965	0	336965	1	IVNT	Neale-B_UKBB_EUR_2017
exm1301416	rs570145	chr17:18284262	chr17:18380948	G	A	rs570145	chr17:18284262	chr17:18380948	G	A	0	1	1	Comparative height size at age 10	NCIT_C106497;NCIT_C19666	Neale B	UKBB	European	2017	0.01297	0.001699	2.28e-14	+	332021	0	332021	1	IVNT	Neale-B_UKBB_EUR_2017
exm1301416	rs570145	chr17:18284262	chr17:18380948	G	A	rs570145	chr17:18284262	chr17:18380948	G	A	0	1	1	Height	EFO_0004339	Neale B	UKBB	European	2017	0.01172	0.001769	3.49e-11	+	336474	0	336474	1	IVNT	Neale-B_UKBB_EUR_2017
exm1305265	rs704	chr17:26694861	chr17:28367840	G	A	rs704	chr17:26694861	chr17:28367840	G	A	0	1	1	Osteoprotegerin levels	EFO_0005918	Kwan JS	25080503	Mixed	2014	-0.03	0.00491	1.00e-09	-	-	-	-	-	unit decrease	NHGRI-EBI_GWAS_Catalog
exm1305265	rs704	chr17:26694861	chr17:28367840	G	A	rs708100	chr17:26688663	chr17:28361641	G	A	1	0.82568	1	Age-related macular degeneration	EFO_0001365	Fritsche LG	26691988	European	2015	NA	NA	2.50e-08	-	33976	16144	17832	26	log OR	Fritsche-L_AMD_EUR_2016
exm1305790	rs143746801	chr17:26888563	chr17:28561545	A	G	rs143746801	chr17:26888563	chr17:28561545	A	G	0	1	1	Cause of death: perforation of intestine	EFO_1000987	Neale B	UKBB	European	2017	0.02267	0.003936	8.78e-09	+	7637	10	7627	1	-	Neale-B_UKBB_EUR_2017
exm1309662	rs11080149	chr17:29623288	chr17:31296270	T	C	rs11080149	chr17:29623288	chr17:31296270	T	C	0	1	1	Height	EFO_0004339	GIANT	25282103	European	2014	0.026	0.0043	7.80e-10	+	253202	0	253202	79	Z-score	GIANT_Height_EUR_2014
exm1309662	rs11080149	chr17:29623288	chr17:31296270	T	C	rs11080149	chr17:29623288	chr17:31296270	T	C	0	1	1	Comparative height size at age 10	NCIT_C106497;NCIT_C19666	Neale B	UKBB	European	2017	0.01317	0.002387	3.40e-08	+	332021	0	332021	1	IVNT	Neale-B_UKBB_EUR_2017
exm1309662	rs11080149	chr17:29623288	chr17:31296270	T	C	rs11080149	chr17:29623288	chr17:31296270	T	C	0	1	1	Height	EFO_0004339	Neale B	UKBB	European	2017	0.01646	0.002484	3.48e-11	+	336474	0	336474	1	IVNT	Neale-B_UKBB_EUR_2017
exm1312892	rs11654604	chr17:34077232	chr17:35750213	A	G	rs11650416	chr17:34077428	chr17:35750409	C	A	1	0.8911	0.98515	Reticulocyte count	EFO_0004586	Astle W	27863252	European	2016	0.03313	0.004716	2.14e-12	+	173480	0	173480	2	-	Astle-W_Blood-Cell-Traits_EUR_2016
exm1312892	rs11654604	chr17:34077232	chr17:35750213	A	G	rs11650416	chr17:34077428	chr17:35750409	C	A	1	0.8911	0.98515	Reticulocyte fraction of red cells	EFO_0004586	Astle W	27863252	European	2016	0.03532	0.004713	6.71e-14	+	173480	0	173480	2	-	Astle-W_Blood-Cell-Traits_EUR_2016
exm1312943	rs117651561	chr17:34093663	chr17:35766644	A	G	rs117651561	chr17:34093663	chr17:35766644	A	G	0	1	1	High light scatter percentage of red cells	EFO_0004586	Astle W	27863252	European	2016	0.06675	0.01102	1.38e-09	+	173480	0	173480	2	-	Astle-W_Blood-Cell-Traits_EUR_2016
exm1312943	rs117651561	chr17:34093663	chr17:35766644	A	G	rs117651561	chr17:34093663	chr17:35766644	A	G	0	1	1	High light scatter reticulocyte count	EFO_0004586	Astle W	27863252	European	2016	0.06547	0.01102	2.83e-09	+	173480	0	173480	2	-	Astle-W_Blood-Cell-Traits_EUR_2016
exm1312943	rs117651561	chr17:34093663	chr17:35766644	A	G	rs117651561	chr17:34093663	chr17:35766644	A	G	0	1	1	Reticulocyte count	EFO_0004586	Astle W	27863252	European	2016	0.07176	0.01103	7.75e-11	+	173480	0	173480	2	-	Astle-W_Blood-Cell-Traits_EUR_2016
exm1312943	rs117651561	chr17:34093663	chr17:35766644	A	G	rs117651561	chr17:34093663	chr17:35766644	A	G	0	1	1	Reticulocyte fraction of red cells	EFO_0004586	Astle W	27863252	European	2016	0.07537	0.01102	8.10e-12	+	173480	0	173480	2	-	Astle-W_Blood-Cell-Traits_EUR_2016
exm1312945	rs79742527	chr17:34093681	chr17:35766662	A	G	rs79742527	chr17:34093681	chr17:35766662	A	G	0	1	1	High light scatter percentage of red cells	EFO_0004586	Astle W	27863252	European	2016	0.06718	0.01104	1.18e-09	+	173480	0	173480	2	-	Astle-W_Blood-Cell-Traits_EUR_2016
exm1312945	rs79742527	chr17:34093681	chr17:35766662	A	G	rs79742527	chr17:34093681	chr17:35766662	A	G	0	1	1	High light scatter reticulocyte count	EFO_0004586	Astle W	27863252	European	2016	0.0657	0.01104	2.69e-09	+	173480	0	173480	2	-	Astle-W_Blood-Cell-Traits_EUR_2016
exm1312945	rs79742527	chr17:34093681	chr17:35766662	A	G	rs79742527	chr17:34093681	chr17:35766662	A	G	0	1	1	Reticulocyte count	EFO_0004586	Astle W	27863252	European	2016	0.07236	0.01105	5.91e-11	+	173480	0	173480	2	-	Astle-W_Blood-Cell-Traits_EUR_2016
exm1312945	rs79742527	chr17:34093681	chr17:35766662	A	G	rs79742527	chr17:34093681	chr17:35766662	A	G	0	1	1	Reticulocyte fraction of red cells	EFO_0004586	Astle W	27863252	European	2016	0.07633	0.01105	4.93e-12	+	173480	0	173480	2	-	Astle-W_Blood-Cell-Traits_EUR_2016
exm1313171	rs2306630	chr17:34182341	chr17:35855337	G	A	rs2306630	chr17:34182341	chr17:35855337	G	A	0	1	1	High light scatter percentage of red cells	EFO_0004586	Astle W	27863252	European	2016	-0.03387	0.005353	2.51e-10	-	173480	0	173480	2	-	Astle-W_Blood-Cell-Traits_EUR_2016
exm1313171	rs2306630	chr17:34182341	chr17:35855337	G	A	rs2306630	chr17:34182341	chr17:35855337	G	A	0	1	1	High light scatter reticulocyte count	EFO_0004586	Astle W	27863252	European	2016	-0.03296	0.005353	7.41e-10	-	173480	0	173480	2	-	Astle-W_Blood-Cell-Traits_EUR_2016
exm1313171	rs2306630	chr17:34182341	chr17:35855337	G	A	rs2306630	chr17:34182341	chr17:35855337	G	A	0	1	1	Reticulocyte count	EFO_0004586	Astle W	27863252	European	2016	-0.04791	0.005359	3.92e-19	-	173480	0	173480	2	-	Astle-W_Blood-Cell-Traits_EUR_2016
exm1313171	rs2306630	chr17:34182341	chr17:35855337	G	A	rs2306630	chr17:34182341	chr17:35855337	G	A	0	1	1	Reticulocyte fraction of red cells	EFO_0004586	Astle W	27863252	European	2016	-0.05084	0.005356	2.28e-21	-	173480	0	173480	2	-	Astle-W_Blood-Cell-Traits_EUR_2016
exm1313248	rs77630516	chr17:34195739	chr17:35868735	C	T	rs77630516	chr17:34195739	chr17:35868735	C	T	0	1	1	High light scatter percentage of red cells	EFO_0004586	Astle W	27863252	European	2016	0.06921	0.01106	3.95e-10	+	173480	0	173480	2	-	Astle-W_Blood-Cell-Traits_EUR_2016
exm1313248	rs77630516	chr17:34195739	chr17:35868735	C	T	rs77630516	chr17:34195739	chr17:35868735	C	T	0	1	1	High light scatter reticulocyte count	EFO_0004586	Astle W	27863252	European	2016	0.06787	0.01106	8.53e-10	+	173480	0	173480	2	-	Astle-W_Blood-Cell-Traits_EUR_2016
exm1313248	rs77630516	chr17:34195739	chr17:35868735	C	T	rs77630516	chr17:34195739	chr17:35868735	C	T	0	1	1	Reticulocyte count	EFO_0004586	Astle W	27863252	European	2016	0.07299	0.01108	4.39e-11	+	173480	0	173480	2	-	Astle-W_Blood-Cell-Traits_EUR_2016
exm1313248	rs77630516	chr17:34195739	chr17:35868735	C	T	rs77630516	chr17:34195739	chr17:35868735	C	T	0	1	1	Reticulocyte fraction of red cells	EFO_0004586	Astle W	27863252	European	2016	0.07661	0.01107	4.48e-12	+	173480	0	173480	2	-	Astle-W_Blood-Cell-Traits_EUR_2016
exm1313248	rs77630516	chr17:34195739	chr17:35868735	C	T	rs4251739	chr17:34148083	chr17:35821079	A	G	1	0.92216	1	Reticulocyte count	EFO_0007986	Astle W	27863252	European	2016	0.07567	0.01103	7.00e-12	+	-	-	-	-	unit increase	NHGRI-EBI_GWAS_Catalog
exm1313248	rs77630516	chr17:34195739	chr17:35868735	C	T	rs4251739	chr17:34148083	chr17:35821079	A	G	1	0.92216	1	Reticulocyte fraction of red cells	EFO_0007986	Astle W	27863252	European	2016	0.07935	0.01102	6.00e-13	+	-	-	-	-	unit increase	NHGRI-EBI_GWAS_Catalog
exm1313288	rs2251660	chr17:34252537	chr17:35925533	C	A	rs28695841	chr17:34253191	chr17:35926187	C	G	1	0.91117	1	Reticulocyte count	EFO_0004586	Astle W	27863252	European	2016	0.02944	0.004707	4.01e-10	+	173480	0	173480	2	-	Astle-W_Blood-Cell-Traits_EUR_2016
exm1313288	rs2251660	chr17:34252537	chr17:35925533	C	A	rs28695841	chr17:34253191	chr17:35926187	C	G	1	0.91117	1	Reticulocyte fraction of red cells	EFO_0004586	Astle W	27863252	European	2016	0.03139	0.004704	2.51e-11	+	173480	0	173480	2	-	Astle-W_Blood-Cell-Traits_EUR_2016
exm1313288	rs2251660	chr17:34252537	chr17:35925533	C	A	rs7215845	chr17:34221702	chr17:35894698	T	G	1	0.86864	0.98371	High light scatter percentage of red cells	EFO_0004586	Astle W	27863252	European	2016	0.03289	0.005432	1.40e-09	+	173480	0	173480	2	-	Astle-W_Blood-Cell-Traits_EUR_2016
exm1313288	rs2251660	chr17:34252537	chr17:35925533	C	A	rs7215845	chr17:34221702	chr17:35894698	T	G	1	0.86864	0.98371	High light scatter reticulocyte count	EFO_0004586	Astle W	27863252	European	2016	0.0321	0.005431	3.43e-09	+	173480	0	173480	2	-	Astle-W_Blood-Cell-Traits_EUR_2016
exm1313288	rs2251660	chr17:34252537	chr17:35925533	C	A	rs4239252	chr17:34163565	chr17:35836561	A	G	1	0.84953	0.98365	Blood protein levels	EFO_0008140	Suhre K	28240269	European	2017	0.3458	0.0532	8.00e-11	+	-	-	-	-	unit decrease	NHGRI-EBI_GWAS_Catalog
exm1313384	rs16971802	chr17:34311387	chr17:35984351	C	T	rs16971802	chr17:34311387	chr17:35984351	C	T	0	1	1	Blood protein levels	EFO_0008140	Suhre K	28240269	European	2017	1.151	0.08614	1.00e-40	+	-	-	-	-	unit decrease	NHGRI-EBI_GWAS_Catalog
exm1313420	rs854625	chr17:34328461	chr17:36001422	A	G	rs854625	chr17:34328461	chr17:36001422	A	G	0	1	1	Cerebrospinal fluid biomarker levels	EFO_0006794	Sasayama D	28031287	East Asian	2016	NA	NA	7.00e-10	NA	-	-	-	-	-	NHGRI-EBI_GWAS_Catalog
exm1313428	rs1003645	chr17:34340284	chr17:36013244	T	C	rs1003645	chr17:34340284	chr17:36013244	T	C	0	1	1	Blood protein levels	EFO_0008140	Suhre K	28240269	European	2017	-0.4715	0.05231	2.00e-19	-	-	-	-	-	unit decrease	NHGRI-EBI_GWAS_Catalog
exm1313808	rs2306595	chr17:34871721	chr17:36515878	C	T	rs2306595	chr17:34871721	chr17:36515878	C	T	0	1	1	MIP1b	NCIT_C82024;NCIT_C49748;NCIT_C20477	Melzer D	18464913	European	2008	NA	NA	2.33e-10	NA	1200	-	-	-	-	GRASP
exm1313808	rs2306595	chr17:34871721	chr17:36515878	C	T	rs78943308	chr17:34958598	chr17:36602169	C	G	1	0.89613	0.97241	Macrophage inflammatory protein 1b levels	EFO_0008219	Ahola-Olli A	27989323	European	2017	-0.4537	0.02374	2.00e-81	-	-	-	-	-	SD increase	NHGRI-EBI_GWAS_Catalog
exm1313853	rs72818370	chr17:34893326	chr17:36537477	A	G	rs2306595	chr17:34871721	chr17:36515878	T	C	1	0.97435	1	MIP1b	NCIT_C82024;NCIT_C49748;NCIT_C20477	Melzer D	18464913	European	2008	NA	NA	2.33e-10	NA	1200	-	-	-	-	GRASP
exm1313853	rs72818370	chr17:34893326	chr17:36537477	A	G	rs78943308	chr17:34958598	chr17:36602169	G	C	1	0.92341	1	Macrophage inflammatory protein 1b levels	EFO_0008219	Ahola-Olli A	27989323	European	2017	0.4537	0.02374	2.00e-81	+	-	-	-	-	SD increase	NHGRI-EBI_GWAS_Catalog
exm1314017	rs78943308	chr17:34958598	chr17:36602169	C	G	rs78943308	chr17:34958598	chr17:36602169	C	G	0	1	1	Macrophage inflammatory protein 1b levels	EFO_0008219	Ahola-Olli A	27989323	European	2017	-0.4537	0.02374	2.00e-81	-	-	-	-	-	SD increase	NHGRI-EBI_GWAS_Catalog
exm1314017	rs78943308	chr17:34958598	chr17:36602169	C	G	rs2306595	chr17:34871721	chr17:36515878	C	T	1	0.89613	0.97241	MIP1b	NCIT_C82024;NCIT_C49748;NCIT_C20477	Melzer D	18464913	European	2008	NA	NA	2.33e-10	NA	1200	-	-	-	-	GRASP
exm1314661	rs144798197	chr17:35932057	chr17:37571958	C	T	rs144798197	chr17:35932057	chr17:37571958	C	T	0	1	1	Cause of death: bronchiectasis	HP_0002110	Neale B	UKBB	European	2017	0.03666	0.006398	1.04e-08	+	7637	24	7613	1	-	Neale-B_UKBB_EUR_2017
exm1316984	rs34530498	chr17:37826013	chr17:39669760	C	T	rs34530498	chr17:37826013	chr17:39669760	C	T	0	1	1	Cause of death: cervix uteri, unspecified	NCIT_C12311	Neale B	UKBB	European	2017	-0.04365	0.0073	2.33e-09	-	7637	9	7628	1	-	Neale-B_UKBB_EUR_2017
exm1316984	rs34530498	chr17:37826013	chr17:39669760	C	T	rs34530498	chr17:37826013	chr17:39669760	C	T	0	1	1	Cause of death: home	NCIT_C18002	Neale B	UKBB	European	2017	-0.04447	0.006895	1.19e-10	-	7637	8	7629	1	-	Neale-B_UKBB_EUR_2017
exm1323023	rs1046404	chr17:39983808	chr17:41827556	G	C	rs1046404	chr17:39983808	chr17:41827556	G	C	0	1	1	Impedance of leg left	-	Neale B	UKBB	European	2017	-0.01728	0.002529	8.42e-12	-	331296	0	331296	1	IVNT	Neale-B_UKBB_EUR_2017
exm1323023	rs1046404	chr17:39983808	chr17:41827556	G	C	rs1046404	chr17:39983808	chr17:41827556	G	C	0	1	1	Impedance of leg right	-	Neale B	UKBB	European	2017	-0.01646	0.00251	5.49e-11	-	331301	0	331301	1	IVNT	Neale-B_UKBB_EUR_2017
exm1323024	rs1046403	chr17:39983820	chr17:41827568	G	A	rs1046403	chr17:39983820	chr17:41827568	G	A	0	1	1	Impedance of leg left	-	Neale B	UKBB	European	2017	-0.01712	0.002534	1.43e-11	-	331296	0	331296	1	IVNT	Neale-B_UKBB_EUR_2017
exm1323024	rs1046403	chr17:39983820	chr17:41827568	G	A	rs1046403	chr17:39983820	chr17:41827568	G	A	0	1	1	Impedance of leg right	-	Neale B	UKBB	European	2017	-0.01637	0.002514	7.48e-11	-	331301	0	331301	1	IVNT	Neale-B_UKBB_EUR_2017
exm1323149	rs140333312	chr17:40010572	chr17:41854320	A	G	rs140333312	chr17:40010572	chr17:41854320	A	G	0	1	1	Cause of death: acute lymphoblastic leukaemia	EFO_0000220	Neale B	UKBB	European	2017	0.03134	0.005035	5.07e-10	+	7637	6	7631	1	-	Neale-B_UKBB_EUR_2017
exm1325102	rs142708268	chr17:40821633	chr17:42669615	A	C	rs142708268	chr17:40821633	chr17:42669615	A	C	0	1	1	Self-reported stomach cancer	EFO_0003897	Neale B	UKBB	European	2017	0.002708	0.0004786	1.54e-08	+	337159	121	337038	1	-	Neale-B_UKBB_EUR_2017
exm133342	rs800292	chr1:196642233	chr1:196673103	G	A	rs800292	chr1:196642233	chr1:196673103	G	A	0	1	1	Macular degeneration	EFO_0001365	Chen W	20385819	Mixed	2010	NA	NA	9.78e-42	NA	-	-	-	-	-	dbGaP
exm133342	rs800292	chr1:196642233	chr1:196673103	G	A	rs800292	chr1:196642233	chr1:196673103	G	A	0	1	1	Geographic atrophy	EFO_1001492	Fritsche L	23455636	Mixed	2013	NA	NA	8.13e-53	+	48424	1925	46499	15	log OR	Fritsche-L_AMD-Atrophy_Mixed_2013
exm133342	rs800292	chr1:196642233	chr1:196673103	G	A	rs800292	chr1:196642233	chr1:196673103	G	A	0	1	1	Age-related macular degeneration	EFO_0001365	Fritsche LG	26691988	European	2015	NA	NA	7.94e-286	+	33976	16144	17832	26	log OR	Fritsche-L_AMD_EUR_2016
exm133342	rs800292	chr1:196642233	chr1:196673103	G	A	rs800292	chr1:196642233	chr1:196673103	G	A	0	1	1	Age-related macular degeneration	EFO_0001365	Fritsche L	23455636	Mixed	2013	NA	NA	7.86e-146	+	59367	7648	51719	15	log OR	Fritsche-L_AMD_Mixed_2013
exm133342	rs800292	chr1:196642233	chr1:196673103	G	A	rs800292	chr1:196642233	chr1:196673103	G	A	0	1	1	Neovascularization	EFO_0001365;EFO_0004683;EFO_0008372;EFO_0008336	Fritsche L	23455636	Mixed	2013	NA	NA	4.54e-92	+	54844	4486	50358	15	log OR	Fritsche-L_Neovascularization_Mixed_2013
exm133342	rs800292	chr1:196642233	chr1:196673103	G	A	rs800292	chr1:196642233	chr1:196673103	G	A	0	1	1	Advanced age related macular degeneration	NCIT_C84391;HP_0007868	Fritsche L	23455636	Mixed	2013	NA	NA	7.86e-146	NA	59494	-	-	-	-	GRASP
exm133342	rs800292	chr1:196642233	chr1:196673103	G	A	rs800292	chr1:196642233	chr1:196673103	G	A	0	1	1	Advanced age related macular degeneration choroidal neovascularization vs no AMD	NCIT_C84391;HP_0007868	Fritsche L	23455636	Mixed	2013	NA	NA	4.54e-92	NA	59494	-	-	-	-	GRASP
exm133342	rs800292	chr1:196642233	chr1:196673103	G	A	rs800292	chr1:196642233	chr1:196673103	G	A	0	1	1	Advanced age related macular degeneration geographic atrophy	NCIT_C84391;HP_0007868	Fritsche L	23455636	Mixed	2013	NA	NA	8.13e-53	NA	59494	-	-	-	-	GRASP
exm133342	rs800292	chr1:196642233	chr1:196673103	G	A	rs800292	chr1:196642233	chr1:196673103	G	A	0	1	1	Age related macular degeneration	EFO_0001365	Holliday EG	23326517	Mixed	2013	NA	NA	1.20e-12	NA	19805	-	-	-	-	GRASP
exm133342	rs800292	chr1:196642233	chr1:196673103	G	A	rs800292	chr1:196642233	chr1:196673103	G	A	0	1	1	Age related macular degeneration	EFO_0001365	Naj AC	23577725	European	2013	NA	NA	4.41e-15	NA	1893	-	-	-	-	GRASP
exm133342	rs800292	chr1:196642233	chr1:196673103	G	A	rs800292	chr1:196642233	chr1:196673103	G	A	0	1	1	Age related macular degeneration Stage 5 ARMD	EFO_0001365	Naj AC	23577725	European	2013	NA	NA	1.65e-10	NA	1893	-	-	-	-	GRASP
exm133342	rs800292	chr1:196642233	chr1:196673103	G	A	rs800292	chr1:196642233	chr1:196673103	G	A	0	1	1	Exudative age related macular degeneration	-	Arakawa S	21909106	East Asian	2011	NA	NA	3.25e-21	NA	4150	-	-	-	-	GRASP
exm133342	rs800292	chr1:196642233	chr1:196673103	G	A	rs800292	chr1:196642233	chr1:196673103	G	A	0	1	1	Factor XIII A subunit	HP_0040233	Williams FM	23381943	European	2013	NA	NA	1.46e-12	NA	2100	-	-	-	-	GRASP
exm133342	rs800292	chr1:196642233	chr1:196673103	G	A	rs800292	chr1:196642233	chr1:196673103	G	A	0	1	1	Factor XIII B subunit	-	Williams FM	23381943	European	2013	NA	NA	7.85e-09	NA	2100	-	-	-	-	GRASP
exm133342	rs800292	chr1:196642233	chr1:196673103	G	A	rs800292	chr1:196642233	chr1:196673103	G	A	0	1	1	Serum myeloperoxidase levels	EFO_0004579;EFO_0004912	Reiner AP	23620142	European	2013	NA	NA	4.89e-41	NA	9260	-	-	-	-	GRASP
exm133342	rs800292	chr1:196642233	chr1:196673103	G	A	rs800292	chr1:196642233	chr1:196673103	G	A	0	1	1	Circulating myeloperoxidase levels serum	EFO_0005243	Reiner AP	23620142	European	2013	-0.15	0.01118	5.00e-41	-	-	-	-	-	unit decrease	NHGRI-EBI_GWAS_Catalog
exm133342	rs800292	chr1:196642233	chr1:196673103	G	A	rs800292	chr1:196642233	chr1:196673103	G	A	0	1	1	Matrix metalloproteinase 8 levels		Salminen A	29212897	European	2017	-0.24	0.01932	2.00e-35	-	-	-	-	-	unit decrease	NHGRI-EBI_GWAS_Catalog
exm133342	rs800292	chr1:196642233	chr1:196673103	G	A	rs800292	chr1:196642233	chr1:196673103	G	A	0	1	1	Neovascular age related macular degeneration	EFO_0001365;EFO_0004683	Ruamviboonsuk P	28703135	East Asian	2017	1.67	0.3014	3.00e-08	+	-	-	-	-	-	NHGRI-EBI_GWAS_Catalog
exm133342	rs800292	chr1:196642233	chr1:196673103	G	A	rs12029571	chr1:196603302	chr1:196634172	A	G	1	0.91403	0.99453	Factor XIII activity	HP_0008357	Williams FM	23381943	European	2013	NA	NA	3.03e-08	NA	2100	-	-	-	-	GRASP
exm1333926	rs550510	chr17:46926615	chr17:48849253	A	G	rs550510	chr17:46926615	chr17:48849253	A	G	0	1	1	Arm fat-free mass right	-	Neale B	UKBB	European	2017	-0.01184	0.002138	3.025e-05	-	331221	0	331221	1	IVNT	Neale-B_UKBB_EUR_2017
exm1333926	rs550510	chr17:46926615	chr17:48849253	A	G	rs550510	chr17:46926615	chr17:48849253	A	G	0	1	1	Comparative height size at age 10	-	Neale B	UKBB	European	2017	-0.01589	0.002342	1.159e-08	-	332021	0	332021	1	-	Neale-B_UKBB_EUR_2017
exm1333926	rs550510	chr17:46926615	chr17:48849253	A	G	rs550510	chr17:46926615	chr17:48849253	A	G	0	1	1	Trunk fat-free mass	-	Neale B	UKBB	European	2017	-0.01332	0.002161	7.139e-07	-	331030	0	331030	1	IVNT	Neale-B_UKBB_EUR_2017
exm1333926	rs550510	chr17:46926615	chr17:48849253	A	G	rs550510	chr17:46926615	chr17:48849253	A	G	0	1	1	Trunk predicted mass	-	Neale B	UKBB	European	2017	-0.01338	0.002154	5.234e-07	-	330995	0	330995	1	IVNT	Neale-B_UKBB_EUR_2017
exm1333926	rs550510	chr17:46926615	chr17:48849253	A	G	rs550510	chr17:46926615	chr17:48849253	A	G	0	1	1	Whole body fat-free mass	-	Neale B	UKBB	European	2017	-0.01294	0.00217	2.489e-06	-	331291	0	331291	1	IVNT	Neale-B_UKBB_EUR_2017
exm1333926	rs550510	chr17:46926615	chr17:48849253	A	G	rs550510	chr17:46926615	chr17:48849253	A	G	0	1	1	Whole body water mass	-	Neale B	UKBB	European	2017	-0.01318	0.002173	1.32e-09	-	331315	0	331315	1	IVNT	Neale-B_UKBB_EUR_2017
exm133470	rs145975787	chr1:196709833	chr1:196740703	C	T	rs145975787	chr1:196709833	chr1:196740703	C	T	0	1	1	Cause of death: other and unspecified t-cell lymphomas	EFO_0003947;EFO_0000211;EFO_0004528;EFO_0005038;EFO_0004735;EFO_0003095;EFO_0001360;EFO_0004866;EFO_0004860;EFO_0003912	Neale B	UKBB	European	2017	-0.03047	0.004294	1.41e-12	-	7637	9	7628	1	-	Neale-B_UKBB_EUR_2017
exm1335385	rs147266928	chr17:48263206	chr17:50185845	C	T	rs147266928	chr17:48263206	chr17:50185845	C	T	0	1	1	Cause of death: chronic or unspecified with haemorrhage	-	Neale B	UKBB	European	2017	0.05379	0.009015	2.52e-09	+	7637	11	7626	1	-	Neale-B_UKBB_EUR_2017
exm1335385	rs147266928	chr17:48263206	chr17:50185845	C	T	rs147266928	chr17:48263206	chr17:50185845	C	T	0	1	1	Cause of death: lobar pneumonia, unspecified	-	Neale B	UKBB	European	2017	0.05427	0.008594	2.86e-10	+	7637	10	7627	1	-	Neale-B_UKBB_EUR_2017
exm133727	rs41257904	chr1:196927185	chr1:196958055	G	T	rs41257904	chr1:196927185	chr1:196958055	G	T	0	1	1	Cause of death: thoracic aortic aneurysm, ruptured	-	Neale B	UKBB	European	2017	-0.01734	0.002376	3.16e-13	-	7637	7	7630	1	-	Neale-B_UKBB_EUR_2017
exm133734	rs41310132	chr1:196928188	chr1:196959058	A	G	rs41310132	chr1:196928188	chr1:196959058	A	G	0	1	1	Age-related macular degeneration	EFO_0001365	Fritsche LG	26691988	European	2015	NA	NA	1.54e-28	+	33976	16144	17832	26	log OR	Fritsche-L_AMD_EUR_2016
exm1337513	rs150663986	chr17:48918012	chr17:50840651	A	G	rs150663986	chr17:48918012	chr17:50840651	A	G	0	1	1	Cause of death: alcoholic cirrhosis of liver	EFO_1000802	Neale B	UKBB	European	2017	0.048	0.007229	3.35e-11	+	7637	16	7621	1	-	Neale-B_UKBB_EUR_2017
exm1337513	rs150663986	chr17:48918012	chr17:50840651	A	G	rs150663986	chr17:48918012	chr17:50840651	A	G	0	1	1	Superficial injury of abdomen, lower back and pelvis	-	Neale B	UKBB	European	2017	0.003012	0.0005445	3.17e-08	+	337199	145	337054	1	-	Neale-B_UKBB_EUR_2017
exm133790	rs139017763	chr1:196965193	chr1:196996063	A	G	rs139017763	chr1:196965193	chr1:196996063	A	G	0	1	1	Age-related macular degeneration	EFO_0001365	Fritsche LG	26691988	European	2015	NA	NA	1.38e-24	-	33976	16144	17832	26	log OR	Fritsche-L_AMD_EUR_2016
exm1338509	rs72837329	chr17:54872439	chr17:56795078	C	T	rs72837329	chr17:54872439	chr17:56795078	C	T	0	1	1	Height	EFO_0004339	GIANT	28146470	European	2017	0.019	0.0034	2.20e-08	+	381625	0	381625	106	IVNT	GIANT_Height_EUR_2017
exm1338509	rs72837329	chr17:54872439	chr17:56795078	C	T	rs72837329	chr17:54872439	chr17:56795078	C	T	0	1	1	Height	EFO_0004339	GIANT	28146470	Mixed	2017	0.019	0.0031	1.50e-09	+	458927	0	458927	147	IVNT	GIANT_Height_Mixed_2017
exm1338509	rs72837329	chr17:54872439	chr17:56795078	C	T	rs72837324	chr17:54868026	chr17:56790665	T	C	1	0.99319	1	Sitting height	EFO_0007118	Neale B	UKBB	European	2017	0.01453	0.002664	4.87e-08	+	336172	0	336172	1	IVNT	Neale-B_UKBB_EUR_2017
exm133911	rs6003	chr1:197031021	chr1:197061891	T	C	rs6003	chr1:197031021	chr1:197061891	T	C	0	1	1	Macular degeneration	EFO_0001365	Chen W	20385819	Mixed	2010	NA	NA	2.53e-10	NA	-	-	-	-	-	dbGaP
exm133911	rs6003	chr1:197031021	chr1:197061891	T	C	rs6003	chr1:197031021	chr1:197061891	T	C	0	1	1	Geographic atrophy	EFO_1001492	Fritsche L	23455636	Mixed	2013	NA	NA	5.54e-16	+	48325	1925	46400	15	log OR	Fritsche-L_AMD-Atrophy_Mixed_2013
exm133911	rs6003	chr1:197031021	chr1:197061891	T	C	rs6003	chr1:197031021	chr1:197061891	T	C	0	1	1	Age-related macular degeneration	EFO_0001365	Fritsche LG	26691988	European	2015	NA	NA	9.08e-88	+	33976	16144	17832	26	log OR	Fritsche-L_AMD_EUR_2016
exm133911	rs6003	chr1:197031021	chr1:197061891	T	C	rs6003	chr1:197031021	chr1:197061891	T	C	0	1	1	Age-related macular degeneration	EFO_0001365	Fritsche L	23455636	Mixed	2013	NA	NA	2.85e-30	+	59115	7574	51541	15	log OR	Fritsche-L_AMD_Mixed_2013
exm133911	rs6003	chr1:197031021	chr1:197061891	T	C	rs6003	chr1:197031021	chr1:197061891	T	C	0	1	1	Neovascularization	EFO_0001365;EFO_0004683;EFO_0008372;EFO_0008336	Fritsche L	23455636	Mixed	2013	NA	NA	2.69e-16	+	54593	4413	50180	15	log OR	Fritsche-L_Neovascularization_Mixed_2013
exm133911	rs6003	chr1:197031021	chr1:197061891	T	C	rs6003	chr1:197031021	chr1:197061891	T	C	0	1	1	Advanced age related macular degeneration	NCIT_C84391;HP_0007868	Fritsche L	23455636	Mixed	2013	NA	NA	2.85e-30	NA	59494	-	-	-	-	GRASP
exm133911	rs6003	chr1:197031021	chr1:197061891	T	C	rs6003	chr1:197031021	chr1:197061891	T	C	0	1	1	Advanced age related macular degeneration choroidal neovascularization vs no AMD	NCIT_C84391;HP_0007868	Fritsche L	23455636	Mixed	2013	NA	NA	2.69e-16	NA	59494	-	-	-	-	GRASP
exm133911	rs6003	chr1:197031021	chr1:197061891	T	C	rs6003	chr1:197031021	chr1:197061891	T	C	0	1	1	Advanced age related macular degeneration geographic atrophy	NCIT_C84391;HP_0007868	Fritsche L	23455636	Mixed	2013	NA	NA	5.54e-16	NA	59494	-	-	-	-	GRASP
exm133911	rs6003	chr1:197031021	chr1:197061891	T	C	rs6003	chr1:197031021	chr1:197061891	T	C	0	1	1	Blood protein levels	EFO_0008140	Suhre K	28240269	European	2017	-0.5817	0.07603	2.00e-14	-	-	-	-	-	unit increase	NHGRI-EBI_GWAS_Catalog
exm1339729	rs35897051	chr17:56348226	chr17:58270865	T	G	rs35897051	chr17:56348226	chr17:58270865	T	G	0	1	1	Granulocyte percentage of myeloid white cells	EFO_0004586	Astle W	27863252	European	2016	-0.1388	0.02288	1.31e-09	-	173480	0	173480	2	-	Astle-W_Blood-Cell-Traits_EUR_2016
exm1339729	rs35897051	chr17:56348226	chr17:58270865	T	G	rs35897051	chr17:56348226	chr17:58270865	T	G	0	1	1	Monocyte percentage of white cells	EFO_0004586	Astle W	27863252	European	2016	0.1505	0.02281	4.19e-11	+	173480	0	173480	2	-	Astle-W_Blood-Cell-Traits_EUR_2016
exm1339729	rs35897051	chr17:56348226	chr17:58270865	T	G	rs35897051	chr17:56348226	chr17:58270865	T	G	0	1	1	Serum myeloperoxidase levels	EFO_0004579;EFO_0004912	Reiner AP	23620142	European	2013	NA	NA	3.32e-08	NA	9260	-	-	-	-	GRASP
exm1339753	rs119468010	chr17:56350196	chr17:58272835	G	A	rs119468010	chr17:56350196	chr17:58272835	G	A	0	1	1	Basophil count	EFO_0004586	Astle W	27863252	European	2016	-0.1836	0.02966	6.00e-10	-	173480	0	173480	2	-	Astle-W_Blood-Cell-Traits_EUR_2016
exm1339804	rs56378716	chr17:56356502	chr17:58279141	G	A	rs56378716	chr17:56356502	chr17:58279141	G	A	0	1	1	Eosinophil percentage of granulocytes	EFO_0004586	Astle W	27863252	European	2016	-0.0893	0.01596	2.20e-08	-	173480	0	173480	2	-	Astle-W_Blood-Cell-Traits_EUR_2016
exm1339804	rs56378716	chr17:56356502	chr17:58279141	G	A	rs56378716	chr17:56356502	chr17:58279141	G	A	0	1	1	Granulocyte count	EFO_0004586	Astle W	27863252	European	2016	0.1341	0.01603	5.79e-17	+	173480	0	173480	2	-	Astle-W_Blood-Cell-Traits_EUR_2016
exm1339804	rs56378716	chr17:56356502	chr17:58279141	G	A	rs56378716	chr17:56356502	chr17:58279141	G	A	0	1	1	Lymphocyte percentage of white cells	EFO_0004586	Astle W	27863252	European	2016	-0.1213	0.01588	2.18e-14	-	173480	0	173480	2	-	Astle-W_Blood-Cell-Traits_EUR_2016
exm1339804	rs56378716	chr17:56356502	chr17:58279141	G	A	rs56378716	chr17:56356502	chr17:58279141	G	A	0	1	1	Myeloid white cell count	EFO_0004586	Astle W	27863252	European	2016	0.1351	0.01607	4.36e-17	+	173480	0	173480	2	-	Astle-W_Blood-Cell-Traits_EUR_2016
exm1339804	rs56378716	chr17:56356502	chr17:58279141	G	A	rs56378716	chr17:56356502	chr17:58279141	G	A	0	1	1	Neutrophil count	EFO_0004586	Astle W	27863252	European	2016	0.14	0.01598	1.86e-18	+	173480	0	173480	2	-	Astle-W_Blood-Cell-Traits_EUR_2016
exm1339804	rs56378716	chr17:56356502	chr17:58279141	G	A	rs56378716	chr17:56356502	chr17:58279141	G	A	0	1	1	Neutrophil percentage of white cells	EFO_0004586	Astle W	27863252	European	2016	0.1263	0.01591	2.07e-15	+	173480	0	173480	2	-	Astle-W_Blood-Cell-Traits_EUR_2016
exm1339804	rs56378716	chr17:56356502	chr17:58279141	G	A	rs56378716	chr17:56356502	chr17:58279141	G	A	0	1	1	Sum basophil neutrophil counts	EFO_0004586	Astle W	27863252	European	2016	0.1402	0.016	1.92e-18	+	173480	0	173480	2	-	Astle-W_Blood-Cell-Traits_EUR_2016
exm1339804	rs56378716	chr17:56356502	chr17:58279141	G	A	rs56378716	chr17:56356502	chr17:58279141	G	A	0	1	1	Sum neutrophil eosinophil counts	EFO_0004586	Astle W	27863252	European	2016	0.1351	0.016	3.12e-17	+	173480	0	173480	2	-	Astle-W_Blood-Cell-Traits_EUR_2016
exm1339804	rs56378716	chr17:56356502	chr17:58279141	G	A	rs56378716	chr17:56356502	chr17:58279141	G	A	0	1	1	White blood cell count	EFO_0004586	Astle W	27863252	European	2016	0.1143	0.016	9.08e-13	+	173480	0	173480	2	-	Astle-W_Blood-Cell-Traits_EUR_2016
exm1339804	rs56378716	chr17:56356502	chr17:58279141	G	A	rs56378716	chr17:56356502	chr17:58279141	G	A	0	1	1	Granulocyte count	EFO_0007987	Astle W	27863252	European	2016	0.1341	0.01603	6.00e-17	+	-	-	-	-	unit increase	NHGRI-EBI_GWAS_Catalog
exm1339804	rs56378716	chr17:56356502	chr17:58279141	G	A	rs56378716	chr17:56356502	chr17:58279141	G	A	0	1	1	Myeloid white cell count	EFO_0007988	Astle W	27863252	European	2016	0.1351	0.01606	4.00e-17	+	-	-	-	-	unit increase	NHGRI-EBI_GWAS_Catalog
exm1339804	rs56378716	chr17:56356502	chr17:58279141	G	A	rs56378716	chr17:56356502	chr17:58279141	G	A	0	1	1	Neutrophil count	EFO_0004833	Astle W	27863252	European	2016	0.14	0.01599	2.00e-18	+	-	-	-	-	unit increase	NHGRI-EBI_GWAS_Catalog
exm1339804	rs56378716	chr17:56356502	chr17:58279141	G	A	rs56378716	chr17:56356502	chr17:58279141	G	A	0	1	1	Neutrophil percentage of white cells	EFO_0007990	Astle W	27863252	European	2016	0.1263	0.0159	2.00e-15	+	-	-	-	-	unit increase	NHGRI-EBI_GWAS_Catalog
exm1339804	rs56378716	chr17:56356502	chr17:58279141	G	A	rs56378716	chr17:56356502	chr17:58279141	G	A	0	1	1	Sum basophil neutrophil counts	EFO_0004833;EFO_0005090	Astle W	27863252	European	2016	0.1402	0.01601	2.00e-18	+	-	-	-	-	unit increase	NHGRI-EBI_GWAS_Catalog
exm1339804	rs56378716	chr17:56356502	chr17:58279141	G	A	rs56378716	chr17:56356502	chr17:58279141	G	A	0	1	1	Sum neutrophil eosinophil counts	EFO_0004833;EFO_0004842	Astle W	27863252	European	2016	0.1351	0.01599	3.00e-17	+	-	-	-	-	unit increase	NHGRI-EBI_GWAS_Catalog
exm1339804	rs56378716	chr17:56356502	chr17:58279141	G	A	rs56378716	chr17:56356502	chr17:58279141	G	A	0	1	1	White blood cell count	EFO_0004308	Astle W	27863252	European	2016	0.1143	0.01599	9.00e-13	+	-	-	-	-	unit increase	NHGRI-EBI_GWAS_Catalog
exm1339804	rs56378716	chr17:56356502	chr17:58279141	G	A	rs138284624	chr17:56385573	chr17:58308212	T	C	1	0.84227	0.94337	Lymphocyte percentage of white cells	EFO_0007993	Astle W	27863252	European	2016	0.1225	0.01583	1.00e-14	+	-	-	-	-	unit decrease	NHGRI-EBI_GWAS_Catalog
exm1340066	rs9913145	chr17:56389732	chr17:58312371	C	T	rs9913145	chr17:56389732	chr17:58312371	C	T	0	1	1	Monocyte count	EFO_0004586	Astle W	27863252	European	2016	0.03235	0.005557	5.81e-09	+	173480	0	173480	2	-	Astle-W_Blood-Cell-Traits_EUR_2016
exm1340282	rs34523089	chr17:56436109	chr17:58358748	T	C	rs34523089	chr17:56436109	chr17:58358748	T	C	0	1	1	Granulocyte percentage of myeloid white cells	EFO_0004586	Astle W	27863252	European	2016	0.05206	0.004887	1.71e-26	+	173480	0	173480	2	-	Astle-W_Blood-Cell-Traits_EUR_2016
exm1340282	rs34523089	chr17:56436109	chr17:58358748	T	C	rs34523089	chr17:56436109	chr17:58358748	T	C	0	1	1	Mean corpuscular hemoglobin	EFO_0004586	Astle W	27863252	European	2016	0.03275	0.004844	1.38e-11	+	173480	0	173480	2	-	Astle-W_Blood-Cell-Traits_EUR_2016
exm1340282	rs34523089	chr17:56436109	chr17:58358748	T	C	rs34523089	chr17:56436109	chr17:58358748	T	C	0	1	1	Mean corpuscular volume	EFO_0004586	Astle W	27863252	European	2016	0.03228	0.004833	2.38e-11	+	173480	0	173480	2	-	Astle-W_Blood-Cell-Traits_EUR_2016
exm1340282	rs34523089	chr17:56436109	chr17:58358748	T	C	rs34523089	chr17:56436109	chr17:58358748	T	C	0	1	1	Monocyte count	EFO_0004586	Astle W	27863252	European	2016	-0.04654	0.00489	1.77e-21	-	173480	0	173480	2	-	Astle-W_Blood-Cell-Traits_EUR_2016
[truncated: 87,244 more rows]
