# Supplementary material for: Coding and regulatory variants are associated with serum protein levels and disease
Source: Nat Commun. 2022 Jan 25;13:481. doi: 10.1038/s41467-022-28081-6 (PMC8789809; doi:10.1038/s41467-022-28081-6)
Supplement: Supplementary file 8 — Supplementary Data 5 [file 41467_2022_28081_MOESM8_ESM.xlsx]

## Sheet: Data 5
Supplementary Data 5. Two-sample Mendelian randomization (MR) analysis of TREM2, SVEP1, and ASIP for causal relationship to a disease of interest, using the inverse variance weighted estimate. The MR-Egger regression is also shown to assess horizontal pleiotropy, as are Cochran's Q-statistics to estimate heterogeneity. As shown, cis-only (pQTL) genetic (pQTL) instruments, cis + trans genetic (pQT…
Exposure	Protein	Phenotype	Number of SNPs (instruments)	Estimate	Beta	SE	P-value	Q	Q-value	Cis + Trans instruments	Cis only instruments	Trans only instruments
5676-54	ASIP	Malignant melanoma	5	Inverse variance weighted	0.0022652	0.000268368	3.15584e-17	2.69618	0.609883	+
5676-54	ASIP	Malignant melanoma	5	Egger slope	0.00235681	0.000415535	0.0108576	2.69618	0.609883	+
5676-54	ASIP	Malignant melanoma	5	Egger intercept	-4.01422e-05	0.000139017	0.79157	2.69618	0.609883	+
5676-54	ASIP	Malignant melanoma	4	Inverse variance weighted	0.00236825	0.000276638	1.12077e-17	0.340317	0.952276		+
5676-54	ASIP	Malignant melanoma	4	Egger slope	0.00219586	0.000427574	0.0358867	0.340317	0.952276		+
5676-54	ASIP	Malignant melanoma	4	Egger intercept	8.42516e-05	0.000159339	0.64979	0.340317	0.952276		+
11109-56	SVEP1	Coronary Heart Disease	6	Inverse variance weighted	0.00546669	0.0386831	0.887617	7.29606	0.199537	+
11109-56	SVEP1	Coronary Heart Disease	6	Egger slope	0.06656	0.109249	0.575265	7.29606	0.199537	+
11109-56	SVEP1	Coronary Heart Disease	6	Egger intercept	-0.0134203	0.0222086	0.578254	7.29606	0.199537	+
11109-56	SVEP1	Systolic Blood pressure	6	Inverse variance weighted	0.524677	0.40092	0.190641	71.2104	5.73676e-14	+
11109-56	SVEP1	Systolic Blood pressure	6	Egger slope	1.28578	1.1712	0.333923	71.2104	5.73676e-14	+
11109-56	SVEP1	Systolic Blood pressure	6	Egger intercept	-0.162713	0.233461	0.524209	71.2104	5.73676e-14	+
11109-56	SVEP1	T2D	7	Inverse variance weighted	0.087778	0.0211284	3.25982e-05	5.37783	0.496344	+
11109-56	SVEP1	T2D	7	Egger slope	0.0657983	0.0539238	0.276791	5.37783	0.496344	+
11109-56	SVEP1	T2D	7	Egger intercept	0.005005	0.0112616	0.675309	5.37783	0.496344	+
11109-56	SVEP1	Coronary Heart Disease	5	Inverse variance weighted	0.0188898	0.0436749	0.665371	6.31261	0.176987		+
11109-56	SVEP1	Coronary Heart Disease	5	Egger slope	0.150274	0.122174	0.306357	6.31261	0.176987		+
11109-56	SVEP1	Coronary Heart Disease	5	Egger intercept	-0.0267498	0.0233538	0.335129	6.31261	0.176987		+
11109-56	SVEP1	Systolic Blood pressure	5	Inverse variance weighted	0.66291	0.452155	0.142618	61.6029	1.33517e-12		+
11109-56	SVEP1	Systolic Blood pressure	5	Egger slope	2.35277	1.26337	0.159466	61.6029	1.33517e-12		+
11109-56	SVEP1	Systolic Blood pressure	5	Egger intercept	-0.334356	0.2368	0.252808	61.6029	1.33517e-12		+
11109-56	SVEP1	T2D	6	Inverse variance weighted	0.103504	0.0228207	5.74626e-06	2.05292	0.841775		+
11109-56	SVEP1	T2D	6	Egger slope	0.120132	0.0610813	0.120616	2.05292	0.841775		+
11109-56	SVEP1	T2D	6	Egger intercept	-0.00353817	0.0120554	0.783743	2.05292	0.841775		+
5635-66	TREM2	Alzheimer's disease	5	Inverse variance weighted	-0.239912	0.0593368	5.27228e-05	25.9781	3.19678e-05	+
5635-66	TREM2	Alzheimer's disease	5	Egger slope	-0.212785	0.142817	0.23302	25.9781	3.19678e-05	+
5635-66	TREM2	Alzheimer's disease	5	Egger intercept	-0.0115127	0.0533028	0.842851	25.9781	3.19678e-05	+
5635-66	TREM2	Alzheimer's disease	1	Wald ratio estimate	-0.450613	0.064539	2.9097e-12	#N/A	#N/A		+
5635-66	TREM2	Alzheimer's disease	4	Inverse variance weighted	-0.208385	0.0533981	9.52118e-05	13.725	0.00330436			+
5635-66	TREM2	Alzheimer's disease	4	Egger slope	-0.0486369	0.101593	0.679353	13.725	0.00330436			+
5635-66	TREM2	Alzheimer's disease	4	Egger intercept	-0.0611511	0.0354975	0.227087	13.725	0.00330436			+
