# Supplementary material for: Coding and regulatory variants are associated with serum protein levels and disease
Source: Nat Commun. 2022 Jan 25;13:481. doi: 10.1038/s41467-022-28081-6 (PMC8789809; doi:10.1038/s41467-022-28081-6)
Supplement: Supplementary file 9 — Supplementary Data 6 [file 41467_2022_28081_MOESM9_ESM.xlsx]

## Sheet: Data 6
Supplementary Data 6. Overview of previously published studies used for estimating the novelty of pQTLs reported in the current study.
Reference	Paper link	Study cohort	Number of samples in study	Number of proteins tested	Number of pQTLs reported	Proteomics platform
Emilsson, V. et al. Co-regulatory networks of human serum proteins link genetics to disease. Science 361, 769–773 (2018)	https://science.sciencemag.org/content/361/6404/769	AGES Reykjavik study (Icelanders older than 65 years)	5457	4137	1117	Aptamer based
Sun, B. B. et al. Genomic atlas of the human plasma proteome. Nature 558, 73–79 (2018).	https://www.nature.com/articles/s41586-018-0175-2	INTERVAL study (UK blood donors)	3301	2994	1927	Aptamer based
Pietzner et al. Genetic architecture of host proteins involved in SARS-CoV-2 infection	https://www.nature.com/articles/s41467-020-19996-z	Fenland study (UK)	10708	179	678	Immuno-assay (11 Olink panels)
Suhre, K. et al. Connecting genetic risk to disease end points through the human blood plasma proteome. Nat. Commun. 8, 14357 (2017).	https://www.nature.com/articles/ncomms14357	KORA and QMDiab study (Germany and Qatar)	1335	1124	539	Aptamer based
Sun, W. et al. Common genetic polymorphisms influence blood biomarker measurements in COPD.	https://journals.plos.org/plosgenetics/article?id=10.1371/journal.pgen.1006011	Current and former smokers with and without COPD (SPIROMICS and COPDGene)	1340	88	527	Multiplexed immunoassays (Myriad RBM)
Folkersen, L. et al. Genomic and drug target evaluation of 90 cardiovascular proteins in 30,931 individuals, Nature Metabolism (2020).	https://www.nature.com/articles/s42255-020-00287-2	SCALLOP consortium	21758	90	467	Immunoassay (Olink CVD I panel)
Zhernakova, D. V. et al. Individual variations in cardiovascular-disease-related protein levels are driven by genetics and gut microbiome. Nat. Genet. 50, 1524–1532 (2018).	https://www.nature.com/articles/s41588-018-0224-7	LifeLines Dutch population cohort	1264	92	214	Immunoassay (Olink CVD II panel)
Benson, M. D. et al. Genetic architecture of the cardiovascular risk proteome.	https://www.ahajournals.org/doi/full/10.1161/CIRCULATIONAHA.117.029536	Framingham Heart Study and Malmö Diet and Cancer Study	2180	1129	161	Aptamer based
Ruffieux, H. et al. A Bayesian joint pQTL study sheds light on the genetic architecture of obesity.	https://www.biorxiv.org/content/10.1101/524405v3	Optifast Canadian cohort and DiOGenes cohort	2433	1230	136	Mass spectrometry (130 proteins) and aptamer based (1,100 proteins)
Gilly, A. et al. Whole genome sequencing analysis of the cardiometabolic proteome. Preprint at bioRxiv https://doi.org/10.1101/854752 (2020).	https://www.nature.com/articles/s41467-020-20079-2	Hellenic Isolated Cohorts MANOLIS study	1328	257	131	Immunoassay (Olink CVD II, CVD II and metabolism panels)
Yao, C. et al. Genome-wide mapping of plasma protein QTLs identifies putatively causal genes and pathways for cardiovascular disease. Nat. Commun. 9, 3268 (2018).	https://www.nature.com/articles/s41467-018-05512-x	Framingham Heart Study	6861	71	105	Immunoassay for proteins implicated in CVDs, replication aptamer based
Folkersen, L. et al. Mapping of 79 loci for 83 plasma protein biomarkers in cardiovascular disease. PLoS Genet. 13, e1006706 (2017).	https://journals.plos.org/plosgenetics/article?id=10.1371/journal.pgen.1006706#sec021	Population study	3394	83	79	Immunoassay for proteins implicated in CVDs
Deming, Y. et al. Genetic studies of plasma analytes identify novel potential biomarkers for several complex traits. Sci. Rep. 6, 18092 (2016).	https://www.nature.com/articles/srep18092	Alzheimer disease cohort	818	146	56	Immunoassay
Ahsan, M. et al. The relative contribution of DNA methylation and genetic variants on protein biomarkers for human diseases. PLOS Genet. 13, e1007005 (2017).	https://journals.plos.org/plosgenetics/article?id=10.1371/journal.pgen.1007005	Population study	1033	121	45	Antibody-based proximity extension assay
Hillary, R. F. et al. Genome and epigenome wide studies of neurological protein biomarkers in the Lothian Birth Cohort 1936. Nat. Commun. 10, 3160 (2019).	https://www.nature.com/articles/s41467-019-11177-x	Lothian Birth Cohort 1936	750	92	41	Immunoassay (Olink neurology panel)
Kim, S. et al. Influence of genetic variation on plasma protein levels in older adults using a multi-analyte panel. PLoS ONE 8, e70269 (2013).	https://journals.plos.org/plosone/article/figure?id=10.1371/journal.pone.0070269.t001	Alzheimer disease cohort	521	132	28	Immunoassay
Enroth, S., Johansson, A., Enroth, S. B. & Gyllensten, U. Strong effects of genetic and lifestyle factors on biomarker variation and use of personalized cutoffs. Nat. Commun. 5, 4684 (2014).	https://www.nature.com/articles/ncomms5684	Population study	970	77	18	Immunoassay
Johansson, A. et al. Identification of genetic variants influencing the human plasma proteome. Proc. Natl Acad. Sci. USA 110, 4673–8 (2013).	https://www.pnas.org/content/110/12/4673	Two population cohorts	1060	163	5	Mass spectrometry
﻿Kauwe, J. S. et al. Genome-wide association study of CSF levels of 59 Alzheimer’s disease candidate proteins: significant associations with proteins involved in amyloid processing and inflammation. PLoS Genet. 10, e1004758 (2014).	https://journals.plos.org/plosgenetics/article?id=10.1371/journal.pgen.1004758	CSF from two Alzheimer disease cohorts	574	59	5	Immunoassay for proteins relevant to Alzheimer disease
