# Supplementary material for: Coding and regulatory variants are associated with serum protein levels and disease
Source: Nat Commun. 2022 Jan 25;13:481. doi: 10.1038/s41467-022-28081-6 (PMC8789809; doi:10.1038/s41467-022-28081-6)
Supplement: Supplementary file 10 — Supplementary Data 7 [file 41467_2022_28081_MOESM10_ESM.xlsx]

## Sheet: Data 7
Supplementary Data 7. The current exome array study's locus level novelty in comparison to the GWAS by Gudjonsson et al. (2021) and all pQTLs reported in Supplementary Data 6. The locus level novelty of the two companion papers combined is also shown in comparison to all pQTL studies published to date (Supplementary Data 6).
Study	Compared to	Loci/regions per study in column A				Locus - protein interactions per study in column A
		Total	Shared	Novel		Total	Shared	Novel
Current exome array study	Companion GWAS (Gudjonsson et al., 2021)	881	560	321		3103	2341	762
Current exome array study	All pQTLs in the public domain (Supplementary Table 6)	881	589	292		3103	1630	1473
Companion GWAS (Gudjonsson et al., 2021) + exome array study	All pQTLs in the public domain (Supplementary Table 6)	1097	693	404		3845	1895	1950
